# Supplementary material for: Dating the Age of the SIV Lineages That Gave Rise to HIV-1 and HIV-2
Source: PLoS Comput Biol. 2009 May 1;5(5):e1000377. doi: 10.1371/journal.pcbi.1000377 (PMC2669881; doi:10.1371/journal.pcbi.1000377)
Supplement: Dataset S1 — SIVsm/HIV-2 gag nexus alignment. (0.10 MB TXT) [file pcbi.1000377.s001.txt]

#NEXUS

Begin DATA;
	Dimensions ntax=189 nchar=477;
	Format datatype=NUCLEOTIDE gap=-;
	Matrix
	[                      1         11        21        31        41        51        61        71        81        91        101       111       121       131       141       151       161       171       181       191       201       211       221       231       241       251       261       271       281       291       301       311       321       331       341       351       361       371       381       391       401       411       421       431       441       451       461       471       ]
	[                      |         |         |         |         |         |         |         |         |         |         |         |         |         |         |         |         |         |         |         |         |         |         |         |         |         |         |         |         |         |         |         |         |         |         |         |         |         |         |         |         |         |         |         |         |         |         |         |       ]
	AY965380_MAC85_F104_1  GTCATTTGGTGCATCCACGCAGAAGAGAAAGTGAAACACACTGAGGAAGCAAGACAAACAGTGCAGAGACATCTAGTGGTGGAAACAGGAACAGCAGATAAAATGCCAGCAACAAGCAGACCAACAGCACCACCTAGTGGCAGAGGAGGAAATTACCCAGTGCAGCAAATAGGTGGCAATTACACCCATCTACCCTTAAGTCCAAGAACATTAAATGCTTGGGTAAAATTGGTAGAAGAGAAAAAATTTGGGGCAGAGGTAGTGCCAGGATTTCAAGCGCTATCAGAAGGCTGCACTCCCTATGATATCAATCAAATGTTAAATTGTGTAGGAGAACATCAGGCAGCCATGCAAATTATTAGAGAAATTATAAATGAAGAAGCTGCTGATTGGGATTTACAACACCCGCAGCCA---GGTCCAATACCAGCAGGACAACTTAGAGATCCAAGAGGATCGGATATTGCAGGAACTACT
	AY965379_sm83_D176_2   GTCATTTGGTGCTTGCACGCAGAAGAGAAAGTGAAACATACTGAGGAAGCAAGACAAATAGTACAGAGACATCTAGTGGTGGAAACAGGAACAACAGACAATATGCCAAAGACAAGTAGACCAACAGCACCACCTAGTGGCAGAGGAGGAAATTACCCAGTACAACAAGCAGGCGGCAACTATGTCCATTTGCCGTTAAGTCCAAGGACATTAAATGCCTGGGTAAAATTGGTAGAGGAGAAGAAATTTGGGGCAGAAGTAGTGCCAGGCTTTCAGGCACTATCAGAAGGCTGCACCCCCTATGACATCAATCAAATGTTAAATTGTGTGGGGGAACATCAAGCAGCCATGCAGATTGTCAGAGAAATCATAAATGAGGAAGCTGCGGATTGGGACTTGCAGCATCCACAGCCA---GGTCCATTGCCAGCAGGACAACTCAGGGAACCAAGAGGATCAGACATTGCAGGAACTACT
	AY965378_sm75_CFU14    GTCATTTGGTGTAT--------------------------------------------------------------------------------------------------------------------------------------------------------------------------------TGCCTCTAAGTGCAAGATCTTTGAATGCATGGGTAAAATTAGTGGAGGAAAAGAAATTTGGTGCAGAAGTAGTGCCAGGATTTCAGGCGCTGTCAGAAGGCTGTACCCCCTATGACATCAATCAAATGCTAAATTGTGTGGGGGAACATCAAGCAGCCATGCAAATCATAAGAGAGATCATAAATGAGGAAGCTGCTGATTGGGACTTGCAGCATCCACAACCA---GGTCCGCTACCAGCAGGACAACTCAGAGAACCAAGGGGATCAGATATAGCAGGAACTACT
	AY965377_sm95_D175_5   GTCATTTGGTGCATCCACGCAGAACAGAAAGTGAAACATACAGAGGAAGCAAAACAAATAGTGCAGAGACATCTAGTGGTGGAAACAGGAACTGCAGATACAATGCCAGCCACAAGTAGACCAACAGCACCACCTAGTGGCAGAGGAGGAAATTACCCTGTGCAGCAAATAGGCGGCAATTATGTCCACCTACCTTTAAGTCCAAGAACACTGAATGCCTGGGTAAAATTGGTGGAAGAAAAGAAATTTGGAGCAGAAGTGGTGCCAGGATTCCAGGCACTATCAGAAGGCTGTACCCCATATGATATCAATCAAATGTTAAACTGTGTGGGAGACCATCAGGCGGCCATGCAAATCATAAGGGAGATCATAAATGAGGAAGCGGCTGATTGGGACTTACAACATCCACAGCCGATGGGCCCAATACCAGCAGGGCAGCTTAGAGACCCAAGGGGATCAGACATTGCAGGAACTACT
	AY965376_sm86_CFU232_4 GTCATTTGGTGTCTTCACGCAGAAGAGAAAGTGAAACATACTGAAGAGGCAAAACAAGTAGTACAGAGACACCTAGTGGTGGAAACAGGAACAGCAGAAGCTATGCCAAAAACAAGTAGACCAACAGCACCACCTAGTGGCAGAGGAGGAAATTACCCAGTACAGCAAGTAGGTGGTAATTACACCCACCTACCTTTAAGTCCTAGGACATTAAATGCTTGGGTAAAATTGGTGGAGGAGAAAAAGTTTGGAGCAGAGGTAGTGCCAGGATTTCAGGCGCTGTCAGAAGGCTGCACACCCTATGACATTAATCAGATGCTAAACTGTGTAGGGGAACATCAAGCAGCTATGCAAATTATCAGAGAAATCATAAATGAGGAGGCTGCGGATTGGGACTTGCAGCACCCACAGCCA---GGTCCAATACCAGCAGGACAGCTCAGGGACCCAAGAGGATCAGATATTGCAGGAACCACT
	AY965372_sm91_G931_4   GTCATTTGGTGTCTTCACGCAGAAGAGAAAGTGAAACATACTGAAGAGGCAAAACAAGTAGTACAGAGACACCTAGTGGTGGAAACAGGAACAGCAGAAGCTATGCCAAAAACAAGCAGACCAACAGCACCACCTAGTGGCAGAGGAGGAAATTACCCAGTACAGCAAGTAGGTGGTAATTACACCCACCTACCTTTAAGTCCTAGGACATTAAATGCTTGGGTAAAATTGGTGGAGGAGAAAAAGTTTGGAGCAGAGGTAGTGCCAGGATTTCAGGCGCTGTCAGAAGGCTGCACACCCTATGACATTAATCAGATGCTAAATTGCGTAGGGGAACATCAAGCAGCTATGCAAATTATCAGAGAAATCATAAATGAGGAAGCTGCGGATTGGGACCTACAGCACCCGCAGCCA---GGTCCAATACCAGCAGGACAGCTCAGGGACCCAAGAGGATCAGATATTGCAGGAACCACT
	AY965370_sm85_F102_3   GTCATTTGGTGCATTCACGCAGAAGAGAAAGTGAAACATACTGAGGAAGCAAAACAAATAGTGCAGAGACATCTAGTGGTGGAAACAGGAACAGCAGACACCATGCCAAAAACAAGTAGACCAACAGCACCACCTAGTGGCGCAAGAGGAAATTACCCAGTACAGCAAGTTGGAGGCAATTACGTCCACTTGCCGTTAAGTCCAAGAACCTTGAATGCATGGGTAAAGTTGGTAGAAGAAAAGAAGTTTGGAGCAGAGGTAGTGCCAGGATTTCAGGCATTGTCAGAAGGCTGTACCCCTTATGACATCAACCAAATGCTAAATTGTGTAGGGGAACATCAAGCAGCCATGCAAATTATCAGAGAAATAATAAATGAAGAAGCAGCAGACTGGGATTTGCAACATCCACAGCAA---GGCCCATTACCAGCAGGGCAGCTCAGAGAACCAAGGGGCTCTGACATAGCAGGAACCACC
	AY965369_sm02_FLP_2    GTCATTTGGTGCTTGCACGCAGAAGAGAAAGTGAAACATACTGAGGAAGCAAAACAAGTAGTACAGAGACATCTAGTGGTGGAAACAGGAACAGCAGACAGCATGCCGAAAACAAGTAGGCCAACAGCACCACCTAGTGGCAGAGGAGGAAATTACCCAGTACAGCAAGTAGGCGGCAACTATGTCCATCTGCCGTTAAGTCCAAGGACATTAAATGCCTGGGTAAAATTGGTGGAGGAAAAGAAATTTGGAGCAGAGGTAGTGCCAGGCTTTCAGGCACTATCAGAAGGCTGTACCCCTTATGATATCAACCAAATGTTAAATTGTGTGGGGGAACATCAAGCAGCCATGCAAATTATCAGAGAAATTATAAATGAGGAAGCTGCGGATTGGGACTTGCAGCATCCACAGCCA---GGTCCATTGCCAGCAGGACAACTCAGGGAACCAAGAGGATCAGACATTGCAGGAACCACT
	AY965368_sm93_M950_2   GTCATTTGGTGCTTGCACGCAGAAGAGAAAGTGAAACATACTGAGGAAGCAAAACAAGTAGTGCAGAGACATCTAGTGGTGGAAACAGGAACAGCAGACAACATGCCGAAAACAAGTAGGCCAACAGCACCACCTAGTGGCAGAGGAGGAAATTACCCAGTACAGCAAGTAGGCGGCAACTATGTCCATCTGCCGTTAAGTCCAAGGACATTAAATGCCTGGGTAAAATTGGTGGAGGAAAAGAAATTTGGAGCAGAAGTAGTGCCAGGCTTTCAGGCACTATCAGAAGGCTGTACCCCTTATGACATCAATCAAATGTTAAATTGTGTGGGGGAACATCAAGCAGCCATGCAGATTGTCAGAGAAATTATAAATGAGGAAGCTGCGGATTGGGACTTGCAGCATCCACAGCCA---GGTCCATTGCCAGCAGGACAACTCAGGGAACCAAGAGGATCAGACATTGCAGGAACCACT
	AY965367_sm93_M945_2   GTCATTTGGTGCTTGCACGCAGAAGAGAAAGTGAAACATACTGAGGAAGCAAAACAAATAGTGCAGAGACATCTAGTGGTGGAAACAGGAACAGCAGACAACTTGCCAAAAACAAGTAGACCAACAGCACCACCTAGTGGCAGAGGAGGAAATTACCCAGTACAGCAAGTAGGCGGCAACTATGTCCATTTGCCGTTAAGTCCAAGGACATTAAATGCCTGGGTAAAGTTGGTGGAGGAAAAGAAATTTGGGGCAGAAGTAGTGCCAGGCTTTCAGGCACTATCAGAAGGCTGTACCCCCTATGACATCAATCAAATGTTAAATTGTGTGGGGGAACATCAAGCAGCCATGCAAATTGTCAGAGAAATCATAAATGAGGAAGCTGCGGATTGGGACTTGCAGCATCCACAGCCA---GGTCCATTGCCAGCAGGACAGCTCAGGGAACCAAGAGGATCAGATATTGCAGGGACCACT
	AY965366_sm93_M926_2   GTCATTTGGTGCTTGCACGCAGAAGAGAAAGTGAAACATACTGAGGAAGCAAAACAAATAGTACAGAGACATCTAGTGGTGGAAACAGGAACAACAGATAACCTGCCAAAGACAAGTAGACCAACAGCACCACCTAGTGGCAGAGGAGGAAATTACCCAGTACAGCAAGTAGGCGGCAACTATGTCCATTTGCCGTTAAGTCCAAGAACATTAAATGCCTGGGTAAAATTGGTAGAGGAGAAGAAATTTGGGGCAGAAGTAGTGCCAGGCTTTCAGGCACTATCAGAAGGCTGTACCCCCTATGACATCAATCAAATGTTAAATTGTGTGGGGGAACATCAAGCAGCCATGCAGATTGTCAGAGAAATCATAAATGAGGAAGCTGCGGATTGGGACTTGCAGCATCCACAGCCA---GGCCCATTGCCAGCAGGACAACTCAGAGAACCAAGAGGATCAGACATTGCAGGAACTACT
	AY965365_sm93_M918_2   GTCATTTGGTGCTTGCACGCAGAAGAGAAAGTGAAACATACTGCGGAAGCAAAACAAATAGTGCAGAGACATCTAGTGGTGGAAACAGGAACAGCAGACAACTTGCCAAAAACAAGTAGACCAACAGCACCACCTAGTGGCAGAGGAGGAAATTACCCAGTACAGCAAGTAGGCGGCAACTATGTCCATTTGCCGTTAAGTCCAAGGACATTAAATGCCTGGGTAAAGTTGGTGGAGGAAAAGAAATTTGGGGCAGAAGTAGTGCCAGGCTTTCAGGCACTATCAGAAGGCTGTACCCCCTATGACATCAATCAAATGTTAAATTGTGTGGGGGAACATCAAGCAGCCATGCAAATTGTCAGAGAAATCATAAATGAGGAAGCTGCGGATTGGGACTTGCAGCATCCACAGCCA---GGTCCATTGCCAGCAGGACAGCTCAGGGAACCAAGAGGATCAGATATTGCAGGGACCATT
	AY965364_sm92_G079_1   GTCATCTGGTGCATTCACGCAGAAGAGAAAGTGAAACATACCGAGGAAGCAAAACAAATAGTGCAGAGACATCTAGTGGTGGAAACAGGAACAGCAGACAAAATGCCAGCAACAAGTAGACCAACAGCACCACCTAGTGGCAGGGGAGGAAATTACCCAGTGCAGCAAATAGGTGGCAATTATACCCACCTACCCTTAAGTCCAAGAACATTAAATGCTTGGGTAAAATTGGTAGAAGAGAAGAAATTTGGGGCAGAAGTAGTGCCAGGATTTCAGGCACTATCAGAAGGCTGCACTCCCTATGACATCAATCAAATGCTAAATTGTGTAGGGGAACATCAGGCAGCCATGCAAATTATTAGAGAAATTATAAATGAAGAAGCTGCTGATTGGGATTTACAACACCCACAGCCA---GGTCCAATACCAGCAGGACAACTTAGAGATCCAAGAGGATCAGACATTGCAGGAACTACT
	AY965363_sm97_G080_2   GTCATTTGGTGCTTGCACGCAGAAGAGAAAGTGAGACATACTGAGGAAGCAAAACAAATAGTACAGAGACATCTAGTGGTGGAAACAGGAACAACAGACAACATGCCAAAGACAAGTAGACCAACAGCACCACCTAGTGGCAGAGGAGGAAATTACCCAGTACAGCAAGTAGGCGGCAACTATGTCCATTTGCCGTTAAGTCCAAGGACATTAAATGCCTGGGTAAAATTGGTGGAGGAAAAGAAATTTGGAGCAGAAGTAGTGCCAGGCTTTCAGGCACTATCAGAAGGCTGTACCCCCTATGACATCAATCAAATGTTAAATTGTGTGGGGGAACATCAAGCAGCCATGCAAATTGTCAGAGAAATCATAAATGAGGAAGCTGCGGATTGGGACTTGCAGCATCCACAGCCA---GGTCCATTGCCAGCAGGACAACTCAGGGAGCCAAGAGGATCAGACATTGCAGGAACTACT
	AY965362_sm94_D086_2   GTCATTTGGTGCTTGCACGCAGAAGAGAAAGTGAAACATACTGAGGAAGCAAAGCAAGTAGTGCAGAGACATCTGGTGGTGGAAACAGGAACAACAGACAACATGTCGAAAACAAGTAAGCCAACAGCACCACCTAGTGGCAGAGGAGGAAATTACCCAGTACAGCAAGTAGGCGGCAACTATGTCCATCTGCCGTTGAGTCCAAGGACATTAAATGCCTGGGTAAAATTGGTGGAGGAGAAGAAATTTGGAGCAGAAGTAGTGCCAGGCTTTCAGGCGCTATCAGAAGGCTGTACCCCCTATGATATTAATCAAATGTTAAATTGTGTGGGGGAACATCAAGCAGCCATGCAAATTGTCAGAGAAATCATAAATGAGGAAGCTGCGGATTGGGACTTGCAGCATCCACAGCCA---GGTCCATTGCCAGCAGGACAACTCAGGGAACCAAGAGGATCAGACATTGCAGGAACCACT
	AY965361_sm03_M938_1   GTCATCTGGTGCATTCACGCAGAAGAGAAAGTGAAACATACTGAGGAAGCAAAACAAATAGTGCAGAGACATCTAGTGGTGGAAACAGGAACAGCAGACAAAATGCCAGCAACAAGTAGACCAACAGCACCACCTAGTGGCAGAGGAGGAAATTACCCAGTGCAGCAAGTAGGTGGCAATTATACCCACCTACCCTTAAGTCCAAGGACATTAAATGCTTGGGTAAAATTGGTAGAAGAGAAAAAATTTGGGGCAGAAGTAGTGCCAGGATTCCAGGCACTATCGGAAGGCTGCACTCCCTATGACATCAATCAAATGCTAAATTGTGTAGGGGAACATCAGGCGGCCATGCAAATTATTAGAGAAATTATAAATGAAGAAGCTGCTGATTGGGATTTACAACACCCGCAGCCA---GGTCCAATACCAGCAGGACAACTTAGAGATCCAAGAGGATCAGACATTGCAGGAACTACT
	AY965360_sm95_M927_1   GTCCTCTGGTGCATTCACGCAGAAGAGAAAGTGAATCATACTGAGGAAGCAAAACAAATAGTGCAGAGACATTTAGTGGTGGAAACAGGAACAGCAGACAAAATGCCAGCAACAAGTAGACCAACAGCACCACCTAGTGGCAGAGGAGGAAATTACCCAGTGCAGCAAGTAGGTGGCAATTATACCCACCTACCTTTAAGTCCAAGAACATTAAATGCTTGGGTAAAATTGATAGAAGAGAAAAAATTTGGAGCAGAGGTAGTGCCAGGATTTCAAGCGCTATCAGAAGGCTGCACTCCCTATGACATCAATCAAATGCTAAATTGTGTAGGAGAACATCAAGCAGCCATGCAAATTATTAGAGAAATTATAAATGAAGAAGCTGCTGATTGGGATTTACAACACCCGCAGCCA---GGTCCACTACCAGCAGGACAACTTAGAGAGCCAAGGGGATCCGACATTGCAGGAACTACT
	AY965359_sm03_M921_1   GTCATTTGGTGCATTCACGCAGAAGAGAAAGTGAAACATACTGAGGAAGCAAAACAAATAGTGCAGAGACATCTAGTGGTGGAAACAGGAACAGCAGATAAAATGCCAGCAACAAGCAGACCAACAGCACCACCTAGTGGCAGAGGAGGAAATTACCCAGTGCAGCAAGTAGGTGGCAATTACACCCACCTACCCTTAAGTCCAAGAACATTAAATGCTTGGGTAAAATTGGTAGAAGAGAAAAAATTTGGAGCAGAGGTAGTGCCAGGATTTCAAGCGCTATCAGAAGGCTGCACTCCCTATGACATTAATCAAATGCTAAATTGTGTAGGAGAACATCAGGCAGCCATGCAAATTGTTAGAGAAATTATAAATGAAGAAGCTGCTGATTGGGATTTACAACACCCGCAGCCA---GGTCCACTACCAGCAGGACAACTTAGAGATCCAAGAGGATCAGATATTGCAGGAACTACT
	AY965357_sm93_M920_1   GTCCTTTGGTGCATTCACGCAGAAGAGAAAGTGAAACATACTGAAGAAGCAAAACAAATAGTGCAGAGACATCTAGTGGTGGAAACAGGAACAGCAGACAAAATGCCAGCAACAAGTAGACCAACAGCACCACCTAGTGGCAGAGGAGGAAATTACCCAGTGCAGCAAGTAGGTGGCAATTATACCCACCTACCTTTAAGTCCAAGAACATTAAATGCTTGGGTAAAATTGGTAGAAGAGAAAAAATTTGGGGCAGAGGTAGTGCCAGGATTTCAAGCGCTATCAGAAGGCTGCACTCCCTATGACATCAATCAAATGCTAAATTGTGTAGGAGAACATCAGGCAGCCATGCAAATTATTAGAGAAATTATAAATGAGGAGGCTGCTGATTGGGATTTACAACACCCGCAGCCA---GGTCCAATACCAGCAGGACAACTTAGAGAGCCAAGAGGATCCGACATTGCAGGAACTACT
	AY965356_sm93_G078_1   GTCATTTGGTGCATTCACGCAGAAGAGAAAGTGAAACATACTGAGGAAGCAAAACAAATAGTGCAGAGACATCTAGTGGTGGAAACAGGAACAGCAGACAAAATGCCAGCAACAAGCAGACCAACAGCACCACCTAGTGGCAGAGGAGGAAATTACCCAGTGCAGCAAGTAGGTGGCAATTACACCCACCTACCCTTAAGTCCAAGAACATTGAATGCTTGGGTAAAATTGGTAGAAGAGAAAAAATTTGGAGCAGAGGTAGTGCCAGGATTTCAAGCGCTATCAGAAGGCTGCACTCCCTATGACATCAATCAAATGCTAAATTGTGTAGGAGAACATCAGGCAGCCATGCAAATTATTAGAGAAATTATAAATGAAGAAGCTGCTGATTGGGATTTACAACACCCGCAGCCA---GGTCCAATACCAGCAGGACAACTTAGAGATCCAAGAGGATCTGATATTGCAGGAACCACT
	AY965355_sm93_G076_1   GTCATTTGGTGCATTCACGCAGAAGAGAAAGTGAAACATACTGAGGAAGCAAGACAAATAGTGCAGAGACATCTAGTGGTGGAAACAGGAACAGCAGACAAAATGCCAGCAACAAGTAGACCAACAGCACCACCTAGTGGCAGAGGAGGAAATTACCCAGTGCAGCAAGTAGGTGGCAACTACACCCACCTACCCTTAAGTCCAAGGACATTGAATGCTTGGGTAAAATTGATAGAAGAGAAAAAATTTGGGGCAGAGGTAGTGCCAGGATTTCAAGCGCTATCAGAAGGCTGCACCCCCTATGACATCAATCAAATGCTAAATTGTGTAGGAGAACATCAGTCAGCCATGCAAATTATTAGAGAAATTATAAATGAAGAAGCTGCTGATTGGGATTTACAACACCCGCAGCCA---GGTCCAATACCAGCAGGACAACTTAGAGATCCAAGAGGATCAGATATTGCAGGAACTACT
	AY965354_sm94_E043_1   GTCATTTGGTGCATTCACGCAGAAGAGAAAGTGAAACATACTGAGGAAGCAAAACAAATAGTGCAGAGACATCTAGTGGTGGAAACAGGAACAGCAGACAAAATGCCAGTAACAAGCAGACTAACAGCACCACCTAGTGGCAGAGGAGGAAATTACCCAGTGCAGCAAGTAGGTGGCAATTACACCCACCTACCCTTAAGTCCAAGGACATTGAATGCTTGGGTAAAATTGGTAGAAGAGAAAAAATTTGGGGCAGAGGTAGTGCCAGGATTTCAAGCGCTATCAGAAGGCTGCACCCCCTATGACATCAATCAAATGCTAAATTGTGTAGGAGAACATCAGGCAGCCATGCAAATTATTAGAGAAATTATAAATGAAGAAGCTGCTGATTGGGATTTACAACACCCGCAGCCA---GGTCCAATACCAGCAGGACAACTTAGAGATCCAAGAGGATCAGATATTGCAGGAACTACT
	AY965353_sm96_E040_1   GTCATTTGGTGCATTCACGCAGAAGAGAAAGTGAAACATACTGAGGAAGCAAAACAAATAGTGCAGAGACATCTAGTGGTGGAAACAGGAACAGCAGATAAAATGCCAGCAACAAGCAGACCAACAGCACCACCTAGTGGCAGAGGAGGAAATTACCCAGTGCAGCAAGTAGGTGGCAATTACACCCACCTACCCTTAAGTCCAAGAACATTAAATGCTTGGGTAAAATTGGTAGAAGAGAAAAAATTTGGGGCAGAGGTAGTGCCAGGATTTCAAGCGCTATCAGAAGGCTGCACTCCCTATGACATCAATCAAATGCTAAATTGTGTAGGAGAACATCAGGCAGCCATGCAAATTATTAGAGAAATCATAAATGAAGAAGCTGCTGATTGGGATCTACAACACCCACAGCCA---GGTCCAATACCAGCAGGACAACTTAGAGATCCAAGAGGATCAGATATTGCAGGAACTACT
	AY965352_sm95_E038_1   GTCATTTGGTGCATTCACGCAGAAGAGAAAGTGAAACATACTGAGGAAGCAAAACAAATAGTGCAGAGACATCTAGTGGTGGAAACAGGAACAGCAGACAAAATGCCAGCAACAAGCAGACCAACAGCACCACCTAGTGGCAGAGGAGGAAATTACCCAGTGCAGCAAGTAGGTGGCAATTACGTTCACCTACCCTTAAGTCCAAGAACATTAAATGCTTGGGTAAAATTGGTAGAAGAGAAAAAATTTGGGGCAGAGGTAGTGCCAGGATTTCAAGCGCTATCAGAAGGCTGTACTCCCTATGACATCAATCAAATGCTAAATTGCGTAGGAGAACATCAGGCAGCCATGCAAATTATTAGAGAGATTATAAATGAAGAAGCTGCCGATTGGGATTTACAACACCCGCAGCCA---GGTCCACTACCAGCAGGGCAACTTAGAGAGCCAAGAGGATCAGATATTGCAGGAACTACT
	AY965350_sm94_D173_1   GTCATTTGGTGCATTCACGCAGAAGAGAAAGTGAAACATACTGAGGAAGCAAAACAAATAGTGCAGAGACATCTAGTGGTGGAAACAGGAACTGCAGATAAAATGCCAGCAACAAGCAGACCAACAGCGCCACCTAGTGGCAGAGGAGGAAATTACCCAGTGCAGCAAGTAGGTGGCAATTACACCCACCTACCCTTAAGTCCAAGAACATTAAATGCTTGGGTAAAATTGGTAGAAGAGAAAAAATTTGGGGCAGAGGTAGTGCCAGGATTTCAAGCGCTATCAGAAGGCTGCACTCCCTATGACATCAATCAAATGCTAAATTGTGTAGGAGAACATCAGGCAGCCATGCAAATTATTAGAGAAATTATAAATGAAGAAGCTGCTGATTGGGATTTACAACACCCGCAGCCA---GGTCCAATACCAGCAGGACAACTTAGAGATCCAAGAGGATCAGACATTGCAGGAACTACT
	AY965349_sm83_A022_1   GTCATTTGGTGCATTCACGCAGAAGAGAAAGTGAAACATACTGAGGAAGCAAAACAAATAGTGCAGAGACATCTAGTGGTGGAAACAGGAACAGCAGATAAAATGCCAGCAACAAGCAGACCAACAGCGCCACCTAGTGGCATAAGAGGAAATTACCCAGTGCAGCAAGTAGGTGGCAATTACACCCACCTACCCTTAAGTCCAAGAACATTAAATGCTTGGGTAAAATTGGTAGAAGAGAAAAAATTTGGGGCAGAGGTAGTGCCAGGATTTCAAGCGCTATCAGAAGGCTGCACTCCCTATGACATCAATCAAATGCTAAATTGTGTAGGAGAACATCAGGCAGCCATGCAAATTATTAGAGAAATTATAAATGAAGAAGCTGCTGATTGGGATTTACAACACCCGCAGCCA---GGTCCAATACCAGCAGGACAACTTAGAGATCCAAGAGGATCAGACATTGCAGGAACTACT
	AY965515_sm81_CFU233_7 GTCATCTGGTGCATTCACGCAGAAGAGAAAGTGAAACATACCGAGGAAGCAAAACAAATAGTGCAGAGACATCTAGTGGCAGAGACAGGAACTGCAGATCCCATGCCGAAAAGTAGTAGACCAACAGCACCACCTAGTGGCATGAAAGGAAATTACCCAGTGCAGCAAGTAGGTGGCAATTATGTTCACCTACCATTAAGCCCCAGGACATTAAATGCCTGGGTAAAATTAGTGGAGGAAAAGAAGTTTGGAGCAGAAGTAGTGCCAGGGTTTCAGGCACTATCAGAAGGCTGTACCCCTTATGATATCAATCAGATGCTAAATTGTGTGGGAGAACACCAAGCAGCCATGCAGATCATAAGGGAAATCATCAATGAAGAGGCAGCAGATTGGGACCTGCAACATCCACAACCA---GGTCCAATACCAGCAGGACAGCTTAGGGAACCAAGAGGGTCAGATATAGCAGGAACCACC
	AY965514_sm86_CFU226_7 GTCATCTGGTGCATTCACGCAGAAGAGAAAGTGAAACATACTGAGGAAGCAAAACAAATAGTGCAGAGACATCTAGTGGCAGAAACAGGAACTGCAGATCCCATGCCGAAAAGCAGTAGACCAACAGCACCACCTAGTGGCATGAGAGGAAATTACCCAGTGCAGCAAGTAGGTGGCAATTATGTTCACCTACCATTAAGCCCCAGGACATTAAACGCCTGGGTAAAATTAGTGGAGGAAAAGAAATTTGGGGCAGAAGTAGTGCCAGGGTTTCAGGCACTATCAGAAGGCTGTACCCCTTATGACATCAATCAGATGCTAAACTGTGTGGGAGAACACCAAGCAGCCATGCAGATCATAAGGGAAATTATCAATGAAGAGGCAGCTGATTGGGACCTGCAACATCCACAACCA---GGTCCAATACCAGCAGGACAGCTTAGGGACCCAAGAGGGTCAGATATAGCAGGAACCACC
	AY965512_sm77_CFU212_7 GTCATCTGGTGCATTCACGCAGAAGAGAAAGTGAAACATACCGAGGAAGCAAAACAAATAGTGCAGAGACATCTAGTGGTAGAGACAGGAACTGCAGATCCCATGCCGAAAAGCAGTAGACCAACAGCACCACCTAGTGGCATGAAGGGAAATTACCCAGTGCAGCAAGTAGGTGGCAATTATGTTCACCTACCATTAAGCCCCAGGACATTAAACGCCTGGGTAAAATTAGTGGAGGAAAAGAAATTTGGGGCAGAGGTAGTGCCAGGGTTTCAGGCACTATCAGAAGGCTGTACCCCTTATGATATCAATCAGATGCTAAATTGTGTGGGAGAACACCAAGCAGCCATGCAGATCATAAGGGAAATCATCAATGAAGAGGCAGCTGATTGGGACCTGCAACATCCACAACCA---GGTCCAATACCAGCAGGACAGCTTAGGGACCCAAGAGGGTCAGATATAGCAGGAACCACC
	AY965511_sm03_D215_6   GTCATTTGGTGCATTCACGCAGAAGAGAAAGTGAAACATACTGAGGAAGCAAAACAAATTGTGCAGAGACATCTAGTGGTAGAAACTGAAACTGCAGGGACCATGCCGAAAACTAGTAGACCAACAGCACCACCTAGTGGCATGAGAGGAAACTACCCAGTGCAGCAGGTAGGAGGTAATTATATCCACCAACCTCTAAGCCCAAGGACATTAAATGCTTGGGTAAAGTTAGTTGAAGAAAAGAAATTTGGGGCAGAAGTAGTGCCAGGATTTCAGGCATTATCAGAAGGCTGCACCCCGTATGACATCAACCAGATGCTAAATTGTGTAGGAGAACATCAGGCAGCCATGCAAATCATTAGGGAAATAATCAATGAAGAAGCTGCTGATTGGGATCTGCAGCATCCACAGCCA---GGCCCGCTACCAGCAGGACAGCTCAGGGAACCAACAGGGTCTGATATTGCAGGAACCACC
	AY965510_sm02_FTQ_5    GTCATTTGGTGCATCCACGCAGAACAGAAAGTGAAACATACAGAGGAAGCAAAACAAATAGTGCAGAGACATCTAGTGGTGGAAACAGGAACTGCAAATACAATGCCAGCCACAAGTAGACCAACAGCACCACCTAGTGGCAGAGGAGGAAATTACCCTGTGCAACAGATAGGCGGCAACTATGTCCACCTACCTTTAAGTCCAAGAACACTGAATGCATGGGTAAAATTGGTGGAAGAGAAGAAATTTGGAGCAGAGGTAGTGCCAGGATTCCAGGCACTATCAGAAGGCTGTACCCCATATGATATTAATCAAATGTTAAATTGTGTGGGAGATCATCAGGCAGCCATGCAAATTATAAGAGAGATCATAAATGAGGAAGCGGCTGATTGGGACTTACAACACCCACAGCCGATGGGCCCAATACCAGCAGGGCAGCTCAGAGACCCAAGGGGATCAGACATTGCAGGAACTACT
	AY965509_sm89_G930_4   GTCATTTGGTGTCTTCACGCAGAAGAGAAAGTGAAACATACTGAAGAGGCAAAACAAATAGTGCAGAGACACCTAGTGGTGGAAACAGGAACAGCAGAAGCTATGCCAAAAACAAGTAGACCAACAGCACCACCTAGTGGCAGAGGAGGAAATTACCCAGTACAGCAAGTAGGCGGTAATTACACCCACCTACCTTTAAGTCCTAGGACATTAAATGCTTGGGTAAAATTGGTGGAGGAGAAAAAGTTTGGAGCAGAGGTAGTGCCAGGATTTCAGGCGCTGTCAGAAGGCTGCACACCCTATGACATTAATCAGATGCTAAATTGTGTAGGGGAACATCAAGCAGCTATGCAAATTATCAGAGAAATCATAAATGAGGAGGCTGCGGATTGGGACTTGCAGCACCCACAGCCA---GGTCCAATACCAGCAGGACAGCTCAGGGACCCAAGAGGATCAGATATTGCAGGAACCACT
	AY965508_sm95_G932_4   GTCATTTGGTGTCTTCACGCAGAAGAGAAAGTGAAACATACTGAAGAGGCAAAACAAATAGTACAGAGACACCTAGTGGTGGAAACAGGAACAGCAGAAGCTATGCCAAAAATAAGTAGACCAACAGCACCACCTAGTGGCAAAGGAGGAAATTACCCAGTACAGCAAGTAGGCGGTAATTACACCCACCTACCTTTAAGTCCTAGGACATTAAATGCTTGGGTAAAATTGGTGGAGGAGAAAAAGTTTGGAGCAGAGGTAGTGCCAGGATTTCAGGCGCTGTCAGAAGGCTGCACACCCTATGACATTAATCAGATGCTAAATTGTGTAGGGGAACATCAAGCAGCTATGCAAATTATCAGAGAAATCATAAATGAGGAGGCTGCAGATTGGGACCTACAGCACCCGCAGCCA---GGTCCAATACCAGCAGGACAGCTCAGGGACCCAAGAGGATCAGATATTGCAGGAACCACT
	AY965507_sm02_FYN_3    GTCATTTGGTGCATTCACGCAGAAGAGAAAGTGAAACATACTGAGGAAGCAAAACAAATAGTACAGAGACATCTAGTGGTGGAAACAGGAACAGCAGACACCATGCCAAAAACAAGTAGACCAACAGCGCCACCTAGTGGCGCAAGAGGAAATTACCCAGTACAGCAAGTTGGAGGCAATTACGTCCACTTGCCGTTAAGTCCAAGAACCTTGAATGCCTGGGTAAAGTTGGTAGAAGAAAAGAAGTTTGAAGCAGAGGTAGTGCCAGAATTTCAGGCATTGTCAGAAGGCTGTACCCCTTATGACATCAACCAAATGCTAAATTGTGTAGGGGAACATCAAGCAGCCATGCAAATTATAAAAGAAATAATAAATGAAGAAGCAGCAGACTGGGATTTGCAGCATCCACAGCCA---GGCCCACTACCAGCAGGGCAGCTCAGAGAACCAAGGGGCTCTGACATAGCAGGAACCACC
	AY965506_sm95_E045_3   GTCATTTGGTGCATTCACGCAGAAGAGAAAGTGAGACATACTGAGGAAGCAAGACAAATAGTACAGAGACATCTAGTGGTGGAAACAGGAACAGCAGACAACATGCCAAAAACAAGTAGACCAACAGCACCACCTAGTGGCACAAGAGGAAATTACCCAGTACAGCAAGCTGGAGGCAATTACGTCCACTTGCCGCTAAGTCCAAGAACCTTGAATGCATGGGTAAAGTTAGTAGAAGAAAAGAGGTTTGGAGCAGAGGTAGTGCCAGGATTTCAGGCATTGTCAGAAGGCTGCACCCCTTATGACATCAACCAAATGCTAAATTGTGTAGGGGAACATCAAGCAGCTATGCAAATCATAAGAGAAATAATAAATGAAGAAGCAGCAGACTGGGATTTGCAACATCCACAACCA---GGCCCATTACCAGCAGGGCAGCTCAGAGAACCGAGGGGCTCTGACATAGCAGGAACCACC
	AY965505_sm93_D178_3   GTCATTTGGTGCATTCACGCAGAAGAGAAAGTGAAACATACTGAGGAAGCAAAACAAATAGTGCAGAGACATCTAGTGGTGGAAACAGGAACAGCAGACACCATGCCAAAAACAAGTAGACCAACAGCACCACCTAGTGGCGCAAGAGGAAATTACCCAGTACAGCAAGTTGGAGGCAATTACGTCCACTTGCCGTTAAGTCCAAGAACCTTGAATGCCTGGGTAAAGTTGGTAGAAGAAAAGAAGTTTGGAGCAGAGGTAGTGCCAGGATTTCAGGCATTGTCAGAGGGCTGTACCCCTTATGACATCAACCAAATGCTAAATTGTGTAGGGGAACATCAAGCAGCCATGCAAATTATAAGAGAAATAATAAATGAAGAAGCAGCAGACTGGGATTTGCAGCATCCACAGCCA---GGCCCACTACCAGCAGGGCAGCTCAGAGAACCAAGGGGCTCTGACATAGCAGGAACCACC
	AY965504_sm00_M949_3   GTCATTTGGTGCATTCACGCAGAAGAGAAAGTGAAACATACTGAGGAAGCAAAACAAATAGTGCAGAGACATCTAGTGGTGGAAACAGGAACAGCAGACACCATGCCAAAAACAAGTAGACCAACAGCACCACCTAGTGGCGCAAGAGGAAATTACCCAGTACAGCAAGTTGGAGGCAATTACGTCCACTTGCCGTTAAGTCCAAGAACCTTGAATGCCTGGGTAAAGTTGGTAGAAGAAAAGAGGTTTGGAGCAGAGGTAGTGCCAGGATTTCAGGCATTGTCAGAAGGCTGTACCCCGTATGACATCAACCAAATGCTAAATTGTGTAGGGGAACATCAAGCAGCCATGCAAATTGTAAGAGAAATAATAAATGAAGAAGCAGCAGACTGGGATTTGCAGCATCCACAGCCA---GGCCCACTACCAGCAGGGCAGCTCAGGGAACCAAGGGGCTCTGACATAGCAGGAACCACC
	AY965502_sm00_M951_3   GTCATTTGGTGCATTCACGCGGAAGAGAAAGTGAAACATACTGAGGAAGCAAAACAAATAGTGCAGAGACATCTAGTGGTGGAAACAGGAACAGCAGACACCATGCCAAAAACAAGTAGACCAACAGCACCACCTAGCGGTGCAAGAGGAAATTACCCAGTACAGCAAGTTGGAGGCAATTACAGCCACTTGCCGTTAAGTCCAAGAACTTTGAATGCCTGGGTAAAGTTGGTAGAAGAAAAGAGGTTTGGAGCAGAGGTAGTGCCAGGATTTCAGGCATTGTCAGAAGGCTGTACCCCTTATGACATCAACCAAATGCTAAATTGTGTAGGGGAACATCAGGCAGCCATGCAGATTATAAGAGGAATAATAAATGAACAAGCAGCAGACTGGGATTTGCAGCATCCACAGCCA---GGCCCACTACCAGCAGGGCAGCTCAGAGAACCAAGGGGCTCTGACATAGCAGGAACCACC
	AY965501_sm95_M942_3   GTCATTTGGTGCATTCACGCAGAAGAGAAAGTGAAACATACTGAGGAAGCAAAACAAGTAGTGCAGAGACATCTAGTGGTGGAAACAGGAACAGCAGACACCATGCCAAAAACAAGTAGACCAACAGCACCACCTAGTGGCGCAAGAGGAAATTACCCAGTGCAGCAAGTTGGAGGCAATTACGTCCACTTGCCGCTAAGTCCAAGAACCTTGAATGCATGGGTAAAGTTGGTGGAAGAAAAGAGATTTGGAGCAGAGGTAGTGCCAGGATTTCAGGCATTGTCAGAAGGCTGTACCCCTTATGACATCAACCAAATGCTAAATTGTGTAGGGGAACATCAAGCAGCCATGCAAATGGTCAGAGAAATAATAAATGAAGAAGCAGCAGACTGGGATTTGCAACATCCACAGCCA---GGCCCGCTACCAGCAGGGCAGCTCAGAGAACCAAGGGGCTCTGACATAGCAGGAACCACC
	AY965500_sm02_FUP_2    GTCATTTGGTGCTTGCACGCAGAAGAGAAAGTGAAACATACTGAGGAAGCAAAACAAATAGTGCAGAGACATCTAGTGGTGGAAACAGGAACAACAGACAACCTGCCAAAAACAAGTAGACCAACAGCACCACCTAGTGGCAGAGGAGGAAATTACCCAGTACAGCAAGTAGGTGGCAACTATGTCCATTTGCCGTTAAGTCCAAGGACACTAAATGCCTGGGTAAAATTGGTAGAGGAGAAGAAGTTTGGGGCAGAAGTAGTGCCAGGCTTCCAGGCACTATCAGAAGGCTGTACCCCCTATGACATCAACCAAATGTTAAATTGTGTGGGGGAACATCAAGCAGCCATGCAGATTGTCAGAGAAATCATAAATGAGGAAGCTGCAGATTGGGACTTGCAGCATCCACAACCA---GGTCCGTTGCCAGCAGGACAACTCAGGGAACCAAGAGGATCAGATATTGCAGGAACTACT
	AY965499_sm02_FCP_2    GTCATTTGGTGCTTGCACGCAGAAGAGAAAGTAAGACATACTGAGGAAGCAAAACAAATAGTGCAGAGACATCTAGTGGTGGAAACAGGAACAACAGACAACATGCCAAAAACAAGTAGACCAACAGCACCACCTAGTGGCAGAGGAGGAAATTACCCGGTACAGCAAGTAGGCGGCAACTATGTCCATCTGCCGTTAAGTCCAAGGACTTTAAACGCCTGGGTAAAATTGGTGGAGGAGAAGAAATTTGGAGCAGAAGTAGTGCCAGGTTTTCAGGCACTATCAGAAGGCTGTACCCCCTATGACATCAATCAAATGTTAAATTGTGTGGGGGAACATCAAGCAGCCATGCAAATTATCAGAGAAATCATAAATGAGGAAGCTGCGGATTGGGACTTGCAGCATCCACAGCCA---GGTCCATTGCCAGCAGGACAACTCAGGGAACCAAGAGGATCAGATATTGCAGGAACCACT
	AY965498_sm02_FAL_2    GTCATCTGGTGCTTGCACGCAGAAGTGAAAGTGAAACATACTGAGGAAGCAAAACAAGTAGTGCAGAGACATCTAGTGGTGGAAACCGGAACAGCAGACAACATGCCGAAAACAAGTAGGCCAACAGCACCACCTAGTGGCAGAGGAGGAAATTACCCAGTACAGCAAGTAGGCGGCAACTATGTCCATCTGCCGTTAAGTCCAAGGACATTAAATGCCTGGGTAAAATTGGTGGAGGAAAAGAAATTCGGAGCAGAAGTAGTGCCAGGCTTTCAGGCACTATCAGAAGGCTGTACCCCTTATGACATCAATCAAATGTTAAACTGTGTGGGGGAGCATCAAGCAGCCATGCAAATTATCAGAGAAATTATAAATGAGGAAGCTGCGGATTGGGACTTGCAGCATCCACAGCCA---GGTCCATTGCCAGCAGGACAGCTCAGGGAACCAAGAGGATCAGACATTGCAGGAACCACT
	AY965496_sm90_F100_2   GTCATTTGGTGCTTGCACGCAGAAGAGAAAGTGAAACATACTGAGGAAGCAAGGCAAGTAGTACAGAGACATCTAGTGGTGGAAACAGGAACAACAGACAACATGCCGAAAACAAGTAGGCCAACAGCACCACCTAGTGGCAGAGGAGGAAATTACCCAGTACAGCAAGTAGGCGGCAACTATGTCCATCTGCCGTTAAGTCCAAGGACATTAAATGCCTGGGTAAAATTGGTGGAGGAGAAGAAATTTGGAGCAGAAGTAGTGCCAGGCTTTCAGGCGCTATCAGAAGGCTGTACCCCCTATGATATTAATCAAATGTTAAATTGTGTGGGGGAACATCAAGCAGCCATGCAAATTGTCAGAGAAATCATAAATGAGGAAGCTGCGGATTGGGACTTGCAGCATCCACAGCCA---GGTCCATTGCCAGCAGGACAACTCAGGGAACCAAGAGGATCAGACATTGCAGGAACCACT
	AY965495_sm00_M946_2   GTCATTTGGTGCTTGCACGCAGAAGAGAAAGTGAAACATACTGAGGAAGCAAAACAAGTAGTGCAGAGACATCTAGTGGTGGAAACAGGAACAGCAGACAACATGCCGAAAACAAGTAGGCCAACAGCACCACCTAGTGGCAGAGGAGGAAATTACCCAGTACAGCAAGTAGGCGGCAACTATGTCCATCTGCCGTTAAGTCCAAGGACATTAAATGCCTGGGTAAAATTGGTGGAGGAAAAGAAATTTGGAGCAGAAGTAGTGCCAGGCTTTCAGGCACTATCAGAAGGCTGTACCCCTTATGACATCAATCAAATGTTAAATTGTGTGGGGGAACATCAAGCAGCCATGCAAATTGTCAGAGAAATTATAAATGAGGAAGCTGCAGATTGGGACTTGCAGCATCCACAGCCA---GGTCCATTGCCAGCAGGACAACTCAGGGAACCAAGAGGATCAGACATTGCAGGAACCACT
	AY965494_sm00_M933_2   GTCATTTGGTGTTTGCACGCAGAAGAGAAAGTGAAACATACTGAGGAAGCAAAACAAGTAGTGCAGAGACATCTAGTGGTGGAAACAGGAACAGCAGACAACATGCCGAAAACAAGTAGGCCAACAGCACCACCTAGTGGCAGAGGAGGAAATTACCCAGTACAACAAGTAGGCGGCAACTATGTCCATCTGCCGTTAAGTCCAAGGACGTTAAATGCCTGGGTAAAATTGGTGGAGGAAAAGAAATTTGGAGCAGAAGTAGTGCCAGGCTTTCAGGCACTATCAGAAGGCTGTACCCCTTATGACATCAATCAAATGTTAAATTGTGTGGGGGAACATCAAGCAGCCATGCAAATTGTCAGAGAAATTATCAATGAGCAAGATGCGGATTGGGACTTGCAGCATCCACAGCCA---GGTCCATTGCCAGCAGGACAACTCAGGGAACCAAGAGGATCAGACATTGCAGGAACCACT
	AY965493_sm93_M952_2   GTCATTTGGTGCTTGCACGCAGAAGAGAAAGTGAAACATACTGAGGAAGCAAGACAAGTAGTGCAGAGACATCTAGTGGTGGAAACAGGAACAGCAGACAACATGCCGAAAACAAGTAGGCCAACAGCACCACCTAGTGGCAGAGGAGGAAATTACCCAGTACAGCAAGTAGGCGGCAACTATGTCCATCTGCCGTTAAGTCCAAGGACATTAAATGCCTGGGTAAAATTGGTGGAGGAAAAGAAATTTGGAGCAGAAGTAGTGCCAGGCTTTCAGGCACTATCAGAAGGCTGTACCCCTTATGACATCAATCAAATGTTAAATTGTGTGGGGGAACATCAAGCAGCCATGCAAATTGTCAGAGAAATTATAAATGAGGAAGCTGCGGATTGGGACTTGCAGCATCCACAGCCA---GGTCCATTGCCAGCAGGACAACTCAGGGAACCAAGAGGATCAGACATTGCAGGAACCACT
	AY965492_sm00_D177_2   GTCATTTGGTGCTTGCACGCAGATGAGAAAGTGAAACATACTGAGGAAGCAAAGCAAGTAGTGCAGAGACATCTAGTGGTGGAAACAGGAACAACAGACAACATGTCAAAAACAAGTAAGCCAACAGCACCACCTAGTGGCAGAGGAGGAAATTACCCAGTACAGCAAGTAGGCGGCAACTATGTCCATCTGCCGTTAAGTCCAAGGACATTAAATGCCTGGGTAAAATTGGTGGAGGAGAAGAAATTTGGAGCAGAAGTAGTGCCAGGTTTTCAGGCACTATCAGAAGGCTGTACCCCCTATGATATTAATCAAATGTTAAATTGTGTGGGGGAACATCAAGCAGCCATGCAAATTGTCAGAGAAATCATAAATGAGGAAGCTGCGGATTGGGACTTGCAGCATCCACAGCCA---GGTCCATTGCCAGCAGGGCAACTCAGGGAACCAAGAGGATCAGACATTGCAGGAACCACT
	AY965491_sm03_M934_2   GTCATTTGGTGTTTGCACGCAGAAGAGAAAGTGAAACATACTGAGGAAGCAAAACAAGTAGTGCAGAGACATCTAGTGGTGGAATCAGGAACAGCAGACAACATGCCGAAAACAAGTAGGCCAACAGCACCACCTAGTGGCAGAGGAGGAAATTACCCAGTACAGCAAGTAGGCGGCAACTATGTCCATCTGCCGTTAAGTCCAAGGACACTAAATGCCTGGGTAAAATTGGTGGAGGAAAAGAAATTTGGAGCAGAAGTAGTGCCAGGCTTTCAGGCACTGTCAGAAGGCTGTACCCCTTATGATATCAATCAAATGTTAAATTGTGTGGGGGAACATCAAGCAGCCATGCAAATTGTCAGAGAAATTATAAATGAGGAAGCTGCAGATTGGGACTTGCAGCATCCACAACCA---GGTCCATTACCAGCAGGACAACTCAGGGAACCAAGAGGATCAGATATTGCAGGAACCACT
	AY965490_sm02_FVN_1    GTCATTTGGTGCATTCACGCAGAAGAGAAAGTGAAACATACTGAGGAAGCAAAACAAATAGTGCAGAGACATCTAGTGGTAGAAACAGGAACAGCAGATAAAATGCCAGCAACAAGCAGACCAACAGCACCACCTAGTGGCAGAGGAGGAAATTACCCAGTGCAGCAAGTAGGTGGCAATTACACCCACCTACCCTTAAGTCCAAGAACATTAAATGCTTGGGTAAAATTGGTAGAAGAGAAAAAATTTGGGGCAGAGGTAGTGCCAGGATTTCAAGCACTATCAGAAGGCTGCACTCCCTATGACATCAATCAAATGCTAAACTGTGTAGGAGAACATCAGGCAGCCATGCAAATTATTAGAGAAATTATAAATGAAGAAGCTGCTGATTGGGATTTACAACATCCGCAGCCA---GGTCCAATACCAGCAGGACAACTCAGAGATCCAAGAGGATCAGATATTGCAGGAACTACT
	AY965488_sm02_FWS_1    GTCATTTGGTGCATTCACGCAGAAGAGAAAGTGAAACATACTGAGGAAGCAATACAAATAGTGAAGAGACATCTAGTGGTGGAAACAGGAACAGCAGACAAAATGCCAGTAACAAGCAGACCAACAGCACCACCTAGTGGCAGAGGGGGAAATTACCCAGTGCAGCAAGTAGGTGGCAATTACACCCACCTACCCTTAAGTCCAAGAACATTAAATGCTTGGGTAAAATTGGTAGAAGAGAAAAAATTTGGGGCAGAGGTAGTGCCAGGATTTCAAGCGCTATCAGAAGGCTGCACCCCCTATGACATCAATCAAATGCTAAATTGTGTGGGAGAACATCAGGCAGCCATGCAAATTATTAGAGAAATTATAAATGAAGAAGCTGCTGATTGGGACTTACAGCACCCGCAGCCA---GGTCCAATACCAGCAGGACAACTCAGAGATCCAAGAGGATCAGATATTGCAGGAACTACT
	AY965487_sm02_FBL_1    GTCATTTGGTGCATTCACGCAGAAGAGAAAGTGAAACATACTGAGGAAGCAAAACAAGTAGTGCAGAGACATCTAGTGGTGGAAACAGGAACAGCAGACAAAATGCCAGCAACAAGCAGACCAACAGCACCACCTAGTGGCAGAGGAGGAAATTACCCAGTGCAGCAAGTAGGTGGCAATTATGTCCACCTACCCTTAAGCCCCAGAACATTAAACGCCTGGGTAAAATTGGTAGAAGAGAAAAAATTCGGGGCAGAGGTAGTGCCAGGATTTCAAGCGCTTTCAGAAGGCTGCACTCCCTATGACATCAATCAAATGCTAAATTGTGTAGGAGAACATCAGGCAGCCATGCAAATTATTAGAGAGATTATAAATGAAGAAGCTGCTGATTGGGATTTGCAACACCCGCAGCCA---GGTCCACTACCAGCAGGACAACTTAGAGAACCAAGAGGATCAGACATTGCAGGAACTACT
	AY965486_sm93_E042_1   GTCATTTGGTGCATTCACGCAGAAGAGAAAGTGAAACATACTGAGGAAGCAAAACAAATAGTGCAGAGACATCTAGTGGTGGAAACAGGAACAGCAGATAAAATGCCAGCAACAAGCAGACTAACAGCACCACCTAGTGGCAGAGGAGGAAATTACCCAGTGCAGCAAGTAGGTGGCAATTACACCCACCTACCCTTAAGTCCAAGAACATTAAATGCTTGGGTAAAATTGGTAGAAGAGAAAAAATTTGGGGCAGAGGTAGTGCCAGGATTTCAAGCACTATCAGAAGGCTGCACTCCCTATGACATCAATCAAATGCTAAATTGTGTAGGAGAACATCAGGCAGCCATGCAAATTATTAGAGAAATCATAAATGAAGAAGCTGCTGATTGGGATCTACAACACCCGCAGCCA---GGTCCAATACCAGCAGGACAACTCAGAGATCCAAGAGGATCAGATATTGCAGGAACTACT
	AY965485_sm95_M939_1   GTCATTTGGTGCATTCACGCAGAAGAGAAAGTGAAACATACTGAGGAAGCAAAACAAATAGTGCAGAGACATCTAGTGGTGGAAACAGGAACAGCAGACAAAATGCCAATAACAAGCAGACCAACAGCACCACCTAGTGGCAGAGGAGGAAATTACCCAGTGCAGCAAATAGGTGGCAATTACACCCACCTACCCTTAAGTCCAAGAACATTAAATGCTTGGGTAAAATTGGTAGAAGAGAAAAAATTTGGGGCAGAGGTAGTGCCAGGATTTCAAGCGCTATCAGAAGGCTGCACTCCCTATGACATTAATCAAATGCTAAATTGTGTAGGAGAACATCAGGCAGCCATGCAAATTATTAGAGAAATTATAAATGAAGAAGCTGCTGATTGGGATTTACAACACCCGCAGCCA---GGTCCAATACCAGCAGGACAACTTAGAGATCCAAGAGGATCAGATATTGCAGGAACTACT
	AY965484_sm95_D171_1   GTCATTTGGTGCATTCACGCAGAAGAGAAAGTGAAACATACTGAGGAAGCAAAACAAATAGTGCAGAGACATCTAGTGGTGGAAACAGGAACAGCAGATAAAATGCCAGCAACAAGCAGACCAACAGCACCACCTAGTGGCAGAGGAGGAAATTACCCAGTGCAGCAAGTAGGTGGCAATTACACCCACCTACCCTTAAGTCCAAGAACATTAAATGCTTGGGTAAAATTGGTAGAAGAGAAAAAATTTGGGGCAGAGGTAGTGCCAGGATTTCAAGCGCTATCAGA-GGCTGCACTCCCTATGACATCAATCAAATGCTAAATTGTGTAGGAGAACATCAGGCAGCCATGCAAATTATTAGAGAGATTATAAATGAAGAAGCTGCTGATTGGGATTTACAACACCCACAGCCA---GGTCCAATACCAGCAGGACAACTTAGAGATCCAAGAGGATCAGATATTGCAGGAACTACT
	AY965483_sm00_M930_1   GTCATTTGGTGCATTCACGCAGAAGAGAAAGTGAAACATACTGAAGAAGCAAAACAAATAGTGCAGAGACATCTAGTGGCGGAAACAGGAACAGCAGATAAAATGCCAGTAACAAGCAGACCAATAGCACCACCTAGTGGCAGAGGAGGAAATTACCCAGTGCAGCAAGTAGGTGGCAATTACACCCACCTACCCTTAAGTCCAAGAACATTAAATGCTTGGGTAAAATTGGTAGAAGAGAAAAAATTTGGGGCGGAGGTAGTGCCAGGATTTCAAGCGCTATCAGAAGGCTGCACTCCCTATGACATTAATCAAATGCTAAATGGTGTAGCAGAACATCAGTCAGCCATGCAAATTATTAGAGTGATTATAAATGAAGAAGCTGCTGACTGGGATTTACAACACCCGCAGCCA---GGTCCAATACCAGCAGGACGACTTAGAGATCCAAGTGGATCAGATATTGCAGGAACTACT
	AY965482_sm00_M947_1   GTCATCTGGTGCATTCACGCAGAAGAGAAAGTGAAACATACTGAAGAAGCAAAACAAATAGTGCAGAGACATCTAGTGGTGGAAACAGGAACAGCAGACAAAATGCCAGCAACAAGTAGACCAACAGCACCACCTAGTGGCAGAGGAGGAAATTACCCAGTGCAGCAAGTAGGTGGCAATTATACTCACCTACCCTTAAGTCCAAGAACATTAAATGCTTGGGTAAAATTGGTAGAAGAGAAAAAATTTGGGGCAGAAGTAGTGCCAGGATTTCAAGCACTATCAGAAGGCTGCACTCCCTATGACATCAATCAAATGCTAAATTGTGTAGGGGAACATCAGGCAGCCATGCAAATTATTAGAGAAATTATAAATGAAGAAGCTGCTGATTGGGATTTACAACACCCGCAGCCA---GGTCCAATACCAGCAGGACAACTTAGAGATCCGAGAGGATCAGTCATTGCAGGAACTACT
	AY965481_sm03_M924_1   GTCATTTGGTGCATTCACGCAGAAGAGAAAGTGAAACATACTGAGGAAGCAGTACAAATAGTGAAGAGACATCTAGTGGTGGAAACAGGAACAGCAGACAAAATGCCAATAACAAGCAGACCAACAGCACCACCTAGTGGCAGAGGGGGAAATTACCCAGTGCAGCAAGTAGGTGGCAATTACACCCACCTACCCTTAAGTCCAAGAACATTAAATGCTTGGGTAAAATTGGTAGAAGAGAAAAAATTTGGGGCAGAAGTAGTGCCAGGATTTCAAGCACTATCAGAAGGCTGCACCCCCTATGACATCAATCAAATGCTAAATTGTGTAGGAGAACATCAGGCAGCCATGCAAATTATTAGAGAAATTATAAATGAAGAAGCTGCTGATTGGGATTTACAACACCCACAGCCA---GGTCCAATACCAGCAGGACAACTCAGAGATCCAAGAGGATCAGATATTGCAGGAACTACT
	U17646_smSL92a         GTCATTTGGTGCATACACGCAGAAATGAAAGTGAAAAATACTGAGGAAGCAAAGCAAATAGTGCAGAGACACCTAGCGGTGGAAAATGAAACTGCAGACCAATTGCCTGCCACAAGTAGACCAACAGCACCACCTAGTGGCAAGAGAGGAAATTACCCAGTTCAACAAGTAGGAGGCAATTATGTTCACCTACCTTTAAGCCCCCGCACGTTGAACGCTTGGGTTAAGCTAGTGGAAGAAAAGAAGTTTGGAGCAGAAGTAGTCCCAGGTTTTCAAGCGTTGTCAGAAGGATGCACCCCCTATGACATTAATCAAATGCTTAATTGTGTCGGGGAGCACCAAGCAGCAATGCAAATAATTAGAGAAATCATCAATGAAGAGGCAGCAGACTGGGACTTGCAGCATCCGCAACCA---GGTCCACTCCCAGCAGGGCAACTCAGGGAGCCAAGAGGATCCGATATAGCAGGAACAACT
	U48811_smSL92b         GTAGTTTGGTGTCTGCACGCAGAAATGAAAGTGAAAGATATAGAGGAAGCTAAGAAAACAGTACAGAGCCATCTAGTGGTAGAAAGTGGAACTGCAGAAAAATTGCCAGCTACAAGCAGACCAACAGCTCCACCTAGTGGAGGA------AACTATCCAGTGCAGCAAGTAGGAAATAATTATGTGCACACTCCACTGTCCCCACGGACACTCAATGCGTGGGTCAAACTGGTAGAAGAAAAGAAATTTGGAGCAGAAGTAGTGCCAGGATTTCAGGCACTATCAGAAGGCTGTACACCCTATGACATTAATCAGATGCTTAATTGTGTAGGTGAACATCAGGCAGCCATGCAAATTATCAGAGAAATAATTAATGAGGAAGCAGCAGACTGGGACCTACAACACCCAAGAGGACAACAGCCGGCGCAACCGGGAGGGCTAAGGGAACCATCAGGATCAGACATAGCAGGGACAACT
	U48812_smSL92c         GTAGTATGGTGTCTGCACGCAGAAGTGAAAGTGAAAGACACAGAGGAAGCAAAAAAGGCGGTACAGAGCCACCTAGTGGTAGAAAGTGGTACTGCAGAAAAAATGCCTGCTACAAGTAGACCAACAGCACCACCTAGTGGAGGA------AATTATCCGGTGCAGCAGGTAGGAAATAATTATGTACATACCCCGCTGTCCCCAAGAACTTTAAATGCTTGGGTTAAATTGGTGGAGGAAAAGAAATTTGGAGCAGAGGTAGTGCCAGGCTTCCAGGCACTATCAGAAGGCTGTACCCCATACGATATCAACCAAATGCTCAATTGTGTGGGTGAACACCAAGCAGCCATGCAAATTATTAGAGAAATAATTAATGAAGAAGCAGCGGATTGGGACTTACAACATCCAAGAGGGCAGCCACCTGCACAACCAGCAGGTCTGAGAGAACCATCAGGATCAGACATAGCAGGAACAACT
	U48813_sm92d           GTCATTTGGTGCTTGCACGCAGAAATGAAAGTGAAACATACTGAGGAAGCAAAACAAATAGTAGAGAGACATCTAGTGGTGGAAAGTGGAACTGCAGAAACCATGCCAAAGACAAGTAGACCAACAGCACCACCTAGTGGCATGAAGGGAAATTACCCAGTACAGCAAGTCGGTGGAAATTATGTCCACCTGCCATTAAGCCCAAGGACATTAAATGCATGGGTAAAATTAGTAGAGGAGAAAAAATTTGGGGCAGAAGTAGTGCCAGGATTTCAGGCGCTATCAGAAGGCTGTACACCATATGACATCAATCAAATGTTAAACTGTGTGGGAGATCATCAGGCAGCCATGCAGATTATAAGGGAAATAATAAATGAGGAAGCTGCTGATTGGGATTTGCAGCATCCACAACCA---GGCCCTCTACCAGCAGGACAACTTAGAGAGCCCAGAGGATCAGATATTGCGGGGACTACT
	U48814_smSL92e         GTCATTTGGTGCTTGCACGCAGAAGAGAAAGTGAAACACACTGAGGAAGCAAAGCAGATAGTACAGAGACATCTAGTGGTGGAAACTGGAACTGCAGAGAAAATGCCTAGTACAAGTAGACCAACAGCACCACCTAGTGGTAAAGGAGGAAATTACCCAGTTCAACAAATAGGAGGCAACTATGTCCATCAGCCTCTGAGCCCTCGCACTTTAAATGCTTGGGTTAAATTAGTAGAAGAAAAGAAATTTGGAGCTGAAGTAGTGCCAGGCTTTCAGGCGCTATCAGAAGGCTGCACCCCATATGACATTAATCAAATGCTTAATTGTGTGGGAGAACATCAAGGAGCAATGCAAATAATCAGGGAAATTATTAATGATGAAGCAGCCGATTGGGATTTGCAGCATCCACAACCA---GGCCCGCTCCCAGCAGGACAGCTTAGGGAACCAAGGGGATCTGACATAGCAGGAACAACT
	U48815_smSL92f         GTCATTTGGTGCTTACACGCAGAAATGAAAGTGAAACATACTGAGGAAGCAAAGCAAATAGTGCAGAGACACCTAGCGGTGGAAAATGAAACTGCAGACCAATTGCCTGCCACAAGTAGACCAACAGCACCACCTAGTGGCAAGAGAGAAAATTACCCAGTTCAACAAGTAGGAGGCAATTATGTTCACCTACCTTTAAGCCCCCGCACGTTAAACGCTTGGGCTAAGCTAGTGGAGGAAAAAAAGTTTGGAGCAGAAGTAGTCCCAGGCTTTCAAGCGTTGTCAGAAGGATGCACCCCCTATGACATTAATCAAATGCTTAATTGTGTCGGGGAGCACCAAGCAGCAATGCAAATAATTAGAGAGATCATCAATGAAGAGGCAGCAGACTGGGACTTGCAACATCCGCAACCA---GGTCCACTCCCAGCAGGGCAACTCAGGGAGCCAAGAGAATCTGATATAGCAGGAACAACT
	U48816_smLib88         GTCATTTGGTGCATACACGCAGAAGAGAAAGTGAAACATACAGAGGAAGCAAAACAAATAGTGCAGAGACATCTAGTGGTGGAAACAGGAACTGCAGACACAATGCCAAAAGCAAGTAGACCAACAGCACCACCTAGTGACAGGAGAGGAAATTACCCAGTACAGCAAATGGGCGGCAATTATGTCCACTTGCCGCTAAGCCCCAGGACACTAAATGCATGGGTAAAGCTAGTGGAAGAAAAGAAGTTTGGGGCAGAAGTAGTGCCAGGATTTCAGGCACTATCAGAAGGCTGCACTCCGTATGACATCAATCAGATGTTAAACTGTGTGGGAGAACATCAGGCAGCCATGCAAATTATAAGGGAAATAATTAATGAAGAAGCAGCAGATTGGGATTTGCAGCATCCACAGCCA---GGCCCAATACCAGCAGGGCAACTTAGGGAACCGCGAGGTTCCGATATAGCTGGCACCACT
	EF569963_sm04_FPM_5    GTCATTTGGTGCATCCACGCAGAACAGAAAGTGAAACATACAGAGGAAGCAAAACAAATAGTGCAGAGACATCTAGTGGTGGAAACAGGAACTGCAGATACAATGCCAGCCACAAGTAGACCAACAGCACCACCTAGTGGCAGAGGAGGAAATTACCCAGTGCAGCAGATAGGCGGCAATTATGTTCACCTACCTTTAAGTCCAAGAACACTGAATGCCTGGGTAAAACTGGTGGAAGAAAAGAAATTTGGAGCAGAAGTGGTGCCAGGATTTCAGGCACTATCAGAAGGCTGTACCCCATATGATATTAATCAAATGCTGAATTGTGTGGGAGATCACCAGGCAGCCATGCAAATTATAAGGGAGATCATAAATGAGGAAGCGGCTGATTGGGACTTGCAACACCCACAGCCAATGGGCCCAATACCAGCAGGGCAGCTTAGAGACCCAAGAGGATCAGACATTGCAGGAACTACT
	EF569962_sm04_FNG_5    GTCATTTGGTGCATCCACGCAGAACAGAAAGTGAAACATACAGAGGAAGCAAAACAAATAGTGCAGAGACATCTAGTGGTGGAAACAGGAACTGCAGATACAATGCCAGCCACAAATAGACCAACAGCACCACCTAGTGGCAGAGGAGGAAATTACCCTGTACAGCAGATAGGCGGCAATTATGTCCACCTACCTTTAAGTCCAAGAACACTGAATGCCTGGGTAAAGTTGGTGGAAGAAAAGAAATTCGGAGCAGAAGTAGTGCCAGGATTTCAGGCACTGTCAGAAGGCTGTACCCCTTATGATATTAATCAAATGTTAAATTGTGTGGGAGAACATCAGGCAGCCATGCAAATCATAAGGGAGATCATAAATGAGGAGGCGGCTGATTGGGATTCGCAACACCCACAGCCGATGGGCCCAATTCCAGCAGGGCAGCTTAGAGACCCAAGGGGATCAGACATTGCAGGATCTACT
	EF569961_sm04_FWT_3    GTCATTTGGTGCATTCACGCAGAAGAGAAAGTGAAACATACTGAGGAAGCAAAACAAATAGTGCAGAGACATCTAGTGGTGGAAACAGGAACAGCAGACACCATGCCAAAAACAAGTAGACCAACAGCGCCACCTAGTGGCGCAAGAGGAAATTACCCAGTACAGCAAGTTGGAGGCAATTACGTCCACTTGCCGTTAAGTCCAAGAACCTTGAATGCCTGGGTAAAGTTGGTAGAAGAAAAGAGGTTTGGAGCAGAAGTAGTGCCAGGATTTCAGGCATTGTCAGAAGGCTGTACCCCTTACGACATCAACCAAATGCTAAATTGTGTAGGGGAACATCAAGCAGCCATGCAAATTATAAGAGAAATAATAAATGAAGAAGCAGCAGACTGGGATTTGCAGCATCCACAGCCA---GGCCCACTACCAGCAGGGCAGCTCAGAGAACCAAGGGGCTCTGACATAGCAGGAACCACC
	EF569960_sm04_FWF_3    GTCATTTGGTGCATTCACGCAGAAGAGAAAGTGAAACATACTGAGGAAGCAAAACAAATAGTACAGAGACATCTAGTGGTGGAAACAGGAACAGCAGACACCATGCCAAAAACAAGTAGACCAACAGCACCACCTAGTGGCAGAGGAGGAAATTACCCAGTACAGCAAGTTGGAGGCAATTACGTCCACTTGCCGTTAAGTCCAAGAACCTTGAATGCATGGGTAAAGTTAGTAGAAGAAAAGAAATTTGGAGCAGAAGTAGTGCCAGGATTTCAGGCATTGTCAGAAGGCTGTACCCCTTATGATATCAACCAAATGCTAAATTGTGTGGGGGAACATCAAGCAGCCATGCAAATTATAAGAGAAATAATAAATGAAGAAGCAGCAGATTGGGATTTGCAACATCCACAGCCA---GGCCCATTACCAGCAGGGCAGCTCAGAGACCCAAGGGGCTCTGACATAGCAGGAACCACC
	EF569959_sm04_FVS_3    GTCATTTGGTGCATTCACGCAGAAGAGAAAGTGAAACATACTGAGGAAGCAAAACAAATAGTGCAGAGACATCTAGTGGTGGAAACAGGAACAGCAGACACCATGCCAAAAACAAGTAGACCAACAGCGCCACCTAGTGGCGCGAGAGGAAATTACCCAGTACAGCAAGTTGGAGGCAATTACGTCCACTTGCCGTTAAGTCCAAGAACCTTGAATGCCTGGGTAAAGTTGGTAGAAGAAAAGAGGTTTGGAGCAGAGGTAGTGCCAGGATTTCAGGCATTGTCAGAAGGCTGTACCCCTTATGACATCAATCAAATGCTAAATTGTGTAGGAGAACATCAAGCAGCCATGCAAATTATAAGAGAAATAATAAATGAAGAAGCAGCAGACTGGGATTTGCAGCATCCACAGCCA---GGCCCACTACCAGCAGGGCAGCTCAGGGAACCAAGGGGCTCTGACATAGCAGGAACCACC
	EF569958_sm04_FRP_3    GTCATTTGGTGCATTCACGCAGAAGAGAAAGTGAAACATACTGAGGAAGCAAAACAAATAGTGCAGAGACATCTAGTGGTGGAAACAGGAACAGCAGACACCATGCCAAAAACAAGTAGACCAACAGCACCACCTAGTGGCGCAAGAGGAAATTACCCAGTACAGCAAGTTGGAGGCAATTACGTCCACTTGCCGTTAAGTCCAAGAACCTTGAATGCCTGGGTAAAGTTGGTAGAAGAAAAGAAGTTTGGAGCAGAAGTAGTGCCAGGATTTCAGGCATTGTCAGAAGGCTGTACCCCTTATGACATCAACCAAATGCTAAATTGTGTAGGGGAACATCAAGCAGCCATGCAAATTATAAGAGAAATAATAAATGAGGAAGCCGCAGACTGGGATTTGCAACATCCACAGCCA---GGCCCACTACCAGCAGGACAGCTCAGAGAACCAAGGGGCTCTGACATAGCAGGAACCACC
	EF569957_sm04_FQU_3    GTCATTTGGTGCATTCACGCAGAAGAGAAAGTGAAACATACTGAGGAAGCAAAACAAATAGTACAGAGACATCTAGTGGTGGAAACAGGAACAACAGACACCATGCCAAAAACAAGTAGACCAACAGCACCACCTAGTGGCGCGAGAGGAAATTACCCAGTACAGCAAGCTGGAGGCAATTACATCCACTTGCCGTTAAGTCCAAGAACCTTGAATGCCTGGGTAAAGTTGGTAGAAGAAAAGAGGTTTGGAGCAGAGGTAGTGCCAGGATTTCAGGCATTGTCAGAAGGCTGTACCCCTTATGACATCCACCAAATGCTAAATTGTGTAGGGGAACATCAATCAGCCATGCAAATTATAAGAGAAATAATAAATGAAGAAGCAGCAGACTGGGATTTGCAGCATCCACAGCCA---GGCCCACTACCAGCAGGGCAGCTCAGGGAACCAACGGGCTCTGACATAGCAGGAACCACC
	EF569956_sm04_FQG_3    GTCATTTGGTGCATTCACGCAGAAGAGAAAGTGAAACATACTGAGGAAGCAAAACAAGTAGTGCAGAGACATCTAGTGGTGGAAACAGGAACAGCAGACACCATGCCAAAAACAAGTAGACCAACAGCACCACCTAGTGGCGCAAGAGGAAATTACCCAGTACAGCAAGTTGGAGGCAATTATGTCCACTTGCCGCTAAGTCCAAGAACCTTGAATGCATGGGTAAAGTTGGTAGAAGAAAAGAAGTTTGGAGCAGAGGTAGTGCCAGGATTTCAGGCATTGTCAGAAGGCTGTACCCCTTATGACATCAACCAAATGCTAAATTGTGTAGGGGAACACCAAGCAGCCATGCAAATTATAAGAGAAATAATAAATGAAGAAGCAGCAGACTGGGACTTGCAACATCCACAGCCA---GGCCCATTACCAGCAGGGCAGCTCAGAGAACCAAGGGGCTCTGACATAGCAGGAACCACC
	EF569955_sm04_FMM_3    GTCATTTGGTGCATTCACGCAGAAGAGAAAGTGAAACATACTGAGGAAGCAAAACAAATAGTGCAGAGACATCTAGTGGTGGAAACAGGAACAGCAGACACCATGCCAAAAACAAGTAGACCAACAGCACCACCTAGTGGCGCAAGAGGAAATTACCCAGTACAGCAAGTTGGAGGCAATTATGTCCACTTGCCGTTAAGTCCAAGAACCTTGAATGCCTGGGTGAAGTTGGTAGAAGAAAAGAGGTTTGGAGCAGAGGTAGTGCCAGGATTTCAGGCATTGTCAGAAGGCTGTACCCCTTATGACATCAACCAAATGCTGAATTGTGTAGGGGAACATCAAGCAGCCATGCAAATTATAAGGGAAATAATAAATGAAGAAGCAGCAGACTGGGATTTGCAGCATCCACAGCCA---GGTCCACTTCCAGCAGGGCAGCTCAGAGAACCAAGGGGCTCTGATATAGCAGGAACCACC
	EF569954_sm04_FLV_3    GTCATTTGGTGCATTCACGCAGAACAGAAAGTGAAACATACTGAGGAAGCAAAACAAATAGTGCAGAGACATCTAGTGGTGGAAACAGGAACAACAGACACCATGCCAAAAACAAGTAGACCAACAGCACCACCTAGTGGCATGAGAGGAAATTACCCAGTACAGCAAGCTGGAGGCAATTACAGCCACTTGCCGTTAAGTCCAAGAACCTTGAATGCCTGGGTAAAGTTGGTAGAAGAAAAGAGGTTTGGAGCAGAGGTAGTGCCAGGATTTCAGGCATTGTCAGAAGGCTGTACCCCTTATGACATCAACCAAATGCTAAATTGTGTAGGGGAACATCAATCAGCCATGCAAATTATAAGAGAAATAATAAATGAAGAAGCAGCAGACTGGGATTTGCAGCATCCACAGCCA---GGCCCACTACCAGCAGGGCAGCTCAGGGACCCAACGGGCTCTGACATAGCAGGAACCACC
	EF569953_sm04_FKW_3    GTCATCTGGTGCATTCACGCAGAAGAGAAAGTGAAACATACTGAGGAAGCAAAACAGATAGTACAGAGACATCTAGTGGTGGAAACAGGAACAGCAGACACCATGCCAAAAACAAGTAGACCAACAGCACCACCTAGTGGCAGAAGAGGAAATTACCCAGTACAGCAAGTTGGAGGCAATTACGTCCACTTGCCGTTAAGTCCAAAAACATTGGATGCCTGGGTAAAGTTGGTGGAGGAAAAGAAATTTGGAGCAGAGGTAGTGCCAGGATTTCAAGCATTGTCAGAAGGCTGTACCCCTTATGACATCAACCAAATGCTGAATTGTGTAGGGGAACATCAAGCAGCCATGCAAATTATTAGAGAGAATAATAATGAGGAAGCAGCAGATTGGGATTTGCAGCATCCACAGCCA---GGCCCAATACCAGCAGGACAGCTCAGAGAACCAAGAGGGTCTGACATAGCAGGACCAACT
	EF569952_sm04_FKO_3    GTCATTTGGTGCATTCACGCAGAAGAGAAAGTGAAACATACTGAGGAAGCAAAACAAATAGTGCAGAGACATCTAGTGGTGGAAACAGGAACAGCAGACACCATGCCAAAAACAAGTAGACCAACAGCACCACCTAGTGGCGCAAGAGGAAATTACCCAGTACAGCAAGTTGGAGGCAATTATGTCCACTTGCCGTTAAGTCCAAGAACCTTGAATGCCTGGGTGAAGTTGGTAGAAGAAAAGAGGTTTGGAGCAGAGGTAGTGCCAGGATTTCAGGCATTATCAGAAGGCTGTACCCCTTATGACATCAACCAAATGCTAAATTGTGTAGGGGTACATCAAGCAGCCATGCAAATTATCAGGGAAATAATAAATGAAGAAGCAGCAGACTGGGATTTGCAGCATCCACAGCCA---GGCCCATTACCAGCAGGGCAGCTCAGAGAACCAAGGGGCTCTGATATAGCAGGAACCACC
	EF569951_sm04_FJQ_3    GTCATTTGGTGCATTCACGCAGAAGAGAAAGTGAAACATACTGAGGAAGCAAAACAAATAGTGCAGAGACATCTAGTGGTGGAAACAGGAACAGCAGACACCATGCCAAAAACAAGTAGACCAACAGCGCCACCTAGTGGCGCAAGAGGAAATTACCCAGGACAGCTAGTTGGAGGCAATTACGTCCACTTGCCGTTAAGTCCAAGAACCTTGAATGCCTGGGTAAAGTTGGTAGAAGAAAAGAAGTTTGGAGCAGAGGTAGTGCCAGGATTTCAGGCATTGTCAGAAGGCTGTACCCCTTATGACATCAACCAAATGCTAAATTGTGTAGGGGAACATCAAGCAGCCATGCAAATTATTAGAGAAATAATAAATGAGGAAGCAGCAGACTGGGATTTTCAGCATCCAAAGCCA---GGCCCTCTACCAGCAGGGCAGTTTAGAGATCCAAGGGGCTCAGATATTGCGGGAACCACC
	EF569950_sm04_FGN_3    GTCATTTGGTGCATTCACGCAGAAGAGAAAGTGAAACATACTGAGGAAGCAAAACAGATAGTGCAGAGACATCTAGTGGTGGAAACAGGAACAACAGACACCATGCCAAAAACAAGTAGGCCAACAGCACCACCTAGTGGCATAAGAGGAAATTACCCAGTACAGCAAGTGGGAGGCAATTACGTCCACTTGCCGTTAAGTCCAAGAACCTTGAATGCCTGGGTAAAGTTGGTAGAAGAAAAGAAGTTTGGAGCAGAGGTAGTGCCAGGATTTCAGGCATTGTCAGAAGGCTGTACCCCTTATGACATCAACCAAATGCTAAATTGTGTAGGGGAACATCAAGCAGCCATGCAAATTATAAGAGAAATAATAAATGAAGAAGCAGCAGACTGGGATTTGCAACATCCACAGCCA---GGCCCACTACCAGCAGGGCAGCTCAGAGAACCAAGGGGCTCTGATATAGCAGGAACCACC
	EF569949_sm04_FFI_3    GTCATTTGGTGCATTCACGCAGAAGAGAAAGTGAAACATACTGAGGAAGCAAAACAAATAGTGCAGAGACATCTAGTGGTAGAAACAGGAACAGCAGACACCATGCCAAAAACAAGTAGACCAACAGCGCCACCTGGTGGCGCAAGAGGAAATTACCCAGTACAGCAAGTTGGAGGTAATTACGTCCACTTGCCGCTAAGTCCAAGAACCTTGAATGCATGGGTAAAGTTGGTGGAAGAAAAGAGGTTTGGAGCAGAGGTAGTGCCAGGATTTCAGGCATTGTCAGAAGGCTGTACCCCTTATGACATCAACCAAATGCTAAATTGTGTGGGGGAACATCAGGCAGCCATGCAAATTATCAGAGAAATAATAAATGAAGAAGCAGCAGACTGGGATTTGCAGCATCCACAGCAA---GGCCCATTACCAGCAGGGCAGCTCAGAGAACCAAGGGGTTCTGACATAGCAGGAACCACC
	EF569948_sm04_FDO_3    GTCATTTGGTGCATTCACGCAGAAGAGAAAGTGAAACATACTGAGGAAGCAAAACAAATAGTACAGAGACATCTAGTGGTGGAAACAGGAACAGCAGACACCATGCCAAAAACAAGTAGACCAACAGCACCACCTAGTGGCATGAGAGGAAATTACCCAGTACAGCAAGTTGGAGGCAATTACGTCCACTTGCCGTTAAGTCCAAGAACTTTGAATGCCTGGGTAAAATTGGTAGAAGAAAAGAGGTTTGGAGCAGAGGTAGTGCCAGGATTTCAGGCATTGTCAGAAGGCTGTACCCCTTATGACATCAACCAAATGCTAAATTGTGTAGGAGAACATCAAGCAGCCATGCAAATTATAAGAGAAATAATAAATGAAGAAGCAGCAGATTGGGATTTGCAGCATCCACAGCAA---GGCCCACTACCAGCAGGGCAGCTCAGGGAACCAATGGGCTCTGACATAGCAGGAACCACC
	EF569947_sm04_FBY_3    GTCATTTGGTGCATTCACGCAGAAGAGAAAGTGAAACATACTGAGGAAGCAAAACAACTAGTACAGAGACATCTAGTGGTGGAAACAGGAACAGCAGACACCATGCCAAAAACAAGTAGACCAACAGCACCACCTAGTGGCGCAAGAGGAAATTACCCAGTACAGCAAGTTGGAGGCAATTACGTCCACTTGCCGTTAAGTCCAAGAACCTTGAATGCCTGGGTAAAGTTAGTAGAAGAAAAGAAATTTGGAGCAGAAGTAGTGCCAGGATTTCAGGCATTGTCAGAAGGCTGTACCCCTTATGATATCAACCAAATGCTAAATTGTGTGGGGGAACATCAAGCAGCCATGCAAATTATAAGAGAAATAATAAATGAAGAAGCAGCAGATTGGGATTTGCAACATCCACAGCCA---GGCCCACTACCAGCAGGGCAGCTCAGAGAACCAAGAGGCTCTGACATAGCAGGAACCACC
	EF569946_sm04_FBN_3    GTCATTTGGTGCATTCACGCAGAAGAGAAAGTGAAACATACTGAGGAAGCAAAACAAATAGTGCAGAGACATCTAGTGGTGGAAACAGGAACAGCAGACGCCATGCCAAAAACAAGTAGACCAACAGCACCACCTAGTGGCGTAAGAGGAAATTACCCAGTACAGCAAGTTGGAGGCAATTACGTCCACTTGCCGTTAAGTCCAAGAACCTTGAATGCCTGGGTAAAGTTGGTAGAAGAAAAGAAGTTTGGAGCAGAGGTAGTGCCAGGATTTCAGGCATTGTCAGAAGGCTGTACCCCTTATGACATCTACCAAATGCTAAATTGTGTAGGGGAACATCAAGCAGCCATGCAAATTATCAGAGAAATAATAAATGAAGAAGCAGCAGATTGGGATTTACAGCATCCACAGCCA---GGCCCTCTACCAGCAGGGCAGCTCAGAGAACCAAGGGGATCTGACATAGCAGGAACCTCC
	EF569945_sm04_FAN_3    GTCATTTGGTGCATTCACGCAGAAGAGAAAGTGAAACATACTGAGGAAGCAAAACAAGTAGTACAGAGACATCTAGTGGTAGAAACAGGAACAGCAGACACCATGCCGAAAACAAGTAGACCAACAGCACCACCTAGTGGCGCGAGAGGAAATTACCCAGTACAGCAAGCTGGAGGCAATTACATCCACTTGCCGTTAAGTCCAAGAACCTTAAATGCCTGGGTAAAATTGGTAGAAGAGAAGAGGTTTGGAGCAGAGGTAGTGCCAGGATTTCAGGCATTGTCAGAAGGCTGTACCCCTTATGACATCAACCAAATGCTAAATTGTGTAGGAGAACATCAAGCAGCCATGCAAATTATAAGAGAAATAATAAATGAAGAAGCAGCAGACTGGGATTTGCAGCATCCACAGCCA---GGCCCACTACCAGCAGGGCAGCTCAGGGAACCAAGGGGCTCTGACATAGCAGGAACCACC
	EF569944_sm04_FAE_3    GTCATTTGGTGCATTCACGCAGAAGAGAAAGTGAAACATACTGAGGAAGCAAAACAAATAGTGCAGAGACATCTAGTGGTGGAAACAGGAACAGCAGACACCATGCCAAAAACAAGTAGACCAACAGCACCACCTAGTGGCGCAAGAGGAAATTACCCAGTACAGCAAGTTGGAGGCAATTACGTCCACTTGCCGTTAAGTCCAAGAACCTTGAATGCATGGGTAAAGTTGGTAGAAGAAAAGAAGTTTGGAGCAGAGGTAGTGCCAGGATTTCAGGCATTGTCAGAAGGCTGTACCCCTTATGACATCAACCAAATGCTAAATTGTGTAGGGGAACATCAAGCAGCCATGCAAATTATCAGAGAAATAATAAATGAAGAAGCAGCAGACTGGGATTTGCAACATCCACAGCCA---GGCCCATTACCAGCAGGGCAGCTCAGAGAACCAAGGGGCTCTGACATAGCAGGAACCACC
	EF569943_sm04_FZS_2    GTCATTTGGTGCATACACGCAGAAGAGAAAGTGAAACATACAGAGGAAGCAAAACAAATAGTGCAGAGACATCTAGTGGTGGAAACAGGAACAGCAGACAACATGCCGAAAACAAGTAGGCCAACAGCACCACCTAGTGGCAGAGGAGGAAATTACCCAGTACAGCAAGTAGGCGGCAACTATGTCCATCTGCCGTTAAGTCCAAGGACATTAAATGCCTGGGTAAAATTGGTGGAGGAAAAGAAATTTGGAGCAGAAGTAGTGCCAGGCTTTCAGGCACTATCAGAAGGCTGTACCCCCTATGACATCAATCAAATGTTAAATTGTGTGGGGGAACATCAAGCAGCCATGCAAATTGTCAGAGAAATTATAAATGAGGAAGCTGCAGATTGGGACTTGCAGCATCCACAGCCA---GGTCCATTGCCAGCAGGACAACTCAGGGAACCAAGAGGATCAGACATTGCAGGAACCACT
	EF569942_sm04_FZL_2    GTCATTTGGTGTTTGCACGCAGAAGAGAAAGTGAAACATACTGAGGAAGCAAGACAAGTAGTGCAGAGACATCTAGTGGTGGAAACAGGAACAGCAGACAACATGCCGAAAACAAGTAGGCCAACAGCACCACCTAGTGGCAGAGGAGGAAATTACCCAGTACAGCAAGTAGGCGGCAACTATGTCCATCTGCCGTTAAGTCCAAGGACATTAAATGCCTGGGTAAAATTGGTGGAGGAAAAGAAATTTGGAGCAGAAGTAGTGCAAGGCTTTCAGACACTATCAGAAGGCTGTACCCCTTATGACATCAATCAGATGTTAAATTGTGTGGGGGAACATCAAGCAGCCATGCAAATTATCAGAGAAATTATAAATGAGGAAGCTGCGGATTGGGACTTGCAACATCCACAGCCA---GGTCCATTGCCAGCAGGACAACTCAGGGAACCAAGAGGATCAGACATTGCAGGAACCACT
	EF569941_sm04_FWK_2    GTCATTTGGTGCTTGCACGCAGAAGAGAAAGTGAAACATACTGAGGAAGCAAGACAAATAGTGGAGAGACATCTAGTGGTAGAAACAGGAACAACAAACAACATGCCAAAAACAAGTAGACCAACAGCACCACCTAGTGGCAAAGGAGGAAATTACCCAGTACAGCAAGTAGGCGGCAACTATGTCCATTTGCCGTTAAGTCCAAGGACATTAAATGCCTGGGTAAAATTGGTGGAGGAAAAGAAATTTGGAGCAGAAGTAGTGCCAGGCTTTCAGGCACTATCAGAAGGCTGTACCCCCTATGACATCAATCAAATGTTAAATTGTGTGGGGGAACATCAGGCAGCCATGCAAATTGTCAGAGAAATCATAAATGAGGAAGCTGCGGATTGGGACTTGCAGCATCCACAGCCA---GGTCCATTGCCAGCAGGACAGCTCAGGGAACCAAGAGGGTCAGACATTGCAGGAACCACT
	EF569939_sm04_FTN_2    GTCATTTGGTGCTTGCACGCAGAAGAGAAAGTGAAACATACTGAGGAAGCAAAACAACTAGTACAGAGACATCTAGTGGTGGAAACAGGAACAGCAGACAGCATGCCAAAGACAAGTAGACCACCAGCACCACCTAGTGGCAGAGGAGGAAATTACCCAGTACAGCAAGTAGGCGGCAATTATGTCCATTTGCCGTTAAGTCCAAGGACATTAAATGCCTGGGTAAAATTGGTGGAGGAAAAGAAATTTGGGGCAGAAGTAGTGCCAGGCTTTCAGGCACTATCAGAAGGCTGTACCCCCTATGATATCAATCAAATGCTAAATTGTGTGGGGGAACATCAAGCAGCCATGCAAATTATCAGAGAAATTATAAATGAGGAAGCTGCGGATTGGGACTTGCAGCATCCACAGCCA---GGTCCATTGCCAGCAGGACAACTCAGGGAGCCAAGAGGATCAGACATTGCAGGGACCACT
	EF569938_sm04_FRI_2    GTCATTTGGTGCGTGCACGCAGAAGAGAAAGTAAAACATACTGAGGAAGCAAAACAAATAGTGCAGAGACATCTAGTGGTGGAAACAGGAACAGCAGACAACATGCCGAAAACAAGTAGGCCAACAGCACCACCTAGTGGCAGAGGAGGAAATTACCCAGTACAGCAAGTAGGCGGCAACTATGTCCATCTGCCGTTAAGTCCAAGGACATTAAATGCCTGGGTAAAATTGGTGGAGGAAAAGAAATTTGGAGCAGAAGTAGTGCCAGGCTTTCAGGCGCTGTCAGAAGGCTGTACCCCTTATGACATCAATCAAATGTTAAATTGTGTGGGGGAACATCAAGCAGCCATGCAAATTATCAGAGAAATTATAAATGAGGAAGCTGCAGATTGGGTCTTGCAGCATCCACAGCCA---GGTCCATTGCCAGCAGGACAACTCAGGGAACCAAGAGGATCAGACATTGCAGGAACCACT
	EF569937_sm04_FNT_2    GTCATTTGGTGTTTGCACGCAGAAGAGAAAGTGAAACATACTGAGGAAGCAAAGCAAATAGTACAGAGACATCTAGTGGTGGAAACAGGAACAACAGACAGCCTGCCAAAGACAAGTAGACCAACAGCACCACCTAGTGGCAGAGGGGGAAATTACCCAGTACAGCAAGTAGGCGGCAACTATGTCCATCTGCCGCTAAGTCCAAGGACATTAAATGCCTGGGTAAAATTGGTAGAGGAGAAGAAATTTGGGGCAGAAGTAGTGCCAGGCTTTCAGGCACTATCAGAAGGCTGTACCCCCTATGACATCAATCAAATGTTAAATTGTGTGGGGGAACATCAAGCAGCCATGCAAATTGTCAGAGAAATCATAAATGAGGAAGCTGCAGATTGGGACTTGCAGCATCCACAACCA---GGTCCATTGCCAGCAGGACAACTCAGGGAACCAAGAGGATCAGACATTGCAGGAACCACT
	EF569936_sm04_FMO_2    GTCATTTGGTGCTTGCACGCAGAAGAGAAAGTGAAACATACTGAGGAAGCAAAACAAATAGTGCAGAGACATCTAGTGGTGGAAACAGGAACAACAGACAACCTGCCAAAGACAAGTAGACCAACAGCACCACCTAGTGGCAGAGGAGGAAATTACCCAGTACAGCAAGTAGGCGGCAACTATGTCCACTTGCCGTTAAGTCCAAGGACATTAAATGCCTGGGTAAAATTGGTGGAGGAGAAAAAATTTGGGGCAGAAGTAGTGCCAGGTTTTCAGGCACTATCAGAAGGCTGTACCCCCTATGACATCAATCAAATGTTAAATTGTGTGGGGGAACATCAAGCGGCCATGCAAATTGTCAGAGAAATCATAAATGAGGAAGCTGCGGATTGGGACTTGCAGCATCCACAACCA---GGTCCATTGCCAGCAGGACAACTCAGGGAGCCAAGAGGATCAGACATTGCAGGAACTACT
	EF569935_sm04_FIT_2    GTCATTTGGTGCTTGCACGCAGAAGAGAAAGTGAAACATACTGAGGAAGCAAAACAAATAGTGCAGAGACATCTAGTGGTGGAAACAGGAACAACAGACACCCTGCCAAAGACAAGTAGACCAACAGCACCACCTAGTGGCAGAGGAGGAAATTACCCAGTACAGCAAGCAGGCGGCAATTATGTTCATTTGCCATTAAGTCCAAGGACATTAAATGCCTGGGTAAAATTGGTAGAGGAGAAAAAATTTGGGGCAGAAGTAGTGCCAGGCTTTCAGGCACTATCAGAAGGCTGCACCCCCTATGACATCAATCAAATGCTAAATTGTGTGGGGGAGCATCAAGCAGCCATGCAGATTGTCAGAGAAATCATAAATGAGGAAGCTGCGGATTGGGACTTGCAGCATCCACAACCA---GGTCCATTGCCAGCAGGACAACTCAGGGAACCAAGAGGATCAGACATTGCAGGAACCACT
	EF569934_sm04_FKN_2    GTCATTTGGTGCTTGCACGCGGAAGAGAAAGTGAAACATACTGAGGAAGCAAAACAAATAGTGCAGAGACATCTAGTGGTGGAAACAGGAACAACAGACAACCTGCCAAAGACAAGTAGACCAACAGCACCACCTAGTGGCAGAGGAGGAAATTACCCAGTACAGCAAGCAGGCGGCAACTATGTCCACTTGCCGTTAAGTCCAAGGACATTAAATGCCTGGGTAAAATTGGTGGAGGAGAAAAAATTTGGGGCAGAAGTAGTGCCAGGCTTTCAGGCACTATCAGAAGGCTGTACCCCCTATGACATCAATCAAATGTTAAATTGTGTGGGGGAACATCAAGCGGCCATGCAAATTGTCAGAGAAATCATAAATGAGGAAGCTGCGGATTGGGACTTGCAGCATCCACAACCA---GGTCCATTGCCAGCAGGACAACTCAGGGAACCAAGAGGATCAGACATTGCAGGAACTACT
	EF569933_sm04_FKL_2    GTCATTTGGTGCTTGCACGCAGAAGAGAAAGTGAAACATACTGAGGAAGCGAGACAAGTAGTAGAGAGACATCTAGTGGTGGAAACAGGAACAGCAGACAACATGCCGAAAACAAGTAGGCCCACAGCACCACCTAGTGGCAGAGGAGGAAATTACCCAGTACAGCAAGTAGGCGGCAACTATGTCCATCTGCCGTTAAGTCCAAGGACATTAAATGCCTGGGTAAAATTGGTGGAGGAAAAGAAATTTGGAGCAAAAGTAGTGCCAGGCTTTCAGGCACTATCAGAAGGCTGTACCCCTTATGACATCAATCAAATGTTAAACTGTGTGGGGGAACATCAAGCAGCCATGCAAATTATCAGAGAAATTATAAATGAGGAAGCTGCGGATTGGGACTTGCAGCATCCACAGCCA---GGTCCATTGCCAGCAGGACAGCTCAGGGAACCAAGAGGATCAGACATTGCAGGAACCACT
	EF569932_sm04_FJJ_2    GTCATTTGGTGCGTGCACGCAGAAGAGAAAGTGAAACATACTGAGGAAGCAAAACAAATAGTGCAGAGACATCTAGTGGTGGAAACAGGAACAGCAGACAACATGCCGAAAACAAGTAGGCCAACAGCACCACCTAGTGGCAGAGGAGGAAATTACCCAGTACAGCAAGTAGGCGGCAACTATGTCCATCTGCCGTTAAGTCCAAGGACATTAAATGCCTGGGTAAAATTGGTGGAGGAAAAGAAATTTGGAGCAGAAGTAGTGCCAGGCTTTCAGGCACTATCAGAAGGCTGTACCCCTTATGACATCAATCAAATGTTAAATTGTGTGGGGGAACATCAAGCAGCCATGCAAATTGTCAGAGAAATTATAAATGAGGAAGCTGCAGATTGGGACTTGCAGCATCCACAGCCA---GGTCCATTGCCAGCAGGACAACTCAGGGAACCAAGAGGATCAGACATTGCAGGAACCACT
	EF569931_sm04_FGL_2    GTCATTTGGTGCTTGCACGCAGAAGAGAAAGTGAAACATACTGAGGAAGCAAAACAAATAGTGCAGAGACATCTAGTGGTGGAAACAGGAACAGCAGACAGCCTGCCGAAAACAAGTAGGCCAACAGCACCACCTAGTGGCAGAGGAGGAAATTACCCAGTACAGCAAGTAGGCGGCAACTATGTCCATCTGCCGTTAAGTCCAAGGACATTAAATGCCTGGGTAAAATTGGTGGAGGAAAAGAAATTTGGAGCAGAAGTAGTGCCAGGCTTTCAGGCACTATCAGAAGGCTGTACCCCTTATGACATCAATCAAATGCTAAATTGTGTGGGGGAACATCAAGCAGCCATGCAAATTATCAGAGAAATTATAAATGAGGAAGCTGCGGATTGGGACTTGCAGCATCCACAGCCA---GGTCCATTGCCAGCAGGACAACTCAGGGAACCAAGAGGATCAGACATTGCAGGAACCACT
	EF569930_sm04_FFH_2    GTCCTTTGGGGCTTGCACGCAGAAGAGAAAGTGAAACATACTGAGGAAGCAAAACAAATAGTGCAGAGACATCTAGTGGTGGAAACAGGAACAACAGACAGCATGCCGAAAACAAGTAGGCCAACAGCACCACCTAGTGGCAAAGGAGGAAATTACCCAGTACAGCAAGTAGGCGGCAACTATGTCCATCTGCCGTTAAGTCCAAGGACATTAAATGCCTGGGTAAAATTGGTGGAGGAAAAGAAATTTGGAGCAGAAGTAGTGCCAGGCTTCCAGGCACTATCAGAAGGCTGTACCCCTTATGACATCAATCAAATGTTAAATTGTGTGGGGGAACATCAAGCAGCCATGCAAATTGTCAGAGAAATTATAAATGAGGAAGCTGCGGATTGGGACTTGCAGCATCCACAGCCA---GGTCCATTGCCAGCAGGACAACTCAGGGAACCAAGAGGATCAGACATTGCAGGAACCACT
	EF569929_sm04_FDV_2    GTCATTTGGTGCTTGCACGCAGAAGAGAAAGTGAAACATACTGAGGAAGCAAAACAAATAGTGCAGAGACATCTAGTGGTGGAAACAGGAACAACAGACAACCTGCCAAAGACAAGTAGACCAACAGCACCACCTAGTGGCAGAGGAGGAAATTACCCAGTACAGCAAGTGGGCGGCAACTATGTCCACTTGCCGTTAAGTCCAAGGACATTAAATGCCTGGGTAAAATTGGTGGAGGAGAAAAAATTTGGGGCAGAAGTAGTGCCAGGCTTTCAGGCACTATCAGAAGGCTGTACCCCCTATGACATCAATCAAATGTTAAATTGTGTGGGGGAACATCAAGCGGCCATGCAAATTGTCAGAGAAATCATAAATGAGGAAGCTGCGGATTGGGACTTGCAGCATCCACAACCA---GGTCCATTGCCAGCAGGACAACTCAGGGAACCAAGAGGATCAGACATTGCAGGAACTACT
	EF569928_sm04_FDN_2    GTCATTTGGTGCTTGCACGCAGAAGAGAAAGTGAAACATACTGAGGAAGCAAAACAAATAGTGCAGAGACATCTAGTGGTGGAAACAGGAACAACAGACAACCTGCCAAAGACAAGTAGACCAACAGCACCACCTAGTGGCAGAGGAGGAAATTACCCAGTACAGCAAGTGGGCGGCAACTATGTCCACTTGCCGTTAAGTCCAAGGACATTAAATGCCTGGGTAAAATTGGTGGAGGAGAAAAAATTTGGGGCAGAAGTAGTGCCAGGCTTTCAGGCACTATCAGAAGGCTGTACCCCCTATGACATCAATCAAATGTTAAATTGTGTGGGGGAACATCAAGCGGCCATGCAAATTGTCAGAGAAATCATAAATGAGGAAGCTGCGGATTGGGACTTGCAGCATCCACAACCA---GGTCCATTGCCAGCCGGACAACTCAGGGAACCAAGAGGATCAGACATTGCAGGAACTACT
	EF569927_sm04_FDC_2    GTCATTTGGTGTTTGCACGCAGAAGAGAAAGTGAAACATACTGAGGAAGCAAAACAAGTAGTGCAGAGACATCTAGTGGTGGAAACAGGAACAGCAGACAACATGCCGAAAACAAGTAGGCCAACAGCACCACCTAGTGGCAGAGGAGGAAATTACCCAGTACAGCAAGTAGGCGGCAACTATGTCCATCTGCCGTTAAGTCCAAGGACATTAAATGCCTGGGTAAAATTGGTGGAGGAAAAGAAATTTGGAGCAGAAGTAGTGCCAGGCTTTCAGGCACTATCAGAAGGCTGTACCCCTTATGACATCAATCAAATGTTAAATTGTGTGGGGGAACATCAAGCAGCCATGCAAATTATCAGAGAAATTATAAATGAGGAAGCTGCGGATTGGGACTTGCAGCATCCACAGCCA---GGTCCATTGCCAGCAGGACAACTCAGGGAACCAAGAGGATCAGACATTGCAGGAACCACT
	EF569926_sm04_FCY_2    GTCATTTGGTGCTTGCACGCGGAAGAGAAAGTGAAACATACCGAGGAAGCAAAACAAATAGTGCAGAGACATCTAGTGGTGGAAACAGGAACAACAGACAACATGCCAAAAACAAGTAGACCAACAGCACCACCTAGTGGCAGAGGAGGAAATTACCCAGTACAGCAAGTAGGCGGCAACTATGTCCATCTGCCGTTAAGTCCAAGGACTTTAAATGCCTGGGTAAAATTGGTGGAGGAAAAGAAATTTGGAGCAGAAGTAGTGCCAGGCTTTCAGGCACTGTCAGAAGGCTGTACCCCCTATGACATCAATCAAATGTTAAATTGTGTGGGGGAACATCAAGCAGCCATGCAAATTGTCAGAGAAATCATAAATGAGGAAGCTGCGGATTGGGACTTGCAGCATCCACAACCA---GGTCCGTTTCCAGCAGGACAACTCAGGGAACCAAGAGGATCAGACATTGCAGGAACCACT
	EF569925_sm04_FBW_2    GTCATTTGGTGCTTGCACGCAGAAGAGAAAGTGAAACATACTGAGGAAGCAAAACAAATAGTGCAGAGACATCTAGTGGTGGAAACAGGAACAGCAGACAACCTGCCAAAAACAAGTAGACCAACAGCACCACCTAGTGGCAGAGGAGGAAATTACCCGGTACAGCAGGTAGGCGCCAACTATGTTCACTTACCTTTAAGTCCAAGAACATTGAATGCCTGGGTAAAATTGGTGGAGGAAAAGAAATTTGGAGCAGAAGTAGTGCCAGGCTTTCAGGCATTATCAGAAGGCTGTACTCCTTATGACATCAATCAAATGTTAAATTGTGTGGGGGAACATCAAGCGGCCAGGCAAATTATCAGAGAAATCATAAATGAGGAAGCTGCGGATTGGGACTTGCAGCATCCACAACCA---GGTCCATTTCCAGCAGGACAACTCAGGGAACCAAGAGGATCAGACATTGCAGGAACTACT
	EF569924_sm04_FBS_2    GACATTTGGTGCTTGCGCGCAGAAGAGAAAGTGAAACACACTGTGGAAGCTAGACAAATAGTGCAGAGACATCTAGTGGTGGAGACAGGAACAACAGACAACCTGCCAAGAACAAGTAGACCAACAGCACCACCTAGTGGCAGAGGAGGAAATTACCCAGTACAGCAAGTAGGTGGCAACTATGTTCATTTTCCATTAAGTCCAAAGGCATTAAATGCCTGGGTAAAATGGGTAGAGAAGAAAAAATTTGGTGCAGAAGTAGTGCCAGGCTTTCAGACACTATCAGAAGGGTGTACCCCCTATGACATCAATCAAATGTTAAATTGTGTGGGGGACCATCAAGCAGCCAGGCAGATTGTCAGAGAAATCATAAATGAGGAAGCTGCGGATTGGGACTTGCAGCATCCACAACCA---GGTCCATTTCCAGCAGGACAACTCAGGGAGCCAAGAGGATCAGACATTGCAGGAACCACT
	EF569923_sm04_FAV_2    GTCATTTGGTGGTTGCACGCAGAAGAGAAAGAGAAACATACTGTGGAAGCAAAACCAATAGTGCAGAGACATCTTGTGGTGGAAACAGGAACAACAGACAACCTGCCAAAAACAAGTAGACCAACAGCACCACCTAGTGGCAGAGGAGGAAATTACCCAGTGCAGCAAGTAGGTGGCAACCATGTCCATTTGCCGTTAGATCCAAGGACATTAAATGCCTGGGTAAAATTGGTAGAAGAGAAGAAATTTGGGGCAGAAGAAGTTCCAGGTTTTCAGCCATTATCAGAAGGCTGTACCCCCTATGACATCAATCAAATGTTAAATTGTGTGGGGGACCATCAAGCAGCCAGGCAAATTGTCAGAGAAATCATAAATGAGGAAGCTGCGGATTGGGACTTGCAGCATCCACAACCA---GGTCCATTGCCAGCAGGACAACTCAGGGAACCAAGAGGATCAGTCATTGCAGGAACTACT
	EF569921_sm04_FZP_1    GTCATTTGGTGCATTCACGCAGAAGAGAAAGTGAAACATGCTGAGGAAGCACTACAAATAGTGAAGAGACATCTAGTGGTGGAAACAGGAACAGCAGACAAAATGCCAATAACAAGCAGACCAACAGCACCACCTAGTGGCAGAGGGGGAAATTACCCAGTGCAGCAAGTAGGTGGCAATTACACCCACCTACCCTTAAGTCCAAGAACATTAAATGCTTGGGTAAAATTGGTAGAAGAGAAAAAATTTGGGGCAGAGGTAGTGCCAGGATTTCAAGCGCTATCAGAAGGCTGCACCCCCTATGACATCAATCAAATGCTAAATTGTGTAGGAGAACATCAGGCAGCCATGCAAATTGTTAGAGAAATCATAAATGAAGAAGCTGCTGATTGGGACTTGCAACACCCGCAGCCA---GGTCCACTACCAGCAGGACAACTCAGAGAGCCGAGAGGATCAGATATTGCAGGAACCACT
	EF569920_sm04_FZO_1    GTCCTTTGGTGCATTCACGCAGAAGAGAAAGTGAAACATACTGAGGAAGCAAAACAAACAGTGCAGAGACATCTAGTGGTGGAAACAGGAACAGCAGATAAAATGCCAGCAACAAGCAGACCAACAGCGCCACTTAGTGGCAGAGGAGGAAATTACCCAGTGCAGCAAGTAGGTGGCAATTACACCCACCTACCCTTAAGTCCAAGAACATTAAATGCTTGGGTAAAATTAGTAGAAGAGAAAAAATTTGGGGCAGAGGTAGTGCCAGGATTTCAAGCACTATCAGAAGGCTGCACTCCCTATGACATCAATCAAATGCTAAACTGTGTAGGAGAACATCAGGCAGCCATGCAAATTATTAGAGAAATTATAAATGAAGAAGCTGCTGGTTGGGATTTACAACATCCACAGCCA---GGTCCCATACCAGCAGGACAACTCAGAGATCCAAGAGGATCAGATATTGCAGGAACTACT
	EF569919_sm04_FWW_1    GTCATTTGGTGCATTCACGCAGAAGAGAAAGTGAAACATACTGAGGAAGCAACACAAATAGTGAAGAGACATCTAGTGGTGGAAACAGGAACAGCAGACAAAATGCCAGTAACAAGCAGACCCACAGCACCACCTAGTGGCAGAGGGGGAAATTACCCAGTGCAGCAAGTAGGTGGCAATTACACCCACCTACCCTTAAGTCCAAGAACATTAAATGCTTGGGTAAAATTGGTTGAAGAGAAAAAATTTGGGGCAGAGGTAGTACCAGGATTTCAAGCGCTATCAGAAGGCTGCACCCCCTATGACATCAATCAGATGCTAAATTGTGTAGGAGAACATCAGGCAGCCATGCAAATTATTAGAGAAATTATAAATGAAGAAGCTGCTGATTGGGATTTACAACACCCGCAGCCA---GGTCCAATACCAGCAGGACAACTCAGAGATCCAAGAGGATCAGATATTGCAGGAACTACT
	EF569918_sm04_FWR_1    GTCATTTGGTGCATTCACGCAGAAGAGAAAGTGAAACATACTGAGGAAGCAATACAAATAGTGAAGAGACATCTAGTGGTGGAAACAGGAACAGCAGACAAAATGCCAATAACAAGCAGACCAACAGCACCACCTAGTGGCAGAGGGGGAAATTACCCAGTGCAGCAAGTAGGTGGCAATTACACCCACCTACCCTTAAGTCCAAGAACATTAAATGCTTGGGTAAAATTGGTAGAAGAGAAAAAATTTGGGGCAGAGGTAGTGCCAGGATTTCAAGCGCTGTCAGAAGGCTGCACTCCCTATGACATCAATCAAATGCTAAATTGTGTAGGAGAACATCAAGCAGCCATGCAAATTATTAGAGAAATTATAAATGAAGAAGCTGCTGATTGGGATTTGCAACACCCGCAGCCA---GGTCCAATACCAGCAGGACAACTCAGAGATCCAAGAGGATCAGATATTGCAGGAACTACT
	EF569917_sm04_FYB_1    GTCATTTGGTGCATCCACGCAGAAGAGAAAGTGAAACATACTGAGGAAGCAAAACAACTAGTGCAGAGACATCTAGTGGTGGAAACAGGAACAGCAGATAAGATGCCAGTAACAAGTAGACCAACAGCACCACCTAGTGGCAGAGGAGGAAATTACCCAGTGCAGCAAGTAGGTGGCAATTACACCCACTTACCCTTAAGTCCAAGGACATTAAATGCTTGGGTAAAATTGGTGGAAGAGAAGAAATTTGGGGCAGAGGTAGTGCCAGGATTTCAAGCACTATCAGAAGGCTGCACTCCCTATGATATCAATCAAATGCTAAATTGTGTAGGAGAACATCAGGCAGCCATGCAAATTATTAGAGAAATTATAAATGAAGAAGCTGCTGATTGGGATTTACAACACCCGCAGCCA---GGTCCAATACCAGCAGGACAACTTAGAGATCCAAGAGGATCAGATATTGCAGGAACTACT
	EF569916_sm04_FUS_1    GTCATTTGGTGCATTCACGCAGAAGAGAAAGTGAAACATACTGAGGAAGCAAAACAAATAGTGCAGAGACATCTAGTGGTGGAAACAGGAACAGCAGACAAAATGCCAGCAACAAGCAGACCAACAGCACCACCTAGTGGCAGAGGAGGAAATTACCCAGTGCAGCAAGTAGGTGGCAATTATGTCCACCTACCCTTAAGCCCCAGAACATTAAATGCTTGGGTAAAATTGGTAGAAGAGAAAAAATTTGGGGCAGAGGTAGTGCCAGGATTTCAAGCGCTATCAGAAGGCTGCACTCCCTATGACATCAATCAAATGCTAAATTGTGTAGGAGAACATCAGGCAGCCATGCAAATTATTAGAGAAATTATAAATGAGGAAGCTGCTGATTGGGATTTACAACACCCGCAGCCA---GGTCCACTACCAGCAGGGCAACTTAGAGAACCAAGAGGATCAGACATTGCAGGAACTACT
	EF569915_sm04_FUI_1    GTCATTTGGTGCATTCATGCAGAAGAGAAAGTGAAACATACTGAGGAAGCAAAACAACTAGTGCAGAGACATCTAGTGGTGGAAACAGAAACAGCAGATAAAATGCCAGCAACAAGCAGACCAACAGCACCACCTAGTGGCAGAGGAGGAAATTACCCAGTGCAGCAAATAGGTGGCAATTACACCCACCTACCCTTAAGTCCAAGAACATTAAATGCTTGGGTAAAATTGGTGGAAGAGAAAAAATTTGGGGCTGAGGTAGTGCCAGGATTTCAAGCGCTATCAGAAGGCTGCACTCCCTATGATATCAATCAAATGCTAAATTGTGTAGGAGAACATCAGGCAGCCATGCAAATTATTAGAGAAATTATAAATGAAGAAGCTGCTGATTGGGATTTACAACACCCGCAGCCA---GGTCCAATACCAGCAGGACAACTTAGAGATCCAAGAGGATCAGATATTGCAGGAACTACT
	EF569913_sm04_FUH_1    GTCATTTGGTGCATTCACGCAGAAGAGAAAGTGAAACATACTGAGGAAGCAAAACAAATAGTGCAGAGACATCTAGTGGTGGAAACAGGAACAACAGATAACATGCCAGCAACAAGCAGACCAACAGCACCACCTAGTGGCAGAGGAGGAAATTACCCAGTGCAGCAGGTAGGTGGCAATTATGTCCACCTGCCGTTAAGTCCAAGAACATTAAATGCTTGGGTAAAATTGGTAGAAGAGAAAAAATTTGGAGCAGAAGTAGTGCCAGGATTTCAGGCACTATCAGAAGGCTGCACTCCCTATGACATCAATCAAATGCTAAACTGTGTAGGAGAACATCAGGCAGCCATGCAAATTATTAGAGAATTATTAAATGAAGAAGCTGCTGATTGGGATTTGCAGCATCCGCAGCCA---GGTCCATTGCCAGCAGGACAACTCAGAGATCCAAGAGGATCAGATATTGCAGGAACTACT
	EF569912_sm04_FVF_1    GTCATTTGGTGCATTCACGCAGAAGAGAAAGTGAAACATACCGAGGAAGCAAAACAAATAGTGCAGAGACATCTAGTGGTGGAAACAGGAACAGCAGACAAAATGCCAGTAACAAGTAGACCAACAGCACCACCTAGTGGCAGAGGAGGAAATTACCCAGTGCAGCAAGTAGGTGGCAACTATACCCACCTACCCTTAAGTCCAAGAACATTGAATGCTTGGGTAAAGTTGGTAGAAGAGAAAAAGTTTGGGGCAGAGGTAGTGCCAGGATTTCAAGCGCTATCAGAAGGCTGCACCCCCTATGACATCAATCAAATGTTAAATTGTGTAGGAGAACATCAGGCAGCCATGCAAATTATTAGAGAAATTATAAATGAAGAAGCTGCTGATTGGGACTTACAACACCCGCAGCCA---GGTCCAATACCAGCAGGGCAACTTAGAGATCCAAGAGGATCAGATATTGCAGGAACTACT
	EF569911_sm04_FRW_1    GTCATTTGGTGCATTCACGCAGAAGAGAAAGTGAAACATACTGAGGAAGCAAAACAAATAGTGCAGAGACATCTAGTGGTGGAAACAGGAACAGCAGATAAGATGCCAGCAACAAGCAGACCAACAGCACCACCTAGTGGCAGAGGAGGAAATTACCCAGTGCAGCAAGTAGGTGGCAATTATACCCACCTACCCTTAAGTCCAAGAACATTAAATGCTTGGGTAAAATTGGTAGAAGAGAAAAAATTTGGGGCAGAGGTAGTGCCAGGATTTCAAGCACTATCAGAAGGCTGCACTCCCTATGACATCAATCAAATGCTAAACTGTGTAGGAGAACACCAGGCAGCCATGCAAATTATTAGAGAAATTATAAATGAAGAAGCTGCTGATTGGGATTTACAACATCCGCAGCCA---GGTCCAATACCAGCAGGACAACTCAGGGATCCAAGAGGATCAGATATTGCAGGGACTACT
	EF569910_sm04_FRN_1    GTCATTTGGTGCATTCACGCAGAAGAGAAAGTGAAACATACTGAGGAAGCAACACAAACAGTGAAGAGACATCTAGTGGTGGAAACAGGAACAGCAGAGAAAATGCCAATAACAAGCAGACCAACAGCACCACCTAGTGGCAGAGGGGGAAATTACCCAGTGCAGCAAGTAGGTGGCAATTACACCCACCTACCCTTAAGTCCAAGAACATTAAATGCTTGGGTAAAATTGGTAGAAGAGAAAAAATTTGGGGCAGAGGTAGTGCCAGGATTTCAAGCGCTATCAGAAGGCTGCACCCCCTATGACATCAATCAAATGCTAAATTGTGTAGGAGAACATCAGGCAGCCATGCAAATTATTAGAGAAATTATAAATGAAGAAGCTGCTGATTGGGATTTACAACACCCGCAGCCA---GGGCCAATACCAGCAGGACAACTCAGAGATCCAAGAGGATCAGATATTGCAGGAACTACT
	EF569909_sm04_FRG_1    GTCATTTGGTGCATTCACGCAGAAGAGAAAGTGAAACATACTGAGGAAGCAAAACAAATAGTGCAGAGACATCTAGTGGTGGAAACAGGAACAGCAGATAAAATGCCAGCAACAAGCAGACCAACAGCACCACCTAGCGGCAGAGGAGGAAATTACCCAGTGCAGCAAGTAGGTGGCAATTACACCCACCTACCCTTAAGTCCAAGAACATTAAATGCTTGGGTAAAATTGGTAGAAGAGAAAAAATTTGGGGCAGAGGTAGTGCCAGGATTTCAAGCACTATCAGAAGGCTGCACTCCCTATGACATCAATCAAATGTTAAACTGTGTGGGAGAACATCAGGCAGCCATGCAAATTATTAGAGAAATCATAAATGAAGAAGCTGCTGATTGGGATTTACAACATCCGCAGCCA---GGTCCAATACCAGCAGGACAACTCAGAGACCCAAGAGGATCAGATATTGCAGGAACTACT
	EF569908_sm04_FRC_1    GTCATTTGGTGCATTCACGCAGAAGAGAAAGTGAAACATACTGAGGAAGCAAAACAAATAGTGCAGAGACATCTAGTGGTGGAAACAGGAACAGCAGATAAAATGCCAGCAACAAGCAGACCAACAGCGCCACCTAGTGGCAGAAGAGGAAATTACCCAGTGCAGCAAGTAGGTGGCAATTATACCCACCTACCCTTAAGTCCAAGGACATTAAATGCTTGGGTAAAATTGGTAGAGGAGAAAAAATTTGGGGCAGAAGTAGTGCCAGGATTTCAAGCACTATCAGAAGGCTGCACTCCCTATGACATCAATCAAATGCTAAATTGTGTAGGGGAACATCAGGCAGCCATGCAAATTATTAGAGAAATTATAAATGAAGAAGCTGCTGATTGGGATTTACAACACCCGCAGCCA---GGTCCAATACCAGCAGGACAACTTAGAGATCCAAGAGGATCAGACATTGCAGGAACTACT
	EF569907_sm04_FPN_1    GTCATTTGGTGCATTCACGCAGAAGAGAAAGTGAAACATACTGAGGAAGCAAAACAAATAGTGCAGAGACATCTAGTGGTGGAAACAGGAACAGCAGACAAAATGCCAGCAACAAGCAGACCAACAGCACCACCTAGTGGCAGAGGAGGAAATTACCCGGTGCAGCAAGTAGGTGGCAATTACACCCACCTACCTTTAAGTCCAAGGACATTGAATGCTTGGGTAAAATTGGTAGAAGAGAAAAAATTTGGAGCAGAGGTAGTGCCAGGATTTCAAGCGCTATCAGAAGGCTGCACTCCCTATGACATCAATCAAATGCTAAATTGTGTAGGAGAACACCAAGCAGCCATGCAAATTATTAGGGAAATTATAAATGAAGAAGCTGCTGATTGGGATTTACAACACCCGCAGCCA---GGTCCAATACCAGCAGGACAACTTAGAGATCCAAGAGGATCAGACATTGCAGGAACTACT
	EF569906_sm04_FQI_1    GTCATTTGGTGCATCCACGCAGAAGAGAAAGTGAAACATACTGAGGAAGCAAAACAAATAGTGCAGAGACATCTAGTGGTGGAAACAGGAACAGCAGATAAAATGCCAATAACAAGCAGACCAACAGCACCACCTAGTGGCAGAGGAGGAAATTACCCAGTGCAGCAAGTAGGTGGCAATTACACCCACCTACCCTTAAGTCCAAGAACATTAAATGCTTGGGTAAAATTGGTGGAAGAGAAAAAATTTGGGGCAGAAGTAGTGCCAGGATTTCAAGCACTATCAGAAGGCTGCACTCCCTATGATATCAATCAAATGCTAAATTGTGTAGGAGAACATCAGGCAGCCATGCCAATTATCAGAGAAATTATAAATGAAGAAGCTGCTGATTGGGATTTACAACATCCGCAGCCA---GGTCCAATACCAGCAGGACAGCTTAGAGATCCAAGAGGATCAGATATTGCAGGAACTACT
	EF569905_sm04_FPF_1    GTCATTTGGTGCATTCACGCAGAAGAGAAAGTGAAACATACTGAGGAAGCAAAACAAATAGTGCAGAGACATCTAGTGGTGGAAACAGGAACAGCAGACAAAATGCCAGCAACAAGCAGACTAACAGCACCACCTAGTGGCAGAGGAGGAAATTACCCGGTGCAGCAAGTAGGTGGCAATTACACCCACCTACCCTTAAGTCCAAGGACATTGAATGCTTGGGTAAAATTGGTAGAAGAGAAAAAATTTGGAGCAGAGGTAGTGCCAGGATTTCAAGCGCTATCAGAAGGCTGCACTCCCTATGACATCAATCAAATGCTAAATTGTGTAGGAGAACATCAAGCAGCCATGCAAATTATTAGGGAAATTATAAATGAAGAAGCTGCTGATTGGGATTTACAACACCCGCAGCCA---GGTCCAATACCAGCAGGACAACTTAGAGATCCAAGAGGATCAGACATTGCAGGAACTACT
	EF569904_sm04_FPC_1    GTCATTTGGTGCATTCACGCAGAAGAGAAAGTGAAACATACTGAGGAAGCAAGACAAACAGTGCAGAGACATCTAGTGGTGGAAACAGGAACAGCAGACAAAATGCCAGCAACAAGTAGACCAACAGCACCACCTAGTGGCAGAGGAGGAAATTACCCAGTGCAGCAAGTAGGTGGCAATTATACCCACCTACCCTTAAGTCCAAGGACATTAAATGCTTGGGTAAAATTGGTAGAGGAGAAAAAATTTGGGGCAGAAGTAGTGCCAGGATTTCAAGCACTATCAGAAGGCTGCACTCCCTATGACATCAATCAAATGCTAAATTGTGTAGGGGAACATCAGGCAGCCATGCAAATTATTAGAGAAATTATAAATGAAGAAGCTGCTGATTGGGATTTACAACACCCGCAGCCA---GGTCCAATACCAGCAGGACAACTTAGAGATCCAAGAGGATCAGACATTGCAGGAACTACT
	EF569903_sm04_FOQ_1    GTCATTTGGTGCATTCACGCAGAAGAGAAAGTGAAACATACTGAGGAAGCAATACAAACAGTGAAGAGACATCTAGTGGTGGAAACAGGAACAGCAGACAAAATGCCTATAACAAGCAGACCAACAGCACCACCTAGTGGCAAAGGAGGAAATTACCCAGTGCAGCAAGTAGGTGGCAATTACACCCACCTACCTTTAAGTCCAAGAACATTAAATGCTTGGGTAAAATTGGTAGAAGAGAAAAAATTTGGGGCAGAGGTAGTGCCAGGATTTCAGGCGCTATCAGAAGGCTGCACCCCTTATGACATCAATCAAATGCTAAATTGTGTAGGAGAACATCAGGCAGCCATGCAAATTATTAGAGAGATTATAAATGAAGAAGCTGCTGATTGGGATTTACAACACCCGCAGCCA---GGTCCAATACCAGCAGGACAACTCAGAGATCCAAGAGGATCAGATATTGCAGGAACTACT
	EF569902_sm04_FOH_1    GTCATTTGGTGCATCCACGCAGAAGAGAAAGTGAAACACACTGAGGAAGCAAAACAACTTGTGCAGAGACATCTAGTGGTGGAAACAGGAACAGCAGATAAAATGCCAGCAACAAGTAGACCAACAGCACCACCTAGTGGCAGAGGAGGAAATTACCCAGTGCAGCAAGTAGGTGGCAATTACACCCACCTACCCTTAAGTCCAAGAACATTAAATGCTTGGGTAAAATTGGTAGAAGAGAAAAAATTTGGGGCTGAGGTAGTGCCAGGATTTCAAGCGCTATCAGAAGGCTGCACGCCCTATGATATCAATCAAATGCTAAATTGTGTAGGAGAACATCAGGCAGCCATGCAAATTATTAGAGAAATTATAAATGAAGAAGCTGCTGATTGGGATTTACAACACCCGCAGCCA---GGTCCAATACCAGCAGGACAACTTAGAGATCCAAGAGGATCAGATATTGCAGGAACTACT
	EF569901_sm04_FNW_1    GTCATTTGGTGCATTCACGCAGAAGAGAAAGTGAAACATACCGAGGAAGCAAAACAAATAATGCAGAGACATCTAGTGGTGGAAACAGGAACAGCAGACAAAATGCCAGTAACAAGTAGACCAACAGCACCACCTAGTGGCAGAGGAGGAAATTACCCAGTGCAGCAAGTAGGTGGCAACTATACCCACCTACCCTTAAGTCCAAGAACATTGAATGCTTGGGTAAAGTTGGTAGAAGAGAAAAAGTTTGGGGCAGAGGTAGTGCCAGGATTTCAAGCGCTATCAGAAGGCTGCACCCCCTATGACATCAATCAAATGTTAAATTGTGTAGGAGAACATCAGGCAGCCATGCAAATTATTAGAGAAATTATAAATGAAGAAGCTGCTGATTGGGACTTACAACACCCGCAGCCA---GGTCCAATACCAGCAGGGCAACTTAGAGATCCAAGAGGATCAGATATTGCAGGAACTACT
	EF569900_sm04_FNR_1    GTCATTTGGTGCATTCGGGCAGAAGAGAAAGTGAAACATACTGAGGAAGCAATACAAATAGTGAAGAGACATCTAGTGGTGGAAACAGGAACAGCAGACAAAATGCCAAAAACAAGCAGACCAACAGCACCACCTAGTGGCAGAGGGGGAAATTACCCAGTGCAGCAAGTAGGTGGCAATTACACCCACCTACCCTTAAGTCCAAGAACATTAAATGCTTGGGTAAAATTGGTAGAAGAGAAAAAATTTGGGGCAGAGGTAGTGCCAGGATTTCAAGCGCTATCAGAAGGCTGCACCCCCTATGACATCAATCAAATGCTAAATTGTGTAGGAGAACATCAGGCAGCCATGCAAATTATTAGAGAAATTATAAATGAAGAAGCTGCTGATTGGGATTTACAACACCCGCAGCCA---GGTCCAATACCAGCAGGACAACTCAGAGATCCAAGAGGATCAGATATTGCAGGAACTACT
	EF569899_sm04_FNP_1    GTCATTTGGTGCATTCACGCAGAAGAGAAAGTGAAACATACTGAGGAAGCAAAACAAATAGTGAAGAGACATCTTGTGGTGGAAACAGGAACAGCAGACAAAATGCCTTTAACGAGCAGACCAACAGCACCACCTAGTGGCAGAGGGGGAAATTACCCAGGGCAGCTAGTAGGTGGCAATTACACCCACCTACCCTTTAGACCAAGAACATTAAATGCTTGGGTAAAATTGGTGGAAGAGAAAAAATTTGGAGCAGAGGGAGTGCCAAGATTTCAGGCGCTCTCAAAAGGGTGCACCCCCTATGACATCAATCAAATGTTAAATTGTGTGGGGGAGCATCAGGCAGCCATGCAAATTATCAGAGAAATTATAAATGAAGAAGCTGCTGATTGGGATTTACAACACCCGCAGCCA---GGTCCAATACCAGCAGGACAACTCAGAGATCCAAGAGGATCAGATATTGCAGGGACTACT
	EF569898_sm04_FMR_1    GTCATTTGGTGCATTCACGCAGAAGAGAAAGTGAAACATACTGAGGAAGCAATACAAATAGTGAAGAGACATCTAGTGGTGGAAACAGGAACAGCAKAAAAAATGCCAATAACAAGCAGACCAACAGCACCACCTAGTGGCGGAGGGGGAAATTACCCAGTGCAGCAAGTAGGTGGCAATTACACCCACCTACCCTTAAGTCCAAGAACATTAAATGCTTGGGTAAAATTGGTAGAAGAGAAAAAATTTGGGGCAGAGGTAGTGCCAGGATTTCAAGCGCTATCAGAAGGCTGCACCCCCTATGACATCAATCAAATGCTAAATTGTGTAGGAGAACATCAGGCAGCCATGCAAATTATTAGAGAAATTATAAATGAAGAAGCTGCTGATTGGGATTTGCAACACCCGCAGCCA---GGTCCAATACCAGCAGGACAACTCAGAGATCCAAGAGGATCAGATATTGCAGGAACTACT
	EF569897_sm04_FML_1    GTCATTTGGTGCATTCACGCAGAAGAGAAAGTGAAACATACTGAGGAAGCAAAACAAACAGTGCAGAGACATCTAGTGGTGGAAACAGGAACAGCAGATAAAATGCCAGCAACAAGCAGACCAACAGCACCACCTAGTGGCAGAGGAGGAAATTACCCAGTGCAGCAAGTAGGTGGCAATTACACCCACCTACCCTTAAGTCCAAGAACATTAAATGCTTGGGTAAAATTGGTAGAAGAGAAAAAATTTGGGGCAGAGGTAGTGCCAGGATTTCAAGCACTATCAGAAGGCTGCACTCCCTATGACATCAATCAAATGCTAAATTGTGTGGGAGAACATCAGGCAGCCATGCAAATTATTAGAGAAATTATAAATGAAGAAGCTGCTGATTGGGATTTACAACATCCGCAGCCA---GGTCCATTACCAGCAGGACAACTCAGAGATCCAAGAGGGTCAGACATTGCAGGAACCACT
	EF569896_sm04_FLS_1    GTCATTTGGTGCATTCACGCAGAAGAGAAAGTGAAACATACTGAGGAAGCAATACAAATAGTGAAGAGACATCTAGTGGTGGAAACAGGAACAGCAGACAAAATGCCAATGACAAGCAGACCAACAGCACCACCTAGTGGCAGAGGGGGAAATTACCCAGTGCAGCAAGTAGGTGGCAATTACACCCACCTACCCTTAAGTCCAAGAACATTAAATGCTTGGGTAAAATTGGTAGAAGAGAAAAAATTTGGGGCAGAGGTAGTGCCAGGATTTCAAGCACTATCAGAAGGCTGCACCCCCTATGACATCAATCAAATGCTAAATTGTGTAGGAGAACATCAGGCAGCCATGCAAATTATTAGAGAAATTATAAATGAAGAAGCTGCTGATTGGGATTTACAGCACCCGCAGCCA---GGTCCAATACCAGCAGGACAACTCAGAGATCCAAGAGGATCAGATATTGCAGGAACTACT
	EF569895_sm04_FLL_1    GTCATTTGGTGCATTCACGCAGAAGAGAAAGTGAAACATACTGAGGAAGCAAAACAACTAGTGCAGAGACATCTAGTGGTGGAAACAGGAACAGCAGACAAAATGCCAGCAACAAGCAGACCAACAGCACCACCTAGTGGCAGAGGAGGAAATTACCCGGTGCAGCAAGTAGGTGGCAATTACACCCACCTACCCTTAAGTCCAAGGACATTGAATGCTTGGGTAAAATTGGTAGAAGAGAAAAAATTTGGAGCAGAGGTAGTGCCAGGATTTCAAGCGCTATCAGAAGGCTGCACTCCCTATGACATCAATCAAATGCTAAATTGTGTAGGAGAACATCAAGCAGCCATGCAAATTATTAGGGAAATTATAAATGAAGAAGCTGCTGATTGGGATTTACAACACCCGCAGCCA---GGTCCAATACCAGCAGGACAACTTAGAGATCCAAGAGGATCAGACATTGCAGGAACTACT
	EF569894_sm04_FLJ_1    GTCATTTGGTGCATTCACGCAGAAGAGAAAGTGAAACATACTGAGGAAGCAATACAAATAGTGCAGAGACATCTAGTGGTGGAAACAGGAACAGCAGACAAAATGCCAGCAACAAGCAGACTAACAGCACCACCTAGTGGCAGAGGAGGAAATTACCCAGTGCAGCAAGTAGGTGGCAATTACACCCACCTACCCTTGAGTCCAAGGACATTGAATGCTTGGGTAAAATTGGTAGAAGAGAAAAAATTTGGAGCAGAGGTAGTGCCAGGATTTCAAGCGCTATCAGAAGGCTGCACTCCCTATGACATCAATCAAATGCTAAATTGTGTAGGAGAACATCAGGCAGCCATGCAAATTATTAGAGAAATTATAAATGAAGAAGCTGCTGATTGGGATTTGCAACACCCGCAGCCA---GGTCCAATACCAGCAGGACACCTTAGAGACCCAAGAGGATCAGATATTGCAGGAACCACT
	EF569893_sm04_FKR_1    GTCATTTGGTGCATTCACGCAGAAGAGAAAGTGAAACATACTGAGGAAGCAATACAAATAGTGAAGAGACATCTAGTGGTGGAAACAGGAACAGCAGACAAAATGCCAATAACAAGCAGACCAACAGCACCACCTAGTGGCAGAGGGGGAAATTACCCAGTGCAGCAAGTAGGTGGCAATTACACCCACCTACCCTTAAGTCCAAGAACATTAAATGCTTGGGTAAAATTGGTAGAAGAGAAAAAATTTGGGGCAGAGGTAGTGCCAGGATTTCAAGCGCTATCAGAAGGCTGCACCCCCTATGACATCAATCAAATGCTAAATTGTGTAGGAGAACATCAGGCAGCCATGCAAATTATTAGAGAAATTATAAATGAAGAAGCTGCTGATTGGGATTTACAACACCCACAGCCA---GGTCCAATACCAGCAGGACAACTCAGAGATCCAAGAGGATCAGATATTGCAGGAACTACT
	EF569892_sm04_FKP_1    GTCATTTGGTGCATTCACGCAGAAGAGAAAGTGAAACATACTGAAGAAGCAAAACAATTAGTGCAGAGACATCTAGTGGTGGAAACAGGAACAGCAGACAAAATGCCAGCAACAAGCAGACCAACAGCACCACCTAGTGGCAGAGGAGGAAATTACCCAGTGCAGCAAGTAGGTGGCAATTACACCCACCTACCCTTAAGTCCAAGAACATTAAATGCTTGGGTAAAATTGGTAGAGGAGAAAAAATTTGGGGCAGAGGTAGTGCCAGGATTTCAAGCACTATCAGAAGGCTGCACTCCCTATGACATCAATCAAATGCTAAATTGTGTAGGAGAACATCAGGCAGCCATGCAAATTATTAGAGAAATCATAAATGAAGAAGCTGCTGATTGGGATTTACAACATCCGCAGCCA---GGTCCATTACCAGCAGGACAACTTAGAGATCCAAGAGGATCAGACATTGCAGGAACTACT
	EF569891_sm04_FJO_1    GTCATTTGGTGCATCCACGCAGAAGAGAAAGTGAAACACACTGAGGAAGCAAAACAACTAGTGCAGAGACATCTAGTGGTGGAAACAGGAACAGCAGATAAAATGCCAGCAACAAGCAGACCAACAGCACCACCTAGTGGCAGAGGAGGAAATTACCCAGTGCAGCAAGTAGGTGGCAATTACACCCACCTACCCTTAAGTCCAAGAACATTAAATGCTTGGGTAAAATTGGTAGAAGAGAAAAAATTTGGGGCTGAGGTAGTGCCAGGATTTCAAGCGCTATCAGAAGGCTGCACTCCCTATGACATCAATCAAATGCTAAATTGTGTAGGAGAACATCAGGCAGCCATGCAAATTATTAGAGAAATTATAAATGAAGAAGCTGCTGATTGGGATTTACAACACCCGCAGCCA---GGTCCAATACCAGCAGGACAACTTAGAGATCCAAGAGGATCAGATATTGCAGGAACTACT
	EF569890_sm04_FJN_1    GTCATTTGGTGCATTCACGCAGAAGAGAAAGTGAAACATACTGAGGAAGCAAAACAAATAGTGCAGAGACATCTAGTGGTGGAAACAGGAACAGCAGACAAAATGCCAGCAACAAGCAGACTAACAGCACCACCTAGTGGCAGAGGAGGAAATTACCCGGTGCAGCAAGTAGGTGGCAATTACACCCACCTACCCTTAAGTCCAAGGACATTGAATGCTTGGGTAAAATTGGTAGAAGAGAAAAAATTTGGAGCAGAGGTAGTGCCAGGATTTCAAGCGCTATCAGAAGGCTGCACTCCCTATGACATCAATCAAATGCTAAATTGTGTAGGAGAACATCAAGCAGCCATGCAAATTATTAGGGAAATTATAAATGAAGAAGCTGCTGATTGGGATTTACAACACCCGCAGCCA---GGTCCAATACCAACAGGCCAACTTAGAGATCCAAGAGGATCAGACATTGCAGGAACTACT
	EF569889_sm04_FJG_1    GTCATTTGGTGCATCCACGCAGAAGAGAAAGTGAAACATACTGAGGAAGCAAAACAAATAGTGCAGAGACATCTAGTGGTGGAAACAGGAACAGCAGAGAAAATGCCAGCAACAAGCAGACTAACAGCACCACCTAGTGGCAGAGGAGGAAATTACCCAGTGCAGCAAGTAGGTGGCAATTATGTCCACCTACCCTTAAGTCCAAGAACATTAAATGCTTGGGTAAAATTGGTAGAAGAGAAAAAATTTGGGGCAGAGGTAGTGCCAGGATTCCAAGCGCTATCAGAAGGCTGCACTCCCTATGATATCAATCAAATGTTAAATTGTGTAGGGGAACATCAGGCAGCCATGCAAATTATTAGAGAAATTATAAATGAAGAAGCTGCTGATTGGGATTTACAACACCCGCAGCCA---GGTCCAATACCAGCAGGACAGCTTAGAGATCCAGGAGGATCAGATATTGCAGGAACTACT
	EF569888_sm04_FIQ_1    GTCATTTGGTGCATTCACGCAGAAGAGAAAGTGAAACATACTGAGGAAGCAACACAAACAGTGAAGAGACATCTAGTGGTGGAAACAGGAACAGCAGATAAAATGCCAATAACAAGCAGACCAACAGCACCACCTAGTGGCAGAGGGGGAAATTACCCAGTACAGCAAGTAGGTGGCAATTACACCCACCTACCCTTAAGTCCAAGAACATTAAATGCTTGGGTAAAATTGGTAGAAGAGAAAAAATTTGGAGCAGAGGTAGTGCCAGGATTTCAAGCGCTATCAGAAGGCTGCACCCCCTATGACATCAATCAAATGCTAAATTGTGTAGGAGAACATCAAGCAGCCATGCAAATTATTAGAGAAATTATAAATGAAGAAGCTGCTGATTGGGATTTACAACACCCGCAGCCA---GGTCCAATACCAGCAGGACAACTCAGAGATCCAAGAGGATCAGATATTGCAGGAACTACT
	EF569887_sm04_FIG_1    GTCATCTGGTGCATTCACGCAGAAGAGAAAGTGAAACATACTGAGGAAGCAAAACAAATAGTGCAGAGACATCTAGTGGTGGAAACAGGAACAGCAGACAAAATGCCAGCAACAAGTAGACCAACAGCACCACCTAGTGGCAGAGGAGGAAATTACCCAGTGCAGCAAGTAGGTGGCAATTATACCCACCTACCCTTAAGTCCAAGGACATTAAATGCTTGGGTAAAATTGGTAGAAGAGAAAAAATTTGGGGCAGAAGTAGTGCCAGGATTTCAAGCACTATCAGAAGGCTGCACTCCCTATGACATCAATCAAATGCTAAATTGTGTAGGGGAACATCAGGCAGCCATGCAAATTATTAGAGAAATTATAAATGAAGAAGCTGCTGATTGGGATTTGCAACACCCGCAGCCA---GGTCCAATACCAGCAGGACAACTTAGAGATCCAAGAGGATCAGACATTGCAGGAACTACT
	EF569886_sm04_FHS_1    GTCATTTGGTGCATTCACGCAGAAGAGAAAGTGAAACATACTGAGGAAGCAAAACAAATAGTGCAGAGACATCTAGTGGTGGAAACAGGAACAGCAGATAAAATGCCAGCAACAAGCAGACCAACAGCACCACCTAGTGGCAGAGGAGGAAATTACCCAGTGCAGCAAGTAGGTGGCAATTACACCCACCTACCCTTAAGTCCAAGAACATTAAATGCTTGGGTAAAATTGGTAGAAGAGAAAAAATTTGGGGCAGAGGTAGTGCCAGGATTTCAAGCACTATCAGAAGGCTGCACTCCCTATGACATCAATCAAATGCTAAACTGTGTAGGAGAACATCAGGCAGCCATGCAAATTATTAGAGAAATTATAAATGAAGAAGCTGCTGATTGGGATTTACAACATCCGCAGCCA---GGTCCAATACCAGCAGGACAACTCAGAGATCCAAGAGGATCAGATATTGCAGGAACTACT
	EF569885_sm04_FHR_1    GTCATTTGGTGCATTCACGCAGAAGAGAAAGTGAAACATACTGAGGAAGCAAAACAAATAGTGCAGAGACATCTAGTGGTGGAAACAGGAACAGCAGATAAAATGCCAATAACAAGCAGACCAACAGCACCACCTAGTGGCAGAGGAGGAAATTACCCAGTGCAGCAAATAGGTGGCAATTACACCCACATACCTTTAAGTCCAAGAACCTTAAATGCTTGGGTAAAACTGGTAGAGGAGAAAAAATTTGGGGCAGAGGTAGTGCCAGGATTTCAGGCGCTATCAGAAGGCTGCACTCCCTATGACATTAATCAAATGCTAAATTGTGTAGGAGAACATCAGGCAGCCATGCAAATTGTTAGAGAAATTATAAATGAAGAAGCTGCTGATTGGGATTTACAACACCCGCAGCCA---GGTCCAATACCAGCAGGACAACTTAGAGATCCAAGAGGATCAGATATTGCAGGAACTACT
	EF569884_sm04_FHF_1    GTCATTTGGTGCATTCACGCAGAAGAGAAAGTGAAACATACTGAGGAAGCAATACAAATAGTGCAGAGACATCTAGTGGTGGAAACAGGAACAGCAGACAAAATGCCAATAACAAGCAGACCAACAGCACCACCTAGTGGCAGAGGAGGAAATTACCCAGTGCAGCAAGTAGGTGGCAATTACACCCACCTACCCTTAAGTCCAAGAACATTAAATGCTTGGGTAAAATTGGTAGAAGAGAAAAAATTTGGGGCAGAGGTAGTGCCAGGATTTCAAGCGCTATCAGAAGGCTGCACCCCCTATGACATCAATCAAATGCTAAATTGTGTAGGAGAACATCAGGCAGCCATGCAAATTATTAGAGAAATTTTAAATGAAGAAGCTGCTGATTGGGATTTGCAACACCCGCAGCCA---GGTCCAATACCAGCAGGACAACTCAGAGATCCAAGAGGATCAGATATTGCAGGAACTACT
	EF569883_sm04_FGW_1    GTCATTTGGTGCATTCACGCAGAAGAGAAAGTGAAACATACTGAGGAAGCAAAACAAATAGTGCAGAGACATCTAGTGGCGGAAACAGGAACAGCAGATAAAATGCCAGCAACAAGCAGACCAACAGCACCACCTAGTGGCAGAGGAGGAAATTACCCAGTGCAGCAAGTAGGTGGCAATTACACCCACCTACCCTTAAGTCCAAGAACATTAAATGCTTGGGTAAAATTGGTAGAAGAGAAAAAATTTGGGGCAGAGGTAGTGCCAGGATTTCAAGCACTATCAGAAGGCTGCACTCCCTATGACATCAATCAAATGCTAAATTGTGTAGGAGAACATCAGGCAGCAATGCAAATTATTAGAGAAATTATAAATGAAGAAGCTGCTGATTGGGATTTACAACATCCGCAGCCA---GGTCCATTACCAGCAGGACAACTCAGAGAGCCAAGAGGGTCAGACATTGCAGGAACCACT
	EF569882_sm04_FGO_1    GTCATTTGGTGCATTCACGCAGAAGAGAAAGTGAAACATCCTGAGGAAGCAAAACAAATAGTGCAGAGACATCTAGTGGGTGAAACAGGAACAGCAGATAAAATGCCAAAAACAAGTAGACCAACAGTACCACCTAGTGGCAGAGGAGGAAATTACCCAGTGCAGCAAATAGGTGGCAATTACGCCCACATACCTTTAAGTCCAAGGACTTTAAATGCCTGGGTAAAACTGGTAGAAGAGAAAAAATTTGGGGCAGAGGTAGTGCCAGGATTTCAGGCGCTATCAGAAGGCTGCACTCCCTATGACATTAATCAAATGCTAAATTGTGTAGGAGAACATCAGTCAGCCATACAAATTATTAGAGAAATTATAAATGAAGAAGCTGCTGATTGGGATTTACAACACCCGCAGCCA---GGTCCGATACCAGCAGGACAACTTAGAGATCCAAGAGGATCAGATATTGCAGGAACTTCT
	EF569881_sm04_FFV_1    GTCATTTGGTGCATTCACGCAGAAGAGAAAGTGAAACATACTGAGGAAGCAAAACAAATAGTGCAGAGACATCTAGTGGTGGAAACAGGAACAGCAGATAAAATGCCAGCAACAAGCAGACCAACAGCACCACCTAGTGGCAGAGGAGGAAATTACCCAGTGCAGCAAGTAGGTGGCAATTACACCCACCTACCCTTAAGTCCAAGAACATTAAATGCTTGGGTAAAATTGGTAGAAGAGAAAAAATTTGGGGCAGAGGTAGTGCCAGGATTTCAAGCACTATCAGAAGGCTGCACTCCCTATGACATCAATCAAATGCTAAACTGTGTAGGAGAACATCAGGCAGCCATGCAAATTATTAGAGAAATTATAAATGAAGAAGCTGCTGATTGGGATTTACAACACCCACAGCCA---GGTCCACTGCCAGCAGGACAACTCAGAGAGCCAACAGGATCCGATATTGCAGGAACTACT
	EF569880_sm04_FFQ_1    GTCATCTGGTGCATTCACGCAGAAGAGAAAGTGAAACATACTGAGGAAGCAAAACAAATAGTGCAGAGACATCTAGTGGTGGAAACAGGAACAGCAGACAAAATGCCAGCAACAAGCAGACTAACAGCACCACCTAGTGGCAGAGGAGGAAATTACCCGGTGCAGCAAGTAGGTGGCAATTACACCCACCTACCTTTAAGTCCAAGAACATTGAATGCTTGGGTAAAATTGGTAGAAGAGAAAAAATTTGGAGCAGAGGTAGTGCCAGGATTTCAAGCGCTATCAGAAGGCTGCACTCCCTATGACATCAATCAAATGCTAAATTGTGTAGGAGAACACCAGGCAGCCATGCAAATTATTAGGGAAATTTTAAATGAAGAAGCTGCTGATGGGGATTTACAACACCCGCAGCCA---GGTCCAATACCAGCAGGACAACTTAGAGATCCAAGAGGATCAGACATTGCAGGAACTACT
	EF569879_sm04_FFM_1    GTCATCTGGTGCATCCACGCAGAAGAGAAAGTGAAACATACTGAGGAAGCAAAACAAATAGTGCAGAGACATCTAGTGGTGGAAACAGGAACAGCAGACAAAATGCCAGCAACAAGTAGACCAACAGCACCACCTAGTGGCAGAGGAGGAAATTACCCAGTGCAGCAAGTAGGTGGCAATTATACCCACATACCCTTAAGTCCAAGGACATTAAATGCTTGGGTAAAATTGGTAGAAGAGAAAAAATTTGGGGCAGAAGTAGTGCCAGGATTTCAAGCACTATCGGAAGGCTGCACTCCCTATGACATCAATCAAATGCTAAATTGTGTAGGGGAACATCAGGCGGCCATGCAAATTATTAGAGAAATTATAAATGAAGAAGCTGCTGATTGGGATTTACAACACCCGCAGCCA---GGTCCAATACCAGCAGGACAACTTAGAGATCCAAGAGGATCAGACATTGCAGGAACTACT
	EF569878_sm04_FFJ_1    GTCATTTGGTGCATCCACGCAGAAGAGAAAGTGAAACACACTGAGGAAGCAAAACAAATCGTGCAGAGACATCTAGTGGTGGAAACAGGAACAGCAGAGAAAATGCCAGCAACAAGCAGACCAACAGCACCACCTAGTGGCAGAGGAGGAAATTACCCAGTGCAGCAAATAGGTGGCAATTACACCCACCTACCCTTAAGTCCAAGAACATTAAATGCTTGGGTAAAATTGGTAGAAGAGAAAAAATTTGGGGCTGAGGTAGTGCCAGGATTTCAAGCGCTATCAGAAGGCTGCACTCCCTATGATATCAATCAAATGCTAAATTGTGTAGGAGAACATCAGGCAGCCATGCAAATTATTAGAGAAATTATAAATGAAGAAGCTGCTGATTGGGATTTACAACACCCGCAGCCA---GGTCCAATACCAGCAGGACAACTTAGAGATCCAAGAGGATCAGATATTGCAGGAACTACT
	EF569877_sm04_FFE_1    GTACTTTGGTGCATTCACGCAGAAGAGAAAGTGAAACATACTGAGGAAGCAAAACAAATAGTGCAGAGACATCTAGTGGTGGAAACAGGAACAGCAGACAAAATGCCAGCAACAAGTAGACCAACAGCACCACCTAGTGGCAGAGGAGGAAATTACCCAGTGCAGCAAGTAGGTGGCAATTATACCCACCTACCCTTAAGTCCAAGAACATTAAATGCTTGGGTAAAATTGGTAGAAGAGAAAAAGTTTGGGGCAGAGGTAGTGCCAGGATTTCAAGCGCTATCAGAAGGCTGCACTCCCTATGACATCAATCAAATGCTAAATTGTGTAGGAGAACATCAGGCAGCCATGCAAATTATTAGAGAGATTATAAATGAAGAAGCTGCTGATTGGGACTTACAACACCCGCAGCCA---GGTCCAATACCAGCAGGACAACTTAGAGACCCAAGAGGATCAGACATTGCAGGAACTACT
	EF569876_sm04_FEY_1    GTCATTTGGTGCATTCACGCAGAAGAGAAAGTGAAACATACTGAGGAGGCAAAACAAATAGTGCAGAGACATCTAGTGGTGGAAACAGGAACAGCAGATAAGATGCCAGCAACAAGCAGACCAACAGCACCACCTAGTGGCAGAGGAGGAAATTACCCAGTGCAGCAAGTAGGTGGCAATTATACCCACCTACCCTTAAGTCCAAGAACATTAAATGCTTGGGTAAAATTGGTAGAGGAGAAAAAATTTGGGGCAGAGGTAGTGCCAGGATTTCAAGCACTATCAGAAGGCTGCACTCCCTATGACATCAATCAAATGCTGAATTGTGTAGGAGAACACCAGGCAGCCATGCAAATTATTAGAGAAATTATAAATGAAGAAGCTGCTGATTGGGATTTACAACATCCGCAGCCA---GGTCCAATACCAGCAGGACAACTCAGGGATCCAAGAGGATCAGATATTGCAGGGACTACT
	EF569875_sm04_FEK_1    GTCATTTGGTGCATTCACGCAGAAGAGAAAGTGAAACATACTGAGGAAGCAAAACAAATAGTGAAGAGACATCTAGTGGTGGAAACAGGAACAGCAGACAAAATGCCAGTAACAAGCAGACCAACAGCACCACCTAGTGGCAAAGGGGGAAATTACCCAGTGCAGCAAGTAGGTGGCAATTACACCCACCTACCCTTAAGTCCAAGAACATTAAATGCTTGGGTAAAATTGGTAGAAGAGAAAAAATTTGGGGCAGAGGTAGTACCAGGATTTCAAGCGCTATCAGAAGGCTGCACCCCCTATGACATCAATCAGATGCTAAATTGTGTAGGAGAACATCAGGCAGCCATGCAAATTATTAGAGAAATTATAAATGAAGAAGCTGCTGATTGGGATTTACAACACCCGCAGCCA---GGTCCAATACCAGCAGGACAACTCAGAGATCCAAGAGGATCAGATATTGCAGGAACTACT
	EF569874_sm04_FDY_1    GTCCTTTGGTGCATCCACGCAGAAGAGAAAGTGAAACATACTGAGGAAGCAAAACACATTGTGCAGAGACATCTAGTGGTGGAAACAGGAACAGCAGATAAAATGCCAGCAACAAGCAGACCAACAGCACCACCTAGTGGCAGAGGAGGAAATTACCCAGTGCAGCAAGTAGGTGGCAATTATACCCACCTACCCTTAAGTCCAAGAACATTAAATGCTTGGGTAAAATTGGTAGAAGAGAAAAAATTTGGGGCTGAGGTAGTGCCAGGATTTCAGGCGCTATCAGAAGGCTGCACTCCCTATGATATCAATCAGATGCTAAATTGTGTAGGAGAACATCAGGCAGCCATGCAAATTATTAGAGAAATTATAAATGAAGAAGCTGCTGATTGGGATTTACAACACCCGCAGCCA---GGTCCAATACCAGCAGGACAACTTAGAGATCCAAGAGGATCAGATATTGCAGGAACAACT
	EF569873_sm04_FDS_1    GTCATTTGGTGCATTCACGCAGAAGAGAAAGTGAAACATACTGAGGAAGCAAAACAAATAGTGCAGAGACATTTAGTGGTGGAAACAGGAACAGCAGACAAAATGCCAGTTACAAGCAGACCAACAGCACCACCTAGTGGCAGAGGAGGAAATTACCCAGTACAGCAAGTAGGTGGCAATTACACCCACCTACCCTTAAGTCCAAGGACATTGAATGCTTGGGTAAAATTGGTAGAAGAGAAAAAATTTGGAGCAGAGGTAGGGCCTTTTTTTCAAGCGCTATCAGAAGGCTGCACTCCATATGACATCAATCAAATGCTAAATTGTGTAGGAGAACATCAAGCAGCCATGCAAATTATTAGAGAGATTATAAATGAAGAAGCTGCTGATTGGGATTTACAACACCCACAGCCA---GGTCCAATACCAGCAGGACAACTTAGAGACCCAAGAGGATCGGATATTGCAGGAACCACT
	EF569872_sm04_FAY_1    GTCATTTGGTGCATTCACGCAGAAGAGAAAGTGAAACATACTGAGGAGGCAAAACAAATAGTGCAGAGACATCTAGTGGTGGAAACAGGAACAGCAGATAAGATGCCAGCAACAAGCAGACCAACAGCACCACCTAGTGGCAGAGGAGGAAATTACCCAGTGCAGCAAGTAGGTGGCAATTATACCCACCTACCCTTAAGTCCAAGAACATTAAATGCTTGGGTAAAATTGGTAGAGGAGAAAAAATTTGGGGCAGAGGTAGTGCCAGGATTTCAAGCACTATCAGAAGGCTGCACTCCCTATGACATCAATCAAATGCTAAACTGTGTAGGAGAACACCAGGCAGCCATGCAAATTATTAGAGAAATTATAAATGAAGAAGCTGCTGATTGGGATTTACAACATCCGCAGCCA---GGTCCAATACCAGCAGGACAACTCAGGGATCCAAGAGGATCAGATATTGCAGGGACTACT
	EF569871_sm04_FAQ_1    GTCCTTTGGTGCATTCACGCAGAAGAGAAAGTGAAACATACTGAGGAAGCAATACAAATAGTGAAGAGACATCTAGTGGTGGAAACAGGAACAGCAGATAAAATGCCAGTAACAAGCAGACCAACAGCACCACCTAGTGGCAGAGGGGGAAATTACCCAGTGCAGCAAGTAGGTGGCAATTACACCCACCTACCCTTAAGTCCAAGAACATTAAATGCTTGGGTAAAATTGGTAGAAGAGAAAAAATTTGGGGCAGAGGTAGTGCCAGGATTTCAAGCGCTATCAGAAGGCTGCACCCCCTATGACATCAATCAAATGCTAAATTGTGTAGGAGAACATCAGGCAGCCATGCAAATTATTAGAGAAATCATAAATGAAGAAGCTGCTGATTGGGATTTACAACACCCGCAGCCA---GGTCCAATACCAGCAGGACAACTCAGAGATCCAAGAGGATCAGATATTGCAGGAACTACT
	AY158980_sm00_M940_3   GTCATTTGGTGCATTCACGCAGAAGAGAAAGTGAAACATACTGAGGAAGCAAGACAAATAGTGCAGAGACATCTAGTGGTGGAAACAGGAACAGCAGACACCATGCCAAAAACAAGTAGACCAACAGCACCACCTAGTGGCGCAAGAGGAAATTACCCAGTGCAGCAAGTTGGAGGCAATTACACCCACTTGCCGCTAAGTCCAAGAACCTTGAATGCATGGGTAAAGTTGGTGGAAGAAAAGAGATTTGGAGCAGAGGTAGTGCCAGGATTTCAGGCATTGTCAGAAGGCTGTACCCCTTATGACATCAACCAAATGCTAAATTGTGTAGGGGAACATCAAGCAGCCATGCAAATTATCAGAGAAATAATCAATGAAGAAGCAGCAGACTGGGATTTGCAGCATCCACAGCAA---GGCCCGTTACCAGCAGGGCAGCTCAGAGAACCAAGGGGCTCTGACATAGCAGGAACCACC
	AY158969_sm00_A023_3   GTCATTTGGTGCATTCACGCAGAAGAGAAAGTGAAACATACTGAGGAAGCAAAACAAATAGTACAGAGACATCTAGTGGTGGAAACAGGAACAGCAGACACCATGCCAAAAACAAGTAGACCAACAGCGCCACCTAGTGGCGCAAGAGGAAATTACCCAGTACAGCAAGTTGGAGGCAATTATGTCCACTTGCCGTTAAGTCCAAGAACCTTGAATGCATGGGTAAAGTTGGTAGAAGAAAAGAAGTTTGGAGCAGAAGTAGTGCCAGGATTTCAGGCATTGTCAGAAGGCTGTACCCCTTATGATATCAACCAAATGCTAAATTGTGTAGGGGAACATCAAGCAGCCATGCAAATTATAAGAGAAATAATCAATGAAGAAGCAGCAGACTGGGATGTGCAACATCCACAGGCA---GGCCCACTACCAGCAGGGCAGCTCAGAGAACCAAGGGGCTCTGACATAGCAGGAACCACC
	AY158978_sm00_D174_1   GTCATTTGGTGCATTCACGCAGAAGAGAAAGTGAAACATACTGAGGAAGCAAAACAAATAGTGCAGAGACATCTAGTGGTGGAAACAGGAACAGCAGACAAAATGCCAGCAACAAGCAGACCAACAGCACCACCTAGTGGCAGAGGAGGAAATTACCCAGTGCAGCAAGTAGGTGGCAATTATGTCCACCTACCCTTAAGTCCAAGAACATTAAATGCTTGGGTAAAATTGGTAGAAGAGAAAAAATTTGGAGCGGAGGTAGTGCCAGGATTTCAAGCGCTATCAGAAGGCTGCACTCCCTATGACATCAATCAAATGCTAAATTGTGTAGGAGAACATCAGGCAGCCATGCAAATTATTAGAGAGATTATAAATGAAGAAGCTGCTGATTGGGATTTACAACACCCGCAGCCA---GGTCCAATACCAGCAGGGCAACTTAGAGAGCCAAGAGGATCAGACATTGCAGGAACTACT
	AY158979_sm00_M923_1   GTCCTTTGGTGCATTCACGCAGAAGAGAAAGTGAAACATACTGAAGAAGCAAAACAAATAGTGCAGAGACATCTAGTGGTGGAAACAGGAACAGCAGACAAAATGCCAGCAACAAGTAGACCAACAGCACCACCTAGTGGCAGAGGAGGAAATTACCCAGTGCAGCAAGTAGGTGGCAATTATGTCCACCTACCTTTAAGTCCAAGAACATTAAATGCTTGGGTAAAATTGGTAGAAGAGAAAAAATTTGGGGCAGAGGTAGTGCCAGGATTTCAAGCGCTATCAGAAGGCTGCACTCCCTATGACATCAATCAAATGCTAAATTGTGTAGGAGAACATCAGGCAGCCATGCAAATTATTAGAGAAATTATAAATGAGGAGGCTGCTGATTGGGATTTACAACACCCGCAGCCA---GGTCCGCTACCAGCAGGACAGCTGAGAGAGCCAAGAGGATCCGACATTGCAGGAACTACT
	AY158981_sm00_E041_1   GTCATTTGGTGCATTCACGCAGAAGAGAAAGTGAAACATACTGAGGAAGCAAAACAAATAGTGCAGAGACATCTAGTGGTGGAAACAGGAACAGCAGACAAAATGCCAGCAACAAGTAGACCAACAGCACCACCTAGTGGCAGAGGAGGAAATTACCCAGTGCAGCAAGTAGGTGGCAATTATACCCACCTACCCTTAAGTCCAAGAACATTAAATGCTTGGGTAAAATTGGTAGAAGAGAAAAAATTTGGGGCAGAAGTAGTGCCAGGATTCCAAGCACTATCAGAAGGCTGCACTCCCTATGACATCAATCAAATGCTAAATTGTGTAGGGGAACATCAATCAGCCATGCAAATTATTAGAGAAATTATAAATGAAGAAGCTGCTGATTGGGATTTACAACACCCGCAGCCA---GGTCCAATACCAGCAGGACAACTTAGAGATCCGAGAGGATCAGACATTGCAGGAACTACT
	AY158968_sm00_M922_1   GTCATTTGGTGCATTCACGCAGAAGAGAAAGTGAAACATACTGAGGAAGCAAAACAAATAGTGCAGAGACATCTAGTGGTGGAAACAGGAACAGCAGATAAAATGCCAGCAACAAGCAGACTAACAGCACCACCTAGTGGCAGAGGAGGAAATTACCCAGTGCAGCAAGTAGGTGGCAATTACACCCACCTACCCTTAAGTCCAAGAACATTAAATGCTTGGGTAAAATTGGTAGAAGAGAAAAAATTTGGGGCAGAGGTAGTGCCAGGATTTCAAGCGCTATCAGAAGGCTGCACTCCCTATGACATTAATCAAATGCTAAATTGTGTAGGAGAACATCAGGCAGCCATGCAAATTATTAGAGAAATTATAAATGAAGAAGCTGCTGATTGGGATTTACAACACCCGCAGCCA---GGTCCAATACCAGCAGGACAACTTAGAGATCCAAGAGGATCAGATATTGCAGGAACTACT
	AY158970_sm00_M935_1   GTCATTTGGTGCATTCACGCAGAAGAGAAAGTGAAACATACTGAGGAAGCAAAACAAATAGTGCAGAGACATCTAGTGGTGGAAACAGGAACAGCAGATAAAATGCCAGCAACAAGCAGACCAACAGCACCACCTAGTGGCAGAGGAGGAAATTACCCAGTGCAGCAAGTAGGTGGCAATTACACCCACCTACCCTTAAGTCCAAGAACATTAAATGCTTGGGTAAAATTGGTAGAAGAGAAAAAATTTGGGGCAGAGGTAGTGCCAGGATTTCAAGCGCTATCAGAAGGCTGCACTCCCTATGACATTAATCAAATGCTAAATTGTGTAGGAGAACATCAGGCAGCCATGCAAATTGTTAGAGAAATTATAAATGAAGAAGCTGCTGATTGGGATTTACAACACCCGCAGCCA---GGTCCAATACCAGCAGGACAACTTAGAGATCCAAGAGGATCAGATATTGCAGGAACTACT
	AY158976_sm00_E039_1   GTCATTTGGTGCATTCACGCAGAAGAGAAAGTGAAACATACTGAGGAAGCAAGACAAATAGTGCAGAGACATCTAGTGGTGGAAACGGGAACAGCAGATAAAATGCCAGCAACAAGCAGACCAACAGCACCACCTAGTGGCAGAGGAGGAAATTACCCAGTGCAGCAAGTAGGTGGCAATTACACCCACCTACCCTTAAGTCCAAGAACATTAAATGCTTGGGTAAAATTGGTAGAAGAGAAAAAATTTGGGGCAGAGGTAGTGCCAGGATTTCAAGCGCTATCAGAAGGCTGCACTCCCTATGACATCAATCAAATGCTAAATTGTGTAGGAGAACATCAGGCAGCCATGCAAATTATTAGAGAAATCATAAATGAAGAAGCTGCTGATTGGGATCTACAACACCCACAGCCA---GGTCCAATACCAGCAGGACAACTTAGAGATCCAAGAGGATCAGATATTGCAGGAACTACT
	X05291_AROD85          GTCATTTGGTGCATACACGCAGAAGAGAAAGTGAAAGATACTGAAGGAGCAAAACAAATAGTGCGGAGACATCTAGTGGCAGAAACAGGAACTGCAGAGAAAATGCCAAGCACAAGTAGACCAACAGCACCATCTAGCGAGAAGGGAGGAAATTACCCAGTGCAACATGTAGGCGGCAACTACACCCATATACCGCTGAGTCCCCGAACCCTAAATGCCTGGGTAAAATTAGTAGAGGAAAAAAAGTTCGGGGCAGAAGTAGTGCCAGGATTTCAGGCACTCTCAGAAGGCTGCACGCCCTATGATATCAACCAAATGCTTAATTGTGTGGGCGACCATCAAGCAGCCATGCAGATAATCAGGGAGATTATCAATGAGGAAGCAGCAGAATGGGATGTGCAACATCCAATACCA---GGCCCCTTACCAGCGGGGCAGCTTAGAGAGCCAAGGGGATCTGACATAGCAGGGACAACA
	J03654_ANIHZ86         GTCATCTGGTGCATACACGCAGAAGAGAAAGTGAAAGATACTGAAGGAGCAAAACAAATAGTACAGAGACATCTAGTGGCAGAAACAGGAACTGCAGAGAAAATGCCAAATACAAGTAGACCAACAGCACCACCTAGCGGGAAA------AACTTCCCCGTGCAGCAAGTAGCTGGCAACTATACCCATATACCACTGAGTCCCGGAACTCTAAATGCTTGGGTAAAATTAGTGGAGGAAAAGAAATTCGGGGCAGAAGTAGTGCCAGGATTTCAGGCACTCTCAGAAGGCTGCACGCCCTATGATATTAATCAGATGCTTAATTGTGTGGGCGACCATCAAGCAGCTATGCAAATAATCAGGGAAATTATTAATGAGGAAGCAGCAGACTGGGATGTTGCACATCCCATACCA---GGCCCCTTACCAGCGGGGCAGCTTAGAGAGCCAAGAGGGTCTGACATAGCAGGGACAACA
	M30502_ABEN87          GTCATTTGGTGCTTGCACGCAGAAGAGAAAGTGAAAGATACTGAGGAAGCAAAGAAACTAGCACAGAGACATCTAGTGGCAGAAACTGGAACTGCAGAGAAAATGCCAAATACAAGTAGACCAACAGCACCACCTAGTGGGAAAAGAGGAAACTACCCCGTGCAACAAGCGGGTGGCAACTATGTCCATGTGCCACTGAGCCCCCGAACTCTAAATGCATGGGTAAAATTAGTGGAGGAAAAGAAGTTCGGGGCAGAAGTAGTGCCAGGATTTCAGGCACTCTCAGAAGGCTGCACGCCCTATGATATTAATCAAATGCTTAATTGTGTGGGCGATCACCAAGCAGCTATGCAAATAATCAGAGAGATTATTAATGAAGAAGCAGCAGACTGGGATTCGCAGCACCCAATACCA---GGCCCCTTACCAGCAGGACAGCTCAGAGACCCAAGAGGGTCTGACATAGCAGGAACAACA
	X52223_Adh87           GTCATTTGGTGCTTGCACGCAGAAGAGAAAGTGAAAGATACTGAAGAAGCAAAGAAACTAGCACAGAGACATCTAGTGGCAGAAACAGGAACTGCAGAGAAAATGCCAAATATAAGTAGACCAACAGCACCACCTAGTGGGAAAGGAGGAAACTTCCCCGTGCAACAGGCAGGCGGCAACTATATCCATGTGCCGCTGAGCCCCCGAACTCTAAATGCTTGGGTAAAATTAGTAGAGGAAAAGAAGTTCGGGGCAGAAGTAGTGCCAGGATTTCAGGCACTCTCAGAAGGCTGCACGCCCTATGATATCAATCAAATGCTTAATTGTGTGGGCGATCACCAAGCAGCTATGCAAATAATCAGAGAAATTATTAATGAGGAAGCAGCAGATTGGGATGCGCAGCACCCAATACCA---GGCCCCTTACCAGCAGGGCAGCTTAGAGACCCAAGGGGGTCTGACATAGCAGGAACAACA
	D00835_ACAM87          GTCATATGGTGCATACACGCAGAAGAGAAAGTGAAAGATACTGAAGAAGCAAAAAGAATAGCACTGAGACATCTAGCGGCAGAAACAGGAACTGCAGAGAAAATGCCAGATACAAGTAGACCAACAGCACCACCTAGTGGGAAGGGAGGAAATTACCCCGTGCAAAGCATAGGCGGCAACTATACTCATGTGCCGCTAAGTCCCCGAACTCTAAATGCTTGGGTAAAATTAGTAGAGGAAAAGAAGTTCGGGGCAGAAGTAGTGCCAGGATTTCAGGCACTCTCAGAAGGCTGCACGCCCTATGACATTAATCAAATGCTTAATTGTGTGGGCGACCATCAAGCAGCTATGCAAATAATCAGGGAGATTATTAATGAAGAAGCAGCAGACTGGGATGCCAATCATCCAATACCA---GGCCCCTTACCAGCGGGGCAGCTCAGAGACCCAAGAGGGTCTGACATAGCAGGAACAACA
	U38293_AUC88           GTCATTTGGTGCTTGCACGCAGAAGAGAAAGTGAAAGATACTGAAGAGGCAAAAAAACTAGTACAGAGACATCTAGTGGCAGAAACAGGAACTGCAGAGAAAATGCCAAATACAAGTAGACCAACAGCACCACCTAGTGGGAAAGGAGGAAACTTCCCCGTACAACAGGCAGGTGGCAACTATGTCCATGTGCCACTGAGCCCCCGAACTCTAAATGCTTGGGTAAAATTAGTAGAGGAAAAGAAGTTCGGGGCAGAAGTAGTGCCAGGATTTCAGGCACTCTCAGAAGGCTGCACGCCCTATGATATCAATCAAATGCTTAATTGTGTGGGCGATCAACAAGCAGCCATGCAGATAATCAGAGAAATTATCAATGAAGAAGCAGCGGATTGGGATGCGCAGCACCCAATACCA---GGCCCCTTACCAGCAGGGCAGCTTAGAGACCCAAGGGGGTCTGACATAGCAGGAACAACA
	L33082_AFAG90          GTCATCTGGTGCTTGCACGCAGAAGAGAAAGTGAAAGATACTGAAGAAGCAAGAAAACTAGTACAGAGACATCTAGTGGCAGAAACAGGAACTGCAGAGAAAATGCCAAATACAAGTAGACCAACAGCACCACCTAGCGGGAGTGGAGGAAACTTCCCTGTGCAACAGACAGGTGGCAACTACGTCCATGTGCCACTAAGTCCCCGAACTCTAAATGCTTGGGTAAAATTAATAGAGGATAAGAAGTTCGGGGCAGAAGTAGTGCCAGGATTTCAGGCACTCTCAGAAGGCTGCACGCCCTATGATATCAATCAACTGCTTAATTGTGTGGGCGATCACCAAGCAGCTATGCAAATAATCAGAGAAATTATCAATGAAGAAGCAGCAGATTGGGATGCACAGCACCCAATACCA---GGCCCCTTGCCAGCAGGGCAGCTTAGAGACCCAAGGGGATCTGACATAGCAGGAACAACA
	AJ008494_A91           ----------------------------------------CTGGGGAAGCAAAACAGTTAGTACAGAGACATCTAGTGGCAGAAACAGGAACTGCAGAGAAAATGCCAAGTACAAGTAGACCAACAGCACCACCTAGCGGGAGAGGAGGAAACTTCCCCGTGCAACATATTGGCGGGAACTATACCCATGTGCCGCTGAGTCCCCGAACTCTAAATGCTTGGGTAAAATTAGTAGAGGAAAAGAAGTTCGGGGCAGAAGTAGTGCCAGGATTTCAGGCACTCTCAGAAGGCTGCACGCCCTATTATATTAATCAGATGCTTAATTGTGTGGGCGACCATCAAGCAGCTATGCAAATAATCAGGGAAATTATTAATGAAGAGGCAGCAGACTGGGATGTTCCACATCCAATACCA---GCCCCCTTACCAGCGGGGCAGCTTAGAGAACCAAGAGGGTCTGACATAGT----------
	U75442_ASL93a          GTCATTTGGTGCATACACGCAGAAGAGAAAGTGAAAGATACTGAAGGAGCAAAACAAGTAGTACAGAGACATCTAGCGGCAGAAACAAAAACTACAGAG---ATGCCAAGTACAAGTAGACCAACAGCACCACCTAGTGGAAGAGGAGGAAACTTCCCCGTGCAACATGTGGCTGGCAACTATACGCATGTGCCACTGAGTCCCCGAACCTTAAATGCTTGGGTAAAGCTAGTAGAGGAAAAGAAGTTCGGGGCAGAAGTAGTGCCAGGTTTTCAGGCGCTCTCAGAAGGCTGCACGCCCTATGATATTAATCAGATGCTTAACTGTGTGGGCGACCATCAAGCAGCTATGCAAATAATCAGAGAAATCATTAATGAAGAAGCAGCAGATTGGGATGTGCAACACCCAATACCA---GGCCCCTTACCAGCGGGGCAGCTTAGGGAGCCAAGAGGATCTGACATAGCAGGGACAACA
	L33076_AKG93           GTCGCTTGGTGCATACACGCAGAAGAGAAAGTGAAAGATACTGAAGGAGCAAAACAAATAGTACAGAGACATCTAGTGGCAGAAACAGGAACTGCAGAGAAAATGCCAAGCACAAGTAGACCAACAGCACCACCTAGCGGGGAAGGAGGAAACTTCCCCGTGCAACATGTAGGCGGCAACTATACCCATATACCGCTGAGCCCCCGAACTCTAAATGCTTGGGTAAAATTAGTAGAGGAAAAAAAGTTCGGGGCAGAAGTAGTGCCAGGATTTCAGGCACTCTCAGAAGGCTGCACGCCCTATGATATTAACCAAATGCTTAATTGTGTGGGCGACCATCAGGCAGCTATGCAAATAATCAGGGAAATTATTAATGAAGAAGCAGCAGAATGGGATGTGCAACATCCAATACCA---GGCCCCTTACCAGCGGGGCAGCTTAGAGAGCCAAGAGGGTCTGACATAGCAGGGACAACA
	DQ307022_ACRIK95       GTCATTTGGTGCATACACGCAGAAGAGAAAGTGAAAGATACTGAAGAAGCAAAAAAGATAGTACAGAGACATCTAGTGGCAGAAACTGGAACTGCAGAGAAAATGCCAAATACAAGTAGACCAACAGCACCACCTAGCGGGGGAGGAGGAAACTTCCCCGTACAACACATAGGCGGCAATTATACCCATGTGCCGCTGAGTCCCAGAACTCTAAATGCCTGGGTAAAATTAGTAGAGGAAAAGAAGTTCGGGGCAGAAGTAGTGCCAAGATTTCAGGCACTCTCAGAAGGCTGCACGCCCTATGATATCAATCAAATGCTTAATTGTGTGGGCGACCATCAAGCAGCCATGCAAATAATCAGGGAGATTATTAATGAAGAAGCAGCAGATTGGGATGCGCAACATCCAATACCA---GGCCCCTTACCAGCAGGACAGCTTAGAGAGCCAAGAGGATCTGACATAGCAGGGACAACA
	DQ848048_AJKM05        ------------------------------------------------------------------------------------------------------------------------------------CCTAGTGGGAAAGGAGGAAACTTTCCCGTGCAAAGCATAGGCGGCAACTATACCCACGTGCCGCTAAGCCCCAGAACTCTAAATGCTTGGGTAAAATTAGTGGAAGAAAAGAAGTTCGGGGCAGAAGTAGTGCCAGGATTTCAGGCACTCTCAGAAGGCTGCACGCCCTATGATATTAATCAAATGCTTAATTGTGTGGGCGACCATCAAGCAGCTATGCAAATACTCAGGAAAATTATTAATGAAGAAGCAGCAGATTGGGATGTGCAACATCCAATACCA---GGCCCCTTACCAGCAGGGCAACTCAGAGAACCAAGAGGGTCTGACATAGCAGGGACAACA
	X61240_BALT86          GTCATTTTTTGCCTGCACGCAGAAGAGAAAGTGAAAGATACAGAGGAAGCAAAAAAGATAGCACAGAGACATCTAGCGGCGGACACA---------GAAAAAATGCCAGCTACAAATAAACCAACAGCACCACCTAGCGGCGGA------AATTATCCAGTGCAGCAACTGGCTGGCAACTACGTCCACCTGCCGCTAAGCCCCCGAACCTTAAATGCTTGGGTAAAGTTAGTAGAAGAAAAGAAGTTCGGGGCAGAAGTAGTACCAGGATTTCAGGCACTATCAGAAGGATGCACCCCTTATGATATAAATCAGATGCTAAATTGTGTAGGAGAACATCAGGCAGCCATGCAAATTATTAGAGAAATAATCAATGAGGAAGCAGCAGACTGGGACCAGCAACACCCGTCACCA---GGCCCAATGCCGGCAGGACAACTTAGGGACCCAAGAGGGTCAGATATAGCAGGAACCACC
	L07625_BUC88           GTCATTTACTGCTTGCACGCAGAAGAGAAAGTGAAAGATACTGAGGAAGCAAAAAAGATAGCACAGAGACATCTAGCGGCGGACACA---------GAGAAAATGCCAGCTACAAGTAGACCAACAGCACCACCTAGCGGCGGA------AATTACCCAGTGCAGCAGATAGCTGGCAACTACGTCCACATGCCGCTAAGCCCTCGAACCTTAAATGCCTGGGTAAAGTTAGTAGAAGAAAAGAAGTTCGGGGCAGAAGTAGTACCAGGATTCCAGGCACTATCAGAAGGATGCACTCCTTATGATATAAATCAGATGCTAAATTGTGTAGGAGACCATCAGGCAGCCATGCAAATTATTAGGGAAATAATCAATGAGGAGGCGGCAGACTGGGACCAGCAGCACCCGATACCA---GGTCCACTGCCAGCAGGACAACTTAGGGACCCCAGAGGGTCAGATATAGCAGGAACCACC
	U27200_BEHO88          GTCATCTTTTGCCTGCACGCAGAAGAGAAAGTGAAAGATACTGAGGAAGCAAAAAAGATAGCACAGCGACATCTAGCAGCGGACACA---------GAAAAAATGCCAGCTATGAGTAAACCAAGTAAACCAACTAGCCGCCTA------GCTTATCCAGTGCAGCAAATAGCTGGCAATTATTCCCACCTGCCGCTAAGCCCCCGAACCTTAAATGCCTGGGTAAAATTAGTAGAAGAGAAGAAGTTCGGGGCAGAAGTAGTACCAGGATTTCAGGCACTATCAGAAGGGTGCACCCCTTATGATATTAATCAGATGTTAAATTGTGTAGGAGAACATCAGGCAGCCATGCAAATTATTAGGGAGATAATTAATGAGGAAGCAGCAGACTGGGACCAACAGCATCCATCGCCA---GGCCCAATGCCAGCAGGGCAACTCAGGGAACCAAGAGGGTCAGACATAGCGGGAACCACC
	L33085_BJA90           GTTGTTTATTGCTTGCACGCAGAAGAGAAAGTGAAAGATACTGAGGAAGCAAAAAAGATAGCACAGAGCCATCTAGCGGTGAACACG---------GAAAAAACGCCAGCTACAAGTAGACCAACAGCACCGCCTAGCGGCAGA------AACTATCCAGTGCAGCAGGTGGCCGGCAATTACGTCCACCTGCCGCTAAGCCCCCGAACCTTAAATGCCTGGGTAAAACTAGTAGAGGAAAAGAAATTCGGGGCAGAAGTAGTACCAGGATTCCAGGCACTATCAGAAGGGTGCACCCCTTATGATATTAATCAAATGCTAAATTGTGTAGGGGAACATCAAGCAGCCATGCAAATTATTAGGGAAATAATCAATGAGGAAGCAGCAGACTGGGACCAGCAGCACCCGGTGCCA---GGTCCACTACCAGCAGGACAGCTTAGGGACCCAAGAGGGTCAGACATAGCGGGAACCACC
	L33086_BON90           GTCATCTACTGCTTGCACGCAGAAGAGAAAGTGAAAGATACTGAGGAAGCAAAAAAGATGGCACAGAGCCATCTAGTGGTGGACGCA---------GAAAAAACGCCAGCTACAAGTAGACCAACAGCACCACCTAGCGGCAGA------AACTATCCAGTGCAACAGGTAGCCGGCAATTATGTCCACGTGCCGCTAAGCCCCCGAACCCTAAATGCCTGGGTAAAATTAATAGAAGAAAAGAAGTTCGGGGCAGAAGTAGTGCCAGGATTCCAAGCACTATCGGAAGGGTGCACCCCTTATGATATCAATCAGATGCTAAATTGTGTAGGAGAACACCAGGCAGCCATGCAAATTATTAGGGAAATAATCAATGAGGAGGCAGCAGACTGGGACCAGCAGCACCCGATACCA---GGTCCACTGCCAGCAGGACAACTTAGGGACCCCAGAGGGTCAGATATAGCAGGAACCACC
	AB100245_BKR01         GTCATTTACTGTCTGCACGCAGAAGTGAAAGTGAAAGATACTGAGGATGCTAAAAAGATAGCACAGAGCCATCTAGCGGCGAACACG---------GAAAAAGCGCCAGCTACAAGTAAACCAACAGCACCACCTAGTGGCAGA------AATTATCCAGTGCAGCAGGTGGCCGGTAATTACACCCACCTGCCGCTAAGCCCCCGAACCTTAAATGCCTGGGTAAAATTAGTAGAGGAAAAGAAATTCGGGGCAGAAGTAGTACCAGGATTCCAGGCACTATCAGAAGGATGCACCCCTTATGATATTAATCAGATGCTAAATTGTGTAGGAGAACATCAAGCAGCCATGCAAATTATTAGGGAAATAATTAATGATGAAGCAGCAGACTGGGACCAGCAGCACCCGTCACCG---GGCCCAATGCCAGCAGGACAGCTTAGGGACCCAAGAGGGTCAGACATAGCAGGAACCACT
	L33077_C89             GTCATTTGGTGTTTACACGCAGAACAGAAAGTGAAACATACAGAGGAACGAAACGAGGTAGTAGAGAGACATCTAGCGGCAGAAACTAAAAATGCAGAAAAAATGCCAGCCACAAGTAGACCAACAGCTCCATCTAGTGGCGGCAGAGGAAATTACCCAGTGCAGCAAGTAGCAGGCAATTATGTCCACCATCCTCTAAGTCCTAGAACACTGAATGCATGGGTAAAGTTAGTAGAAGAAAAGAAGTTTGGGGCAGAGGTAGTACCAGGATTTCAGGCACTGACAGAAGGGTGCACACCCTATGATATTAATCAATTGCTAAATTGTGTAGGAGATCATCAGGCTGCTATGCAGATTATTAGAGAAATTATCAATGAGGAAGCAGCCGATTGGGATGAACACCACCCAGTACCA---GGCCCACTGCCAGCAGGACAGCTTAGGGATCCAAGGGGCTCTGACATTGCAGGAACAACC
	L33083_D89             GTCATCTGGTGTTTACACGCAGAAGAGAAAGTGAAAGACACTGAGGGAGCAAAACAGATAGTGCAGAGACATCTAGTGGTGGAAACAGGAACTGCAGACAAAATGCCATCAACGAGTAGACCAACAGCACCACCTAGTGACAGAGGAAGAAATTACCCAGTGCAGCAAGTCGGCGGAAATTATGTCCACCTACCGCTGAGCCCCAGAACATTAAATGCATGGGTTAAGTTAGTGGAGGACAAAAAATTCGGGGCAGAGGTAGTGCCAGGGTTTCAGGCACTATCGGAAGGCTGCACTCCGTATGACATCAATCAGATGCTAAATTGTGTAGGAGAACATCAGGCAGCCATGCAGATCATAAGGGAAATAATCAATGATGAGGCAGCAGATTGGGATCAGCAGCATCCACAACCA---GGCCCACTACCAGCAGGACAGCTCAGAGATCCACGAGGATCTGATATAGCAGGAACCACT
	L33087_EPA91           GTAGTTTACTGCCTGCACGCAGCAGTGAAAGTGAAAGATACAGAGGAAGCGAAAAAACATGTACAGCAGCACCACCTAGTGGCAGGTAAAACTACAGAGAAACTGCCTCCTCAGAGTAGACCAACAGCGCCACCTAGTGGAGGTGGAGGGAATTATCCAGTGCAACAGATAGGAAATAACTATGTGCACTCTCCACTGTCCCCAAGAACATTGAATGCATGGGTCAAATTAGTAGAAGAAAAGAAATTTGGAGCAGAGGTAGTGCCAGGCTTCCAGGCATTATCAGAAGGATGCACCCCGTATGACATCAACCAGATGCTTAATTGCGTGGGGGAACATCAGGCAGCCATGCAAATTATCAGAGAGATAATCAATGAAGAAGCAGCAGATTGGGACGTACAGCATCCAAGAGGG---CAACCGCCAGCACAGGGC---CTAAGAGACCCATCAGGATCAGACATAGCAGGGACAACC
	U75441_FSL93           GTAGTATGGTGTTTACACGCAGAAGAGAAAGTGAAACATACAGAGGAAGCAAAGCAGTTAGTACGGAGACATCTAGTGGTGGAAACTGAAACTGCAGAAAAGATGCCTGCGACAAGTAGACCAACAGCGCCACCTAGTGGGCGA------AACTATCCAGTGCAGCAGGTAGGAGGAAATTACACCCATATTCCTCTGAGTCCGAGGACATTAAATGCTTGGGTTAAATTAGTAGAGGAAAAGAAATTTGGGGCAGAAATAGTGCCAGGCTTCCAAGCATTGTCAGAAGGCTGCACCCCTTATGATATTAATCAAATGTTAAATTGTGTAGGGGAACATCAGGCAGCCATGCAAATAATCAGGGAAATAATCAATGAAGAAGCAGCCGACTGGGATCAGAATCATCCAAGG------CAGCTGCCAGCGCCACCAGGGCTGCGTGATCCGTCAGGATCTGACATTGCAGGAACAACT
	AF208027_GAbt93        GTCATTTGGTGTTTGCACGCCGAACAGAAAGTAAAACATACTGAAGAAGCAAAACAAGTAGTGCAGAGACATCTAGTGGTAGAAACTGGAACTACAGAAAAAGTGCCTGCCACAAGCAGACCAATAGCACCACCTAGTGGCAGAGGAGGAAACTACCCAGTGCAGCAAGTAGGCGGCAACTATGTTCATCTGCCATTAAGTCCTCGAACTTTAAATGCATGGGTAAAATTGGTAGAAGAAAAGAAGTTCGGGGCAGAAGTGGTGCCAGGATTTCAGGCGCTGTCAGAAGGCTGCCTACCATATGATATCAATCAAATGCTAAATTGTGTAGGAGAACATCAAGCAGCCATGCAAATTATTAGAGAAATAATTAATGAGGAGGCAGCAGAKTGGGATCTTCAACATCCACAACAA---GGGCCGCCGCCAGCAGGACAAMTCAGGGAACCGACAGGATCAGATATAGCAGGGACCACT
	AY530889_HFR96         GTCATTTGGTGTTTGCACGCAGAAGAGAAAGTGAAACATACTGAGGAAGCAAAGCAGATAGTACAGAGACATCTAGCGGTGGAAACTGAAACTGCAGAAAAAATGCCAGCCACAAGTAGACCAACAGYTCCACCTAGTGGCGGCAGAGGAAATTACCCGGTGCAGCAGATAGGTGGCAATTATGCCCACCTACCTCTAAGTCCTAGAACACTCAATGCCTGGGTAAAACTGGTAGAGGAGAAAAAATTTGGAGCAGAAGTAGTGCCAGGATTTCAGGCACTCTCAGAGGGCTGCACGCCCTATGATATTAATCAAATGTTAAATTGCGTGGGAGAACATCAAGCTGCTATGCAAATTATCAGGGAAATAATTAATGATGAAGCAGCAGATTGGGACACACAGCACCCAAACCAA---GGCCCACCACCAGCAGGGCAACTTAGAGAGCCAAGAGGTTCTGATATTGCAGGAACAACT
	X60667_stm77           GTCATTTGGTGTATCCACGCAGAAGAGAAAGTGAAACATACTGAGGAAGCAAAGCAAGTGGTAAAGAGACATCTTGTGGTAGAAACTGGAACTGCAGACAAAATGCCTGCCACAAGTAGACCAACAGCACCACCTAGTGGCAGAGGAGGAAATTACCCAGTACAGCAAGTAGGCGGCAATTATGTCCACCTACCATTAAGCCCAAGAACCTTGAATGCATGGGTAAAGTTAGTGGAGGAAAAGAAATTTGGTGCAGAAGTGGTGTCAGGATTTCAGGCGCTATCAGAAGGCTGTACCCCCTATGACATCAATCAAATGTTAAATTGTGTGGGGGAGCATCAAGCAGCCATGCAAATTATAAGAGAGATCATAAATGAGGAAGCTGCTGATTGGGACGTGCAGCATCCACAACCG---GGTCCGCTGCCAGCAGGGCAACTTAGAGAACCAAGTGGGTCAGATATAGCAGGAACTACT
	M83293_stm89           GTCATTTGGTGTATCCACGCAGAAGAGAAAGTGAAACATACTGAGGAAGCAAAGCAAGTGGTAAAGAGACATCTTGTGGTAGAGACTGGAACTGCAAACAAAATGCCTGCCACAAGTAGACCAACAGCACCACCTAGTGGCAGAGGAGGAAATTACCCAGTACAGCAAGTAGGCGGCAATTATGTCCACCTACCATTAAGCCCAAGAACCTTGAATGCATGGGTAAAGTTAGTGGAGGAAAAGAAATTTGGTGCAGAAGTGGTGCCAGGATTTCAGGCACTATCAGAAGGCTGTACCCCCTATGACATCAATCAACTGTTAAATTGTGTGGGGGAGCATCAAGCAGCCATGCAAATTATAAAAGAGATCATAAATGAGGAAGCTGCTGATTGGGACATGCAGCATCCACAACCA---GGTCCGCTGCCAGCAGGGCAACTTAGAGAACCAAGCGGGTCAGATATAGCAGGGACTACT
	M32741_mne82_mnIV      GTCATCTGGTGCATTCACGCAGAAGAGAAAGTGAAACACACTGAGGAAGCAAAACAGATAGTGCAGAGACACCTAGTGGTGGAAACAGGAACAGCAGAAACTATGCCAAAAACAAGTAGACCAACAGCACCATCTAGTGGCAGAGGAGGAAATTACCCAGTACAACAAGTAGGTGGTAACTATACCCACCTACCATTAAGCCCGAGAACATTAAATGCCTGGGTAAAATTGATAGAGGAGAAGAAATTTGGAGCAGAAGTAGTGCCAGGATTTCAGGCACTGTCAGAAGGCTGCACCCCCTATGACATTAATCAGATGTTAAATTGTGTGGGAGAACATCAAGCAGCTATGCAGATTATCAGAGAAATTATAAACGAGGAGGCTGCAGATTGGGACTTGCAGCACCCACAACAA---GCTCCA---CAACAAGGACAGCTTAGGGAGCCGTCAGGATCAGACATTGCAGGAACAACT

;
End;
