# Supplementary material for: Dating the Age of the SIV Lineages That Gave Rise to HIV-1 and HIV-2
Source: PLoS Comput Biol. 2009 May 1;5(5):e1000377. doi: 10.1371/journal.pcbi.1000377 (PMC2669881; doi:10.1371/journal.pcbi.1000377)
Supplement: Dataset S2 — SIVsm/HIV-2 pol nexus alignment. (0.10 MB TXT) [file pcbi.1000377.s002.txt]

#NEXUS

Begin DATA;
	Dimensions ntax=155 nchar=612;
	Format datatype=NUCLEOTIDE gap=-;
	Matrix
	[                      1         11        21        31        41        51        61        71        81        91        101       111       121       131       141       151       161       171       181       191       201       211       221       231       241       251       261       271       281       291       301       311       321       331       341       351       361       371       381       391       401       411       421       431       441       451       461       471       481       491       501       511       521       531       541       551       561       571       581       591       601       611  ]
	[                      |         |         |         |         |         |         |         |         |         |         |         |         |         |         |         |         |         |         |         |         |         |         |         |         |         |         |         |         |         |         |         |         |         |         |         |         |         |         |         |         |         |         |         |         |         |         |         |         |         |         |         |         |         |         |         |         |         |         |         |         |         |  ]
	AY965479_sm75_CFU14_9  ---------------------GGTAGTCAGGGAATTAGACAGGTCCTATTCCTAGAGAAAATAGAACCAGCTCAAGAAGAGCATGAAAAATATCATAGCAATGTGAAAGAGCTAGTCTTCAAATATGGTATACCAAGACTAGTAGCAAAGCAAATAGTAGACACATGTGATAAGTGCCACCAGAAAGGAGAAGCTATACATGGGCAAGTAAATGCAGAGTTAGGGACTTGGCAGATGGACTGTACACATCTAGAAGGTAAAATAGTTATAGTAGCAGTACATGTGGCTAGTGGGTTTATAGAGGCAGAAGTAATCCCACAAGAGACAGGAAGACAAACAGCGTTGTTCCTGTTGAAATTAGCAAGCAGATGGCCTGTCACACACCTGCACACAGATAATGGTGCTAACTTCACCTCGCAAGAAGTGAAGATGGTAGCCTGGTGGGCAGGAATAGAACAAACCTTTGGAGTGCCTTATAATCCACAGAGCCAAGGGGTAGTAGAAGCCATGAATCACCATTTAAAGACCCAGATAGACAAAATTAGAGAACAAGCAAATACAGTAGAAACTGTAGTGCTCATGGCAGTTCACTGCATGAATTTTAAAAGAA--
	AY965478_sm77_CFU219_7 ------------------------------------------------TTCCTAGAAAAGATAGAACCAGCTCAAGAAGAGCATGAAAAATACCACAGCAATGTAAAAGAGTTGTTATTCAAATATGGCATACCAAGATTGGTAGCAAAACAAATAGTAGATACCTGTGACAAATGCCACCAAAAAGGGGAGGCTATACATGGGCAAGTTAATGCAGATTTAGGAACTTGGCAAATGGATTGCACACACTTAGAAGGAAAAATAGTCATAGTGGCAGTACATGTGGCTAGTGGATTCATAGAAGCAGAGGTAATTCCACAAGAGACAGGAAGACAGACAGCATTATTCCTGTTAAAATTGGCAAGTAGATGGCCCATCACACATTTGCATACAGACAATGGTGCCAACTTTACTTCGCAAGAAGTAAAAATGGTAGCTTGGTGGACAAATATAGAGCACACCTTTGGAGTGCCCTATAATCCACAGAGTCAAGGAGTAGTGGAAGCTATGAATCACCACTTGAAAACACAAATAGACAGAATTAGAGAGCAAGCAAATTCAGTAGAAACCATAGTACTAATGGCAGTTCATTGCATGAATTTTAAAAGAA--
	AY965476_MAC85_F104_1  --TCAAGAAGTAGATCACCTGGTTAGTCAAGGAATTAGACAAGTCCTATTCTTAGAAAAAATAGAACCAGCACAAGAGGAGCATGAAAAGTATCATAGCAATGTAAAAGAATTGGTATTCAAATTTGGTTTACCTAGGCTAGTAGCAAAACAGATAGTAGACACATGTGATAAATGCCACCAGAAAGGAGAAGCCATACACGGGCAAGTAAATGCAGAACTAGGGACTTGGCAAATGGACTGTACGCACCTAGAAGGCAAAATAATCATAGTTGCAGTACATGTGGCTAGTGGATTCATAGAGGCAGAAGTAATCCCGCAGGAAACAGGAAGACAAACAGCACTGTTTCTGCTAAAATTAGCTGGCAGATGGCCCATTACACATCTGCATACTGATAATGGTGCCAATTTCACATCACAAGAAGTGAAAATGGTTGCCTGGTGGGCAGGGATTGAACAGACCTTTGGGGTGCCTTATAATCCACAAAGCCAAGGAGTAGTGGAAGCAATGAACCATCATCTAAAAACCCAGATAGATAGAATTAGAGAACAGGCAAATTCAATAGAGACCATAGTACTAATGGCAGTTCATTGCATGAATTTTAAAAGAA--
	AY965475_MAC84_F104_8  --CCAAGAAATAGACCACCTAGTTAGTCAGAGGATTAGACAAGTTCTCTTCTTAGAAAAGATAGAGCCAGCACAAGAAGAACATGATAAATACCATAGTAATGTAAAAGAATTAGTATTCAAATTTAGATTACCCAGAATAGTGGCCAGACAGATAGTAGACACCTGTGATAAATGTCATCAGAAAGGAGAAGCTATACATGGGCAGGTAAATTCAGATCTAGAGACTTGGCAAATGGACTGTACCCATCTAGAAAGAAAAATAGTCATAGTTGCAGTACATGTAGCTAGTGGATTCATAGAAGCAGAAGTAATTCCACAAGAGACAGGAAGACAGACAGCACTATTTCTGTTAAAATTGGCAGGCAGATGGCCTATTACACATCTACACACAGATAATGGTGCTAACTTTGCCTCGCAAGAAGTAAAGATAGTTGCATGGTGGGCAGGGATAGAGCACACCTTTAGGGTACCATACAATCCACAGAGTCAGGGAGTAGTGGAAGCAATGAATCACCACCTGAAAAATCAAATAGATAGAATCAGGGAACAAGCAAATTCAGTAGAAACCATAGTATTAATGGCAGTTCATTGCATGAATTTTAAAAGAA--
	AY965472_sm86_CFU232_4 --TCAAGAAATAGACCACCTAGTTAGTCAAGGGATTAGACAGGTTCTCTTCCTAGAAAAAATAGAGCCAGCACAGGAAGAGCATGAAAAATACCATAGTAATGTAAAAGAATTGGTATTTAAATTTGGACTACCTAGACTAGTAGCTAAACAGATAGTAGACACATGTGATAAATGCCACCAAAAAGGAGAAGCTATACATGGACAAGTAAATTCAGACCTAGGGACTTGGCAAATGGATTGTACCCACCTGGAAGGAAAAATAGTCATAGTGGCAGTACATGTAGCTAGTGGATTTGTAGAAGCAGAAGTGATCCCACAAGAAACAGGAAGACAGACAGCACTGTTTCTGTTAAAATTAGCAAGTAGATGGCCTATTACACACTTACATACAGATAATGGTGCCAACTTTACTGCACAGGAAGTAAAGATGGTGGCATGGTGGGCAGGGATAGAGCACACCTTTGGAGTGCCCTACAATCCACAAAGTCAGGGGGTAGTAGAAGCAATGAATCATCATCTAAAAAATCAAATAGATAGAATCAGAGAACAGGCAAACTCAGTAGAAACCATAGTATTAATGGCAGTTCATTGCATGAATTTTAAAAGAA--
	AY965461_sm02_FIP_2    --TCAAGAAATAGATCACTTAGTTAGTCAGGGAATTAGGCAAGTTCTCTTCTTGGAGAAAATAGAGCCAGCACAAGAAGAGCATGAAAGATACCACAGCAATGTAAAAGAATTAGTATTCAAATATGGGATACCTAGATTAGTAGCCAAACAAATAGTAGATACATGTGATAAGTGCCACCAAAAAGGGGAAGCTATACATGGACAAGTAAATTCAGACCTAGGAACTTGGCAAATGGATTGTACCCATCTAGAAGGCAAAGTAATCATAGTTGCAGTACATGTAGCTAGTGGATTTATAGAAGCAGAAGTAATTCCGCAAGAGACAGGAAGACAAACAGCACTGTTCTTGTTAAAATTGGCAGGCAGGTGGCCTATTACACACCTCCACACAGATAATGGTGCCAACTTTACTTCACAAGAAGTGAAGATGGTTGCCTGGTGGGCAGGGATAGAACAGACCTTTGGGGTACCATACAATCCACAGAGCCAAGGGGTAGTAGAAGCAATGAATCATCATCTAAAGAATCAAATAGATAGAATCAGAGAGCAGGCAAATTCAATGGAAACCATAGTATTAATGGCAGTTCATTGCATGAATTTTAAAAGAA--
	AY965460_sm02_FYN_3    --TCAAGAAATAGACCATCTGGTCAGTCAAGGGATTAGGCAAGTCTTGTTCCTAGAAAAAATAGAGCCAGCTCAAGAAGAGCACGAAAAATATCACAGCAATGTAAAAGAATTGGTCTTTAAATTTGGGATACCAAGATTAGTAGCAAAACAGATAGTGGATACCTGTGATAAATGCCAGCAGAAAGGAGAAGCTATACATGGACAGGTAAACACAGAGTTAGGAGTTTGGCAAATGGACTGTACACACCTAGAGGGCAAAGTTATTATAGTAGCAGTGCATGTGGCTAGTGGATTCATAGAGGCAGAAGTAATCCCACAAGAAACAGGAAGACAGACAGCATTGTTCCTGTTGAAATTAGCTAGCAGGTGGCCCATCACACACCTGCACACAGATAATGGTGCTAACTTTGCTTCGCAAGAAGTAAAGATGGTAGCCTGGTGGGCAGGTATAGAACACACCTTTGGGGTACCATATAATCCACAAAGTCAAGGAGTAGTAGAAGCAATGAATCATCACCTGAAAAATCAGATAGAGAGAATTAGAGAGCAGGCAAACTCAGTAGAAACAATAGTGCTCATGGCAGTTCATTGCATGAATTTTAAAAGAA--
	AY965458_sm95_M942_3   --TCAAGAAATAGACCATCTGGTCAGTCAAGGGATCAGGCAAGTCTTGTTCCTAGAAAAAATAGAGCCAGCTCAAGAAGAGCACGAAAAATATCACAGCAATGTAAAAGAATTGGTCTTTAAATTTGGGATACCAAGATTAGTAGCAAAACAGATAGTGGATACCTGTGATAAATGCCAGCAGAAAGGAGAAGCTATACATGGGCAAGTAAACACAGAGTTAGGAGTTTGGCAAATGGACTGCACACACCTAGAGGGCAAAGTTATTATAGTAGCAGTGCATGTGGCTAGTGGATTCATAGAGGCAGAAGTAATCCCACAAGAAACAGGAAGACAGACAGCATTGTTCTTGTTAAAATTAGCTAGCAGATGGCCCATCACACACCTGCACACGGATAATGGTGCTAACTTTGCTTCGCAAGAAGTAAAGATGGTAGCCTGGTGGGCAGGTATAGAACACACCTTTGGGGTACCATATAATCCACAAAGTCAAGGAGTAGTAGAAGCAATGAATCATCACCTAAAGAATCAGATAGAGAGGATTAGAGAACAGGCAAATTCAGTAGAAACAATAGTGCTCATGGCAGTTCATTGCATGAATTTTAAAAGAA--
	AY965457_sm95_M939_1   --TCAAGAAGTAGATCACCTGGTTAGTCAAGGAATTAGACAAGTCCTATTCTTAGAAAAAATAGAACCAGCACAAGAAGAGCATGAAAAGTACCACAGCAATGTAAAAGAATTGGTATTCAAATTTGGTATACCTAGGCTAGTAGCAAAACAGATAGTAGACACATGTGATAAATGCCACCAGAAAGGAGAAGCCATACATGGGCAAGTAAATGCAGAACTAGGGACTTGGCAAATGGACTGTACGCACCTAGAGGGCAAAATAATCATAGTTGCAGTACATGTGGCTAGTGGATTCATAGAGGCAGAAGTAATCCCGCAGGAAACAGGAAGACAAACAGCACTGTTTCTGCTAAAATTAGCTGGTAGATGGCCCATCACACATCTGCATACTGATAATGGTGCCAATTTCACGTCACAAGAAGTGAAAATGGTTGCCTGGTGGGCAGGGATTGAACAGACCTTTGGGGTGCCTTATAATCCACAAAGCCAAGGAGTAGTGGAAGCAATGAACCATCATCTAAAAACTCAGATAGATAGAATTAGAGAACAGGCAAATTCAATAGAGACTATAGTACTAATGGCAGTTCATTGCATGAATTTTAAAAGAA--
	AY965456_sm94_M927_1   --TCAAGAAGTAGATCATCTAGTTAGTCAAGGAATTAGACAAGTCCTATTCTTAGAAAAAATAGAACCAGCGCAAGAAGAACATGAAAAATACCATAGCAATATAAAAGAATTGGTATTCAAATTTGGTTTACCTAGGCTAGTAGCAAAACAGATAGTAGACACATGTGATAAATGCCACCAGAAAGGAGAAGCCATACATGGACAAGTAAATGCAGAACTAGGGACTTGGCAAATGGACTGTACACACCTAGAAGGCAAAATAATTATAGTTGCAGTACATGTGGCTAGTGGATTCATAGAGGCAGAAGTAATCTCGCAGGAAACAGGAAGACAAACAGCACTGTTTCTGCTAAAATTAGCCAGCAGATGGCCCATCACACATCTGCATACTGATAATGGTGCCAATTTCACATCACAAGAAGTGAAAATGGTTGCTTGGTGGGCAGGGATTGAACAGACCTTTGGGGTACCTTATAATCCACAGAGCCAAGGGGTAGTGGAAGCAATGAACCATCATCTAAAAACCCAAATAGATAGAATTAGAGAACAGGCAAATTCAATAGAAACTATAGTACTAATGGCAGTTCATTGCATGAATTTTAAAAGAA--
	AY965455_sm94_G080_2   --TCAAGAAATAGACCACCTAGTTAGTCAGGGAATTAGGCAAGTTCTCTTCTTGGAAAAAATAGAGCCAGCACAAGAAGAGCATGAAAGATACCATAGCAATGTAAAAGAGTTGGTATTCAAATATGGGATACCTAGATTAGTAGCCAAACAGATAGTAGATACATGTGATAAATGCCACCAAAAAGGGGAAGCTATACATGGACAAGTAAATTCAGACCTAGGAACTTGGCAAATGGATTGTACCCACCTAGAAGGTAAAGTGATCATAGTTGCAGTGCATGTAGCTAGTGGATTCATAGAAGCAGAAGTAATCCCACAAGAGACAGGAAGGCAGACAGCACTGTTCCTGTTAAAATTAGCAGGCAGATGGCCTATTACACACCTCCACACAGATAATGGTGCCAACTTTACTTCACAAGAAGTAAAGATGGTTGCCTGGTGGGCAGGGATAGAGCAGACCTTTGGGGTACCCTACAATCCACAGAGCCAAGGGGTAGTAGAAGCAATGAATCATCATCTGAAGAATCAAATAGATAGAATCAGAGAACAGGCAAATTCAATGGAAACCATAGTATTAATGGCAGTTCATTGCATGAATTTTAAAAGAA--
	AY965454_sm92_G079_1   --TCAAGAAGTAGATCACCTAGTTAGTCAAGGAATTAGACAAGTCCTATTCTTAGAAAAAATAGAACCAGCGCAAGAAGAGCATGAGAAGTACCATAGCAATGTAAAAGAATTAGTATTCAAATTTGGCTTACCTAGGCTAGTAGCAAAACAGATAGTAGACACATGTGATAAATGTCACCAGAAAGGAGAAGCCATACATGGACAAGTAAATGCAGAACTAGGGACTTGGCAAATGGACTGTACACACCTAGAGGGCAAAATAATTATAGTTGCAGTACATGTGGCTAGTGGATTCATAGAGGCGGAAGTAATCCCGCAGGAAACAGGAAGACAAACAGCACTGTTTCTGCTAAAATTAGCCAGCAGATGGCCCATCACACATCTGCATACTGATAATGGTGCCAATTTCACATCGCAAGAAGTGAAAATGGTTGCTTGGTGGGCAGGGATTGAACAGACCTTTGGGGTGCCTTATAATCCACAGAGCCAAGGAGTAGTGGAAGCAATGAACCATCATCTAAAAACCCAGATAGATAGAATTAGGGAACAGGCAAATTCAATAGAAACTATAGTACTAATGGCAGTTCATTGCATGAATTTTAAAAGAA--
	AY965453_sm95_F102_3   --TCAAGAAATAGACCATCTGGTCAGTCAAGGGATTAGGCAAGTCTTGTTCCTAGAAAAGATAGAGCCAGCTCAAGAAGAGCACGAAAAATATCACAGCAATGTAAAAGAATTGGTTTTTAAATTTGGGATACCAAGATTGGTAGCAAAACAGATAGTGGATACCTGTGATAAATGCCAGCAGAAAGGAGAAGCTATACATGGACAGGTAAACACAGAATTAGGAGTTTGGCAAATGGACTGCACACACCTAGAGGGCAAAGTTATCATAGTAGCAGTGCATGTGGCTAGTGGATTCATAGAGGCAGAAGTAATCCCACAAGAAACAGGAAGACAGACAGCATTGTTCCTGTTAAAGTTAGCCAGCAGATGGCCCATCACACACCTGCACACAGATAATGGTGCCAACTTTGCTTCGCAAGAAGTAAAGATGGTAGCCTGGTGGGCAGGTATAGAACACACCTTTGGAGTACCATATAATCCACAAAGTCAAGGAGTAGTAGAAGCAATGAATCATCACCTAAAGAATCAGATAGAGAGAATTAGAGAGCAGGCAAACTCAGTAGAAACAATAGTGCTCATGGCAGTTCATTGC------------------
	AY965452_sm90_F100_2   --TCAAGAAATAGACCACCTAGTTAGTCAGGGAATTAGGCAAGTTCTCTTCTTGGAGAAAATAGAGCCAGCACAAGAAGAGCATGAGAGATACCACAGCAATGTAAAAGAGTTAGTGTTCAAATATGGGATACCTAGATTAGTAGCCAAACAAATAGTAGATACATGTGATAAATGCCACCAGAAAGGGGAAGCTGTACATGGACAAGTAAATTCAGACCTAGGAACTTGGCAAATGGATTGTACCCACCTAGAAGGCAAAGTGATCATAGTTGCAGTACATGTAGCTAGTGGATTCATAGAAGCAGAAGTAATCCCACAAGAGACAGGAAGACAGACAGCACTGTTCCTGTTAAAATTGGCAGGCAGATGGCCCATTACACACCTCCACACAGATAATGGTGCCAACTTTACTTCACAAGAAGTGAAGATGGTTGCCTGGTGGGCAGGGATAGAACAGACCTTTGGGGTACCTTACAATCCACAAAGCCAAGGGGTAGTAGAAGCAATGAATCATCATCTAAAGAATCAAATAGATAGAATCAGAGAGCAGGCAAATTCAATGGAAACCATAGTATTAATGGCAGTTCATTGCATGAATTTTAAAAGAA--
	AY965451_sm95_F098_5   --TCAAGAAATAGATCATTTAGTTAGTCAAGGGATCAGACAGGTCCTGTTCCTAGAAAAGATAGAGCCAGCACAAGAAGAACATGAAAAGTACCACAGTAATGTAAAAGAGCTAGTGTTCAAATTTGGAATACCCAGATTAGTAGCAAAACAGATAATTGATACTTGTGACAAATGTCACCAAAAAGGGGAGGCAATACATGGACAAATAAATGCAGAGTTAGGGACTTGGCAAATGGACTGCACACACTTAGAAGGAAAGGTAATCATAGTAGCAGTACATGTGGCTAGTGGATTCATAGAGGCAGAAGTAATACCACAAGAAACAGGAAGACAGACAGCATTATTCCTGTTAAAATTGGCAAGCAGATGGCCCATCACACATTTGCATACAGACAATGGTGCCAATTTCACCTCACAAGAAGTGAAAATGGTAGCCTGGTGGGCAGGCATAGAACAGACCTTTGGGGTGCCTTATAATCCACAGAGCCAAGGAGTGGTAGAAGCAATGAACCATCACTTAAAAACTCAAATAGACAGAATCAGAGAACAAGCAAATTCAGTAGAAACAATAGTACTCATGGCAGTTCATTGCATGAATTTTAAAAGAA--
	AY965450_sm95_E045_3   --TCAAGAAATAGACCATCTGGTCAGTCAAGGGATTAGGCAAGTCTTGTTCCTAGAAAAGATAGAGCCAGCCCAAGAAGAGCATGAAAAATATCACAGCAATGTAAAAGAATTGGTCTTTAAATTTGGAATACCAAGATTGGTAGCAAAACAGATAGTGGATACCTGTGATAAATGCCAGCAGAAAGGAGAAGCTATACATGGACAGGTAAACACAGAATTAGGAGTCTGGCAAATGGACTGCACACACCTAGAGGGCAAAATTGTTATAGTAGCAGTGCATGTGGCTAGTGGATTCATAGAGGCAGAAGTAATCCCACAAGAAACAGGAAGACAGACAGCATTGTTCCTGTTAAAATTAGCCAGCAGATGGCCCATCACACACCTGCACACAGATAATGGTGCTAACTTTGCTTCGCAAGAAGTAAAGATGGTAGCCTGGTGGGCAGGTATAGAACACACCTTTGGGATACCATATAATCCACAAAGTCAAGGAGTAGTAGAAGCAATGAATCATCACCTAAAGAATCAGATAGAGAGAATTAGAGAGCAGGCAAACTCAGTAGAAACAATAGTGCTCATGGCAGTTCATTGCATGAATTTTAAAAGAA--
	AY965449_sm94_E043_1   --TCAAGAAGTAGATCACCTGGTTAGTCAAGGAATTAGACAAGTCCTATTCTTAGAGAAAATAGAACCAGCACAGGAGGAGCATGAAAAGTACCATAGCAATGTAAAAGAATTGGTATTCAAATTTGGTTTACCTAGGCTAGTAGCAAAACAGATAGTGGACACATGTGATAAGTGCCACCAGAAAGGAGAAGCCATACATGGGCAAGTAAATGCAGAACTAGGGACTTGGCAAATGGACTGCACACACCTAGAGGGCAAAATAATCATAGTTGCAGTGCATGTAGCTAGTGGATTCATAGAGGCAGAAGTAATCCCACAGGAAACAGGAAGACAAACAGCACTGTTTCTGCTAAAATTAGCTAGCAGATGGCCCATCACACATCTGCATACTGATAATGGTGCCAATTTCACATCACAAGAAGTGAAAATGGTTGCCTGGTGGGCAGGAATTGAACAGACCTTTGGGGTGCCTTATAATCCACAGAGTCAAGGAGTAGTGGAAGCAATGAACCATCATCTAAAAACCCAGATAGATAGAATTAGAGAACAGGCAAATTCAATAGAGACTATAGTACTAATGGCAGTTCATTGCATGAATTTTAAAAGAA--
	AY965448_sm93_E042_1   --TCAAGAAGTAGATCACCTGGTTAGTCAAGGAATTAGGCAAGTCCTATTCTTAGAAAAGATAGAACCAGCACAAGAAGAGCATGAAAAGTACCATAGCAATGTAAAAGAATTGGTATTCAAATTTGGTTTACCTAGGCTGGTGGCAAAACAGATAGTAGACACATGTGATAAATGCCACCAGAAAGGAGAAGCCATACATGGGCAAGTAAATGCAGAATTAGGGACTTGGCAAATGGACTGTACGCACCTAGAGGGCAAAATAATCATAGTTGCAGTACATGTGGCTAGTGGATTCATAGAGGCAGAAGTAATCCCACAGGAAACAGGAAGACAAACAGCACTGTTTCTGCTAAAATTAGCTAGCAGATGGCCCATCACACATCTGCATACTGATAATGGTGCCAATTTCACATCACAAGAAGTGAAAATGGTTGCCTGGTGGGCAGGGATTGAACAGACCTTTGGGGTGCCTTATAATCCACAGAGCCAAGGAGTAGTGGAAGCAATGAATCATCATCTAAAGACCCAGATAGATAGAATTAGAGAACAGGCAAATTCAATAGAGACTATAGTACTAATGGCAGTTCATTGCATGAATTTTAAAAGAA--
	AY965447_sm96_E040_1   --TCAAGAAGTAGATCACCTGGTTAGTCAAGGAATTAGGCAAGTCCTATTCTTAGAAAAGATAGAACCAGCACAAGAAGAGCATGAAAAGTACCATAGCAATGTAAAAGAATTGGTATTCAAATTTGGTTTACCTAGGCTGGTGGCAAAACAGATAGTAGACACATGTGATAAATGCCACCAGAAAGGAGAAGCCATACATGGGCAAGTAAATGCAGAATTAGGGACTTGGCAAATGGACTGTACGCACCTAGAGGGCAAGATAATCATAGTTGCAGTACATGTGGCTAGTGGATTCATAGAGGCAGAAGTAATCCCACAGGAAACAGGAAGACAAACAGCACTGTTTCTGCTAAAATTAGCTGGCAGATGGCCCATCACACATCTGCATACTGATAATGGTGCCAATTTCACATCACAAGAAGTGAAAATGGTTGCCTGGTGGGCAGGGATTGATCAGACCTTTGGGGTGCCTTATAATCCACAGAGCCAAGGAGTAGTGGAAGCAATGAATCATCATCTAAAGACCCAGATAGATAGAATTAGAGAACAGGCAAATTCAATAGAGACTATAGTACTAATGGCAGTTCATTGCATGAATTTTAAAAGAA--
	AY965446_sm95_E038_1   --TCAAGAAGTAGATCACCTGGTTAGTCAAGGAATTAGACAAGTCCTATTCTTAGAAAAAATAGAACCAGCACAAGAAGAGCATGAAAAGTACCATAGCAATGTAAAAGAATTGGTATTCAAATTTGGTTTACCTAGGCTAGTAGCAAAACAGATAGTAGACACATGTGATAAATGCCACCAGAAAGGAGAAGCCATACATGGACAAGTAAATGCAGAACTAGGGACTTGGCAAATGGACTGTACGCACCTAGAAGGCAAAATAATTATAGTTGCAGTACATGTGGCTAGTGGATTCATAGAGGCAGAAGTAATCCCGCAGGAAACAGGAAGACAAACAGCACTGTTTCTGTTAAAGTTAGCTAGCAGATGGCCCATCACACATCTGCATACTGATAATGGTGCCAATTTCACATCACAAGAAGTGAAAATGGTTGCCTGGTGGGCAGGAATTGAACAGACCTTTGGGGTGCCTTATAATCCACAGAGCCAAGGAGTAGTGGAAGCAATGAACCATCATTTAAAAACCCAGATAGATAGAATCAGAGAACAAGCAAACTCAATAGAGACTATAGTACTAATGGCAGTTCATTGCATGAATTTTAAAAGAA--
	AY965445_sm03_D215_6   --TCAAGAAGTAGACCACTTGGTCAGTCAAGGAATCAGACAAGTTCTATTTCTAGAAAAAATAGAACCAGCTCAGGAGGATCATGAAAAATACCACAGTAATGTAAAGGAGCTGGTGTTTAAATATGGCATACCAAGACTAGTAGCAAAGCAAATAGTAGACACATGTGACAAATGCCACCAAAAAGGGGAAGCTATACATGGACAAGTCAATGCAGAATTAGGGACTTGGCAAATGGATTGCACACATTTAGAAGGTAAAGTCATAATAGTAGCAGTCCATGTAGCTAGTGGATTCATAGAAGCAGAAGTAATACCACAGGAAACAGGAAGACAGACAGCACTATTCCTGTTGAAATTGGCAAGTAGATGGCCCATCACACACCTGCATACAGACAATGGTGCCAATTTTGCCTCGCAAGAGGTAAAAATGGTAGCCTGGTGGGCAGGTATAGAACAGACATTTGGGGTACCTTATAACCCACAAAGCCAAGGAGTAGTGGAAGCTATGAATCACCACCTAAAGACCCACATAGATAGGATTAGAGATCAGGCAAATTCAATAGAAACTGTAGTACTCATGGCAACTCATTGCATGAATTTTAAAAGAA--
	AY965444_sm93_D178_3   --TCAAGAAATAGACCATCTGGTTAGTCAAGGGATTAGGCAAGTCTTGTTCCTAGAAAAGATAGAACCAGCCCAAGAAGAGCATGAAAAGTATCACAGCAATGTAAAAGAATTGGTCTTTAAATTTGGGATACCGAGATTAGTAGCAAAACAGATAGTAGATACCTGTGATAAATGCCAGCAGAAAGGAGAAGCTATACATGGACAGGTAAACACAGAATTAGGAGTTTGGCAAATGGACTGCACACACCTAGAGGGCAAAGTTATTATAGTAGCAGTGCATGTGGCTAGTGGATTCATAGAGGCAGAAGTAATCCCACAAGAAACAGGAAGACAGACAGCATTGTTCCTGTTAAAATTAGCTAGCAGGTGGCCCATCACACACCTGCACACAGATAATGGTGCTAACTTTGCTTCGCAAGAAGTAAAGATGGTAGCCTGGTGGGCAGGTATAGAACACACCTTTGGAGTACCATATAATCCACAAAGTCAAGGAGTAGTAGAAGCAATGAATCATCACCTAAAGAATCAGATAGAGAGAATTAGAGAGCAGGCAAACTCAGTAGAAACAATAGTGCTCATGGCAGTTCATTGCATGAATTTTAAAAGAA--
	AY965443_sm95_D177_2   --TCAAGAAATAGACCACCTAGTTAGTCAGGGAATTAGGCAAGTTCTCTTCTTGGAGAAAATAGAGCCAGCACAAGAAGAGCATGAGAGATACCACAGCAATGTAAAAGAGTTAGTGTTCAAATATGGGATACCTAGATTAGTAGCCAAACAAATAGTAGATGCATGTGATAAATGCCACCAGAAAGGGGAAGCTGTACATGGACAAGTAAATTCAGACCTAGGAACTTGGCAAATGGATTGTACCCACCTAGAAGGCAAAGTGATCATAGTTGCAGTACATGTAGCTAGTGGATTCATAGAAGCAGAAGTAATTCCACAAGAGACAGGAAGACAGACAGCACTGTTCCTGTTAAAATTGGCAAGCAGATGGCCTATTACACACCTCCACACAGATAATGGTGCCAACTTTACTTCACAAGAAGTGAAGATGGTTGCCTGGTGGGCAGGGATAGATCAGACCTTTGGGGTACCGTACAATCCACAAAGCCAAGGGGTAGTAGAAGCAATGAATCATCATCTAAAGAATCAAATAGATAGAATCAGAGAGCAGGCAAATTCAATGGAAACCATAGTATTAATGGCAGTTCATTGC------------------
	AY965442_sm95_D176_2   --TCAAGAAATAGACCACCTAGTTAGTCAGGGAATTAGGCAAGTTCTCTTCTTGGAAAAAATAGAGCCAGCACAAGAAGAGCATGAAAGATACCATAGCAATGTAAAAGAATTGGTATTCAAATATGGGATACCTAGATTAGTAGCCAAACAGATAGTAGATACATGTGATAAGTGCCACCAAAAAGGGGAAGCTATACATGGACAAGTAAATTCAGACCTAGGAACTTGGCAAATGGATTGTACCCACCTAGAAGGCAAAGTGATCATAGTTGCAGTACATGTAGCTAGTGGATTCATAGAAGCAGAAGTAATTCCACAAGAAACAGGAAGACAAACAGCACTGTTTCTGTTAAAATTGGCAGGCAGATGGCCTATTACACACCTCCACACAGATAATGGTGCCAACTTTACTTCACAAGAAGTGAAGATGGTCGCCTGGTGGGCAGGGATAGAGCAGACCTTTGGGGTACCCTACAATCCACAGAGCCAAGGGGTAGTAGAAGCAATGAATCATCATCTAAAGAATCAAATAGATAGAATCAGAGAGCAGGCAAATTCAATGGAAACCATAGTATTAATGGCAGTTCATTGCATGAATTTTAAAAGAA--
	AY965441_sm95_D175_5   --TCAGGAAATAGATCATTTAGTTAGTCAAGGGATCAGACAGGTCCTGTTCCTAGAAAAAATAGAGCCAGCACAAGAAGAACATGAGAAGTACCACAGTAATGTAAAAGAGTTAGTGTTCAAATTTGGAATACCCAGATTAGTAGCAAAACAGATAATTGATACTTGTGACAAATGCCACCAAAAAGGGGAGGCAATACATGGACAAGTAAATGCAGAGTTAGGGACTTGGCAAATGGACTGCACACACTTAGAAGGAAAGGTAATCATAGTAGCAGTACATGTGGCTAGTGGATTCATAGAGGCAGAAGTAATACCACAAGAAACAGGAAGACAGACAGCATTATTCCTGTTAAAATTGGCAAGCAGATGGCCCATCACACATTTGCATACAGACAATGGTGCCAATTTCACCTCACAAGAAGTGAAAATGGTAGCCTGGTGGGCAGGCATAGAACAGACCTTTGGGGTGCCTTATAATCCACAGAGCCAAGGAGTGGTAGAAGCAATGAACCATCACTTAAAAACTCAAATAGACAGAATTAGAGAACAAGCAAATTCAGTAGAAACAATAGTACTCATGGCAGTTCATTGCATGAATTTTAAAAGAA--
	AY965440_sm94_D173_1   --TCAAGAAGTAGATCACCTGGTTAGTCAAGGAATTAGGCAAGTCCTATTCTTAGAAAAGATAGAACCAGCACAAGAAGAGCATGAAAAGTACCATAGCAATGTAAAAGAATTGGTATTCAAATTTGGTTTACCTAGGCTAGTAGCAAAACAGATAGTAGACACATGTGATAAATGCCACCAGAAAGGAGAAGCCATACATGGGCAAGTAAATGCAGAATTAGGGACTTGGCAAATGGACTGTACGCACCTAGAGGGCAAAATAATCATAGTAGCAGTACATGTGGCTAGTGGATTCATAGAGGCAGAAGTAATCCCACAGGAGACAGGAAGACAAACAGCACTGTTTCTGCTAAAATTAGCTAGCAGATGGCCCATCACACATCTGCATACTGATAATGGTGCCAATTTCACATCACAAGAAGTGAAAATGGTTGCCTGGTGGGCAGGGATTGAACAGACCTTTGGGGTGCCTTATAATCCACAGAGCCAAGGAGTAGTGGAAGCAATGAATCATCATCTAAAAACCCAGATAGATAGAATTAGAGAACAGGCAAATTCAATAGAGACTATAGTACTAATGGCAGTTCATTGCATGAATTTTAAAAGAA--
	AY965439_sm95_D171_1   --TCAAGAAGTAGATCACCTAGTTAGTCAAGGAATTAGGCAAGTCCTATTCTTAGAAAAGATAGAACCAGCACAAGAAGAGCATGAAAAGTACCATAGCAATGTAAAAGAATTGGTATTCAAATTTGGTTTACCTAGGCTAGTAGCAAAACAGATAGTAGACACATGTGATAAATGCCACCAGAAAGGAGAGGCCATACATGGGCAAGTAAATGCAGAACTAGGGACTTGGCAAATGGACTGTACGCACCTAGAGGGCAAAATAATCATAGTTGCAGTACATGTGGCTAGTGGATTCATAGAGGCAGAAGTAATCCCACAGGAAACAGGAAGACAAACAGCACTGTTTCTGCTAAAATTAGCTGGCAGATGGCCCATCACACATCTGCATACTGATAATGGTGCCAATTTCACATCACAAGAAGTGAAAATGGTTGCCTGGTGGGCAGGGATTGAACATACCTTTGGGGTGCCTTATAATCCACAGAGCCAAGGAGTAGTGGAAGCAATGAATCATCATCTAAAAACCCAGATAGATAGAATTAGAGAACAGGCAAATTCAATAGAGACTATAGTACTAATGGCAGTTCATTGCATGAATTTTAAAAGAA--
	AY965438_sm94_D086_2   --TCAAGAAATAGACCACCTAGTTAGTCAGGGAATTAGGCAAGTTCTCTTCTTGGAGAAAATAGAGCCAGCACAAGAAGAGCATGAGAGATACCACAGCAATGTAAAAGAGTTAGTGTTCAAATATGGGATACCTAGATTAGTAGCCAAACAAATAGTAGATACATGTGATAAATGCCACCAGAAAGGGGAAGCTGTACATGGACAAGTAAATTCAGACCTAGGAACTTGGCAAATGGATTGTACCCACCTAGAAGGCAAAGTGATCATAGTTGCAGTACATGTAGCTAGTGGATTCATAGAAGCAGAAGTAATTCCACAAGAGACAGGAAGACAGACAGCACTGTTCCTGTTAAAATTGGCAAGCAGATGGCCTATTACACACCTCCACACAGATAATGGTGCCAACTTTACTTCACAAGAAGTGAAGATGGTTGCCTGGTGGGCAGGGATAGAGCAGACCTTTGGGGTACCTTACAATCCACAAAGCCAAGGGGTAGTAGAAGCAATGAATCATCATCTAAAGAATCAAATAGATAGAATCAGAGAGCAGGCAAATTCAATGGAAACCATAGTATTAATGGCAGTTCATTGCATGAATTTTAAAAGAA--
	AY965437_sm95_A023_3   --TCAAGAAATAGACCATCTGGTTAGCCAAGGGATTAGGCAAGTCTTGTTCCTAGAAAAGATAGAGCCAGCCCAAGAAGAGCATGAAAAATATCACAGCAATGTAAAAGAATTGGTCTTTAAATATGGGATACCAAGATTAGTGGCAAAACAAATAGTAGATACCTGTGATAAATGCCAGCAGAAAGGAGAAGCTATACATGGACAGGTAAACACAGAATTAGGAGTTTGGCAAATGGACTGCACACACCTAGAGGGCAAAATTATTATAGTAGCAGTGCATGTGGCTAGTGGATTCATAGAGGCAGAAGTAATCCCACAAGAAACAGGAAGACAGACAGCATTGTTCCTGTTAAAATTAGCTAGCAGATGGCCCATCACACACCTGCACACAGATAATGGTGCTAACTTTGCTTCGCAAGAAGTAAAGATGGTAGCCTGGTGGGCAGGTATAGAACACACCTTTGGGGTACCATATAATCCACAAAGTCAAGGAGTAGTAGAAGCAATGAATCATCACCTAAAGAATCAGATAGAGAGAATTAGAGAGCAGGCAAATTCAGTAGAAACAATAGTGCTCATGGCAGTTCATTGCATGAATTTTAAAAGAA--
	AY674030_sm90_G139_4   AATCAAGAAATAGACCATCTAGTTAGTCAAGGGATTAGACAGGTTCTCTTCCTAGAAAAAATAGAGCCAGCACAAGAAGAGCATGAAAAATACCATAGTAATGTAAAAGAATTGGTATTTAAATTTGGACTACCTAGACTAGTAGCTAAACAGATAGTAGATACATGTGATAAATGCCACCAGAAAGGAGAAGCTATACATGGACAAGTAAATTCAGACCTAGGGACTTGGCAAATGGATTGTACCCACCTGGAAGGAAAAATAATCATAGTGGCAGTACATGTAGCCAGTGGATTTGTAGAAGCAGAAGTGATCCCACAAGAAACAGGAAAACAGACAGCACTGTTCCTGTTAAAATTAGCAAGTAGATGGCCTATTACACATTTACATACAGATAATGGTGCCAACTTTACTTCACAGGAAGTAAAGATGGTAGCATGGTGGGCAGGGATCGAGCACACCTTTGGAGTGCCCTACAATCCACAAAGTCAGGGGGTAGTAGAAGCAATGAATCATCATCTAAAAAATCAAATAGATAGAATCAGAGAACAGGCAAACTCAGTAGAAACCATAGTATTAATGGCAGTTCATTGCATGAATTTTAAAAGAAGG
	AF334679_smSL92b       --CAATGAGGTAGACCGTTTAGTTAGTCAAGGAATAAGACAGGTCCTGTTCCTAGAAAGTATAGAGCCAGCACAAGAAGACCATGACAAATATCATAGCAATGTAAAGGAGTTAGCTCAGAAATATAACATCCCACAATTAGTAGCTAAACAGATAGTAAATGCTTGTAACAAATGCCAACAGAAGGGAGAAGCGATACATGGTCAGACAAATGCAGAGGTAGGCACATGGCAGATGGACTGCACCCACTTAGAAGGAAAGGTTATCATAGTAGCAGTACATGTGGCTAGTGGCTTTATAGAAGCAGAGGTAATACCTAGGGAAACAGGAAGACAGACAGCATTGTTCCTCTTAAAAATAGCATCAAGATGGCCTATAAAGCATCTGCATACAGACAACGGTGCCAATTTCACCTCCCAGGAGGTGAAGATGGTAGCATGGTGGTTAGGAGTGGAACAGTCCTTTGGAGTACCGTACAACCCACAAAGTCAGGGAGTAGTAGAAGCCATGGACTTACATCTTAAGAAAAACATAGATAAAATAAGGGAACAAGCAGAGTCAGTAGAGACCCTAGTACTAATGGCAGCACATTGCATGAATTTTAAAAGAA--
	M62651_smLIB88         AATCAGGAAGTAGATCATTTGGTTAGTCAAGGAATTAGACAAGTTCTATTCTTAGAGAAAATAGAACCAGCCCAAGAAGAACATGAGAAGTATCATAGCAATATAAAAGAATTGGTGTTTAAATATGGCATACCAAGATTGGTAGCAAAACAGATAGTGGACACCTGTGACAAATGCCATCAAAAAGGAGAAGCAATCCACGGGCAAGTAAATGCAGAATTGGGAACCTGGCAAATGGACTGTACACATTTAGAGGGCAAAATAATTATAGTGGCTGTACATGTAGCTAGCGGTTTCATCGAAGCAGAAGTGATTCCGCAAGAGACAGGAAGGCAGACAGCTCTGTTTCTGCTAAAATTAGTAAGCAGATGGCCTATTACCCATTTGCACACAGATAATGGTGCCAACTTCACCTCACAAGAAGTGAAGATGGTAGCATGGTGGGCAAACATAGAACAGACTTTTGGAGTACCATACAATCCACAGAGTCAAGGAGTAGTAGAGGCAATGAACCATCATCTGAAGACCCAAATAGACAAAATTAGGGATCAAGCAAATTCAATAGAAACCATAGTACTCATGGCAACTCATTGCATGAATTTTAAAAGAAGG
	EF569779_sm04_FZS_2    AATCAAGAAATAGACCACCTAGTTAGTCAGGGAATTAGGCAGGTTCTCTTCTTGGAGAAAATAGAACCAGCACAAGAAGAGCATGAAAGATACCACAGCAATGTAAAAGAATTAGTATTCAAATATGGGATACCTAGATTAGTAGCCAAACAGATAGTAGATACATGTGATAAATGCCACCAAAAAGGGGAAGCTATACATGGACAAGTAAATTCAGATTTAGGAACTTGGCAAATGGATTGTACCCACTTAGAAGGCAAAGTAATCATAGTTGCAGTACATGTAGCTAGTGGATTTATAGAAGCAGAAGTAATTCCACAAGAGACAGGAAGACAAACAGCACTGTTCTTGTTAAAATTGGCAGGTAGGTGGCCTATTACACACCTCCACACAGATAATGGTGCCAACTTTACTTCACAAGAAGTGAAGATGGTTGCCTGGTGGGCAGGGATAGAACAGACCTTTGGGGTACCATACAATCCACAGAGCCAAGGGGTAGTAGAAGCAATGAATCATCATCTAAAGAATCAAATAGATAGAATCAGAGAGCAGGCAAATTCAATGGAAACCATAGTATTAATGGCAGTTCATTGCATGAATTTTAAAAGAA--
	EF569778_sm04_FZP_1    AATCAAGAAGTAGATCACCTAGTTAGTCAAGGAATTAGACAAGTCCTATTCTTAGAAAAAATAGAACCAGCACAAGAAGAGCATGAAAAGTACCATAGCAATGTAAAAGAATTGGTATTCAAATTTGGTATACCTAGGCTAGTAGCAAAACAGATAGTAGACACATGTGATAAATGCCACCAGAAAGGAGAAGCCATACATGGGCAAGTAAATGCAGAACTAGGGACTTGGCAAATGGACTGTACACACCTAGAGGGCAAAATAATCATAGTTGCAGTACATGTGGCTAGTGGATTCATAGAGGCAGAAGTAATCCCACAGGAAACAGGAAGACAAACAGCACTGTTTCTGCTAAAATTAGCTAGCAGATGGCCCATCACACATCTGCATACTGATAATGGTGCCAATTTCACATCACAAGAAGTGAAAATGGTTGCCTGGTGGGCAGGGATTGAGCAGACCTTCGGGGTACCTTATAATCCACAGAGCCAAGGAGTAGTGGAAGCAATGAACCATCATCTAAAAACCCAGATAGATAGAATTAGAGAACAGGCAAATTCAATAGAGACTATAGTACTAATGGCAGTTCATTGCATGAATTTTAAAAGAA--
	EF569777_sm04_FZO_1    AATCAGAAAATAGATCACCTAGTTAGTCAAGGGATTAGACAGGTCCTATTCTTAGAAAAAATAGAACCAGCACAAGAAGAGCATGAAAAGTACCATAGTAATGTAAAAGAATTGGTATTCAAATTTGGCTTACCTAGGCTAGTAGCAAAACAGATAGTAGACACATGTGATAAATGCCACCAGAAAGGAGAAGCCATACATGGGCAAGTAAATGCAAAACTAGGGACTTGGCAAATGGACTGTACCCACCTAGAAGGCAAAATAATCATAGTTGCAGTACATGTAGCTAGTGGATTCATAGAGGCGGAAGTAATCCCACAGGAAACAGGAAGACAGACAGCACTGTTTCTGCTAAAATTGGCTAGCAGATGGCCTATTACACATCTGCACACAGATAATGGTCCCAATTTCACCTCGCAGGAAGTGAAAATGGTTGCCTGGTGGGCAGGGATTGAACAGACCTTTGGGGTGCCTTATAATCCACAGAGCCAAGGAGTAGTGGAAGCAATGAACCATCATCTAAAAACCCAGATAGATAGAATTAGAGAACAGGCAAATTCAATAGAGACTATAGTACTAATGGCAGTTCACTGCATGAATTTTAAAAGAA--
	EF569776_sm04_FZI_2    AATCAAGAAATAGACCACCTAGTTAGTCAGGGAATTAGGCAAGTTCTCTTCTTGGAGAAAATAGAGCCAGCACAAGAAGAGCATGAAAGATACCACAGCAATGTAAAAGAATTAGTATTCAAATATGGGATACCTAGATTAGTGGCCAAACAGATAGTAGACTCATGTGATAAATGCCACCAAAAAGGGGAAGCTATACATGGACAAGTAAATTCAGACCTAGGAACTTGGCAAATGGATTGTACTCACCTAGAAGGCAAGGTAATCATAGTTGCAGTACATGTAGCTAGTGGATTCATAGAAGCAGAAGTAATTCCACAAGAGACAGGAAGACAAACAGCACTGTTCTTGTTAAAATTGGCAGGCAGGTGGCCTATTACACACCTCCACACAGATAATGGTGCCAACTTTACTTCACAAGAAGTGAAGATGGTTGCCTGGTGGGCAGGGATAGAACAGACCTTTGGAGTACCATACAATCCACAGAGCCAAGGGGTAGTGGAAGCAATGAATCATCATCTAAAGAATCAAATAGATAGAATCAGAGAGCAGGCAAATTCAATGGAAACCATAGTATTAATGGCAGTTCATTGCATGAATTTTAAAAGAA--
	EF569775_sm04_FYS_3    AATCAAGAGATAGACCATTTGGTTAGTCAAGGGATTAGGCAGGTCCTGTTCCTAGAAAAAATAGAACCAGCCCAAGAAGAGCATGAAAAATATCACAGCAATGTAAAAGAATTGGTCTTTAAATTTGGGATACCAAGATTAGTAGCAAAACAGATAGTAGACACCTGTGATAAATGCCAGCAGAAAGGAGAAGCTATACATGGACAGGTAAACACAGAGTTAGGAGTTTGGCAAATGGACTGCACACACCTAGAGGGCAAAATTATTATAGTAGCAGTGCATGTGGCTAGTGGATTCATAGAGGCAGAAGTAATCCCACAAGAAACAGGAAGACAAACAGCATTATTCCTGTTGAAATTAGCCAGCAGATGGCCCATCACACACCTGCACACAGATAATGGTGCTAACTTTGCTTCGCAAGAAGTAAAGATGGTAGCCTGGTGGGCAGGTATAGAACATACCTTTGGGGTACCCTATAATCCACAAAGTCAAGGAGTAGTAGAAGCAATGAATCATCACCTGAAAAATCAGATAGAAAGAATTAGAGAACAGGCAAATTCAGTAGAAACAATAGTACTCATGGCAGTTCATTGCATGAATTTTAAAAGAA--
	EF569774_sm04_FWW_1    AATCAAGAAGTAGATCACCTGGTTAGTCAAGGAATTAGACAAGTCCTATTCTTAGAAAAAATAGAACCAGCACAGGAAGAGCATGAAAAGTACCATAGCAATGTGAAAGAATTGGTATTTAAATTTGGTATACCTAGGCTAGTAGCAAAACAGATAGTAGACACGTGTGACAAATGCCAACAGAAGGGAGAAGCCATACATGGGCAAGTAAATGCAGAACTAGGGACTTGGCAAATGGACTGTACACACCTAGAGGGCAAAATAATCATAGTTGCAGTACATGTGGCTAGTGGATTCATAGAGGCAGAAGTAATCCCACAGGAGACAGGAAGACAAACAGCACTGTTTCTGTTAAAATTGACTAGCAGATGGCCCATCACACATCTCCATACTGATAATGGTGCCAATTTCACATCACAAGAAGTGAAAATGGTCGCCTGGTGGGCAGGGATTGAGCAGACCTTCGGGGTACCTTATAATCCACAGAGCCAAGGAGTAGTGGAAGCAATGAACCATCATCTAAAAACCCAGATAGATAGAATTAGAGAACAGGCAAATTCAATAGAGACTATAGTACTAATGGCAGTTCATTGCATGAATTTTAAAAGAA--
	EF569773_sm04_FWT_3    AATCAAGAGATAGACCATTTGGTTAGTCAAGGGATTAGGCAGGTCCTGTTCCTAGAAAAGATAGAACCAGCCCAAGAAGAGCATGAAAAATATCACAGCAATATAAAAGAATTGGTCTTTAAATTTGGGATACCAAGATTAGTAGCAAAACAGATAGTAGATACCTGTGATAAATGCCAGCAGAAAGGAGAAGCTATACATGGACAGGTAAACACAGAGTTAGGAGTTTGGCAAATGGACTGCACACACCTAGAGGGCAAAATTATTATAGTAGCAGTGCATGTGGCTAGTGGATTCATAGAGGCAGAAGTAATCCCACAAGAAACAGGAAGACAAACAGCATTATTCCTGTTGAAATTAGCCAGCAGATGGCCCATCACACACCTGCACACAGATAATGGTGCTAACTTTGCTTCGCAAGAAGTAAAGATGGTAGCCTGGTGGGCAGGTATAGAACATACCTTTGGGGTACCCTATAATCCACAAAGTCAAGGAGTAGTAGAAGCAATGAATCATCACCTGAAGAATCAGATAGAAAGAATTAGAGAGCAGGCAAATTCAGTAGAAACAATAGTACTCATGGCAGTTCATTGCATGAATTTTAAAAGAA--
	EF569772_sm04_FWS_1    AATCAAGAAGTAGATCACCTGGTTAGTCAAGGAATTAGACAAGTCCTATTCTTAGAAAAAATAGAACCAGCACAAGAAGAGCATGAAAAGTACCATAGCAATGTAAAAGAATTGGTATTTAAATTTGGTATACCTAGGCTAGTAGCAAAACAGATAGTAAACACATGTGATAAATGTCACCAGAAAGGAGAAGCCATACATGGGCAAGTAAATGCAGAACTAGGGACTTGGCAAATGGACTGTACACACCTAGAGGGCAAGATAATCATAGTTGCAGTACATGTGGCTAGTGGATTCATAGAGGCAGAAGTAATCCCACAGGAAACAGGAAGACAAACAGCACTGTTTCTGCTAAAAATAGCTAGCAGATGGCCCATCACACATCTGCATACTGATAATGGTGCCAATTTCACATCACAAGAAGTGAAAATGGTTGCCTGGTGGGCAGGGATTGAGCAAACCTTCGGGGTACCTTATAATCCACAGAGCCAAGGAGTAGTGGAAGCAATGAACCATCATCTAAAAACCCAGATAGATAGAATTAGAGAACAGGCAAATTCAATAGAGACTATAGTACTAATGGCAGTCCATTGCATGAATTTTAAAAGAA--
	EF569771_sm04_FWR_1    AATCAAGAAGTAGATCATCTAGTTAGTCAAGGAATTAGACAAGTCCTATTCTTAGAAAAAATAGAACCAGCACAAGAAGAGCATGAAAAGTACCATAGCAATGTGAAAGAACTGGTATTCAAATTTGGTATACCTAGGCTAGTAGCAAAACAGATAGTAGACACATGTGACAAATGCCACCAGAAAGGAGAAGCTATACATGGGCAAGTAAATGCAGAACTAGGGACTTGGCAAATGGACTGTACACACCTAGAGGGCAAGATAATCATAGTTGCAGTACATGTGGCTAGTGGATTCATAGAGGCAGAAGTAATCCCACAGGAAACAGGAAGACAAACAGCACTGTTTCTGCTAAAATTAGCTAGCAGATGGCCCATCACACATCTGCATACTGATAATGGTGCCAATTTCACATCACAAGAAGTGAAAATGGTTGCCTGGTGGGCAGGGATTGAGCAGACCTTCGGGGTACCTTATAATCCACAGAGCCAAGGAGTAGTGGAAGCAATGAACCATCATCTAAAAACCCAGATAGATAGAATTAGAGAACAGGCAAATTCAATAGAGACTATAGTACTAATGGCAGTTCATTGCATGAATTTTAAAAGAA--
	EF569770_sm04_FWK_2    AATCAAGAAATAGATCACTTAGTTAGTCAGGGAATTAGGCAAGTTCTCTTCTTGGAGAAAATAGAGCCAGCACAAGAAGAGCATGAAAAATACCATAGCAATGTAAAAGAATTGGTATTCAAATATGGGATACCTAGATTAGTAGCCAAACAGATAGTAGATGCATGTGATAAATGCCACCAAAAAGGGGAAGCTATACATGGACAGGTAAATTCAGACCTAGGAACTTGGCAAATGGATTGTACCCACCTAGAAGGCAAAGTAATCATAGTTGCAGTACATGTAGCTAGTGGATTCATAGAAGCAGAAGTAATTCCACAAGAGACAGGAAGGCAGACAGCACTGTTCCTGTTAAAATTGGCAGGCAGATGGCCTATTACACACCTCCACACAGATAATGGTGCCAACTTTACTTCACAAGAAGTGAAGATGGTCGCCTGGTGGGCAGGAATAGAACAGACCTTTGGGGTACCCTACAATCCACAGAGCCAAGGGGTAGTAGAAGCAATGAACCATCATCTAAAGAATCAAATAGATAGAATCAGAGAACAGGCAAATTCAATGGAAACCATAGTATTAATGGCAGTTCAGTGCGTGAAGTTTAAAAGAA--
	EF569769_sm04_FWF_3    AATCAAGAAATAGACCATCTGGTTAGCCAAGGAATTAGGCAAGTCTTGTTTCTAGAAAAGATAGAGCCAGCCCAAGAAGAGCATGAAAAATATCACAGCAATGTAAAAGAATTGGTCTTTAAATTTGGGATACCAAGATTAGTAGCAAAACAGATAGTAGATACCTGTGATAAATGCCAACAGAAAGGAGAAGCTATACATGGACAGGTAAACACAGAATTAGGAGTTTGGCAAATGGACTGCACACACCTAGAGGGTAAAGTTATTATAGTAGCAGTGCATGTGGCTAGTGGATTCATAGAGGCAGAAGTAATCCCACAAGAAACAGGAAGACAGACAGCATTGTTCCTGTTAAAATTAGCTAGCAGGTGGCCCATCACACACCTGCACACAGATAATGGTGCTAACTTTGCTTCGCAAGAAGTAAAGATGGTAGCCTGGTGGGCAGGTATAGAACACACCTTTGGGATACCATATAATCCACAAAGTCAAGGAGTAGTAGAAGCAATGAATCATCACCTAAAGAATCAGATAGACAGAATTAGAGAGCAGGCAAACTCAGTAGAAACAATAGTGCTCATGGCAGTTCATTGCATGAATTTTAAAAGAA--
	EF569768_sm04_FVW_3    AATCAGGAAATGGAACATTTAGTCAGTCAGGGAATTAGGCAAGTCTTGTTCTTAGAAAAGATAGAACCAGCCCAAGAAGAGCACGAAAAATATCACAGCAATGTAAAAGAATTGGTCTTTAAATTTGGAATACCAAGATTAGTAGCAAAACAGATAGTAGATACCTGTAATAAATGCCAGCAGAAAGGAGAAGCTATACATGGACAGGTAAACACAGAGTTAGGAGTTTGGCAAATGGACTGTACACACTTAGAGGGCAAAGTTGTTATAGTAGCAGTGCATGTGGCCAGTGGATTCATAGAGGCAGAAGTAATCCCACAAGAGACGGGAAGACAGACAGCATTGTTCCTGTTAAAATTAGCTAGCAGGTGGCCCATCACACACCTACACACAGATAATGGTGCTAACTTTGCTTCGCAAGAAGTAAAGATGGTAGCCTGGTGGGCAGGTATAGAACATACCTTCGGGGTACCATATAATCCACAAAGTCAAGGAGTAGTAGAAGCAATGAATCATCATCTGAAAAATCAGATAGAGAGAATTAGAGAACAGGCAAACTCAGTAGAAACAATAGTGCTCATGGCAGTTCACTGCATGAATTTTAAAAGAA--
	EF569767_sm04_FVS_3    AATCAAGAAATAGACCATTTGGTTAGTCAAGGGATTAGGCAAGTCTTGTTCCTAGAAAAGATAGAACCAGCCCAAGAAGAGCACGAAAAATATCACAGCAATGTAAAAGAATTGGTCTTTAAATTTGGAATACCAAGATTAGTAGCAAAACAGATAGTAGATACCTGTAACAAATGCCAGCAGAAAGGAGAAGCTATACATGGACAGGTAAACACAGAGTTAGGAGTTTGGCAAATGGACTGTACACACCTAGAGGGCAAAGTTGTTATAGTAGCAGTGCATGTGGCCAGTGGATTCATAGAGGCAGAAGTGATCCCACAAGAGACAGGAAGACAGACAGCATTGTTCCTGTTAAAATTAGCTAGCAGGTGGCCCATCACACACCTGCACACAGATAATGGTGCTAACTTTGCTTCGCAAGAAGTAAAGATGGTAGCCTGGTGGGCAGGAATAGAACATACCTTTGGGGTACCATATAATCCACAAAGTCAAGGAGTAGTAGAAGCAATGAATCATCATCTAAAAAATCAGATAGAGAGAATTAGAGAACAGGCAAACTCAGTAGAAACAATAGTGCTCATGGCAGTTCACTGCATGAATTTTAAAAGAA--
	EF569766_sm04_FVN_1    AATCAAGAAGTAGATCACCTAGTTAGTCAAGGAATTAGACAGGTCCTATTCTTAGAGAAAATAGAACCAGCACAAGAAGAGCATGAAAAGTACCATAGCAATGTAAAAGAATTGGTATTCAAATTTGGTTTACCTAGGCTAGTAGCAAAACAGATAGTAGACACATGTGATAAATGCCACCAGAAAGGAGAAGCCATACATGGGCAAGTAAATGCAGAACTAGGGACTTGGCAAATGGATTGTACGCACCTAGAGGGCAAAACAATCATAGTTGCAGTGCATGTGGCTAGTGGATTCATAGAGGCAGAGGTAATCCCGCAGGAAACAGGAAGACAGACAGCACTGTTTCTGCTAAAATTAGCTAGCAGATGGCCCATCACACATCTGCATACTGATAATGGTGCCAATTTCACCTCGCAGGAAGTGAAAATGGTTGCCTGGTGGGCAGGGATTGAACAGACCTTTGGGGTGCCTTATAATCCACAGAGCCAAGGAGTAGTGGAAGCAATGAACCATCATCTAAAAACCCAGATAGATAGAATTAGAGAACAGGCAAATTCAATAGAGACTATAGTACTAATGGCAGTTCATTGCATGAATTTTAAAAGAA--
	EF569765_sm04_FVF_1    AATCAAGAGGTAGATCACCTGGTTAGTCAAGGAATTAGACAGGTCCTATTCTTAGAGAAAATAGAACCAGCACAGGAGGAGCATGAAAAGTACCATAGCAATGTAAAAGAATTGGTATTCAAATTTGGTCTACCTAGGCTAGTGGCAAAACAGATAGTGGACACATGTGATAAGTGTCACCAGAAAGGAGAAGCTATACATGGGCAAGTAAATGCAGAACTAGGGACTTGGCAAATGGACTGCACACACCTAGAGGGCAAAACAATCATAGTTGCAGTGCATGTAGCTAGTGGATTCATAGAGGCAGAAGTAATCCCGCAGGAAACAGGAAGACAAACAGCACTGTTTCTGTTAAAATTAGCTGGGAGATGGCCCATCACACATCTGCATACTGATAATGGTGCCAATTTCACATCACAAGAAGTGAAAATGGTTGCTTGGTGGGCAGGGATTGAACAGACCTTCGGGGTGCCTTATAATCCACAGAGTCAAGGAGTAGTGGAAGCAATGAACCATCATCTAAAAAAACAAATAGATAGAATTAGAGAACACGCACATTCAATAGAGACTATAGTATTAATGGCAGTTCATTGCATGAATTTTAAAAGAA--
	EF569764_sm04_FUS_1    AATCAAGAAGTAGATCACCTGGTTAGTCAGGGAATTAGACAAGTCCTATTCTTAGAAAAAATAGAACCAGCACAAGAAGAGCATGAAAAGTACCATAGCAATGTAAAAGAACTGGTATTCAAATTTGGTCTACCTAGGCTAGTAGCAAAACAGATAGTAGACACATGTGATAAATGCCACCAGAAAGGAGAAGCCATACATGGACAAGTAAATGCAGAACTAGGGACTTGGCAAATGGACTGTACGCACCTAGAAGGCAAAATAATTATAGTTGCAGTACATGTGGCTAGTGGATTCATAGAGGCAGAAGTAATCCCGCAGGAAACAGGAAGACAAACAGCACTGTTTCTGTTAAAATTAGCTGGCAGATGGCCCATCACACATCTGCATACTGATAATGGTGCCAATTTCACATCACAAGAAGTGAAAATGGTTGCCTGGTGGGCAGGGATTGAACAGACCTTTGGGGTGCCTTATAATCCACAGAGCCAAGGAGTAGTGGAAGCAATGAACCATCATTTAAAAACCCAGATAGATAGAATTAGAGAACAAGCAAACTCAATAGAGACTATAGTACTAATGGCAGTTCATTGCATGAATTTTAAAAGAA--
	EF569763_sm04_FUH_1    AATCAAGATGTAGATCACCTAGTTAGTCAAGGAATTAGACAGGTCCTATTCTTAGAAAAAATAGAACCAGCACAAGAAGAGCATGAAAAGTACCATAGCAATGTAAAAGAATTGGTATTCAAATTTGGTTTACCTAGGCTAGTAGCAAAACAGATAGTAGACACATGTGATAAATGCCACCAGAAAGGAGAAGCCATACATGGGCAAGTAAATGCAGAACTAGGGACTTGGCAAATGGACTGTACGCACCTAGAGGGCAAAATAATCATAGTTGCAGTGCATGTGGCTAGTGGATTCATAGAGGCAGAGGTAATCCCGCAGGAAACAGGAAGACAGACAGCACTGTTTCTGCTAAAATTAGCTAGCAGATGGCCCATCACACATCTGCATACTGATAATGGTGCCAATTTCACCTCGCAGGAAGTGAAAATGGTTGCCTGGTGGGCAGGGATTGAACAGACCTTTGGGGTGCCTTATAATCCACAGAGCCAAGGAGTAGTGGAAGCAATGAACCATCATCTAAAAACCCAGATAGATAGAATTAGAGAACAGGCAAATTCAATAGAGACTATAGTACTAATGGCAGTTCATTGCATGAATTTTAAAAGAA--
	EF569762_sm04_FUP_2    AATCAAGAAATAGACCACCTAGTTAGTCAGGGAATCAGGCAAGTTCTCTTCTTAGAGAAAATAGAGCCAGCACAAGAAGAGCATGAAAGATACCATAGCAATGTAAAAGAATTGGTATTCAAATATGGGATACCTAGATTAGTAGCCAAACAGATAGTAGATACATGTGATAAGTGCCACCAAAAAGGGGAAGCTATACATGGACAAGTAAATTCAGACCTAGGAACTTGGCAAATGGATTGTACCCACCTAGAAGGCAAAGTGATCATAGTTGCAGTACATGTAGCTAGTGGATTCATAGAAGCAGAAGTAATTCCACAAGAGACAGGAAGACAGACAGCACTATTCCTGTTAAAATTGGCAGGCAGATGGCCTATTACACACCTCCACACAGATAATGGTGCCAACTTTACTTCACAAGAAGTGAAGATGGTCGCCTGGTGGGCAGGGATAGAGCAGACCTTTGGAGTACCCTACAATCCACAGAGCCAAGGGGTAGTAGAAGCAATGAATCATCATCTAAAGAATCAAATAGATAGAATCAGAGAGCAGGCAAATTCAATGGAAACCATAGTATTAATGGCAGTTCATTGCATGAATTTTAAAAGAA--
	EF569761_sm04_FTQ_5    AATCAGGAAATAGATCATTTAGTTAGTCAAGGAATCAGACAAGTCCTGTTTCTAGAAAAGATAGAGCCAGCACAAGAAGAACATGAGAAGTACCATAGTAATGTAAAAGAGCTGGTGTTCAAATTTGGAATACCCAGATTAGTAGCAAAACAGATAATTGATACTTGTGACAAATGCCACCAAAAAGGGGAGGCAATACATGGACAAGTAAATGCAGAGTTAGGGACTTGGCAAATGGACTGCACACACTTAGAAGGAAAGGTAATCATAGTAGCAGTACATGTGGCTAGTGGATTTATAGAGGCAGAAGTAATACCACAGGAAACAGGAAGACAGACAGCATTATTCCTGTTGAAATTGGCAAGCAGATGGCCCATCACACATTTGCATACAGACAATGGTGCCAATTTCACCTCACAAGAGGTGAAAATGGTAGCCTGGTGGGCAGGCATAGAACAGACCTTTGGGGTGCCTTATAATCCACAGAGCCAAGGAGTAGTAGAAGCAATGAACCATCACTTAAAAACTCAAATAGACAGAATTAGAGAACAAGCAAACTCAGTAGAAACAATAGTACTCATGGCAGTTCACTGCATGAATTTTAAAAGAA--
	EF569760_sm04_FTN_2    AATCAAGAAATAGATCACCTAGTTAGTCAGGGAATTAGGCAAGTTCTCTTCTTGGAAAAAATAGAGCCAGCACAAGAAGAGCATGAAAGATACCATAGCAATGTAAAAGAATTGGTATTCAAATATGGGATACCTAGATTAGTAGCCAAACAAATAGTAGATGCATGTGATAAATGCCACCAAAAAGGGGAAGCTATACATGGACAGGTAAATTCAGACTTAGGAACTTGGCAAATGGATTGTACCCACCTAGAAGGCAAAGTGATCATAGTTGCAGTACATGTAGCTAGTGGATTCATAGAAGCAGAAGTAATTCCACAAGAGACAGGAAGGCAGACAGCACTGTTCCTGTTAAAATTGGGAGGCAGATGGCCTATTACACATCTTCACACAGATAATGGTGCCAACTTTGCTTCACAAGAAGTAAAGATGGTTGCCTGGTGGGCAGGAATAGAACAGACCTTTGGGGTACCCTACAATCCACAGAGCCAAGGGGTAGTAGAAGCAATGAATCACCATCTAAAAAACCAAATAAATAGAATCAGAGAACAGGCAAATTCAATGGAAACCATAGTATTAATGGCAGTTCATTGCATGAATTTTAAAAGAA--
	EF569759_sm04_FRW_1    AATCAAGAAGTAGATCACCTAGTTAGTCAAGGAATTAGACAGGTCCTATTCTTAGAAAAAATAGAACCAGCACAAGAAGAGCATGAAAAGTATCATAGCAATGTAAAAGAATTGGTATTCAAATTTGGTTTACCTAGGCTAGTAGCAAAACAGATAGTAGACACATGTGATAAATGCCACCAGAAAGGAGAAGCCATACATGGGCAAGTAAATGCAGAACTAGGGACTTGGCAAATGGACTGTACGCACCTAGAGGGCAAAATAATCATAGTTGCAGTACATGTGGCTAGTGGATTCATAGAGGCAGAGGTAATCCCGCAGGAAACAGGAAGACAGACAGCACTGTTTCTGCTAAAATTAGCTGGCAGATGGCCCATCACACATCTGCATACCGATAATGGTGCTAATTTCACCTCGCAGGAAGTGAAAATGGTTGCCTGGTGGGCAGGGATTGAACAGACCTTTGGGGTGCCTTATAATCCTCAGAGCCAAGGAGTAGTGGAAGCAATGAACCATCATCTAAAAACCCAGATAGATAGAATTAGAGAACAGGCAAATTCAATAGAGACTATAGTACTAATGGCAGTTCATTGCATGAATTTTAAAAGAA--
	EF569758_sm04_FRP_3    AATCAAGAAATAGACCATCTGGTTAGTCAAGGGATTAGGCAAGTCTTGTTCCTAGAAAAGATAGAGCCAGCTCAAGAAGAGCATGAAAAATATCACAGCAATGTAAAAGAATTGGTCTTTAAATTTGGGATACCGAGATTAGTAGCAAAACAGATAGTAGATACCTGTGATAAATGCCAGCAGAAAGGGGAAGCTATACACGGACAGGTAAACACAGAATTAGGAGTCTGGCAAATGGACTGCACACACCTAGAGGGCAAAGTTATTATAGTAGCAGTGCATGTGGCTAGTGGATTCATAGAGGCAGAAGTAATCCCACAAGAAACAGGAAGACAGACAGCATTATTCCTGTTAAAATTAGCTAGCAGGTGGCCCATCACACACCTGCACACAGATAATGGTGCTAACTTTGCTTCGCAAGAAGTAAAGATGGTAGCCTGGTGGGCAGGTATAGAACACACCTTTGGAGTACCATATAATCCACAAAGTCAAGGAGTAGTGGAAGCAATGAATCATCACCTAAAGAATCAGATAGAGAGAATTAGAGAGCAGGCAAACTCAGTAGAAACAATAGTACTCATGGCAGTTCATTGCATGAATTTTAAAAGAA--
	EF569757_sm04_FRN_1    AATCAAGAAGTAGATCACCTGGTTAGTCAAGGAATTAGACAAGTCCTATTCTTAGAAAAAATAGAACCAGCACAAGAAGAGCATGAAAAGTACCATAGCAATGTAAAAGAATTGGTATTCAAATTTGGTATACCTAGGCTAGTAGCAAAACAGATAGTAGACACATGTGATAAATGCCAACAGAAAGGAGAAGCCATACATGGGCAAGTAAATGCAGAACTAGGGACTTGGCAAATGGACTGTACACACCTAGAGGGCAAGATAATCATAGTTGCAGTACATGTGGCTAGTGGATTCATAGAGGCAGAAGTAATCCCACAGGAGACAGGAAGACAAACAGCACTGTTTCTGCTAAAATTGGCTAGCAGATGGCCCATCACACATCTGCATACTGATAATGGTGCCAATTTCACATCACAAGAAGTGAAAATGGTTGCCTGGTGGGCAGGGATTGAGCAGACCTTCGGGGTACCTTATAATCCACAGAGCCAAGGAGTAGTGGAAGCAATGAACCATCATCTAAAAACCCAGATAGATAGAATTAGAGAACAGGCAAATTCAATAGAGACTATAGTACTAATGGCAGTTCATTGCATGAATTTTAAAAGAA--
	EF569756_sm04_FRI_2    AATCAAGAAATAGACCACCTAGTTAGTCAAGGAATTAGGCAAGTTCTCTTCTTGGAGAAAATAGAACCAGCACAAGAAGAGCATGAAAGATACCACAGCAATGTAAAAGAATTAGTATTCAAATATGGGATACCTAGATTAGTAGCCAAACAGATAGTAGATACATGTGATAAATGCCACCAAAAAGGGGAAGCTATACATGGACAAGTAAATTCAGACTTAGGAACTTGGCAAATGGATTGTACCCACCTAGAAGGCAAAGTAATCATAGTTGCAGTACATGTAGCTAGTGGATTTATAGAAGCAGAAGTAATTCCACAAGAGACAGGAAGACAAACAGCACTGTTCTTGTTAAAATTGGCAGGTAGGTGGCCTATTACACACCTCCACACAGATAATGGTGCCAACTTCACTTCACAAGAAGTGAAGATGGTTGCCTGGTGGGCAGGGATAGAACAGACCTTTGGGGTACCATACAATCCACAGAGCCAAGGGGTAGTAGAAGCAATGAATCATCATCTAAAGAATCAAATAGATAGAATCAGAGAGCAGGCAAATTCAATGGAAACCATAGTATTAATGGCAGTTCATTGCATGAATTTTAAAAGAA--
	EF569755_sm04_FRG_1    AATCAAGAAGTAGATCATTTAGTCAGTCAAGGAATTAGACAGGTCCTATTCTTAGAAAAAATAGAACCAGCACAAGAAGAGCATGAAAAGTACCATAGTAATGTAAAAGAATTGGTATTCAAATTTGGCTTACCTAGGCTAGTAGCAAAACAGATAGTAGACACATGTGATAAATGCCACCAGAAAGGAGAAGCCATACATGGGCAAGTAAATGCAGAACTAGGGACTTGGCAGATGGACTGTACGCACCTAGAGGGCAAAATAATCATAGTTGCAGTGCATGTGGCTAGTGGATTCATAGAGGCAGAGGTAATCCCGCAGGAAACAGGAAGACAGACAGCACTGTTCCTGCTAAAATTAGCTGGCAGATGGCCCATCACACATCTGCATACTGATAATGGTGCCAACTTCACCTCGCAGGAAGTGAAAATGGTTGCCTGGTGGGCAGGGATTGAACAGACCTTTGGGGTGCCTTATAATCCACAGAGCCAAGGAGTGGTGGAAGCAATGAACCATCATCTAAAAACCCAGATAGATAGAATTAGAGAACAGGCAAATTCAATAGAGACTATAGTACTCATGGCAGTTCATTGCATGAATTTTAAAAGAA--
	EF569754_sm04_FQU_3    AATCAAGAAATAGACCATTTGGTTAGTCAAGGGATTAGGCAAGTCTTGTTCCTAGAAAAGATAGAACCAGCCCAAGAAGAGCACGAGAAATATCACAGTAATGTAAAAGAATTAGTCTTTAAATTTGGAATACCAAGATTAGTAGCAAAACAGATAGTGGATACCTGTGATAAATGCCAGCAGAAAGGAGAAGCTATACATGGACAGGTAAACACAGAGTTAGGAGTTTGGCAAATGGACTGTACACACCTAGAGGGCAAAGTTGTTATAGTAGCAGTGCATGTGGCCAGTGGATTCATAGAGGCAGAAGTAATCCCACAAGAGACAGGAAGACAGACAGCATTGTTCCTGTTAAAATTGGCCAGTAGGTGGCCCATCACACACCTGCACACAGATAATGGTGCTAATTTTGCTTCGCAAGAAGTAAAAATGGTAGCCTGGTGGGCAGGTATAGAACATACCTTTGGGGTACCATATAATCCACAAAGTCAAGGAGTAGTAGAAGCAATGAATCATCATCTGAAAAATCAGATAGAGAGAATTAGAGAACAGGCAAACTCAGTAGAAACAATAGTGCTCATGGCAGTTCATTGCATGAATTTTAAAAGAA--
	EF569753_sm04_FQO_1    AATCAAGAAGTAGATCACCTGGTTAGTCAAGGAATTAGACAAGTCCTATTCTTAGAAAAAATAGAACCAGCACAAGAGGAGCATGAAAAATACCATAGCAATGTAAAAGAATTGGTATTCAAATTTGGTATACCTAGGCTAGTAGCAAAACAGATAGTAGACACATGTGATAAATGCCACCAGAAAGGAGAAGCCATACACGGGCAAGTAAATGCAGAACTAGGGACTTGGCAAATGGACTGTACGCATCTAGAAGGCAAAATAATTATAGTTGCAGTACATGTGGCTAGTGGATTCATAGAGGCAGAAGTGATCCCGCAGGAAACAGGAAGGCAAACAGCACTGTTTCTGCTAAAATTAGCTAGCAGATGGCCCATCACACATCTGCATACTGATAATGGTGCCAATTTCACATCACAAGAGGTGAAAATGGTTGCCTGGTGGGCAGGGATTGAACAGACCTTTGGGGTGCCTTATAATCCACAAAGCCAAGGAGTAGTGGAGGCAATGAACCATCATCTGAAAACCCAGATAGATAGAATTAGAGAACAGGCAAATTCAATAGAGACCATAGTACTAATGGCAGTTCATTGCATGAATTTTAAAAGAA--
	EF569752_sm04_FQI_1    AATCAAGAAGTAGATCACCTGGTTAGTCAAGGAATTAGACAAGTCCTATTCTTAGAAAAAATAGAACCAGCACAAGAGGAGCATGAAAAGTACCATAGCAATGTAAAAGAATTGGTATTCAAATTTGGTTTACCTAGGTTGGTAGCAAAACAGATAGTAGACACATGTGATAAGTGCCACCAGAAAGGAGAAGCCATACACGGGCAAGTAAATGCAGAACTAGGGACTTGGCAAATGGACTGTACGCACCTAGAAGGCAAAATAATCATAGTTGCAGTACATGTGGCTAGTGGATTCATAGAGGCAGAAGTAATCCCGCAGGAAACAGGAAGACAAACAGCACTGTTTCTGCTAAAATTAGCTGGTAGATGGCCCATCACACATCTGCATACTGATAATGGTGCCAATTTCACATCACAAGAAGTGAAAATGGTTGCCTGGTGGGCAGGGATTGAACAGACCTTTGGGGTACCTTATAATCCACAAAGCCAAGGAGTAGTGGAAGCAATGAACCATCATCTAAAAACCCAGATAGATAGAATTAGAGAACAGGCAAATTCAATAGAGACCATAGTACTAATGGCAGTTCATTGCATGAATTTTAAAAGAA--
	EF569751_sm04_FQG_3    AATCAAGAAATAGACCATCTGGTCAGTCAAGGGATTAGGCAAGTCTTGTTCCTAGAAAAGATAGAGCCAGCCCAAGAAGAGCACGAAAAATATCACAGCAATGTAAAAGAATTGGTCTTTAAATTTGGGATACCAAGATTGGTAGCAAAACAGATAGTGGACACCTGTGATAAATGCCAGCAGAAAGGAGAAGCTATACATGGACAGGTAAACACAGAATTAGGAGTTTGGCAAATGGACTGCACACACCTAGAGGGCAAAATTGTTATAGTAGCAGTGCATGTGGCTAGTGGATTCATAGAGGCAGAAGTAATCCCACAAGAAACAGGAAGACAGACAGCGTTGTTCCTGTTAAAATTAGCCAGCAGATGGCCCATCACACACCTGCACACAGATAATGGTGCTAACTTTGCTTCGCAAGAAGTAAAGATGGTAGCCTGGTGGGCAGGTATAGAACACACCTTTGGGGTACCATATAATCCACAAAGTCAAGGAGTAGTAGAAGCAATGAATCATCACCTAAAGAATCAGATAGAGAGAATTAGAGAGCAGGCAAACTCAGTAGAAACAATAGTGCTCATGGCAGTTCATTGCATGAATTTTAAAAGAA--
	EF569750_sm04_FPN_1    AATCAAGAAGTAGATCACCTGGTTAGTCAGGGAATTAGACAAATCCTATTCTTAGAGAAAATAGAACCAGCACAGGAGGAGCATGAAAAGTACCATAGCAATGTAAAAGAATTGGTATTCAAATTTGGTTTACCTAGGCTAGTAGCAAAACAGATAGTGGACACATGTGATAAATGCCACCAGAAAGGAGAAGCCATACATGGGCAAGTAAATGCAGAGCTAGGGACTTGGCAAATGGACTGTACGCACCTAGAGGGCAAAATAATTATAGTTGCAGTGCATGTGGCTAGTGGATTCATAGAGGCAGAAGTAATCCCGCAGGAAACAGGAAGACAAACAGCACTGTTTCTGTTGAAATTAGCTGGCAGATGGCCCATCACACATCTGCATACTGATAATGGTGCCAATTTCACATCACAAGAAGTGAAAATGGTTGCCTGGTGGGCAGGGATTGAACAGACCTTTGGGGTGCCCTATAATCCACAGAGTCAAGGAGTAGTGGAAGCAATGAACCATCATCTAAAAACCCAGATAGATAGAATTAGAGAACAGGCAAATTCAATAGAGACTATAGTACTAATGGCAGTTCATTGCATGAATTTTAAAAGAA--
	EF569749_sm04_FPM_5    AATCAGGAAATAGATCATTTAGTTAGTCAGGGAATCAGACAAGTCCTGTTCCTAGAAAAAATAGAGCCAGCTCAGGAAGAGCATGAGAAATACCATAGTAATGTGAAAGAGCTAGTGTTCAAATTTGGAATACCCAGATTAGTAGCAAAACAAATAATTGATACTTGTGACAAATGTCACCAAAAAGGGGAAGCAATACATGGACAAGTAAATGCAGAGTTAGGGACTTGGCAAATGGACTGCACACACTTAGAGGGAAAGGTAATCATAGTAGCAGTGCATGTGGCTAGTGGATTCATAGAGGCAGAGGTAATACCACAAGAGACAGGAAGACAGACAGCATTGTTCCTGTTAAAATTGGCAAGCAGATGGCCCATCACACATTTGCATACAGACAATGGTGCCAATTTCACCTCACAAGAAGTGAAAATGGTAGCCTGGTGGGCAGGCATAGAGCAAACCTTTGGAGTGCCTTATAATCCACAGAGCCAAGGAGTAGTAGAAGCAATGAACCATCATCTAAAAACCCAAATAGACAAAATTAGAGAACAAGCAAACTCAGTAGAAACAATAGTACTCATGGCAGTTCATTGCATGAATTTTAAAAGAA--
	EF569748_sm04_FPF_1    AATCAAGAAGTAGATCACCTGGTTAGTCAGGGAATTAGACAAATCCTATTCTTAGAGAAAATAGAACCAGCACAGGAGGAGCATGAAAAGTACCATAGCAATGTAAAAGAATTGGTATTCAAATTTGGTTTACCTAGGCTAGTGGCAAAACAGATAGTGGACACATGTGATAAGTGCCACCAGAAAGGAGAAGCCATACATGGGCAAGTAAATGCAGAACTAGGGACTTGGCAAATGGACTGTACGCACCTAGAGGGCAAAATAATTATAGTTGCAGTGCATGTGGCTAGTGGATTCATAGAGGCAGAAGTAATCCCGCAGGAAACAGGAAGACAAACAGCACTGTTTCTGTTAAAATTAGCTGGCAGATGGCCCATCACACATCTGCACACTGATAATGGTGCCAATTTCACATCACAAGAAGTGAAGATGGTTGCCTGGTGGGCAGGGATTGAACAGACCTTTGGGGTGCCTTATAATCCACAGAGTCAAGGAGTAGTGGAAGCAATGAACCATCATCTAAAAACCCAGATAGATAGAATTAGAGAACAGGCAAATTCAATAGAGACTATAGTACTAATGGCAGTTCATTGCATGAATTTTAAAAGAA--
	EF569747_sm04_FPC_1    AATCAAGAAGTAGATCATCTGGTAAGTCAAGGAATTAGACAAGTCCTATTCTTAGAAAAAATAGAACCAGCACAAGAAGAGCATGAAAAATACCATAGCAATGTAAAAGAATTAGTATTCAAATTTGGCTTACCTAGGCTGGTAGCAAAACAGATAGTAGACACATGTGATAAATGTCACCAGAAAGGAGAAGCCATACATGGACAAGTAAATGCAGAACTAGGGACTTGGCAAATGGACTGTACACACCTAGAGGGCAAAATAATTATAGTTGCAGTACATGTGGCTAGTGGATTCATAGAGGCAGAAGTAATCCCGCAGGAAACAGGAAGACAAACAGCACTGTTTCTGCTAAAATTAGCCAGCAGATGGCCCATCACACATCTGCATACTGATAATGGTGCCAATTTCACATCGCAAGAAGTGAAAATGGTTGCTTGGTGGGCAGGGATTGAACAGACCTTTGGGGTGCCTTATAATCCACAGAGCCAAGGAGTAGTGGAAGCAATGAACCATCATCTAAAAACCCAGATAGATAGAATTAGGGAACAGGCAAATTCAATAGAAACTATAGTACTAATGGCAGTTCACTGCATGAATTTTAAAAGAA--
	EF569746_sm04_FOT_3    AATCAAGAAATAGACCATCTGGTCAGTCAAGGGATTAGGCAAGTCTTGTTCCTAGAAAAAATAGAGCCAGCTCAAGAAGAGCACGAAAAATATCACAGCAATGTAAAAGAATTGGTCTTTAAATTTGGGATACCAAGATTAGTAGCAAAACAGATAGTGGATACCTGTGATAAATGTCAGCAGAAAGGAGAAGCTATACATGGACAGGTAAACACAGAATTAGGAGTTTGGCAAATGGACTGCACACATCTAGAGGGCAAAGTTATTATAGTAGCAGTGCATGTGGCTAGTGGATTCATAGAGGCAGAAGTAATCCCACAAGAAACAGGAAGACAGACAGCATTGTTCTTGTTAAAATTAGCCAGCAGATGGCCCATCACACACCTGCACACAGATAATGGTGCTAACTTTGCTTCGCAAGAAGTAAAGATGGTAGCCTGGTGGGCAGGTATAGAACACACCTTTGGAGTACCATATAATCCACAAAGTCAAGGAGTAGTAGAAGCAATGAATCATCACCTAAAAAATCAGATAGAGAGAATTAGGGAGCAAGCAAATTCAGTAGAAACAATAGTGCTCATGGCAGTTCATTGCATGAATTTTAAAAGAA--
	EF569745_sm04_FOQ_1    AATCAAGAAGTAGATCACTTGGTTAGTCAAGGAATTAGACAAGTCCTATTCTTAGAAAAAATAGAACCAGCACAAGAAGAGCATGAAAAGTACCATAGCAATGTAAAAGAATTGGTATTCAAATTTGGTATACCTAGGCTAGTGGCAAAACAAATAGTAGACACATGTGACAAATGCCAACAGAAAGGAGAAGCCATACATGGGCAAGTAAATGCAGAACTAGGGACTTGGCAAATGGACTGTACACACCTAGAGGGCAAGATAATCATAGTTGCAGTACATGTGGCTAGTGGATTCATAGAGGCAGAAGTAATCCCACAGGAAACAGGAAGACAAACAGCACTGTTTCTGCTAAAATTAGCTAGCAGATGGCCCATCACACATCTGCATACTGATAATGGTGCCAATTTCACATCACAAGAAGTGAAAATGGTTGCCTGGTGGGCAGGGATTGAGCAGACCTTCGGGGTACCTTATAATCCACAGAGCCAAGGAGTAGTGGAAGCAATGAACCATCATCTAAAAACCCAGATAGATAGAATTAGAGAACAGGCAAATTCAATAGAGACTATAGTACTAATGGCAGTTCATTGCATGAATTTTAAAAGAA--
	EF569744_sm04_FOH_1    AATCAAGAAGTAGATCACCTGGTTAGTCAAGGAATTAGACAAGTCCTATTCTTAGAAAAAATAGAACCAGCACAAGAGGAGCATGAAAAGTACCATAGCAATGTAAAAGAATTGGTATTCAAATTTGGTTTACCTAGGCTAGTAGCAAAACAGATAGTAGATACATGTGATAAATGCCACCAGAAAGGAGAAGCCATACACGGGCAAGTAAATGCAGAACTAGGGACTTGGCAAATGGACTGTACGCACCTAGAAGGCAAAATAATCATAGTTGCAGTACATGTGGCTAGTGGGTTCATAGAGGCAGAAGTAATCCCGCAAGAAACAGGAAGACAAACAGCACTGTTTCTGCTAAAATTAGCTAGCAGATGGCCCATCACACATCTGCATACTGATAATGGTGCCAATTTCACATCACAAGAAGTGAAAATGGTTGCTTGGTGGGCAGGGATTGAACAGACCTTTGGGGTGCCTTATAATCCACAAAGCCAAGGAGTAGTGGAAGCAATGAACCATCATCTAAAAACCCAGATAGATAGAATTAGAGAACAGGCAAATTCAATAGAGACCATAGTACTAATGGCAGTTCATTGCATGAATTTTAAAAGAA--
	EF569743_sm04_FNW_1    AATCAAGAAGTAGATCACCTGGTTAGTCAAGGAATTAGACAAGTCCTATTCTTAGAGAAAATAGAACCAGCACAGGAGGAGCATGAAAAGTACCATAGCAATGTAAAAGAATTGGTATTCAAATTTGGTCTACCTAGGCTAGTGGCAAAACAGATAGTGGACACATGTGATAAGTGTCACCAGAAAGGAGAAGCTATACATGGGCAAGTAAATGCAGAACTAGGGACTTGGCAAATGGACTGCACACACCTAGAGGGCAAAACAATCATAGTTGCAGTGCATGTAGCTAGTGGATTCATAGAGGCAGAAGTAATCCCGCAGGAAACAGGAAGACAAACAGCACTGTTTCTGTTAAAATTAGCTGGCAGATGGCCCATCACACATCTGCATACTGATAATGGTGCCAATTTCACATCACAAGAAGTGAAAATGGTTGCTTGGTGGGCAGGGATTGAACAGACCTTCGGGGTGCCTTATAATCCACAGAGTCAAGGAGTAGTGGAAGCAATGAACCATCATCTAAAAACCCAGATAGATAGAATTAGAGAACAAGCAAATTCAATAGAGACTATAGTATTAATGGCAGTTCATTGCATGAATTTTAAAAGAA--
	EF569742_sm04_FNT_2    AATCAAGAAATAGACCACCTAGTTAGTCAGGGAATCAGGCAAGTTCTCTTCTTAGAGAAAATAGAGCCAGCACAAGAAGAGCATGAAAGATACCATAGCAATGTAAAAGAATTGGTATTCAAATATGGGATACCTAGATTAGTAGCCAAACAGATAGTAGATACATGTGATAAGTGCCACCAAAAAGGGGAAGCTATACATGGACAAGTAAATTCAGACCTAGGAACTTGGCAAATGGATTGTACCCACCTAGAAGGCAAAGTGATCATAGTTGCAGTACATGTAGCTAGTGGATTCATAGAAGCAGAAGTAATTCCACAAGAAACAGGAAGACAGACAGCATTATTCCTGTTAAAATTGGCAGGCAGGTGGCCTATTACACACCTCCACACAGATAATGGTGCCAACTTTACTTCACAAGAAGTGAAAATGGTTGCCTGGTGGGCAGGGATAGAGCAAACCTTTGGAGTACCTTACAATCCACAGAGCCAAGGGGTAGTAGAAGCAATGAATCATCATCTAAAGAATCAAATAGATAGAATCAGAGAGCAGGCAAATTCAATGGAAACCATAGTATTAATGGCAGTTCATTGCATGAATTTTAAAAGAA--
	EF569741_sm04_FNR_1    AATCAAGAAGTAGATCATCTGGTTAGTCAAGGAATTAGACAAGTCCTATTCTTAGAAAAAATAGAACCAGCACAGGAAGAGCATGAAAAGTACCATAGCAATGTAAAAGAATTGGTATTCAAATTTGGTATACCTAGGCTAGTAGCAAAACAGATAATAGACACATGTGATAAATGCCACCAGAAAGGAGAAGCCATACATGGGCAAGTAAATGCAGAACTAGGGACTTGGCAAATGGACTGTACACACCTAGAGGGCAAGATAATCATAGTTGCAGTACATGTGGCTAGTGGATTCATAGAGGCAGAAGTAATCCCACAGGAAACAGGAAGACAAACAGCACTGTTTCTGCTAAAATTAGCTAGCAGATGGCCCATCACACATCTGCATACTGATAATGGTGCCAATTTCACATCACAAGAAGTGAAAATGGTTGCCTGGTGGGCAGGGATTGAGCAGACCTTCGGGGTACCTTATAATCCACAGAGCCAAGGAGTAGTGGAAGCAATGAACCATCATCTAAAAACCCAGATAGATAGAATTAGAGAACAGGCAAATTCAATAGAAACTATAGTGCTAATGGCAGTTCATTGCATGAATTTTAAAAGAA--
	EF569740_sm04_FNP_1    AATCAAGAAGTAGATCACCTGGTTAGTCAAGGAATTAGACAAGTCCTATTCTTAGAAAAAATAGAACCAGCACAAGAAGAGCATGAAAAGTACCATAGCAATGTAAAAGAATTGGTATTCAAATTTGGTATACCTAGGCTAGTAGCAAAACAGATAGTAGACACATGTGACAAATGCCAACAGAAAGGAGAAGCCATACATGGGCAAGTAAATGCAGAACTAGGGACTTGGCAAATGGACTGTACGCACCTAGAGGGCAAGATAATCATAGTTGCAGTACATGTGGCTAGTGGATTCATAGAGGCAGAAGTAATCCCACAGGAGACAGGAAGACAAACAGCACTGTTTCTGCTAAAATTAGCTAGCAGATGGCCCATCACACATCTGCATACTGACAATGGTACCAATTTCACATCACAAGAAGTGAAAATGGTTGCCTGGTGGGCAGGGATTGAGCAGACCTTCGGGGTACCTTATAATCCACAGAGCCAAGGAGTAGTGGAAGCAATGAACCATCATCTAAAAACCCAGATAGATAGAATTAGAGAACAGGCAAATTCAATAGAGACTATAGTATTAATGGCAGTTCATTGCATGAATTTTAAAAGAA--
	EF569739_sm04_FNN_1    AATCAAGAAGTAGATCACCTAGTCAGTCAAGGAATTAGACAGGTCCTATTCTTAGAAAAAATAGAACCAGCACAAGAAGAGCATGAAAAGTACCATAGCAATGTAAAAGAATTGGTATTCAAATTTGGTTTACCTAGGCTAGTAGCAAAACAGATAGTAGACACATGTGATAAATGCCACCAGAAAGGAGAAGCCATACATGGGCAAGTAAATGCAGAACTAGGGACTTGGCAAATGGACTGTACGCACCTAGAGGGCAAAATAATCATAGTTGCAGTACATGTGGCTAGTGGATTCATAGAGGCAGAGGTAATCCCGCAGGAAACAGGAAGACAGACAGCACTGTTTCTGCTAAAATTAGCTAGCAGATGGCCCATCACACATCTGCATACTGATAATGGTGCCAATTTCACCTCGCAGGAAGTGAAAATGGTTGCCTGGTGGGCAGGGATTGAACAGACCTTTGGGGTGCCTTATAATCCTCAGAGCCAAGGAGTAGTGGAAGCAATGAACCATCATCTAAAAACCCAGATAGATAGAATTAGAGAACAGGCAAATTCAATAGAGACTATAGTACTAATGGCAGTTCATTGCATGAATTTTAAAAGAA--
	EF569738_sm04_FNG_5    AATCAGGAAATAGATCATTTAGTTAGTCAAGGGATCAGACAGGTCCTGTTCCTAGAAAAAATAGAGCCAGCACAAGAAGAGCATGAGAAGTACCACAGTAATGTAAAAGAGCTAGTGTTCAAATTTGGAATACCTAGATTAGTAGCAAAACAGATAATTGATACTTGTGACAAATGCCACCAAAAAGGAGAAGCAATACATGGACAAGTAAATGCAGAGTTAGGGACTTGGCAAATGGACTGCACGCACTTAGAAGGAAAGGTAATCATAGTAGCAGTGCATGTGGCTAGTGGATTCATAGAGGCAGAAGTAATACCACAAGAAACAGGAAGACAGACAGCATTATTCCTGTTAAAATTGGCAAGCAGATGGCCCATCACACATTTGCATACAGACAATGGTGCCAATTTCACCTCACAAGAAGTGAAAATGGTAGCCTGGTGGGCAGGCATAGAACAAACCTTTGGGGTGCCTTATAATCCACAGAGTCAAGGAGTGGTGGAAGCAATGAACCATCACTTAAAAACTCAGATAGACAGAATTAGAGAACAAGCAAACTCAGTAGAAACAATAGTACTCATGGCGGTTCATTGCATGAATTTTAAAAGAA--
	EF569737_sm04_FMR_1    AATCAAGAAGTAGATCACTTGGTTAGTCAAGGAATTAGACAAGTCCTATTCTTAGAAAAAATAGAACCAGCACAAGAAGAGCATGAAAAGTACCATAGCAATGTAAAAGAATTGGTATTCAAATATGGTATACCTAGGCTAGTAGCAAAACAGATAGTAGACACATGTAACAAATGCCAGCAGAAAGGAGAAGCCATACATGGGCAAGTAAATGCAGAACTAGGGACTTGGCAAATGGACTGTACACACCTAGAGGGCAAGATAATCATAGTTGCAGTACATGTGGCTAGTGGATTCATAGAGGCAGAAGTAATCCCACAGGAAACAGGAAGACAAACAGCACTGTTTCTGCTAAAATTAGCTAGCAGATGGCCCATCACACATCTGCATACTGACAACGGTGCCAATTTCACCTCACAAGAAATGAAGATGGTTGCCTGGTGGGCAGGAATTGAGCAGACCTTTGGGGTACCTTATAATCCACAAAGCCAAGGAGTAGTGGAAGCAATGAACCATCATCTAAAAACCCAGATAGATAGAATTAGAGGGCAGGCAAATTCAATAGAGACTATAGTACTAATGGCAGTTCATTGCATGAATTTTAAAAGAA--
	EF569736_sm04_FMO_2    AATCAAGAAATAGACCACCTAGTTAGTCAGGGAATCAGGCAAGTTCTCTTCTTAGAGAAGATAGAGCCAGCACAAGAAGAGCATGAAAGATACCATAGCAATGTAAAGGAACTGGTATTCAAATATGGGATACCTAGATTAGTAGCCAGACAGATAGTAGATACATGTGATAAGTGCCATCAAAAAGGGGAAGCTATACATGGACAAGTAAATTCAGACTTAGGAACTTGGCAAATGGATTGTACCCACCTAGAAGGAAAAGTGATCATAGTTGCAGTACATGTAGCCAGTGGATTCATAGAAGCAGAAGTAATTCCACAAGAGACAGGAAGACAGACAGCACTATTCCTGTTAAAATTGGCAGGCAGATGGCCTATTACACACCTCCACACGGATAATGGTGCCAACTTTACTTCACAAGAAGTGAAGATGGTCGCCTGGTGGGCAGGGATAGAGCAAACCTTTGGAGTACCCTACAATCCACAGAGCCAAGGGGTAGTAGAAGCAATGAATCATCATCTAAAGAATCAAATAGACAGAATCAGAGAGCAGGCAAATTCAATGGAAACTATAGTATTAATGGCAGTTCATTGCATGAATTTTAAAAGAA--
	EF569735_sm04_FMI_1    AATCAAGAAGTAGATCACCTGGTTAGTCAAGGAATTAGACAAGTCCTATTCTTAGAAAAAATAGAACCAGCACAAGAAGAGCATGAAAAGTACCACAGCAATGTAAAAGAGTTGGTATTCAAATTTGGCTTGCCTAGGCTAGTAGCAAAACAGATAGTAGACACATGTGATAAATGCCACCAGAAAGGAGAAGCCATACATGGGCAAGTAAATGCAGAACTAGGGACTTGGCAAATGGACTGTACGCACCTAGAGGGCAAAATAATCATAGTTGCAGTACATGTGGCTAGTGGATTCATAGAGGCAGAGGTAATCCCGCAGGAAACAGGAAGACAGACAGCACTGTTTCTGCTAAAATTAGCTAGCAGATGGCCCATCACACATCTGCATACTGATAATGGTGCCAATTTCACATCACAAGAAGTGAAAATGGTCGCCTGGTGGGCAGGGATTGAACAGACCTTTGGGGTGCCTTATAATCCACAGAGCCAAGGAGTAGTGGAAGCAATGAACCATCATCTAAAAACCCAGATAGATAGAATTAGAGAGCAGGCAAATTCAATAGAGACTATAGTACTAATGGCAGTTCATTGCATGAATTTTAAAAGAA--
	EF569734_sm04_FLV_3    AATCAAGAAATAGACCATTTGGTTAGTCAAGGGATTAGGCAAGTCTTGTTCCTAGAAAAGATAGAACCAGCCCAAGAAGAGCACGAGAAATATCACAGTAATGTAAAAGAATTAGTCTTTAAATTTGGAATACCAAGATTAGTAGCAAAACAGATAGTGGATACCTGTGATAAATGCCAGCAGAAAGGAGAAGCTATACATGGACAGGTAAACACAGAGTTAGGAGTTTGGCAAATGGACTGTACACACCTAGAGGGCAAAGTTGTTATAGTAGCAGTGCATGTGGCCAGTGGATTCATAGAGGCAGAAGTAATCCCACAAGAGACAGGAAGACAGACAGCATTGTTCCTGTTAAAATTGGCCAGTAGGTGGCCCATCACACACCTGCACACAGATAATGGTGCTAATTTTGCTTCGCAAGAAGTAAAAATGGTAGCCTGGTGGGCAGGTATAGAACATACCTTTGGGGTACCATATAATCCACAAAGTCAAGGAGTAGTAGAAGCAATGAATCATCATCTGAAAAATCAGATAGAGAGAATTAGAGAACAGGCAAACTCAGTAGAAACAATAGTGCTCATGGCAGTTCATTGCATGAATTTTAAAAGAA--
	EF569733_sm04_FLS_1    AATCAAGAAGTAGATCACTTGGTTAGTCAAGGAATCAGACAAGTCCTATTCTTAGAAAAAATAGAACCAGCACAAGAAGAGCATGAAAAGTACCATAGCAATGTAAAAGAATTGGTATTCAAATTTGGTATACCTAGGCTAGTAGCAAAACAGATAATAGACACATGTGATAAATGCCACCAGAAAGGAGAAGCCATACATGGGCAAGTAAATGCAGAACTAGGGACTTGGCAAATGGACTGTACACACCTAGAGGGCAAGATAATCATAGTTGCAGTACATGTGGCTAGTGGATTCATAGAGGCAGAAGTAATCCCACAGGAAACAGGAAGACAAACAGCACTGTTTCTGCTAAAATTAGCTAGCAGATGGCCCATCACACATCTGCATACTGACAATGGTGCCAATTTCACATCACAAGAAGTGAAAATGGTTGCCTGGTGGGCAGGGATTGAGCAGACCTTCGGGGTACCTTATAATCCACAGAGCCAAGGAGTAGTGGAGGCAATGAACCATCATCTAAAAACCCAGATAGATAGAATTAGAGAGCAGGCAAATTCAATAGAGACTATAGTACTAATGGCAGTTCATTGCATGAATTTTAAAAGAA--
	EF569732_sm04_FLJ_1    AATCAAGAAGTAGATCACCTGGTTAGTCAAGGAATTAGACAAGTCCTATTCTTAGAAAAAATAGAACCAGCACAAGAGGAGCATGAAAAGTACCATAGCAATGTAAAAGAATTGGTATTCAAATTTGGTTTACCTAGGCTAGTAGCAAAACAGATAGTGGACACATGTGATAAGTGCCACCAGAAAGGAGAAGCCATACATGGGCAAGTAAATGCAGAACTAGGGACTTGGCAAATGGACTGTACGCACCTAGAGGGCAAAATAATTATAGTTGCAGTGCATGTGGCTAGTGGGTTCATAGAGGCAGAAGTAATCCCACAGGAAACAGGAAGACAAACAGCACTGTTTCTGTTAAAATTAGCTGGCAGATGGCCCATCACACATCTACATACTGATAATGGTGCCAATTTCACATCACAAGAAGTGAAAATGGTTGCCTGGTGGGCAGGGATTGAGCAGACCTTTGGGGTGCCTTATAATCCACAGAGTCAAGGAGTAGTGGAAGCAATGAACCATCATCTAAAAACCCAGATAGATAGAATTAGAGAACAGGCAAATTCAATAGAGACTATAGTACTAATGGCAGTTCATTGCATGAATTTTAAAAGAA--
	EF569731_sm04_FKW_3    AATCAAGAAATAGACCGTCTGGTAAGTCAAGGGATTAGGCAAGTCTTGTTCCTAGAAAAGATAGAGCCAGCCCAAGAAGAGCATGAAAAATATCACAGCAATGTAAAAGAATTGGTCTTTAAATTTGGGATACCGAGATTAGTAGCAAAACAGATAGTAGATACCTGTGATAAATGCCAGCAGAAAGGAGAAGCTATACATGGACAGGTAAATACAGAATTAGGAGTTTGGCAAATGGACTGCACACACCTAGAGGGCAAAGTTATTATAGTAGCAGTGCATGTGGCTAGTGGATTCATAGAGGCAGAAGTAATCCCACAAGAAACAGGAAGACAGACAGCATTGTTCCTGTTAAAATTAGCTAGCAGATGGCCCATTACACACCTGCACACAGATAATGGTGCTAACTTTGCTTCGCAAGAAGTGAAGATGGTAGCCTGGTGGGCAGGTATAGAACACACATTTGGAGTACCATACAATCCACAAAGTCAAGGAGTAGTAGAAGCAATGAATCATCACCTAAAGAATCAGATAGAGAGAATTAGAGAGCAGGCAAACTCAGTAGAAACAATAGTGCTCATGGCAGTTCATTGCATGAATTTTAAAAGAA--
	EF569730_sm04_FKR_1    AATCAAGAAGTAGATCATCTGGTTAGTCAAGGAATTAGACAAGTCCTATTCTTAGAAAAAATAGAACCAGCACAGGAAGAGCATGAAAAGTACCATAGTAATGTAAAAGAATTGGTATTCAAGTTTGGTATACCTAGGCTAGTAGCAAAACAGATAATAGACACATGTGATAAATGCCACCAGAAAGGAGAAGCCATACATGGGCAAGTAAATGCAGAACTAGGGACTTGGCAAATGGACTGTACACACCTAGAGGGCAAAATAATCATAGTTGCAGTACATGTGGCTAGTGGATTCATAGAGGCAGAAGTAATCCCACAAGAAACAGGAAGACAAACAGCACTGTTTCTGCTAAAATTAGCTAGCAGATGGCCCATCACACATCTGCATACTGATAATGGTGCCAATTTCACATCACAAGAAGTGAAAATGGTTGCCTGGTGGGCAGGGATTGAGCAGACCTTCGGGGTACCTTATAATCCACAGAGCCAAGGAGTAGTGGAAGCAATGAACCATCATCTAAAAACCCAGATAGATAGAATTAGAGAACAGGCAAATTCAATAGAAACTATAGTGCTAATGGCAGTTCATTGCATGAATTTTAAAAGAA--
	EF569729_sm04_FKP_1    AATCAAGAAGTAGATCACCTGGTTAGTCAGGGAATTAGACAAGTCCTATTCTTAGAAAAAATAGAACCAGCACAAGAAGAGCATGAAAAGTACCATAGCAATGTAAAAGAATTGGTATTCAAATTTGGTTTACCTAGGCTAGTAGCAAAACAGATAGTAGACACATGTGATAAATGCCACCAGAAAGGAGAAGCCATACATGGGCAAGTAAATGCAGAACTAGGGACTTGGCAAATGGACTGTACGCACCTAGAGGGCAAAATAATCATAGTTGCAGTACATGTGGCTAGTGGATTCATAGAGGCAGAGGTAATCCCGCAGGAAACAGGAAGACAGACAGCACTGTTTCTGCTAAAATTAGCTGGCAGATGGCCCATCACACATCTGCATACTGATAATGGTGCCAATTTCACATCACAAGAAGTGAAAATGGTTGCCTGGTGGGCAGGAATTGAACAGACCTTTGGGGTGCCTTATAATCCACAGAGCCAAGGAGTAGTGGAAGCAATGAACCATCATTTAAAAACCCAGATAGATAGAATTAGAGAACAGGCAAATTCAATAGAGACTATAGTACTAATGGCAGTTCATTGCATGAATTTTAAAAGAA--
	EF569728_sm04_FKO_3    AATCAAGAAATAGACCATTTGGTTAGTCAAGGGATTAGGCAAGTCTTGTTCCTAGAAAAGATAGAACCAGCCCAAGAAGAGCACGAAAAATATCACAGTAATGTAAAAGAATTGGTCTTTAAATTTGGGATACCAAGATTAGTAGCAAAACAGATAGTAGATACCTGTGATAAATGCCAGCAGAAAGGAGAAGCTATACATGGACAGGTAAACACAGAGTTAGGAGTTTGGCAAATGGACTGTACACACCTAGAGGGCAAAGTTATTATAGTAGCAGTGCATGTGGCTAGTGGATTCATAGAGGCAGAAGTAATCCCACAAGAAACAGGAAGACAGACAGCATTGTTCCTGTTAAAATTAGCTAGCAGGTGGCCCATCACACACCTGCACACAGATAATGGTGCTAACTTTACTTCACAAGAAGTAAAGATGGTAGCCTGGTGGGCAGGTATAGAACACACCTTTGGGGTACCATATAATCCACAAAGTCAAGGAGTAGTAGAAGCAATGAATCATCATCTGAAGAATCAGATAGAGAGAATTAGAGAGCAGGCAAACTCAGTAGAAACAATAGTGCTCATGGCAGTTCATTGCATGAATTTTAAAAGAA--
	EF569727_sm04_FKN_2    AATCAAGAAATAGACCACCTAGTTAGTCAGGGAATCAGGCAAGTTCTCTTCTTAGAGAAAATAGAGCCAGCACAAGAAGAGCATGAAAGATACCATAGCAATGTAAAGGAATTGGTATTCAAATATGGGATACCTAGATTAGTAGCCAAACAGATAGTAGATGCATGTGATAAGTGCCACCAAAAAGGGGAAGCTATACATGGACAAGTAAATTCAGACTTAGGAACTTGGCAAATGGATTGTACCCACCTAGAAGGAAAAGTGATCATAGTTGCAGTACATGTAGCCAGTGGATTCATAGAAGCAGAAGTAATTCCACAAGAGACAGGAAGACAGACAGCACTATTCCTGTTAAAATTGGCAGGCAGATGGCCTATTACACACCTCCACACGGATAATGGTGCCAACTTTACTTCACAAGAAGTGAAGATGGTCGCCTGGTGGGCAGGGATAGAGCAAACCTTTGGAGTACCCTACAATCCACAGAGCCAAGGGGTAGTAGAAGCAATGAATCATCATCTAAAGAATCAAATAGATAGAATCAGAGAGCAGGCAAATTCAATGGAAACCATAGTATTAATGGCAGTTCATTGCATGAATTTTAAAAGAA--
	EF569726_sm04_FKL_2    AATCAAGAAATAGACCACCTAGTTAGTCAGGGAATTAGGCAAGTTCTCTTCTTGGAGAAAATAGAGCCAGCACAAGAAGAGCATGAAAGATACCACAGCAATGTAAAAGAATTAGTATTCAAATATGGGATACCTAGATTAGTAGCCAAACAGATAGTAGATGCATGTGATAAATGCCACCAAAAAGGGGAAGCTATACATGGACAAGTAAATTCAGACCTAGGAACTTGGCAAATGGATTGTACCCACCTAGAAGGCAAAGTAATCATAGTTGCAGTACATGTAGCTAGTGGATTTATAGAAGCAGAAGTAATTCCACAAGAGACAGGAAGACAAACAGCACTGTTCTTGTTGAAATTGGCAGGCAGGTGGCCTATTACACACCTCCACACAGATAATGGTGCCAACTTTACTTCACAAGAAGTAAAGATGGTTGCCTGGTGGGCAGGGATAGAACAGACCTTTGGGGTACCATACAATCCACAGAGCCAAGGGGTAGTAGAAGCAATGAATCATCATCTAAAGAATCAAATAGATAGAATCAGAGAGCAGGCAAATTCAATGGAAACCATAGTATTAATGGCAGTTCATTGCATGAATTTTAAAAGAA--
	EF569725_sm04_FJQ_3    AATCAAGAAATAGACCATTTGGTTAGTCAAGGGATTAGGCAAATCTTGTTCCTAGAGAAGATAGAACCAGCCCAAGAAGAGCACGAAAAATATCACAGCAATGTAAAAGAATTGGTCTTTAAATTTGGGATACCAAGATTAGTAGCAAAACAGATAGTAGATACCTGTGACAAATGCCAGCAGAAAGGAGAAGCTATACATGGACAGGTAAACACAGAGTTAGGAGTTTGGCAAATGGACTGTACACACCTAGAGGGCAAAGTTATTATAGTAGCAGTGCATGTGGCTAGTGGATTCATAGAGGCAGAGGTAATCCCACAAGAAACAGGAAGACAGACAGCATTGTTCCTGTTGAAGTTAGCTAGCAGGTGGCCCATCACACACCTGCACACAGATAATGGTGCTAACTTTGCTTCGCAAGAAGTAAAGATGGTAGCCTGGTGGGCAGGTATAGAACACACCTTTGGGGTACCATATAATCCACAAAGTCAAGGAGTAGTAGAAGCAATGAATCATCACCTGAAGAATCAGATAGAGAGAATTAGAGAGCAGGCAAACTCAATAGAAACAATAGTGCTCATGGCAGTTCATTGCATGAATTTTAAAAGAA--
	EF569724_sm04_FJN_1    AATCAAGAGGTAGATCACCTAGTTAGTCAGGGAATTAGACAAGTCCTATTCTTAGAGAAAATAGAACCAGCACAGGAGGAGCATGAAAAGTACCATAGCAATGTAAAAGAATTGGTATTCAAATTTGGTTTACCTAGGCTAGTAGCAAAACAGATAGTGGACACATGTGATAAATGCCACCAGAAAGGAGAAGCCATACATGGGCAAGTAAATGCAGAACTAGGGACTTGGCAAATGGACTGTACGCACCTAGAGGGCAAAATAATTATAGTTGCAGTGCATGTGGCTAGTGGATTCATAGAGGCAGAAGTAATCCCGCAGGAAACAGGAAGACAAACAGCACTGTTTCTGTTAAAATTAGCTGGCAGATGGCCCATCACACATCTGCATACTGATAATGGTGCCAATTTCACATCACAAGAAGTGAAAATGGTTGCCTGGTGGGCAGGGATTGAACAGACCTTTGGGGTGCCTTATAATCCACAGAGTCAAGGAGTAGTGGAAGCAATGAACCATCATCTAAAAACCCAGATAGATAGAATTAGAGAACAGGCAAATTCAATAGAGACTATAGTACTAATGGCAGTTCATTGCATGAATTTTAAAAGAA--
	EF569723_sm04_FJG_1    AATCAAGAAGTAGATCACCTGGTTAGTCAAGGAATTAGACAAGTCCTATTCTTAGAAAAAATAGAACCAGCACAAGAGGAGCATGAAAAATACCATAGCAATGTAAAAGAATTGGTATTCAAATTTGGTATACCTAGGCTAGTAGCAAAACAGATAGTAGACACATGTGATAAATGCCACCAGAAAGGAGAAGCCATACACGGGCAAGTAAATGCAGAACTAGGGACTTGGCAAATGGACTGTACGCATCTAGAAGGCAAAATAATTATAGTTGCAGTACATGTGGCTAGTGGATTCATAGAGGCAGAAGTGATCCCGCAGGAAACAGGAAGGCAAACAGCACTGTTTCTGCTAAAATTAGCTAGCAGATGGCCCATCACACATCTGCATACTGATAATGGTGCCAATTTCACATCACAAGAGGTAAAAATGGTTGCCTGGTGGGCAGGGATTGAACAGACCTTTGGGGTGCCTTATAATCCACAAAGCCAAGGAGTAGTGGAGGCAATGAACCATCATCTGAAAACCCAGATAGATAGAATTAGAGAACAGGCAAATTCAATAGAGACCATAGTACTAATGGCAGTTCATTGCATGAATTTTAAAAGAA--
	EF569722_sm04_FIQ_1    AATCAAGAAGTAGATCATCTGGTAAGTCAAGGAATTAGACAAGTCCTATTCTTAGAAAAAATAGAACCAGCACAAGAAGAGCATGAGAAGTACCATAGCAATGTAAAAGAATTAGTATTCAAATTTGGCTTACCTAGGCTAGTAGCAAAACAGATAGTAGACACATGTGATAAATGTCACCAGAAAGGAGAAGCCATACATGGACAAGTAAATGCAGAACTAGGGACTTGGCAGATGGACTGTACACACCTAGAGGGCAAAATAATTATAGTTGCAGTACATGTGGCTAGTGGATTCATAGAGGCAGAAGTAATCCCGCAGGAAACAGGAAGACAAACAGCACTGTTTCTGCTAAAATTAGCCAGCAGATGGCCCATCACACATCTGCATACTGATAATGGTGCCAATTTCACATCGCAAGAAGTGAAAATGGTTGCTTGGTGGGCAGGGATTGAACAGACCTTTGGGGTACCTTATAATCCACAGAGCCAAGGAGTAGTGGAAGCAATGAACCATCATCTAAAAACCCAGATAGATAGAATTAGGGAACAGGCAAATTCAATAGAAACTATAGTACTAATGGCAGTTCATTGCATGAATTTTAAAAGAA--
	EF569721_sm04_FIT_2    AATCAAGAAATAGATCACTTAGTTAGTCACGGGATTAGGCAGGTTCTCTTCTTAGAGAAAATAGAGCCAGCACAAGAAGAACATGAAAGATACCATAGCAATGTAAAAGAATTGGTATTCAAATATGGGATACCTAGATTAGTAGCCAAACAGATAGTAGATACATGTGATAAGTGTCACCAAAAAGGGGAAGCTATACATGGGCAAGTAAATTCAGACCTAGGAACTTGGCAAATGGATTGTACCCACCTAGAAGGCAAAGTGATCATAGTTGCAGTACATGTAGCTAGTGGATTCATAGAAGCAGAAGTAATTCCACAAGAGACAGGAAGACAAACTGCACTATTCCTGTTAAAATTGGCAGGCAGATGGCCTATTACACACCTCCACACAGATAATGGTGCCAACTTTACTTCACAAGAAGTGAAGATGGTCGCCTGGTGGGCAGGGATAGAGCAGACCTTTGGAGTACCCTACAATCCACAGAGCCAAGGGGTAGTAGAAGCAATGAATCATCATCTAAAGAATCAAATAGATAGAATCAGAGAGCAGGCAAATTCAATGGAAACCATAGTATTAATGGCAGTTCATTGCATGAATTTTAAAAGAA--
	EF569720_sm04_FIN_1    AATCAAGAAGTAGATCATTTGGTAAGTCAAGGAATTAGACAAGTCCTATTCTTAGAAAAAATAGAACCAGCACAAGAAGAGCATGAGAAGTACCATAGCAATGTAAAAGAATTAGTATTCAAATTTGGCTTACCTAGGCTAGTAGCAAAACAGATAGTAGACACATGTGATAAATGTCACCAGAAAGGAGAAGCCATACATGGACAAGTAAATGCAGAACTAGGGACTTGGCAAATGGACTGTACACACCTAGAGGGCAAAATAATTATAGTTGCAGTACATGTGGCTAGTGGATTCATAGAGGCAGAAGTAATCCCGCAGGAAACAGGAAGACAAACAGCACTGTTTCTGCTAAAATTAGCCAGCAGATGGCCCATCACACATCTGCATACTGATAATGGTGCCAATTTCACATCGCAAGAAGTGAAAATGGTTGCTTGGTGGGCAGGGATTGAACAGACCTTTGGGGTACCTTATAATCCACAGAGCCAAGGAGTAGTGGAAGCAATGAACCATCATCTAAAAACCCAGATAGATAGAATTAGGGAACAGGCAAATTCAATAGAAACTATAGTACTAATGGCAGTTCATTGCATGAATTTTAAAAGAA--
	EF569719_sm04_FIG_1    AATCAAGAAGTAGACCACCTGGTTAGTCAAGGAATTAGACAAGTCCTATTCTTAGAAAAAATAGAACCAGCACAAGAAGAGCATGAAAAGTACCATAGCAATGTAAAAGAATTGATATTCAAATTTGGTATACCTAGGCTAGTAGCAAAACAGATAGTAGACACATGTGATAAATGCCACCAGAAAGGAGAAGCCATACATGGGCAAGTAAATGCAGAACTAGGGACTTGGCAAATGGACTGTACACACCTAGAGGGCAAGATAATCATAGTTGCAGTACATGTGGCTAGTGGATTTATAGAGGCAGAAGTAATCCCACAGGAGACAGGAAGACAGACAGCACTGTTTCTGCTAAAATTGGCTAGCAGATGGCCCATCACACATCTGCATACTGATAATGGTGCCAATTTCACATCACAAGAAGTGAAAATGGTTGCCTGGTGGGCAGGGATTGAGCAAACCTTCGGGGTACCTTATAATCCACAGAGCCAAGGAGTAGTGGAAGCAATGAACCATCATCTAAAAACCCAGATAGATAGAATTAGAGAACAGGCAAATTCAATAGAGACTATAGTACTAATGGCAGTTCATTGCATGAATTTTAAAAGAA--
	EF569718_sm04_FHW_2    AATCAAGAAATAGACCACCTAGTTAGTCAGGGAATTAGGCAGGTTCTCTTCTTGGAGAAAATAGAACCAGCACAAGAAGAGCATGAAAGATACCACAGCAATGTAAAAGAATTAGTATTCAAATATGGGATACCTAGATTAGTAGCCAAACAGATAGTAGATACATGTGATAAATGCCACCAAAAAGGGGAAGCTATACATGGACAAGTAAATTCAGATTTAGGAACTTGGCAAATGGATTGTACCCACTTAGAAGGCAAAGTAATCATAGTTGCAGTACATGTAGCTAGTGGATTTATAGAAGCAGAAGTAATTCCACAAGAGACAGGAAGACAAACAGCACTGTTCTTGTTAAAATTGGCAGGTAGGTGGCCTATTACACACCTCCACACAGATAATGGTGCCAACTTTACTTCACAAGAAGTGAAGATGGTTGCCTGGTGGGCAGGGATAGAACAGACCTTTGGGGTACCATACAATCCACAGAGCCAAGGGGTAGTAGAAGCAATGAATCATCATCTAAAGAATCAAATAGATAGAATCAGAGAGCAGGCAAATTCAATGGAAACCATAGTGTTAATGGCAGTTCATTGCATGAATTTTAAAAGAA--
	EF569717_sm04_FHS_1    AATCAAGAAGTAGATCACCTAGTCAGTCAAGGAATTAGACAGGTCCTATTCTTAGAAAAAATAGAACCAGCACAAGAAGAGCATGAAAAGTACCATAGTAATGTAAAAGAATTGGTATTCAAATTTGGCTTACCTAGGCTAGTAGCAAAACAGATAGTAGACACATGTGATAAATGCCACCAGAAAGGAGAAGCCATACATGGGCAAGTAAATGCAGAACTAGGGACTTGGCAAATGGACTGTACGCACCTAGAGGGCAAAATAATCATAGTTGCAGTGCATGTGGCTAGTGGATTCATAGAGGCAGAGGTAATCCCGCAGGAAACAGGAAGACAGACAGCACTGTTTCTGCTAAAATTAGCTGGCAGATGGCCCATCACACATCTGCATACTGATAATGGTGCCAATTTCACCTCGCAGGAAGTGAAAATGGTTGCCTGGTGGGCAGGGATTGAACAGACCTTTGGGGTGCCTTATAATCCACAGAGCCAAGGAGTAGTGGAAGCAATGAACCATCATCTAAAAACCCAGATAGATAGAATTAGAGAACAGGCAAATTCAATAGAGACTATAGTACTAATGGCAGTTCATTGCATGAATTTTAAAAGAA--
	EF569716_sm04_FHR_1    AATCAAGAGGTAGATCACCTGGTTAGTCAAGGAATTAGACAAGTCCTATTCTTAGAAAAAATAGAGCCAGCACAAGAAGAGCATGAAAAATACCACAGCAATGTAAAAGAATTGGTATTCAAATTTGGCATACCTAGGCTAGTAGCAAAACAGATAGTAGACACATGTGATAAATGCCACCAGAAAGGAGAAGCCATACACGGGCAAGTAAATGCAGAACTAGGGACTTGGCAGATGGACTGTACGCACCTAGAGGGCAAAATAATCATAGTTGCAGTACATGTGGCTAGTGGATTCATAGAGGCAGAAGTAATCCCGCAGGAAACAGGAAGGCAAACAGCACTGTTTCTGCTAAAATTAGCTTGCAGATGGCCCATCACACACCTGCATACTGATAATGGTGCCAATTTCACATCGCAAGAAGTGAAAATGGTCGCCTGGTGGGCAGGGATTGAACAGACCTTTGGGGTGCCTTATAATCCACAAAGCCAAGGAGTAGTGGAAGCAATGAACCATCATCTAAAAACCCAGATAGATAGAATTAGAGAGCAGGCAAATTCAATAGAGACCATAGTACTAATGGCAGTTCATTGCATGAATTTTAAAAGAA--
	EF569715_sm04_FGW_1    AATCAAGAAGTAGATCACCTGGTTAGTCAAGGAATTAGACAAGTCCTATTCTTAGAAAAAATAGAACCAGCACAGGAAGAGCATGAAAAGTACCACAGCAATGTAAAAGAGTTGGTATTCAAATTTGGCTTGCCTAGGCTAGTAGCAAAACAGATAGTAGACACATGTGATAAATGCCACCAGAAAGGAGAAGCCATACATGGGCAAGTAAATGCAGAACTAGGGACTTGGCAAATGGACTGTACACACCTAGAGGGCAAAATAATCATAGTTGCAGTACATGTGGCTAGTGGATTCATAGAGGCAGAGGTAATCCCGCAGGAAACAGGAAGACAGACAGCACTGTTTCTGCTAAAATTAGCTGGCAGATGGCCCATCACACATCTGCATACTGATAATGGTGCCAATTTCACATCACAAGAAGTGAAAATGGTCGCCTGGTGGGCAGGGATTGAACAGACCTTTGGGGTGCCTTATAATCCACAGAGCCAAGGAGTAGTGGAAGCAATGAACCATCATCTAAAAACCCAGATAGATAGAATTAGAGAGCAGGCAAATTCAATAGAGACTATAGTACTAATGGCAGTCCATTGCATGAATTTTAAAAGAA--
	EF569714_sm04_FGO_1    AATCAAGAAGTAGATCACCTGGTTAGTCAAGGAATTAGACAAGTCCTATTCTTAGAAAAAATAGAGCCAGCACAAGAAGAGCATGAAAAATACCACAGCAATGTAAAAGAATTGGTATTCAAATTTGGCATACCTAGGCTAGTAGCAAAACAGATAGTAGACACATGTGATAAATGCCACCAGAAAGGAGAAGCCATACATGGGCAAGTAAATGCAGAACTAGGGACTTGGCAAATGGACTGTACGCACCTAGAGGGCAAAATAATCATAGTTGCAGTACATGTGGCTAGTGGATTCATAGAGGCAGAAGTAATCCCGCAGGAAACAGGAAGGCAAACAGCACTGTTTCTGCTAAAATTAGCTTGCAGATGGCCCATCACACACCTGCATACTGATAATGGTGCCAATTTCACATCACAAGAAGTGAAAATGGTCGCCTGGTGGGCAGGGATTGAACAGACCTTTGGGGTGCCTTATAATCCACAAAGCCAAGGAGTAGTGGAAGCAATGAACCATCATCTAAAAACCCAGATAGATAGAATTAGAGAGCAGGCAAATTCAATAGAGACCATAGTACTAATGGCAGTTCATTGCATGAATTTTAAAAGAA--
	EF569713_sm04_FGN_3    AATCAAGAAATAGACCGCCTGGTTAGTCAAGGGATTAGGCAAGTCTTGTTCCTAGAAAAGATAGAGCCAGCCCAAGAAGAGCATGAAAAATATCACAGCAATGTAAAAGAATTGGTCTTTAAATTTGGGATACCAAGATTAGTAGCAAAACAGATAGTAGATACCTGTGATAAATGCCAGCAGAAAGGAGAAGCTATACATGGACAGGTAAACACAGAATTAGGAGTTTGGCAAATGGACTGCACACACCTAGAGGGCAAAGTTATTATAGTAGCAGTGCATGTGGCTAGTGGATTCATAGAGGCAGAAGTAATCCCACAAGAAACAGGAAGACAGACAGCATTGTTCCTGTTAAAATTAGCTAGCAGGTGGCCCATCACACACCTGCACACAGATAATGGTGCTAACTTTGCTTCGCAAGAAGTAAAGATGGTAGCCTGGTGGGCAGGTATAGAACACACCTTTGGAGTACCATATAATCCACAAAGTCAAGGAGTAGTGGAAGCAATGAATCATCACCTAAAGAATCAGATAGACAGAATTAGAGAGCAGGCAAACTCAGTAGAAACAATAGTGCTCATGGCAGTTCATTGCATGAATTTTAAAAGAA--
	EF569712_sm04_FGI_1    AATCAAGAAGTAGATCACCTAGTTAGTCAGGGAATTAGACAAATCCTATTCTTAGAGAAAATAGAACCAGCACAGGAGGAGCATGAAAAGTACCATAGCAATGTAAAAGAATTGGTATTCAAATTTGGTTTACCTAGGCTAGTAGCAAAACAGATAGTAGACACATGTGATAAGTGCCACCAGAAAGGAGAAGCCATACATGGGCAAGTAAATGCAGAACTAGGGACTTGGCAAATGGACTGTACGCACCTAGAGGGCAAAATAATTATAGTTGCAGTGCATGTGGCTAGTGGATTCATAGAGGCAGAAGTAATCCCGCAGGAAACAGGAAGACAAACAGCGCTGTTTCTGTTAAAATTAGCTGGCAGATGGCCCATCACACACCTGCATACTGATAATGGTGCCAATTTCACATCACAAGAAGTGAAAATGGTTGCCTGGTGGGCAGGGATTGAACAGACCTTTGGGGTGCCTTATAATCCACAGAGTCAAGGAGTAGTGGAAGCAATGAACCATCATCTGAAAACCCAGATAGATAGAATTAGAGAACAGGCAAATTCAATAGAGACTATAGTACTAATGGCAGTTCATTGCATGAATTTTAAAAGAA--
	EF569711_sm04_FGL_2    AATCAAGAAATGAACCACCTAGTTAGTCAGGGGATTAGGCAAGTTCTCTTCTTGGAGAAAATAGAGCCAGCACAAGAAGAGCATGAAAGATACCACAGCAATGTAAAAGAATTAGTATTCAAATATGGGATACCTAGATTAGTAGCCAAACAGATAGTAGATACATGTGATAAGTGCCACCAAAAAGGGGAAGCTATACATGGACAAGTAAATTCAGACCTAGGAACTTGGCAAATGGATTGTACCCACCTAGAAGGCAAAGTAATCATAGTTGCAGTACATGTAGCTAGTGGATTTATAGAAGCAGAAGTAATTCCACAAGAGACAGGAAGACAAACAGCACTGTTCTTGTTAAAATTGGCAAGCAGGTGGCCTATTACACACCTCCACACAGATAATGGTGCCAACTTTACTTCACAAGAAGTGAAGATGGTTGCCTGGTGGGCAGGGATAGAACAGACCTTTGGGGTACCATACAATCCACAGAGCCAAGGGGTAGTAGAAGCAATGAATCATCATCTAAAGAGTCAAATAGATAGAATCAGAGAGCAGGCAAATTCAATGGAAACCATAGTATTAATGGCAGTTCATTKCATGAATTTTAAAAGAA--
	EF569710_sm04_FFV_1    AATCAAGAAGTAGATCACCTAGTTAGTCAAGGAATTAGACAGGTCCTATTCTTAGAAAAAATAGAACCAGCACAAGAAGAGCATGAAAAGTACCATAGCAATGTAAAAGAATTGGTATTCAAATTTGGTTTACCTAGGCTAGTAGCAAAACAGATAGTGGACACATGTGATAAATGCCACCAGAAAGGAGAAGCCATACATGGGCAAGTAAATGCAGAACTAGGGACTTGGCAAATGGACTGTACGCACCTAGAGGGCAAAACAATCATAGTTGCAGTGCATGTGGCTAGTGGATTCATAGAGGCAGAGGTAATCCCGCAGGAAACAGGAAGACAGACAGCACTGTTTCTGCTAAAATTAGCTGGCAGATGGCCCATCACACATCTGCATACTGATAATGGTGCTAATTTCACCTCGCAGGAAGTGAAAATGGTTGCCTGGTGGGCAGGGATTGAACAGACCTTTGGGGTGCCTTATAATCCACAGAGCCAAGGAGTAGTGGAAGCAATGAACCATCATCTAAAAACCCAGATAGATAGAATTAGAGAACAGGCAAACTCAATAGAGACTATAGTACTAATGGCAGTTCATTGCATGAATTTTAAAAGAA--
	EF569709_sm04_FFQ_1    AATCAAGAAGTAGATCACCTGGTTAGTCAGGGAATTAGACAAATCCTATTCTTAGAGAAAATAGAACCAGCACAGGAGGAGCATGAAAAGTACCATAGCAATGTAAAAGAATTGGTATTCAAATTTGGTTTACCTAGGCTAGTAGCAAAACAGATAGTGGACACATGTGATAAATGCCACCAGAAAGGAGAAGCCATACATGGGCAAGTAAATGCAGAACTAGGGACTTGGCAAATGGACTGTACGCACCTAGAAGGCAAAATAATTATAGTTGCAGTACATGTGGCTAGTGGATTCATAGAGGCAGAAGTAATCCCGCAGGAAACAGGAAGACAAACAGCACTGTTTCTGTTGAAATTAGCTGGCAGATGGCCCATCACACATCTGCATACTGATAATGGTGCCAACTTCACATCACAAGAAGTGAAAATGGTTGCCTGGTGGGCAGGGATTGAACAGACCTTCGGGGTGCCCTATAATCCACAGAGTCAAGGAGTAGTGGAAGCAATGAACCATCATCTAAAAACCCAGATAGATAGAATTAGAGAACAGGCAAATTCAATAGAGACTATAGTACTAATGGCAGTTCATTGCATGAATTTTAAAAGAA--
	EF569708_sm04_FFM_1    AATCAAGAAGTAGATCATCTGGTAAGTCAAGGAATTAGACAAGTCCTATTCTTAGAAAAAATAGAACCAGCGCAAGAAGAGCATGAGAAGTACCATAGCAATGTAAAAGAATTAGTATTCAAATTTGGCTTACCTAGGCTAGTAGCAAAACAGATAGTAGACACATGTGATAAATGTCATCAGAAAGGAGAAGCCATACATGGACAAGTAAATGCAGAACTAGGGACTTGGCAAATGGACTGTACACACCTAGAGGGCAAAATAATTATAGTTGCAGTACATGTGGCTAGTGGATTCATAGAGGCAGAAGTAATCCCGCAGGAAACAGGAAGACAAACAGCACTGTTTCTGCTAAAATTAGCCAGCAGATGGCCCATCACACATCTGCATACTGATAATGGTGCCAATTTCACATCGCAAGAAGTGAAAATGGTTGCTTGGTGGGCAGGAATTGAACAGACCTTTGGGGTGCCTTATAATCCACAGAGCCAAGGAGTAGTGGAAGCAATGAACCATCATCTAAAAACCCAGATAGATAGAATTAGGGAACAGGCAAATTCAATAGAGACTATAGTACTAATGGCAGTTCATTGCATGAATTTTAAAAGAA--
	EF569707_sm04_FFI_3    AATCAAGAAATAGACCATCTGGTCAGTCAAGGGATTAGGCAAGTCTTGTTCCTAGAAAAGATAGAGCCAGCTCAAGAAGAGCACGAAAAATATCACAGCAATGTAAAAGAATTGGTCTTTAAATTTGGGATACCAAGATTGGTAGCAAAACAGATAGTGGATACCTGTGACAAATGCCAGCAGAAAGGAGAAGCTATACATGGACAGGTAAACACAGAATTAGGAATTTGGCAAATGGACTGCACACACCTAGAGGGCAAAGTTGTTATAGTAGCAGTGCATGTGGCTAGTGGATTCATAGAGGCAGAAGTAATCCCACAAGAAACAGGAAGACAGACAGCATTGTTCCTGTTAAAATTAGCTAGCAGATGGCCCATCACACACCTGCACACAGATAATGGCGCTAACTTTGCTTCACAAGAAGTAAAGATGGTAGCCTGGTGGGCAGGCATAGAACACACCTTTGGGGTACCATATAATCCACAAAGTCAAGGAGTAGTAGAAGCAATGAATCATCACCTAAAGAATCAGATAGAGAGAATTAGAGAACAAGCAAACTCAGTAGAAACAATAGTACTCATGGCAGTTCATTGCATGAATTTTAAAAGAA--
	EF569706_sm04_FFH_2    AATCAAGAAATAGACCACCTAGTTAGTCAGGGAATTAGGCAAGTTCTCTTCTTGGAGAAAATAGAGCCAGCACAAGAAGAGCATGAAAGATACCACAGCAATGTAAAAGAATTAGTATTCAAATATGGGATACCTAGATTAGTAGCCAAACAGATAGTAGACACATGTGATAAATGCCACCAAAAAGGGGAAGCTATACATGGACAAGTAAATTCAGACCTAGGAACTTGGCAAATGGATTGTACCCACTTAGAAGGCAAAGTAATCATAGTTGCAGTACATGTAGCTAGTGGATTTATAGAAGCAGAAGTAATTCCACAAGAGACAGGAAGACAAACAGCACTGTTCTTGTTAAAATTGGCAGGCAGGTGGCCTATTACACACCTCCACACAGATAATGGTGCCAACTTTACTTCACAAGAAGTGAAGATGGTTGCCTGGTGGGCAGGGATAGAACAGACCTTTGGGGTACCATACAATCCACAGAGCCAAGGGGTAGTAGAAGCAATGAATCATCATCTAAAGAATCAAATAGATAGAATCAGAGAGCAGGCAAATTCAATGGAAACCATAGTATTAATGGCAGTTCATTGCATGAATTTTAAAAGAA--
	EF569705_sm04_FFE_1    AATCAAGAAGTAGATCATCTGGTTAGTCAAGGAATTAGACAAGTCCTATTCTTAGAAAAAATAGAACCAGCGCAAGAAGAGCATGAGAAGTACCATAGCAATGTAAAAGAATTGGTATTCAAATTTGGCTTACCTAGGCTAGTAGCAAAACAGATAGTAGACACATGTGATAAATGCCACCAGAAAGGAGAAGCCATACATGGACAAGTAAATGCAGAACTAGGGACTTGGCAAATGGACTGTACACACCTAGAGGGCAAAATAATTATAGTTGCAGTACATGTAGCTAGTGGATTCATAGAGGCAGAAGTAATCCCGCAGGAAACAGGAAGACAAACAGCACTGTTTCTGCTAAAATTAGCCAGCAGATGGCCCATCACACATCTGCATACTGACAATGGTGCCAATTTCACATCACAAGAAGTGAAAATGGTTGCTTGGTGGGCAGGGATTGAACAAACCTTCGGGGTGCCTTATAATCCACAGAGCCAAGGAGTAGTGGAAGCAATGAACCATCATCTAAAAACCCAGATAGATAGAATTAGAGAACAGGCAAATTCAATAGAGACTATAGTACTAATGGCAGTTCATTGCATGAATTTTAAAAGAA--
	EF569704_sm04_FEY_1    AATCAAGAAGTAGATCACCTAGTTAGTCAAGGAATTAGACAGGTCCTATTCTTAGAAAAAATAGAACCAGCACAAGAAGAGCATGAAAAGTATCATAGCAATGTAAAAGAATTGGTATTCAAATTTGGTTTACCTAGGCTAGTAGCAAAACAGATAGTAGACACATGTGATAAATGCCACCAGAAAGGAGAAGCCATACATGGGCAAGTAAATGCAGAACTAGGGACTTGGCAAATGGACTGTACGCACCTAGAGGGCAAAATAATCATAGTTGCAGTACATGTGGCTAGTGGATTCATAGAGGCAGAGGTAATCCCGCAGGAAACAGGAAGACAGACAGCACTGTTTCTGCTAAAATTAGCTGGCAGATGGCCCATCACACATCTGCATACCGATAATGGTGCTAATTTCACCTCGCAGGAAGTGAAAATGGTTGCCTGGTGGGCAGGGATTGAACAGACCTTTGGGGTGCCTTATAATCCTCAGAGCCAAGGAGTAGTGGAAGCAATGAACCATCATCTAAAAACCCAGATAGATAGAATTAGAGAACAGGCAAATTCAATAGAGACTATAGTACTAATGGCAGTTCATTGCATGAATTTTAAAAGAA--
	EF569703_sm04_FEK_1    AATCAAGAAGTAGATCACCTGGTTAGTCAAGGAATTAGACAAGTCCTATTCTTAGAAAAAATAGAACCAGCACAGGAAGAGCATGAAAAGTACCATAGCAATGTAAAAGAATTGGTATTTAAATTTGGTATACCTAGGCTAGTAGCAAAACAGATAGTAGACACATGTGACAAATGCCAACAGAAAGGAGAAGCCATACATGGGCAAGTAAATGCAGAACTAGGGACTTGGCAAATGGACTGTACACACCTAGAGGGCAAAATAATCATAGTTGCAGTACATGTGGCTAGTGGATTCATAGAGGCAGAAGTAATCCCACAGGAGACAGGAAGACAAACAGCATTGTTTCTGCTAAAATTGGCTAGCAGATGGCCCATCACACATCTGCATACTGATAATGGTGCCAATTTCACATCACAAGAAGTGAAAATGGTCGCCTGGTGGGCAGGGATTGAGCAGACCTTCGGGGTACCTTATAATCCACAGAGCCAAGGAGTAGTGGAAGCAATGAACCATCATCTAAAAACCCAGATAGATAGAATTAGAGAACAGGCAAATTCAATAGAGACTATAGTACTAATGGCAGTTCATTGCATGAATTTTAAAAGAA--
	EF569702_sm04_FDY_1    AATCAAGAAGTAGATCATCTGGTTAGTCAAGGAATTAGACAAGTCCTATTCTTAGAAAAAATAGAACCAGCACAAGAGGAGCATGAAAAGTACCATAGCAATGTAAAAGAATTGGTATTCAAATTTGGTTTACCTAGGCTAGTAGCAAAACAGATAGTAGATACATGTGATAAATGCCATCAGAAAGGAGAAGCCATACACGGGCAAGTAAATGCAGAACTAGGAACTTGGCAAATGGACTGTACGCACCTAGAGGGCAAAATAATCATAGTTGCAGTGCATGTGGCTAGTGGATTCATAGAGGCAGAAGTAATCCCGCAAGAAACAGGAAGACAAACAGCACTGTTTCTGCTAAAATTAGCTGGCAGATGGCCCATCACACATCTGCATACTGATAATGGTGCCAATTTCACATCACAAGAAGTGAAAATGGTTGCTTGGTGGGCAGGGATTGAACAGACCTTTGGGGTGCCTTATAATCCACAAAGCCAAGGAGTAGTGGAAGCAATGAACCATCATCTAAAAACCCAGATAGATAGAATTAGAGAACAGGCAAATTCAATAGAGACCATAGTACTAATGGCAGTTCATTGCATGAATTTTAAAAGAA--
	EF569701_sm04_FDV_3    AATCAAGAAATAGACCATTTGGTTAGTCAAGGGATTAGGCAAGTCTTGTTCCTAGAAAGAATAGAACCAGCCCAAGAAGAGCACGAAAAATATCACAGCAATGTAAAAGAATTGGTCTTTAAATTTGGGATACCAAGATTAGTAGCAAAACAGATAGTAGATACCTGTGATAAATGCCAGCAGAAAGGAGAAGCCATACATGGACAGGTAAACACAGAGTTAGGAGTTTGGCAAATGGACTGTACACACCTAGAGGGCAAAATTATTATAGTAGCAGTGCATGTGGCTAGTGGATTCATAGAGGCAGAAGTAATCCCACAAGAGACAGGAAAACAGACAGCATTGTTCCTGTTAAAGTTAGCTAGCAGGTGGCCCATCACACACCTGCACACAGATAATGGTGCTAACTTTGCTTCGCAAGAAGTAAAGATGGTAGCCTGGTGGGCAGGCATAGAACACACCTTTGGGGTACCATATAATCCACAAAGCCAAGGAGTAGTAGAAGCAATGAATCATCACCTGAAAAATCAGATAGAGAGAATTAGAGAGCAGGCAAACTCAGTAGAAACAATAGTGCTCATGGCAGTTCATTGCATGAATTTTAAAAGAA--
	EF569700_sm04_FDU_3    AATCAAGAAATAGACCACTTGGTTAGTCAAGGAATTAGGCAAGTCTTGTTTCTAGAAAAGATAGAACCAGCCCAGGAAGAGCACGACAAATATCACAGCAATGTAAAAGAATTGGTCTTTAAATTTGGGATACCAAGATTAGTAGCAAAACAGATAGTAGATACCTGTGATAAATGCCAGCAGAAAGGAGAAGCCATACATGGACAGGTAAACACAGAGTTAGGAGTTTGGCAAATGGACTGTACACACCTAGAGGGCAAAGTTATTATAGTAGCAGTGCATGTGGCTAGTGGATTCATAGAGGCAGAAGTAATCCCACAAGAAACAGGAAGACAGACAGCATTGTTCCTGTTAAAATTAGCTAGCAGGTGGCCCATCACACACCTGCACACAGATAATGGTGCCAACTTTGCTTCGCAAGAAGTAAAGATGGTAGCCTGGTGGGCAGGCATAGAACACACCTTTGGGGTACCCTATAATCCACAAAGTCAAGGAGTAGTAGAGGCAATGAATCATCACCTGAAAAATCAGATAGAGAGAATTAGAGAACAGGCAAACTCAGTAGAAACAATAGTGCTCATGGCAGTTCATTGCATGAATTTTAAAAGAA--
	EF569699_sm04_FDS_1    AATCAAGAAGTAGATCACCTGGTTAGTCAAGGAATTAGACAAGTCCTATTCTTAGAGAAAATAGAACCAGCACAGGAGGAGCATGAAAAGTACCATAGCAATGTAAAAGAATTGGTATTCAAATTTGGTTTACCTAGGCTAGTAGCAAAACAGATAGTGGACACATGTGATAAGTGCCACCAGAAAGGAGAAGCCATACATGGACAAGTAAATGCAGAACTAGGGACTTGGCAAATGGACTGCACACACCTAGAGGGCAAAATAATCATAGTTGCAGTACATGTGGCTAGTGGATTCATAGAGGCAGAAGTAATCCCGCAGGAAACAGGAAGACAAACAGCACTGTTTCTGCTAAAATTAGCTGGCAGATGGCCCATCACACATCTGCATACTGATAATGGTGCCAATTTCACATCACAAGAAGTGAAAATGGTTGCCTGGTGGGCAGGGATTGAACAAACCTTTGGGGTGCCTTATAATCCACAAAGTCAAGGAGTAGTGGAAGCAATGAACCATCATCTAAAAACTCAGATAGACAGAATTAGAGAACAGGCAAATTCAATAGAGACTATAGTACTAATGGCAGTTCATTGCATGAATTTTAAAAGAA--
	EF569698_sm04_FDN_2    AATCAAGAAATAGACCACCTAGTTAGTCAGGGAATCAGGCAAGTTCTCTTCTTAGAGAAAATAGAGCCAGCACAAGAAGAGCATGAAAGATACCATAGCAATGTAAAGGAATTGGTATTCAAATATGGGATACCTAGATTAGTAGCCAGACAGATAGTAGATACATGTGATAAGTGCCACCAAAAAGGGGAAGCTATACATGGACAAGTAAATTCAGACTTAGGAACTTGGCAAATGGATTGTACCCACCTAGAAGGAAAAGTGATCATAGTTGCAGTACATGTAGCCAGTGGATTCATAGAAGCAGAAGTAATTCCACAAGAGACAGGAAGACAGACAGCACTATTCCTGTTAAAATTGGCAGGCAGATGGCCTATTACACACCTCCACACGGATAATGGTGCCAACTTTACTTCACAAGAAGTGAAGATGGTCGCCTGGTGGGCAGGGATAGAGCAAACCTTTGGAGTACCCTACAATCCACAGAGCCAAGGGGTAGTAGAAGCAATGAATCATCATCTAAAGAATCAAATAGATAGAATCAGAGAGCAGGCAAATTCAATGGAAACCATAGTATTAATGGCAGTTCATTGCATGAATTTTAAAAGAA--
	EF569697_sm04_FDC_2    AATCAAGAAATAGACCACCTAGTCAGTCAGGGAATTAGGCAAGTTCTCTTCTTGGAGAAAATAGAGCCAGCACAAGAGGAGCATGAAAGATACCACAGCAATGTAAAAGAATTAGTATTCAAATATGGGATACCTAGATTAGTGGCCAAACAGATAGTAGATACATGTGATAAATGCCACCAAAAAGGGGAAGCTATACATGGACAAGTAAATTCAGACCTAGGAACTTGGCAAATGGATTGTACCCACCTAGAAGGCAAGATAATCATAGTTGCAGTACATGTAGCTAGTGGATTCATAGAAGCAGAAGTAATACCACAAGAGACAGGAAGACAAACAGCACTGTTCTTGTTAAAATTGGCAGGCAGGTGGCCTATTACACACCTCCACACAGATAATGGTGCCAACTTTACTTCACAAGAAGTGAAGATGGTTGCCTGGTGGGCAGGGATAGAACAGACCTTTGGAGTACCATACAATCCACAGAGCCAAGGGGTAGTGGAGGCAATGAATCATCATCTAAAGAGTCAAATAGATAGAATCAGAGAGCAGGCAAATTCAATGGAAACCATAGTATTAATGGCAGTTCATTGCATGAATTTTAAAAGAA--
	EF569696_sm04_FCY_2    AATCAAGAAATAGACCACCTAGTTAGTCAGGGAATTAGGCAAGTTCTCTTCTTAGAAAAAATAGAACCAGCACAAGAAGAGCATGAAAGATACCATAGCAATGTAAAAGAATTGGTATTCAAATATGGGATACCTAGACTGGTAGCCAAACAGATAGTAGATACATGTGATAAATGCCACCAAAAAGGGGAAGCTATACATGGACAGGTAAATTCAGACCTAGGAACTTGGCAAATGGATTGTACCCACCTAGAGGGCAAAGTGATCATAGTTGCAGTACATGTAGCCAGTGGGTTTATAGAAGCAGAAGTAATTCCACAAGAAACAGGAAGGCAAACAGCATTATTCCTGTTAAAATTGGCAAGCAGATGGCCTATTACACACCTCCACACAGATAATGGTGCCAACTTCACTTCACAAGAAGTGAAAATGGTCGCCTGGTGGGCAGGGATAGAACAGACCTTTGGGGTACCTTACAATCCACAGAGCCAAGGAGTAGTAGAAGCAATGAATCATCATCTAAAGAATCAAATAGATAGAATCAGAGAACAGGCAAATTCAATGGAAACCATAGTATTAATGGCAGTTCATTGCATGAATTTTAAAAGAA--
	EF569695_sm04_FBY_3    AATCAAGAAATAGATCATCTGGTTAGTCAGGGAATTAGGCAAGTCTTGTTTTTAGAAAAAATAGAGCCAGCTCAAGAAGAGCATGAGAAATATCACAGCAATGTAAAAGAATTGGTCTTTAAATTTGGGATACCAAGATTAGTAGCAAAACAGATAATAGATACCTGTGATAAATGCCAACAGAAAGGAGAAGCTATACATGGACAGGTAAACACAGAATTAGGAGTTTGGCAAATGGACTGCACACACCTAGAGGGTAAAGTTATTATAGTAGCAGTGCATGTGGCTAGTGGATTCATAGAGGCAGAAGTAATCCCACAAGAAACAGGAAGACAGACAGCATTGTTCCTGTTAAAATTAGCTAGCAGGTGGCCCATCACACACCTGCACACAGATAATGGTGCTAACTTTGCTTCGCAAGAAGTAAAGATGGTAGCTTGGTGGGCAGGTATAGAACACACTTTTGGGATACCATATAATCCACAAAGTCAAGGAGTAGTAGAAGCAATGAATCATCACCTAAAAAATCAGATAGACAAAATTAGAGAGCAGGCAAACTCAGTAGAAACAATAGTGCTCATGGCAGTTCATTGCATGAATTTTAAAAGAA--
	EF569694_sm04_FBS_2    AATCAAGAAATAGACCACCTAGTTAGTCAGGGAATCAGGCAAGTTCTCTTCTTAGAGAAAATAGAGCCAGCACAAGAAGAACATGAAAGATACCATAGCAATGTAAAAGAATTGGTATTCAAATATGGGATACCTAGATTAGTAGCCAAACAGATAGTAGATACATGTGATAAATGTCACCAAAAAGGGGAAGCTATACATGGGCAAGTAAATTCAGACCTAGGAACTTGGCAAATGGATTGTACCCACCTAGAAGGCAAAGTGATCATAGTTGCAGTACATGTAGCTAGTGGATTCATAGAAGCAGAAGTAATTCCACAAGAGACAGGAAGACAGACTGCACTATTCCTGTTAAAATTGGCAGGCAGATGGCCTATTACACACCTCCACACAGATAATGGTGCCAACTTTACTTCACAAGAAGTGAAGATGGTCGCCTGGTGGGCAGGGATAGAGCAGACCTTTGGAGTACCCTACAATCCACAGAGCCAAGGGGTAGTAGAAGCAATGAATCATCATCTAAAGAATCAAATAGATAGAATCAGAGAGCAGGCAAATTCAATGGAAACCATAGTATTAATGGCAGTTCATTGCATGAATTTTAAAAGAA--
	EF569693_sm04_FBQ_2    AATCAAGAAATAGACCACCTAGTTAGTCAGGGAATCAGGCAAGTTCTCTTCCTAGAGAAAATAGAGCCAGCACAAGAAGAGCATGAAAGATACCATAGCAATGTAAAGGAATTGGTATTCAAATATGGGATACCTAGATTAGTAGCCAAACAGATAGTAGATGCATGTGATAAGTGCCACCAAAAAGGGGAAGCTATACATGGACAAGTAAATTCAGACTTAGGAACTTGGCAAATGGATTGTACCCACCTAGAAGGAAAAGTGATCATAGTTGCAGTACATGTAGCCAGTGGATTCATAGAAGCAGAGGTAATTCCACAAGAGACAGGAAGACAGACAGCACTATTCCTGTTAAAATTGGCAGGCAGATGGCCTATTACACACCTCCACACGGATAATGGTGCCAACTTTACTTCACAAGAAGTGAAGATGGTCGCCTGGTGGGCAGGGATAGAGCAAACCTTTGGAGTACCCTACAATCCACAGAGCCAAGGGGTAGTAGAAGCAATGAATCATCATCTAAAGAATCAGATAGATAGAATCAGAGAGCAGGCAAATTCAATGGAAACCATAGTATTAATGGCAGTTCATTGCATGAATTTTAAAAGAA--
	EF569692_sm04_FBN_3    AATCAAGAAATAGACCATTTGGTTAGTCAAGGGATTAGGCAAGTCTTGTTCCTAGAGAAGATAGAACCAGCCCAAGAAGAGCACGAAAAATATCACAGCAATGTAAAAGAATTGGTCTTTAAATTTGGGATACCAAGATTAGTAGCAAAACAGATAGTAGATACCTGTGATAAATGCCAGCAGAAAGGAGAAGCTATACATGGACAGGTAAACACAGAGTTAGGAGTTTGGCAAATGGACTGTACACACCTAGAGGGCAAAGTTATTATAGTAGCAGTGCATGTGGCTAGTGGATTCATAGAGGCAGAAGTAATCCCACAAGAAACAGGAAGACAGACAGCATTGTTCCTGTTGAAATTAGCTAGCAGGTGGCCCATCACACACCTGCACACAGATAATGGTGCTAACTTTGCTTCGCAAGAAGTAAAGATGGTAGCCTGGTGGGCAGGTATAGAACACACCTTTGGGGTACCATATAATCCACAAAGTCAAGGAGTAGTAGAAGCAATGAATCATCACCTGAAGAATCAGATAGAGAGAATTAGAGAGCAGGCAAACTCAGTAGAAACAATAGTGCTCATGGCAGTTCATTGCATGAATTTTAAAAGAA--
	EF569690_sm05_FAY_1    AATCAAGAAGTAGATCACCTAGTTAGTCAAGGAATTAGACAGGTCCTATTCTTAGAAAAAATAGAACCAGCACAAGAAGAGCATGAAAAGTATCATAGCAATATAAAAGAATTGGTATTCAAATTTGGTTTACCTAGGCTAGTAGCAAAACAGATAGTAGACACATGTGATAAATGCCACCAGAAAGGAGAAGCCATACATGGGCAAGTAAATGCAGAACTAGGGACTTGGCAAATGGACTGTACGCACCTAGAGGGCAAAATAATCATAGTTGCAGTACATGTGGCTAGTGGATTCATAGAGGCAGAGGTAATCCCGCAGGAAACAGGAAGACAGACAGCACTGTTTCTGCTAAAATTAGCTGGCAGATGGCCCATCACACATCTGCATACCGATAATGGTGCTAATTTCACCTCGCAGGAAGTGAAAATGGTTGCCTGGTGGGCAGGGATTGAACAGACCTTTGGGGTGCCTTATAATCCTCAGAGCCAAGGAGTAGTGGAAGCAATGAACCATCATCTAAAAACCCAGATAGATAGAATTAGAGAACAGGCAAATTCAATAGAGACCATAGTACTAATGGCAGTTCATTGCATGAATTTTAAAAGAA--
	EF569689_sm04_FAV_2    AATCAAGAAGTAGATCACCTAGTTAGTCAGGGCATCAGGCAAGTTCTCTTCTTAGAGAAAATAGAGCCAGCACAAGAAGAGCATGAAAGATACCATAGCAATGTAAAAGAATTGGTATTCAAATATGGGATACCTAGATTAGTAGCCAAACAGATAGTAGATACATGTGATAAGTGCCACCAAAAAGGGGAAGCTATACATGGACAAGTAAATTCAGACCTAGGAACTTGGCAAATGGATTGTACCCACCTAGAAGGCAAAGTGATCATAGTTGCAGTACATGTAGCTAGTGGATTCATAGAAGCAGAAGTAATTCCACAAGAGACAGGAAGACAGACAGCACTATTCCTGTTAAAATTGGCAAGCAGATGGCCTATTACACACCTCCACACAGATAATGGTGCCAACTTTACTTCACAAGAGGTGAAGATGGTCGCCTGGTGGGCAGGGATAGAGCAGACCTTTGGAGTACCCTACAATCCACAGAGCCAAGGGGTAGTAGAAGCAATGAATCATCATCTAAAGAATCAAATAGATAGAATCAGGGAGCAGGCAAATTCAATGGAAACCATAGTATTAATGGCAGTTCATTGCATGAATTTTAAAAGAA--
	EF569688_sm05_FAS_1    AATCAAGAAGTAGATCATCTGGTTAGTCAAGGAATTAGACAAGTCCTATTCTTAGAAAAAATAGAACCAGCGCAGGAAGAGCATGAGAAATACCATAGCAATGTAAAAGAATTAGTATTCAAATTTGGTTTACCTAGGCTAGTAGCAAAGCAGATAGTAGACACATGTGATAAATGCCACCAGAAAGGAGAAGCCATACATGGACAAGTAAATGCAGAACTAGGGACTTGGCAAATGGACTGTACACACCTAGAGGGCAAAATAATTATAGTTGCAGTACATGTAGCTAGTGGATTCATAGAGGCAGAAGTAATCCCGCAGGAAACAGGAAGACAAACAGCACTGTTTCTGCTAAAATTAGCCAGCAGATGGCCCATCACACATCTGCATACTGACAATGGTGCCAATTTCACATCACAAGAAGTGAAAATGGTTGCTTGGTGGGCAGGGATTGAACAAACCTTCGGGGTGCCTTATAATCCACAGAGCCAAGGAGTAGTGGAAGCAATGAACCATCATCTAAAAACCCAGATAGATAGAATTAGAGAACAGGCAAATTCAATAGAGACTATAGTACTAATGGCAGTTCATTGCATGAATTTTAAAAGAA--
	EF569687_sm04_FAQ_1    AATCAAGAAGTAGATCACCTGGTTAGTCAAGGAATTAGACAAGTCCTATTCTTAGAAAAAATAGAACCAGCACAAGAAGAGCATGAAAAGTACCATAGCAATGTAAAAGAATTGGTATTCAAATTTGGTATACCTAGGCTAGTAGCAAAACAGATAGTAGACACATGTGACAAATGCCAACAGAAAGGAGAAGCCATACATGGGCAAGTAAATGCAGAACTAGGGACTTGGCAAATGGACTGTACACACCTAGAGGGCAAAATAATCATAGTTGCAGTACATGTGGCTAGTGGATTCATAGAGGCAGAAGTAATCCCACAGGAAACAGGAAGACAAACAGCACTGTTTCTGCTAAAATTAGCTGGCAGATGGCCCATCACACATCTGCATACTGATAATGGTGCCAATTTCACATCACAAGAAGTGAAAATGGTTGCCTGGTGGGCAGGGATTGAGCAGACCTTCGGGGTACCTTATAATCCACAGAGCCAAGGAGTAGTGGAAGCAATGAACCATCATCTAAAAACCCAGATAGATAGAATTAGAGAACAGGCAAATTCAATAGAGACTATAGTACTAATGGCAGTTCATTGCATGAATTTTAAAAGAA--
	EF569686_sm04_FAN_3    AATCAAGAAATAGACCATTTGGTTAGTCAAGGGATTAGGCAAGTCTTGTTCCTAGAAAAGATAGAACCAGCCCAAGAAGAGCACGAAAAATATCACAGCAATGTAAAAGAATTGGTCTTTAAATTTGGAATACCAAGATTAGTAGCAAAACAGATAGTAGATACCTGTGATAAATGCCAGCAGAAAGGAGAAGCTATACATGGACAGGTAAACACAGAGTTAGGAGTTTGGCAAATGGACTGTACACACCTAGAAGGCAAAGTTATTATAGTAGCAGTGCATGTGGCCAGTGGATTCATAGAGGCAGAAGTAATCCCACAAGAGACAGGAAGACAGACAGCATTGTTCCTGTTAAAATTAGCTAGCAGGTGGCCCATCACACACCTGCACACAGATAATGGTGCTAACTTTGCTTCGCAGGAAGTAAAGATGGTAGCCTGGTGGGCAGGTATAGAACATACCTTTGGGGTGCCATATAATCCACAAAGTCAAGGAGTAGTAGAAGCAATGAATCATCATCTGAAAAATCAGATAGAGAGAATTAGAGAACAGGCAAACTCAGTAGAAACAATAGTGCTCATGGCAGCTCACTGCATGAATTTTAAAAGAA--
	EF569685_sm04_FAL_2    AATCAAGAAATAGACCACCTAGTTAGTCAGGGAATTAGGCAAGTTCTCTTCTTGGAGAAAATAGAGCCAGCACAAGAAGAGCATGAAAGATACCATAGCAATGTAAAAGAATTAGTATTCAAATATGGGATACCTAGATTAGTAGCCAAACAGATAGTAGATACATGTGATAAATGCCACCAAAAAGGGGAAGCTATACATGGACAAGTAAATTCAGACCTAGGAACTTGGCAAATGGATTGTACCCACCTAGAAGGCAAAGTAATCATAGTTGCAGTACATGTAGCTAGTGGATTTATAGAAGCAGAAGTAATTCCACAAGAGACAGGAAGACAAACAGCACTGTTCTTGTTAAAATTGGCAGGCAGGTGGCCTATTACACACCTCCACACAGATAATGGTGCCAACTTTACTTCACAAGAAGTGAAGATGGTTGCCTGGTGGGCAGGGATAGAACAGACCTTTGGGGTACCATACAATCCACAGAGCCAAGGGGTAGTAGAAGCAATGAATCATCATCTAAAGAATCAAATAGATAGAATCAGAGAGCAGGCAAATTCAATGGAAACCATAGTATTAATGGCAGTTCATTGCATGAATTTTAAAAGAA--
	EF569684_sm04_FAE_3    AATCAAGAAATAGACCATCTGGTCAGTCAAGGGATTAGGCAAGTCTTGTTCCTAGAAAAGATAGAGCCAGCTCAAGAAGAGCACGAAAAATATCACAGCAATGTAAAAGAATTGGTTTTTAAATTTGGGATACCAAGATTGGTAGCAAAACAGATAGTGGATACCTGTGATAAATGCCAGCAGAAAGGAGAAGCTATACATGGACAGGTAAACACAGAATTAGGAGTTTGGCAAATGGACTGCACACACCTAGAGGGCAAAGTTATCATAGTAGCAGTGCATGTGGCTAGTGGATTCATAGAGGCAGAAGTAATCCCACAAGAAACAGGAAGACAGACAGCATTGTTCCTGTTAAAGTTGGCTAGCAGATGGCCCATCACACACCTGCACACAGATAATGGTGCCAACTTTGCTTCGCAAGAAGTAAAGATGGTAGCCTGGTGGGCAGGTATAGAACACACCTTTGGAGTACCATATAATCCACAAAGTCAAGGAGTAGTAGAAGCAATGAATCATCACCTAAAGAATCAGATAGAGAGAATTAGAGAGCAGGCAAACTCAGTAGAAACAATAGTACTCATGGCAGTTCATTGCATGAATTTTAAAAGAA--
	AY965468_sm79_CFU212_7 --TCAAGAAGTAGACCACCTAGTCAGTCAGGGAATCAGACAAGTATTGTTCCTAGAAAAGATAGAACCAGCTCAAGAAGAGCATGAAAAATACCACAGCAATGTAAAAGAGTTGGTATTCAAATATGGCATACCAAGATTGGTAGCAAAACAAATAGTAGATACCTGTGACAAATGCCACCAAAAAGGGGAAGCTATACATGGACAAGTTAATGCAGATTTAGGAACTTGGCAAATGGATTGCACACACTTAGAAGGAAAAATAGTCATAGTGGCAGTACATGTGGCTAGTGGATTCATAGAAGCAGAGGTAATTCCACAAGAGACAGGGAGACAGACAGCATTATTCCTGTTAAAATTGGCAAGTAGATGGCCCATCACACATTTGCATACAGACAATGGTGCCAACTTTACTTCGCAAGAGGTAAAAATGGTAGCTTGGTGGACAAATATAGAGCACACCTTTGGAGTGCCCTATAATCCACAGAGCCAAGGAGTAGTGGAAGCTATGAATCACCACTTGAAAACACAAATAGACAGAATTAGAGAGCAAGCAAATTCAGTAGAAACCATAGTACTAATGGCAGTTCATTGC------------------
	AY965471_sm86_CFU226_7 --TCAAGAAGTAGACCACCTAGTCAGTCAGGGAATCAGACAAGTGTTGTTCCTAGAAAAGATAGAACCAGCTCAAGAAGAGCATGAAAAATACCACAGCAATGTAAAAGAGTTGGTATTCAAATATGGCATACCAAGATTGGTAGCAAAACAAATAGTAGATACCTGTGACAAATGCCACCAAAAAGGGGAAGCTATACATGGGCAAGTTAATGCAGATTTAGGAACTTGGCAAATGGATTGCACACACTTAGAAGGAAAAATAGTCATAGTAGCAGTACATGTGGCTAGTGGATTCATAGAAGCAGAGGTAATTCCACAAGAGACAGGAAGACAGACAGCATTATTCCTGTTAAAATTGGCAAGCAGATGGCCCATCACACATTTGCATACAGACAATGGTGCCAACTTTACTTCGCAAGAAGTAAAAATGGTAGCCTGGTGGACAAATATAGAGCACACCTTTGGAGTGCCCTATAATCCACAGAGCCAAGGAGTAGTGGAAGCTATGAATCACCACTTGAAAACACAAATAGACAGAATTAGAGAGCAAGCAAATTCAGTAGAAACCATAGTACTAATGGCAGTTCATTGCATGAATTTTAAAAGAA--
	AY965473_sm79_CFU233_7 --TCAAGAAGTAGACCACCTAGTCAGTCAAGGAATCAGACAAGTATTATTCCTAGAAAAGATAGAACCAGCTCAAGAAGAGCATGAAAAATACCACAGCAATGTAAAAGAGTTGGTATTCAAATATGGCATACCAAGATTGGTAGCAAAACAAATAGTAGATACCTGTGACAAATGCCACCAAAAAGGGGAAGCTATACATGGGCAAGTTAATGCAGATTTAGGAACTTGGCAAATGGATTGCACACACTTAGAAGGAAAAATAGTTATAGTGGCAGTACATGTGGCTAGTGGATTCATAGAAGCAGAGGTAATTCCACAAGAGACAGGAAGACAGACAGCATTATTCCTGTTAAAATTGGCAAGTAGATGGCCCATCACACATTTGCATACAGACAATGGTGCCAATTTTACTTCGCAAGAAGTAAAAATGGTAGCTTGGTGGACAAATATAGAGCACACCTTTGGAGTGCCCTATAATCCACAGAGTCAAGGAGTAGTGGAAGCTATGAATCACCACTTGAAAACACAAATAGACAGAATTAGAGAGCAAGCAAATTCAGTAGAAACCATAGTACTAATGGCAGTTCATTGCATGAATTTTAAAAGAA--
	AY965462_sm02_FBL_1    --TCAAGAAGTAGATCACCTGGTTAGTCAAGGAATTAGACAAGTCCTATTCTTAGAAAAAATAGAACCAGCACAAGAAGAGCATGAAAAGTACCATAGCAATGTAAAAGAACTGGTATTCAAATTTGGTTTACCTAGGCTAGTAGCAAAACAGATAGTAGACGCATGTGATAAATGCCACCGGAAAGGAGAAGCCATACATGGACAAGTAAATGCAGAACTAGGGACTTGGCAAATGGACTGTACGCACCTAGAAGGCAAAATAATTATAGTTGCAGTGCATGTGGCTAGTGGATTCATAGAGGCAGAAGTAATCCCGCAGGAAACAGGAAGACAAACAGCACTGTTTCTGTTAAAGTTAGCTGGCAGATGGCCTATCACACATCTGCATACTGATAATGGTGCCAATTTCACATCACAAGAAGTGAAAATGGTTGCCTGGTGGGCAGGGATTGAACAGACCTTTGGGGTGCCTTATAATCCACAGAGCCAAGGAGTAGTGGAAGCAATGAACCATCATCTAAAAACCCAGATAGATAGAATTAGAGAGCAAGCAAACTCAATAGAGACTATAGTACTAATGGCAGTTCATTGCATGAATTTTAAAAGAA--
	AY674026_sm90_G138_4   --TCAAGAAATAGACCACCTAGTTAGTCAAGGGATTAGACAGGTTCTCTTCCTGGAAAAAATAGAGCCAGCACAAGAAGAGCATGAAAAATACCATAGTAATGTGAAAGAATTGGTATTCAAATTTGGACTACCTAGACTAGTAGCTAAACAGATAGTAGATACATGTGATAAATGCCACCAGAAAGGAGAAGCTATACATGGACAAGTAAATTCAGACCTAGGGACTTGGCAAATGGATTGTACCCACCTGGAAGGAAAAATAATCATAGTGGCAGTACATGTAGCTAGTGGATTTGTAGAAGCAGAAGTGATCCCACAAGAAACAGGAAGACAGACAGCACTGTTTCTGTTAAAATTAGCAAGTAGATGGCCTATTACACATTTACATACAGATAATGGTGCCAACTTTACTTCACAGGAAGTAAAGATGGTGGCATGGTGGGCAGGGATCGAGCACACCTTTGGAGTGCCCTACAATCCACAAAGTCAGGGGGTAGTAGAAGCAATGAATCATCATTTAAAAAATCAAATAGATAGAATCAGAGAACAGGCAAACTCAGTAGAAACCATAGTATTAATGGCAGTTCATTGCATGAATTTTAAAAGAAGG
	AY674032_sm90_G140_4   --TCAAGAAATAGACCACCTAGTTAGTCAGGGGATTAGACAGGTTCTCTTCCTAGAAAAAATAGAGCCAGCACAAGAAGAGCATGAAAAATACCATAGTAATGTAAAAGAATTGGTATTCAAATTTGGGCTACCTAGACTAGTAGCTAAACAGATAGTAGACACATGTGATAAATGCCACCAGAAAGGAGAAGCTATACATGGACAAGTAAATTCAGACCTAGGGACTTGGCAAATGGATTGTACCCACCTGGAAGGAAAAATAATCATAGTGGCAGTACATGTAGCTAGTGGATTTGTAGAGGCAGAAGTGATCCCACAAGAAACAGGAAGACAGACAGCACTGTTTCTGTTAAAATTAGCAAGTAGATGGCCTATTACACATTTACATACAGATAATGGTGCCAACTTTGCTTCACAGGAAGTAAAGATGGTGGCATGGTGGGCAGGGATCGAGCACACCTTTGGAGTGCCCTACAATCCACAAAGTCAGGGGGTAGTAGAAGCAATGAATCATCATTTAAAAAATCAAATAGATAGAATCAGAGAACAGGCAAACTCAGTAGAAACCATAGTATTAATGGCAGTTCATTGC------------------
	AY674025_sm95_G930_4   AATCAAGAAATAGACCACCTAGTTAGTCAAGGGATTAGACAGGTTCTCTTCCTAGAAAAAATAGAGCCAGCACAAGAAGAGCATGAAAAATACCATAGTAATGTAAAAGAATTGGTATTTAAATTTGGCCTACCTAGACTAGTAGCTAAACAGATAGTAGATACATGTGATAAATGCCACCAGAAAGGAGAAGCTATACATGGACAAGTAAATTCAGACCTAGGGACTTGGCAAATGGATTGTACCCACCTGGAAGGAAAAATAATCATAGTGGCAGTACATGTAGCCAGTGGATTTGTAGAAGCAGAAGTGATCCCACAAGAAACAGGAAGACAGACAGCACTGTTTCTGCTAAAATTAGCAAGCAGATGGCCTATTACACATTTACATACAGATAATGGTGCCAACTTTACTTCACAGGAAGTGAAGATGGTAGCATGGTGGGCAGGGATAGAGCACACCTTTGGAGTGCCCTACAATCCACAAAGTCAGGGGGTAGTAGAAGCAATGAATCATCATTTAAAAAATCAAATAGATAGAATCAGAGAACAGGCAAACTCAGTAGAAACCATAGTATTAATGGCAGTTCATTGCATGAATTTTAAAAGAAGG
	AY674020_sm86_G931_4   --TCAAGAAATAGACCATCTAGTTAGTCAAGGGATTAGACAGGTTCTCTTCCTAGAAAAAATAGAGCCAGCACAAGAAGAGCATGAAAAATACCATAGTAATGTGAAAGAATTGGTATTTAAATTTGGACTACCTAGACTAGTAGCTAAACAGATAGTAGATACATGTGATAAGTGCCACCAGAAAGGAGAAGCTATACATGGACAAGTAAATTCAGACCTAGGGACTTGGCAAATGGATTGTACCCACCTGGAAGGAAAAATAATCATAGTGGCAGTACATGTAGCCAGTGGATTTGTAGAAGCAGAAGTGATCCCACAAGAAACAGGAAGACAGACAGCACTGTTTCTGTTAAAATTAGCAAGTAGATGGCCCATTACACATTTACATACAGATAATGGTGCCAACTTTACTTCACAGGAAGTAAAGATGGTGGCATGGTGGGCAGGGATAGAGCACACCTTTGGAGTGCCCTACAATCCACAAAGTCAGGGGGTAGTAGAAGCAATGAATCATCATTTAAAAAATCAAATAGATAGAATCAGAGAACAGGCAAACTCAGTAGAAACCATAGTATTAATGGCAGTTCATTGCATGAATTTTAAAAGAA--
	AY965477_sm03_G932_4   --TCAAGAAATAGACCACCTAGTTAGTCAAGGGATTAGACAGGTTCTCTTCCTGGAAAAAATAGAGCCAGCACAAGAAGAGCATGAAAAATACCATAGTAATGTAAAAGAATTGGTATTTAAATTTGGACTACCTAGACTAGTAGCTAAACAGATAGTAGATACATGTGATAAATGCCACCAGAAAGGAGAAGCTATACATGGACAAGTAAATTCAGACTTAGGGACTTGGCAAATGGATTGTACCCACCTGGAAGGAAAAATAATCATAGTGGCAGTACATGTAGCCAGTGGATTTGTAGAAGCAGAAGTGATCCCACAAGAAACAGGAAGACAGACAGCACTGTTTCTGTTAAAATTAGCAAGTAGATGGCCTATTACACATCTACATACAGATAATGGTGCCAACTTTACTTCACAGGAAGTAAAGATGGTAGCATGGTGGGCAGGGATCGAGCACACCTTTGGAGTGCCCTACAATCCACAAAGTCAGGGGGTAGTAGAAGCAATGAATCATCATCTAAAAAATCAAATAGATAGAATCAGAGAACAGGCAAACTCAGTAGAAACCATAGTATTAATGGCAGTTCATTGCATGAATTTTAAAAGAA--
	DQ307022_ACRIK95       AATCAGGAGGTAGATCATTTAGTGAGTCAGGGCATCAGACAAGTATTGTTCCTAGAAAAAATAGAGCCCGCTCAAGAAGAGCATGAAAAATATCATAGCAATGTAAAAGAACTATCCCATAAATTTAGATTACCCAAACTAGTGGCAAGACAGATAGTAAACACATGTGCCCAATGTCAACAGAAAGGAGAGGCTATACATGGGCAAGTAAATGCAGAACTAGGTACTTGGCAAATGGACTGCACACATTTAGAAGGAAAAGTCATTATAGTAGCAGTGCATGTTGCAAGTGGATTTATAGAGGCAGAAGTCATCCCACAGGAAACAGGAAGGCAAACAGCACTCTTCCTGTTAAAACTAGCTAGTAGATGGCCAATAACACACCTGCACACAGATAATGGTGCTAACTTCACTTCACAGGAAGTAAAGATGGTGGCATGGTGGATAGGTATAGAGCAATCCTTTGGAGTACCTTACAATCCACAAAGCCAGGGAGTAGTAGAAGCAATGAATCACCATCTAAAAAACCAAATAAGTAGAATCAGAGAGCAGGCAAATACAGTAGAAACAATAGTACTAATGGCAGTTCATTGCATGAATTTTAAAAGAAGG
	U38293_AUC88           AACCAGGAAGTAGACCATTTAGTAAGTCAGGGCATCAGACAAGTACTTTTCCTGGAGAAAATAGAGCCTGCCCAAGAGGAACATGAAAAATATCATAGCAATATAAAAGAGCTGATCCATAAATTTGGAATACCCCAACTAGTAGCAAGACAGATAGTAAACACATGTGCCCAATGCCAACAGAAAGGAGAGGCCATACATGGGCAAGTAAATGCAGAAATAGGCGTTTGGCAAATGGACTGCACACACTTAGAAGGAAAAATCATTATAGTAGCAGTACATGTTGCTAGTGGATTCATAGAAGCAGAGGTCATCCCACAGGAATCAGGAAGGCAGACAGCACTCTTCCTATTAAAACTGGCCAGTAGGTGGCCAATAACACACTTGCACACAGACAATGGCCCCAACTTCACTTCACAGGAAGTAAAAATGGTGGCATGGTGGGTAGGTATAGAGCAATCCTTTGGAGTACCTTACAACCCACAAAGCCAGGGAGTAGTAGAAGCAATGAATCACCACCTAAAGAATCAGATAAGTAGAATTAGAGAACAGGCTAATACAGTGGAAACAATAGTACTAATGGCAGTTCATTGCATGAATTTTAAAAGAAGG
	D00835_ACAM87          AACCAGGAAGTAGATCATTTAGTGAGTCAAGGCATCAGACAAGTACTGTTCCTAGAAAAGATAGAGCCTGCTCAGGAAGAACATGAAAAATATCATACCAATGTAAAAGAGCTATGCCATAAATTTGATATACCCCAACTAGTGGCAAGACAAATAGTAAACACATGTGCCCAATATCAACAGAAAGGGGAGGCTATACATGGGCAAGTAAATGCAGAAGTGGGCACCTGGCAAATGGACTGCACACATCTAGAGGGAAAAATCATCATAGTAGCAGTACATGTTGCAAGTGGATTTATAGAAGCAGAAGTCATCCCACAGGAATCAGGAAGGCAAACAGCACTCTTCCTATTAAAATTGGCTAGCAGGTGGCCAATAACACACTTACACACAGATAATGGTGCCAACTTCACTTCACAGGAAGTAAAGATGGTAGCATGGTGGGTAGGCATAGAACAAACCTTTGGAGTACCTTACAACCCACAAAGCCAAGGAGTAGTAGAAGCAATGAATCACCACCTAAAAAATCAGATAAGTAGAATTAGAGAACAGGCAAATACAGTAGAAACAATAGTACTAATGGCAGTTCATTGCATGAATTTTAAAAGAAGG
	X52223_AD87            AACCAGGAAGTAGACCATTTAGTAAGTCAGGGCATCAGACAAGTATTATTCCTGGAAAAGATAGAGCCCGCTCAAGAAGAACACGAAAAATATCATAGCAATATAAAAGAACTAACCCATAAATTTGGAATACCCCAACTAGTGGCAAGACAGATAGTAAACACATGTGCCCAATGCCAACAGAAAGGAGAAGCCATACATGGGCAAGTAAATGCAGAAATAGGCGTTTGGCAAATGGACTGCACACACTTAGAAGGAAAAATCATTATAGTAGCAGTGCATGTTGCAAGTGGATTCATAGAAGCAGAAGTCATCCCACAGGAATCAGGAAGGCAGACAGCACTCTTCCTATTAAAACTGGCCAGTAGGTGGCCAATAACACACTTGCACACAGACAATGGCCCCAACTTCACTTCACAGGAAGTGAAGATGGTGGCATGGTGGATAGGTATAGAGCAATCCTTTGGAGTACCTTACAATCCACAAAGCCAGGGAGTAGTAGAAGCAATGAATCACCACCTAAAAAATCAGATAAGTAGAATTAGAGAACAGGCAAATACAATAGAAACAATAGTACTAATGGCAGTTCATTGCATGAATTTTAAAAGAAGG
	J03654_AFG86           AACCAGGAAGTAGATCATTTAGTAAGTCAGGGCATTAGACAAGTATTATTCCTAGAGAAAATAGAACCCGCGCAGGAAGAACATGAAAAATATCATAGCAATATAAAAGAACTGTCCCATAAATTTGGAATACCCAAGCTAGTGGCAAGACAAATAGTAAACACATGTGCCCATGTGCAACAGAAAGGGGAGGCTATACATGGGCAAGTAAATGCAGAACTAGGCACTTGGCAAATGGACTGCACACATTTAGAAGGAAAAGTCATTATAGTAGCAGTACATGTTGCAAGTGGATTTATAGAGGCAGAAGTTATCCCACAGGAATCAGGAAGGCAAACAGCACTGTTCTTACTGAAACTGGCCAGTAGGTGGCCAATAACACACCTGCACACAGATAATGGTGCCAACTTCACTTCACAGGAAGTGAAAATGGTAGCATGGTGGGTAGGTATAGAACAAACCTTTGGAGTGCCTTACAATCCACAAAGCCAAGGAGTAGTAGAAGCAATGAATCATCATCTAAAAAATCAGATAGACAGAATTAGAGAGCAGGCAAATACAGTAGAAACAATAGTATTAATGGCAGTTCATTGCATGAATTTTAAAAGAAGG
	M15390_AROD85          AACCAGGAAGTAGATCATTTAGTGAGTCAGGGTATCAGACAAGTGTTGTTCCTGGAAAAAATAGAGCCCGCTCAGGAAGAACATGAAAAATATCATAGCAATGTAAAAGAACTGTCTCATAAATTTGGAATACCCAATTTAGTGGCAAGGCAAATAGTAAACTCATGTGCCCAATGTCAACAGAAAGGGGAAGCTATACATGGGCAAGTAAATGCAGAACTAGGCACTTGGCAAATGGACTGCACACATTTAGAAGGAAAGATCATTATAGTAGCAGTACATGTTGCAAGTGGATTTATAGAAGCAGAAGTCATCCCACAGGAATCAGGAAGACAAACAGCACTCTTCCTATTGAAACTGGCAAGTAGGTGGCCAATAACACACTTGCATACAGATAATGGTGCCAACTTCACTTCACAGGAGGTGAAGATGGTAGCATGGTGGATAGGTATAGAACAATCCTTTGGAGTACCTTACAATCCACAGAGCCAAGGAGTAGTAGAAGCAATGAATCACCATCTAAAAAACCAAATAAGTAGAATCAGAGAACAGGCAAATACAATAGAAACAATAGTACTAATGGCAATTCATTGCATGAATTTTAAAAGAAGG
	L33089_AFA90           AACCAGGAAGTAGACCACTTAGTAAGTCAGGGCATCAGACAGGTATTATTCCTGGAAAGAATAGAGCCCGCTCAAGAAGAACATGAAAAATATCATAGCAATATAAAAGAGCTAACTCATAAATTTGGAATACCCCAACTAGTAGCAAGACAGATAGTAAACACATGTGCCCAATGCCAACAGAAAGGAGAGGCTATACATGGGCAAGTAAATGCAGAAATAGGTGTCTGGCAAATGGACTGCACACACTTAGAAGGAAAAATCATTATAGTAGCAGTACATGTTGCAAGTGGATTCATAGAAGCAAAAGTCATCCCACAGAAATCAGAAAGACAGACAGCACTCTTCCTATTAAAACTGGCCAGCAGGTGGCCAATAACACACTTGCACACAGACAATGGCTCCAACTTCACCTCACAGGAAGTGAAAATGGTGGCATGGTGGATAGGTATAGAGCAAACCTTCGGAGTACCTTACAATCCACAAAGCCAAGGAGTAGTAGAGGCAATGAATCACCACCTAAAAAATCAGATAAGTAGAATTAGAGAGCAGGCAAACACAATAGAAACAATAGTACTAAT-------------------------------
	X61240_BDALT86         AATCAGGAAGTAGACCACCTAGTAAGTCAAGGAATCAGACAGGTCTTGTTCCTAGAAAAAATAGAACCAGCCCAGGAAGAGCATGAAAAATATCATGGCAATGTAAAAGAACTGGTCCATAAATTCGGAATTCCACAATTAGTGGCAAAACAGATAGTAAATTCCTGTGATAAATGCCAACAAAAAGGGGAAGCTATTCATGGACAGGTAAATGCAGACCTAGGGACATGGCAGATGGACTGTACACATTTAGAAGGAAAAATTATAATAGTGGCAGTCCATGTAGCCAGTGGGTTTATAGAAGCAGAGGTAATACCCCAAGAGACAGGAAGACAGACAGCTCTCTTCCTACTAAAGTTGGCCAGCAGATGGCCTATCACACACCTACACACAGACAACGGTGCCAACTTCACCTCACCAAGTGTAAAGATGGTAGCCTGGTGGGTAGGAATAGAACAAACTTTTGGAGTACCCTATAACCCACAAAGTCAAGGAGTAGTGGAAGCAATGAACCATCACCTGAAAAATCAAATAGACAGACTCAGAGACCAAGCAGTATCAATAGAGACAGTTGTACTAATGGCAACTCACTGCATGAATTTTAAAAGAAGG
	L07625_BUC88           AATCAGGAAGTAGACCACCTAGTAAGTCAAGGAATTAGGCAGGTTCTATTCCTAGAAAAGATAGAACCAGCACAAGAAGAACATGAAAAGTACCATGGCAATGTAAAAGAATTAGTTCATAAATTTGGACTCCCACAGTTAGTGGCAAAACAAATAGTAAACTCCTGTGATAAATGCCAACAAAAAGGGGAAGCTGTTCATGGACAGGTAAATGCAGAACTAGGAACATGGCAGATGGACTGTACACACTTAGAAGGAAAGGTCATAATAGTGGCAGTCCATGTAGCCAGTGGATTTATAGAGGCAGAGGTAATACCCCAAGAAACAGGAAGACAAACAGCTCTCTTCCTGTTAAAATTGGCCAGCAGATGGCCTATCACACACCTGCACACAGACAACGGCGCCAACTTCACCTCACAAGACGTGAAGATGGCGGCCTGGTGGATAGGGATAGAACAAACCTTCGGGGTACCCTATAACCCACAAAGTCAGGGAGTAGTAGAAGCAATGAACCATCACCTAAAAAACCAAATAGATAGAATCAGGGACCAGGCAGTATCAATAGAGACAGTTGTACTAATGGCAGCTCACTGCATGAATTTTAAAAGAAGG
	AB100245_BRC01         AATCAAGAAGTAGACCACCTAGTGAGTCAAGGAATCAGACACATCCTGTTTCTAGAAAATATAGAACCAGCCCAAGAAGAGCATGAAAAATATCATGGTAATGTAAAAGAATTAGTTCATAAATTTGGAATTCCACAATTAGTGGCAAAACAAATAGTAAACTCCTGTGACAAATGTCAACAGAAAGGAGAAGCTATCCATGGACAGGTGAATGCAGAACTAGGGACATGGCAAATGGATTGTACACACTTAGAGGGAAAAATTATAATAGTGGCAGTCCATGTAGCCAGTGGATTTATAGAAGCAGAAGTAATACCCCAAGAAACAGGAAGACAGACAGCTCTCTTCCTGTTAAAACTGGCCAGCAGATGGCCTATCACACACCTACACACAGACAATGGTGCCAACTTCACTTCACAAGACGTGAAAATGGCAGCCTGGTGGATAGGAGTAGAACAGACCTTCGGAGTACCTTATAATCCACAAAGTCAGGGAGTAGTAGAAGCAATGAACCATCATCTAAAAAATCAAATAGACAGAATCAGAGACCAGGCAGTATCAATAGAGACAGTTGTACTAATGGCAGCTCATTGCATGAATTTTAAAAGAAGG
	U27200_BEHO88          AATCAGGAAGTAGACCACCTAGTGAGCCAAGGAATTAGACAAATCCTATTTCTAGAAAAAATAGAACCAGCTCAAGAAGAACATGAAAAATATCATAATAATGTAAAAGAACTAGTCCATAAATTTGGGATTCCACAATTAGTGGCAAGACAAATAGTAAATTCCTGTGATAAATGCCAACAAAAAGGGGAAGCTATTCATGGACAGGTAAATTCAGAACTAGGGACATGGCAAATGGACTGTACACATTTAGAGGGAAAGGTTATAATAGTGGCAGTTCATGTAGCCAGTGGATTCATAGAAGCAGAAGTAATACCCCAAGAAACAGGAAGACAGACAGCTCTCTTCCTGTTAAAGCTGGCCAGCAGATGGCCTATCACACACCTGCACACAGACAACGGTGCCAACTTCACTTCACAAGATGTGAAAATGGCAGCCTGGTGGATAGGGATAGAACAAACATTCGGAGTGCCCTATAATCCAGAAAGTCAGGGAGTAGTAGAAGCAATGAACCATCATCTGAAAAATCAGATAGACAGAATTAGAGATCAGGCAGTATCAATAGAGACAGTTGTGTTAATGGCAACTCACTGCATGAATTTTAAAAGAAGG
	L33091_BON90           AATCAGGAAGTAGACCACCTAGTAAGTCAAGGAATTAGGCAGGTTCTATTCTTAGAAAAGATAGAACCAGCACAAGAAGAACATGAAAAGTACCATGGCAATGTAAAAGAACTAGTTCATAAATTTGGAATCCCACAGTTAGTAGCAAAACAAATAGTAAACTCCTGTGATAAATGCCAACAAAAAGGGGAAGCTGTTCATGGACAGGTAAATGCAGAACTAGGAACATGGCAGATGGACTGTACACACTTAGAAGGGAAGATCATAATAGTGGCAGTCCATGTAGCCAGTGGATTTATAGAGGCAGAGGTAATACCCCAAGAAACAGGAAGACAAACAGCTCTCTTCCTATTAAAATTGGCCAGCAGATGGCCTATCACACACCTGCGCACAGACAATGGCGCCAACTTCACCTCACAAGATGTGAAGATGGTGGCCTGGTGGGTAGGGATAGAACAAACCTTCGGGGTACCCTATAACCCACAAAGTCAGGGAGTAGTGGAAGCAATGAACCATCATCTAAAAAACCAAATAGATAGAATCAGGGATCAGGCAGTATCACTAGAAACAGTTGTACTAAT-------------------------------
	L33090_BJA90           AATCAGGAAGTAGACCACCTAGTAAGTCAAGGAATTAGGCAGGTTCTATTCCTAGAAAAGATAGAACCAGCACAAGAAGAACATGAAAAGTATCATGGCAATGTAAAAGAACTAGTTCATAAATTTGGAATCCACAGTTTAGTGGCAAAACAAATAGTAAACTCCTGTGATAAATGCCAACAAAAAGGGGAAGCTGTTCATGGACAGGTAAATGCAGAACTAGGAACGTGGCAGATGGACTGTACACACTTAGAAGGAAAGGTCATAATAGTGGCAGTCCATGTAGCCAGTGGATTTATAGAGGCAGAAGTAATACCCCAAGAAACGGGAAGACAGACAGCTCTCTTCCTGTTAAAATTGGCCAGCAGATGGCCTATCACACACCTACACACAGACAATGGCGCCAACTTCACCTCACAAGACGTGAAGATGGTGGCCTGGTGGGTAGGAATAGAACGAACCTTCGGGGTACCCTATAACCCACAAAGTCAGGGAGTAGTAGAAGCAATGAACCATCACCTAAAAAACCAAATAGATAGAATCAGGGATCAGGCAGTATCAATAGAGACAGTTGTGCTAAT-------------------------------
	M87139_C89             AATCAAGAAGTAGACCACCTAGTAAGTCAAGGAATTAGGCAAGTATTATTCTTAGAAAAAATAGAACCAGCACAGGAAGAGCATGAAAGATTTCATAGCAATGCCAAAGAGCTGACACACAAATTTGGTATACCTAACTTAGTGGCTAAACAGATAGTAAATACTTGTCATGTGTGTCAACAGAAAGGAGAGGCCATACATGGGCAAGTAAATGCAGATTTAGGAACATGGCAAATGGACTGTACCCATTTAGAAGGAAAAGTTATCATAGTAGCAGTCCATGTGGCCAGTGGCTTTATAGAAGCAGAGGTAATCCCACAAGAAACTGGCAGACAAACAGCTCTTTTTCTGTTAAAATTGGCAGCAAGATGGCCTATTACCCACCTACACACAGATAATGGTGCCAATTTCACTTCACAGGAAGTAAAAATGGTGGCGTGGTGGGTAGGCGTGGAACATACCTTTGGAGTACCTTACAACCCACAGAGTCAGGGAGTAGTAGAGGCCATGAACCATCATCTGAAAAACCAAATAGATAGAATCAGAGAGCAGGCAAACACAATGGAGACCATAGTCTTGAT-------------------------------
	M87110_DF90            AACCAAGAAGTAGACCATCTAGTCAGCCAAGGGATTAGACAGGTCCTGTTTCTAGAAAAAATTGAACCAGCACAAGAAGACCATGAGAAATACCATAGCAATATAAAAGAACTAGTATTCAAATTTGGTTTGCCAAAATTAGTAGCAAGACAAATAATAGACACTTGTGATAAATGTCACCGAAAGGGAGAGGCAATACATGGGCAGGTAAATGCAGAATTAGGAACTTGGCAGATGGACTGTACACATCTAGAGGGAAAAGTAATCATAGTAGCTGTACATGTGGCTAGTGGATTTATAGAAGCAGAAGTCATTCCACAGGAAACAGGAAGACAAACAGCTTTATTCCTGTTAAAATTGGCAAGCAGATGGCCGATCACACACCTGCACACAGACAACGGTGCCAACTTCACTTCACAAGAGGTGAAAATGGTAGCATGGTGGGTAGGAATAGAGCAAACCTTTGGGGTGCCATATAACCCACAGAGTCAAGGTGTAGTAGAAGCAATGAATCATCATTTAAAGAATCAAATAGACAAAATTAGAGACCAGGCAAATTCAGTAGAAACCATAGTACTCAT-------------------------------
	AF208027_GAbt93        AATCAAGAGGTAGACCRTCTAGTAAGCCAGGGAATTAGACAAGTACTATTCTTGRAAAAAATAGAACCTGCTCAAGAAGAACATGAAAARTTTCATAGTAATGTAAAAGAGTTAACTCATAAGTTTGGCATTCCTCAATTAGTAGCAAAACAGATAGTAAATTCATACCACAGTTGCCAACAGAAAGGAGAAGCCATTCATGGACAGGTAAATGCAGAATTGGGTACTTGGCAAATGGACTGCACCCATTTAGAAGGAAAAGTAATCATAGTAGCAGTTCATGTGGCCAGTGGCTTTGTAGAAGCAGAAGTAATCCCACAAGAAACAGGAAGGCAAACAGCATTATTCCTGTTAAAATTAGCAGGGAGATGGCCTATCACACACCTACATACAGACAATGGTGCCAACTTCACCTCGCAAGAGGTGAAGATGGTAGCCTGGTGGGTAGGCATCGAGCAAGCATTTGGAGTACCATACAACCCCCAGAGTCAAGGGGTAGTAGAATCAATGAATCATCATCTAAAGAAACAAATAGATAAAATTAGAGATCAAGCAAATTCAATAGAAACCATAGTGTTAATGGCAGTACATTGCATGAATTTTAAAAGAA--
	AY530889_HFR96         AATCAAGAAGTAGATCATTTGGTGAGTCAGGGAATTAGGCAAGTACTGTTTCTAGAAAAAATAGAACCAGCTCAGGAAGAACATGAGAAATACCATAGCAATGTTAAAGAGCTACAGCATAAATTTGGTATACCACAATTAGTAGCCAAACAAATAGTAAATACTTGTCATGTTTGCCAGCAGAAAGGAGAAGCCATGCATGGACAGGTAAATACAGAAGTAGGGACATGGCAAATGGACTGTACCCACTTAGAGGGAAAAGTTGTCATCGTGGCAGTACATGTGGCCAGTGGCTTTATAGAAGCAGAAGTGATCCCGCAGGAAACTGGTAGGCAAACAGCCCTGTTCCTACTAAAGCTAGCAGGAAGGTGGCCTATCACTCATTTGCACACAGATAATGGTGCCAACTTCACTTCACAGGAAGTAAAGATGGTAGCATGGTGGGTAGGTATAGAGCATACCTTTGGAGTACCCTATAACCCGCAAAGCCAAGGAGTGGTAGAAGCCATGAATCACCATCTAAAGAACCAAATAGAGAGAATCAGAGAACAGGCAAATACAATGGAGACCATAGTCCTAATGGCAGCTCACTGCATGAATTTTAAAAGAAGG
	M83293_stm89           AATCAGGAGGTAGATCATTTGGTAAGTCAGGGAATTAGACAGGTCCTATTCCTAGAAAAAATAGAACCAGCTCAAGAAGAGCATGAAAAATATCATAGCAATGTGAAAGAGCTAGTCTTCAAGTTTGGCATACCAAGGCTAGTAGCAAAGCAAATAGTGGATACATGTGACAAGTGCCACCAGAAAGGAGAAGCTATACATGGGCAAGTAAATGCAGAGTTAGGGACTTGGCAGATGGACTGTACACATCTAGAAGGCAAGATAATTATAGTAGCAGTACATGTAGCTAGTGGGTTTATAGAGGCAGAAGTAATCCCACAAGAAACAGGGAGACAGACAGCATTGTTTCTGTTGAAGTTAGCAAGCAGATGGCCTGTCACACACCTGCACACGGATAATGGCGCTAACTTCACCTCGCAGGAGGTAAAGATGGTAGCCTGGTGGGCGGGAATAGAACAAACCTTTGGAGTACCTTACAATCCACAGAGCCAAGGAGTAGTGGAAGCCATGAATCATCATTTAAAGACCCAGATAGACAGAATTAGAGATCAAGCAAACACAGTAGAAACTGTAGTACTCATGGCAGTTCACTGCATGAATTTTAAGAAAAGG
	M32741_mne82_mnIV      AACCAAGAAATAGACCACCTAGTTAGTCAAGGGATTAGACAAGTTCTCTTCTTGGAAAAGATAGAGCCAGCACAAGAAGAACATGATAAATACCATAGTAATGTAAAAGAATTGGTATTCAAATTTGGATTACCCAGACTAGTGGCCAAACAGATAGTAGACACATGTGATAAATGTCATCAGAAAGGAGAAGCTATACATGGGCAGGTAAATTCAGATCTAGGGACTTGGCAAATGGATTGTACCCATCTAGAGGGAAAAATAATCATAGTTGCAGTACATGTAGCTAGTGGATTCATAGAAGCAGAAGTAATTCCACAAGAGACAGGAAGACAGACAGCACTATTTCTGTTAAAATTGGCAAGCAGATGGCCTATTACGCATCTACACACAGATAATGGTGCCAACTTTGCTTCGCAAGAAGTAAAGATGGTTGCATGGTGGGCAGGGATAGAGCACACCTTTGGGGTACCATACAATCCACAGAGTCAGGGAGTAGTGGAAGCAATGAATCACCATCTAAAAAATCAAATAGATAGAATCAGGGAACAAGCAAATTCAATGGAAACCATAGTATTAATGGCAGTTCATTGCATGAATTTTAAAAGAAGG

;
End;
