# Supplementary material for: Dating the Age of the SIV Lineages That Gave Rise to HIV-1 and HIV-2
Source: PLoS Comput Biol. 2009 May 1;5(5):e1000377. doi: 10.1371/journal.pcbi.1000377 (PMC2669881; doi:10.1371/journal.pcbi.1000377)
Supplement: Dataset S3 — SIVsm/HIV-2 env nexus alignment. (0.08 MB TXT) [file pcbi.1000377.s003.txt]

#NEXUS

Begin DATA;
	Dimensions ntax=181 nchar=438;
	Format datatype=NUCLEOTIDE gap=-;
	Matrix
	[                      1         11        21        31        41        51        61        71        81        91        101       111       121       131       141       151       161       171       181       191       201       211       221       231       241       251       261       271       281       291       301       311       321       331       341       351       361       371       381       391       401       411       421       431       ]
	[                      |         |         |         |         |         |         |         |         |         |         |         |         |         |         |         |         |         |         |         |         |         |         |         |         |         |         |         |         |         |         |         |         |         |         |         |         |         |         |         |         |         |         |         |        ]
	AY965431_sm02_FVN_2    TTGGACGTGGTCAAGAGACAACAAGAATTGTTGCGACTGACCGTCTGGGGAACAAAAAACCTCCAGACTAGAGTCACTGCCATCGAGAAATACTTAAAGGATCAGGCACAGCTAAATTCTTGGGGATGTGCATTTAGGCAGGTCTGCCACACTACTGTACCATGGCCAAATGATAGTCTGACACCAGACTGGAACAATATGACTTGGCAAGAGTGGGAACGAAAGGTTGACTTTCTTGAGGCAAATATAACAGCTATGCTAGAGGAAGCACAAATTCAACAAGAAAAGAACATGTATGAGTTGCAAAAACTAAACAGCTGGGACGTATTTGGCAACTGGTTTGACCTTGCTTCTTGGATAAGATATATACAATATGGTGTATATGTAGTTGTAGGAGTAATAATGTTAAGAATAGTGATATATGTAGTA---------
	AY965430_MAC85_F104_8  TTGGACGTGGTCAAGAGACAACAAGAATTGTTGCGACTGACCGTCTGAGGAACAAAGAACCTCCAGACTAAGGTCACTGCCATCGAGAAGTACTTAAAGGACCAGGCGCAGCTGAATGCTTGAGGATGTGCGTTTAGACAAGTCTGCCACACTACTGTACCATGGCCAAATGCAAGTCTAACACCAGACTGGAACAATGATACTTGGCAAGAGTAGGAGCGAAAGGTTGACTTCTTGGAGGAAAATATAACAGCCCTCCTAGAAGAGGCACAAATTCAACAAGAGAAGAACATGTATAAATTACAAAAGTTGAATAGCTGGGATGTGTTTGGCAATTGGTTTGACCTTGCTTCTTGGATAAAGTATATACAATATGGAATTTATGTAGTTGTAGGAGTAATACTGTTAAGAATAGTGATCTATATAGTACAAATGCTA
	AY965429_sm95_D176_2   TTGGACGTGGTCAAGAGACAACAAGAATTGTTGCGACTGACCGTCTGGGGAACAAAAAACCTCCAGACTAGAGTCACTGCCATCGAGAAATACTTAAAGGATCAGGCACAGCTAAATTCTTGGGGATGTGCATTCAGACAGGTCTGCCACACTACTGTACCATGGCCAAATGATAGTCTGACACCAGATTGGAACAATATGACTTGGCAAGAGTGGGAACGAAAGGTTGACTTTCTAGAGGCAAATATAACAGCTATGCTAGAGGAAGCACAAATTCAACAAGAAAAGAACATGTATGAGTTGCAAAAATTGAACAGCTGGGATGTATTTGGCAATTGGTTTGACCTTGCTTCTTGGATAAGATATATACAATATGGTGTGTATGTAGTGGTAGGAGTAATAATGTTAAGAATAGTGATATATGTAGTACAAATGTTA
	AY965428_sm75_CFU14_9  TTGGACGTGGTCAAGAGACAACAAGAATTGTTGCGACTGACCGTCTGGGGAACCAAAAACCTCCAGACTAGAGTCACTGCTATCGAGAAGTACCTAAAGGATCAGGCGCAGCTAAATTCTTGGGGATGTGCGTTTAGACAGGTCTGCCATACCACTGTACTATGGCCAAATGACTCTTTGATACCTGACTGGGACAATATGACATGGCAGGAATGGGAAAGAAAGGTTGACGATCTTGAGGCAAATATAACAGAAATGTTAGAAGAAGCTCAGATTCAGCAAGAAAAGAATATGTATGAATTACAAAAGCTAAATAGCTGGGAAGTATTTGGCAATTGGTTTGACCTTGCCTCTTGGGTGAGATACATACAATATGGAGTATATTTAGTTGTAGGAATAGTAATGTTAAGAATAGCAATTTATGTACTAC--------
	AY965427_sm76_CFU287_9 -----CGTGGTCAAGAGACAACAAGAATTGTTGCGACTGACCGTCTGGGGAACAAAGAACCTCCAGACTAGAGTCACTGCCATCGAGAAGTACTTAAAGGACCAGGCGCAGCTAAATGCTTGGGGATGTGCATTTAGACAAGTCTGCCATACTACTGTACCATGGCCAAATACAAGTCTAACACCAGATTGGAACAATGAGACTTGGCAAGAGTGGGAGCGAAAGGTTGACTTCTTGGAGGAAAATATAACGGCCCTTTTAGAAGAGGCACAAATTCAACAAGAAAAGAACATGTATGAATTACAAAAGTTGAATAGCTGGGATGTGTTTGGCAATTGGTTTGACCTTGCTTCTTGGATAAAGTATATACAATATGGAGTTTATATAGTTGTAGGAATAATACTGTTAAGAATAGTGATCTATATAGTACATATGCTA
	AY965426_sm77_CFU219_7 TTGGACGTGGTCAAGAGACAACAAGAATTGTTGCGACTGACCGTCTGGGGAACTAAAAACCTCCAGACAAGAGTCACTGCCATTGAGAAGTACTTAAAGGACCAGGCACAGCTAAATTCATGGGGATGTGCGTTTAGGCAGGTCTGCCACACTACTGTCGAATGGCCAGCCACAAATGTGACACCAGATTGGAATAACATGACCTGGCAAGAGTGGGAAAGAAAGGTTGACTATCTAGAGGCAAATATATCGTTACTATTAGAAGAAGCACAAATTCAACAAGAAAAGAACATGTATGAGTTGCAAAAACTAAATAGCTGGGATGTATTTGGCAACTGGTTTGATCTCACCTCTTGGATAAAATATATACAGTATGGAGTATATTTAGTAGTAGGAATTATATTGTTAAGAATAGTAATCTATGTAGTGCAGATGTTA
	AY965425_sm86_CFU212_7 TTGGACGTGGTCAAGAGACAACAAGAATTGTTGCGACTGACCGTCTGGGGAACTAAAAACCTCCAGACAAGAGTCACTGCCATCGAGAAGTACTTAAAGGACCAGGCACAGCTAAATTCATGGGGATGTGCGTTTAGGCAGGTCTGCCACACTACTGTCGAATGGCCAGCCGCAAATGTGACACCAGATTGGAATAACATGACCTGGCAAGAGTGGGAGAGAAAGGTTGACTATCTAGAGGCAAATATAACGCTTCTATTAGAAGAAGCACAAATTCAACAAGAAAAGAACATGTATGAGTTGCAAAAACTAAATAGCTGGGATGTATTTGGCAACTGGTTTGATCTCACCTCTTGGGTAAAATATATACAGTATGGAATATATATAGTAGTAGGAGTTATATTGTTAAGAATAGTAATCTATGTAGTACAGATGTTA
	AY965422_sm79_CFU233_7 TTGGACGTGGTCAAGAGACAACAAGAATTGTTGCGACTGGCCGTCTGGGGAACTAAAAACCTCCAGACAAGAGTCACTGCCATTGAGAAGTACTTAAAGGACCAGGCACAGCTAAATTCATGGGGATGTGCGTTTAGGCAGGTCTGCCACACTACTGTCGAATGGCCAGCCACAAATATGACACCAGATTGGAATAATATGACCTGGCAAGAGTGGGAAAGAAAGGTTGACTATCTAGAGGCAAATATATCGTTACTATTAGAAGAAGCACAAATTCAACAAGAAAAGAACATGTATGAGTTGCAAAAACTAAATAGCTGGGATGTATTTGGCAACTGGTTTGATCTCACCTCTTGGATAAAATATATACAGTATGGAGTATATTTAGTAGTAGGAATTATATTGTTAAGAATAGTAATCTATGTAGTGCAGATGTTA
	AY965421_sm79_CFU226_7 TTGGACGTGGTCAAGAGACAACCAGAATTGTTGCGGCTGACCGTCTGGGGAACTAAAAACCTCCAGACAAGAGTCACTGCCATCGAGAAGTACTTAAAGGACCAGGCACAGCTAAATTCATGGGGATGTGCGTTTAGGCAGGTCTGCCACACTACTGTCGAATGGCCAGCCGCAAATATGACACCAGATTGGAATAACATGACCTGGCAAGAGTGGGAAAGAAAGGTTGACTATCTAGAGGCAAATATATCGCTACTATTAGAAGAAGCCCAAATTCAACAAGAAAAGAACATGTATGAGTTGCAAAAACTAAATAGCTGGGATGTATTTGGCAACTGGTTTGATCTCCCCTCTTGGATAAAATATATACCGTATGGAGTATATTTAGTAGTAGGAATTATATTGTTAAGAATAGTAATCTATGTAGTGCAGATGTTA
	AY965420_sm03_D215_6   ------------------CAACAAGAATTGTTGCGTCTGTCCGTCTGGGGAACTAAAAACCTCCAGACTAGAGTCACTGCTATCGAGAAGTACCTAAAGGATCAGGCACAGCTAAATTCATGGGGATGCGCTTTTAGGCAAGTCTGCCACACTACCGTGCCATGGCCAAATGATACATTGACACCAAATTGGAACAATATGACATGGCAAGAGTGGGAAAGACAGGTTGATTTTCTAGAGGCAAATATTACACAAATGCTAGAAGAAGCACAAATTCAACAAGAGAAGAACATGTATGAGTTGCAAAAACTAAATAGCTGGGATGTCTTTGGCAATTGGTTTGACCTTACCTCTTGGATAAGATACATACAGTATGGAGTAATCATAGTGTTAGGTGTGATAGGACTAAGAATAATAATATATGTAGTGCAGTTGTTA
	AY965419_sm95_D175_5   TTGGACGTGGTCAAGAGACAACAAGAACTGTTGCGGCTGACCGTCTGGGGGACTAAAAACCTTCAGACTAGAGTCACTGCCATTGAGAAATACCTACAGGATCAGGCAAAGCTAAATTCATGGGGATGTGCATTTAGGCAAGTCTGCCACACTACTGTACCGTGGGTCAACGATTCACTCCAACCAGACTGGAACAATATGACTTGGCAAGAATGGGAGAAACAGGTAGCTTACCTAGAGGCAAATATTACACAGCAATTGGAAGAGGCACAAATACTACAAGAAAAGAACATGTATGACTTACAAAAATTAAATAGTTGGGATGTCTTTGGTAATTGGTTTGACCTCACGTCATGGGTAAAATATGTCTATTTAGGATTCTATGTAGTAGCAGGAATAATAGTGTTAAGGATAGTAATCTATGTAATACAAATGTTA
	AY965418_sm00_F098_5   ---------------------CAAGAACTGTTGCGGCTGACCGTCTGGGGGACTAAAAACCTTCAGACTAGAGTCACTGCCATTGAGAAATACCTACAGGATCAGGCAAAGCTAAATTCATGGGGATGTGCATTTAGGCAAGTCTGCCACACTACTGTACCGTGGGTCAACGATTCACTCCAACCAGATTGGGACAATATGACTTGGCAAGAATGGGAGACACGGGTAGCCTACCTAGAGGCAAATATTACACAGCAATTGGAAGAGGCACAAATACTACAAGAGAAGAATATGTATGACTTACAAAAATTAAATAGCTGGGATGTTTTTGGCAATTGGTTTGACCTCACGTCATGGGTAAAATATGTCTATTTAGGATTCTATGTAGTAGCAGGAGTAATAGTGTTAAGGATAGTAATCTATGTAATACAGATGTTA
	AY965417_sm02_FTQ_5    TTGGACGTGGTCAAGAGACAACAAGAACTGTTGCGGCTGACCGTCTGGGGGACTAAAAACCTTCAGACTAGAGTCACTGCCATTGAGAAATACCTACAGGATCAGGCAAAGCTAAATTCATGGGGATGTGCATTTAGGCAAGTCTGCCACACTACTGTACCGTGGGTCAATGATTCACTCCAACCAGACTGGGACAATATGACTTGGCAAGAATGGGAGAAACGGGTAGCTTACCTAGAGGCAAATATTACACAGCAATTGGAAGAAGCACAAATACTACAGGAACAGAATATCTATGATTTACAAAAATTAAATAGTTGGGATGTTTTTGGCAATTGGTTTGACCTCACGTCATGGGTAAAATATGTCTATTTAGGATTCTATGTAGTAGCAGGAATAATAGTGTTAAGGATAGTAATCTATGTAATACAG------
	AY965416_sm86_CFU232_4 TTGGACGTGGTCAAGAGACAACAAGAATTGTTGCGACTGACCGTCTGGGGGACTAAAAACCTTCAGACTAGAGTCACTGCTATCGAGAAGTACCTAAAGGATCAGGCACAGCTAAATTCGTGGGGATGTGCATTTAGACAGGTCTGCCACACTACTGTACCATGGCCAAATGATTCTTTAACACCAGATTGGAATAATATGACTTGGCAAGAGTGGGAAAGAAAGGTTGACTTTCTAGAGGCAAATATATCACAAATGTTAGAGGAAGCACAAATTCAACAAGAAAAGAACATGTATGAATTGCAAAAGTTGAATAGCTGGGATGTGTTTGGTAATTGGTTTGACCTTGCCTCCTGGATAAAATATATACAGTATGGAGTTTATGTAGTCATAGGAGTAATTTTGTTAAGAATAGTAATCTACATAGTACAAATGTTT
	AY965415_sm79_G932_4   TTGGATGTGGTCAAGAGACAACAAGAATTGTTGCGACTGACCGTCTGGGGAACTAAAAACCTTCAGACTAGAGTCACTGCTATCGAGAAGTACCTAAAGGATCAGGCACAGCTAATTTCGTGGGGATGTGCATTTAGACAGGTCTGCCACACTACTGTACCATGGCCAAATGACTCTTATACACCAGATTGGAATAACATGACTTGGCAAGAGTGGGAAAGAAAGGTTGACTTTCTAGAGGCAAATATATCCCAAATGTTTGAGGAAGCCCAAATTCAACAAGAAAAGAACATGTATGAATTGCAAAAGTTGAATAGCTGGGATGTGTTTGGTAATTGGTTTGACCTTGCCTCCTGGATAAAATATATACCGTATGGAGTTTATACAGTCATAGGAGTAATTTTGTTAAGAATAGTAATCTACATAGTACAAATGTTC
	AY674038_sm91_G931_4   TTGGACGTGGTCAAGAGACAACAAGAATTGTTGCGAATGACCGTCTGGGGAACTAAAAACCTTCAGGCTAGAGTCACTGCTATCGAGAAGTACCTAAAGGATCAGGCACAGCTAAATTCATGGGGATGTGCATTTAGACAGGTCTGCCACACTACTGTACCATGGCCAAATGACTCTTATACACCAGATTGGAATAACATGACTTGGCAAGAGTGGGAAAGAAAGGTTGACTTTCTAGAGGCAAATATATCACAAATGTTGGAGGAAGCACAAATTCAACAAGAAAAGAACATGTATGAATTGCAAAAGTTGAATAGCTGGGATGTGTTTGGTAATTGGTTTGACCTTACCATCTGGATAAAATATATACAGTATGGGGTTTATGCAGTCATAGGAATAATTTTGTTAAGAATAGTAATCTACATAGTACAAATGTTT
	AY674042_sm95_G930_4   ---------------------------------CGACTGGCCGTCTGGGGGACTAAAAACCTTCAGACTAGAGTCACTGCTATCGAGAAGTACCTAAAGGATCAGGCACAGCTAAATTCATGGGGATGTGCATTTAGACAGGTCTGCCACACTACTGTACCATGGCCAAATGACTCTTTAACACCAGATTGGAATAACATGACTTGGCAAGAGTGGGAAAGAAAGGTTGACTTTCTAGAGGCAAATATATCACAAATGTTAGAGGAAGCACAAATTCAACAAGAAAAGAACATGTATGAATTGCAAAAGTTGAATAGCTGGGATGTGTTTGGAAATTGGTTTGACCTTGCCTCCTGGATAAGATATATACAGTATGGAGTTTATATAGTCATAGGAATAATTCTGTTAAGAATAGTAATCTACATAGTACAAAGGCTC
	AY965412_sm93_F102_3   TTGGACGTGGTCAAGAGACAACAAGAATTGTTGCGATTGACCGTCTGGGGAACTAAAAACCTCCAGACTAGAGTCACTGCTATCGAGAAGTACCTAAAGGATCAGGCACAGCTAAATTCTTGGGGATGTGCATTTAGACAAGTCTGCCACACCACTGTACCATGGCCAAATGATAGCTTGACACCTGATTGGAATAATATGACCTGGCAAGAGTGGGAACGAAAGGTTGACTTTCTAGAGGCAAATATAACCATGATGCTGGAAGAAGCACAGATCCAACAAGAGAAAAATATGTATGAATTGCAAAAATTAAATAGCTGGAGTGTGTTTGGCAATTGGTTTGACCTTGCTTCCTGGATAGGATACATACAGTATGGAGTCTATCTAGTTATAGGTATAATATTGCTAAGAATAGTGATCTATGTAGTGC--------
	AY965411_sm03_M941_3   TTGGACGTGGTCAAGAGACAACAAGAATTGTTGCGATTGACCGTCTGGGGAACCAAAAACCTCCAGACTAGAGTCACTGCTATCGAGAAGTACCTAAAGGACCAGGCACAGCTAAATTCTTGGGGATGTGCATTTAGACAAGTCTGCCACACCACTGTACCATGGCCAAATGAAACCTTGCAACCTGATTGGAATAATATGACCTGGCAAGAGTGGGAACGAAAGGTTGACTTTCTAGAGGCAAATATAACCGCGCTATTGGAAGAAGCACAGGTCCAGCAAGAAAAGAATATGTATGAGTTGCAAAAACTAAATAGCTGGGATGTGTATGGCAATTGGTTTGACCTTGCTTCCTGGATAAAATACATACAGTATGGAGTCTATCTAGTTATAGGTATAATATTGTTAAGAATAGTGATTTATGTAGTGCAAATGT--
	AY965410_sm02_FYN_3    TTGGACGTGGTCAAGAGACAACAAGAATTGTTGCGACTGACCGTCTGGGGAACTAAAAACCTCCAGACTAGAGTCACTGCTATCGAGAAGTACCTAAAGGATCAGGCACAGCTAAATTCTTGGGGATGTGCATTTAGACAAGTCTGCCACACCACTGTACCATGGCCAAATGATACCTTAACACCTGATTGGAATAATATGACCTGGCAAGAGTGGGAACGAAAGGTTGACTTTCTAGAGGCAAATATAACCTTGATGTTGGAAGAAGCGCAGGTCCAACAAGAAAAGAATATGTATGAGTTGCAAAAATTAAATAGCTGGAGTGTGTTTGGCAATTGGTTTGACCTTGCTTCCTGGATAAGATACATACAATATGGAGTCTATCTAGTTGTAGGTATAATATTGCTAAGGATAGTAATCTATGTAGTG---------
	AY965409_sm95_M942_3   TTGGACGTGGTCAAGAGACAACAAGAATTGTTGCGACTGACCGTCTGGGGAACTAAAAACCTCCAGACTAGAGTCACTGCTATCGAGAAGTACCTAAAGGATCAGGCACAGCTAAATTCTTGGGGATGTGCATTTAGACAAGTCTGCCACACCACTGTACCATGGCCAAATGATACCTTAACACCTGATTGGAATAATATGACCTGGCAAGAGTGGGAACGAAAGGTTGACTTTCTAGAGGCAAATATAACCTTGATGTTGGAAGAAGCGCAGGTCCAACAAGAAAAGAATATGTATGAGTTGCAAAAATTAAATAGCTGGAGTGTGTTTGGCAATTGGTTTGACCTTACTTCCTGGATAAAATACATACAATATGGAGTCTTTCTAGTTGTAGGTATAATATTGTTAAGGATAGTAATCTATGTAGTGCAAATGTTA
	AY965408_sm95_E045_3   TTGGACGTGGTCAAGAGACAACAAGAATTGTTGCGATTGACCGTCTGGGGAACTAAAAACCTCCAGGCTAGAGTCACTGCTATCGAGAAGTACCTAAAGGATCAGGCACAGCTAAATTCTTGGGGATGTGCATTTAGACAAGTCTGCCACACCACTGTACCATGGCCAAATGATAGCTTGACACCTGATTGGAATAACATGACCTGGCAAGAGTGGGAACGAAAGGTTGACTTTCTAGAGGCAAATATAACCGAGCTGTTGGAAGAAGCGCAGCTCCAGCAAGAGAAGAATATGTATGAGTTGCAAAAATTAAATAGCTGGAGTGTGTTTGGCAACTGGTTTGACCTTACTTCCTGGATAAAATACATACAGTATGGAGTCTATGTAGTTATAGGTATAATATTGCTAAGGATAGTGATCTATGTAGTGCAAATGTTA
	AY965407_sm93_D178_3   ----ACGTGGTCAAGAGACAACAAGAATTGTTGCGACTGACCGTCTGGGGAACTAAAAACCTCCAGACTAGAGTCACTGCCATCGAGAAGTACCTAAAGGATCAGGCACAGCTAAATTCTTGGGGATGTGCATTTAGACAAGTCTGCCACACCACTGTACCATGGCCAAATGATAGCTTGACTCCTGATTGGAATAATATGACCTGGCAAGAGTGGGAACGAAAGGTTGACTTTCTAGAGGCAAATATAACCCTGCTATTGGAAGAAGCACAGATCCAACAAGAGAAGAATATGTATGAGTTGCAAAAACTAAATAGCTGGGATGTGTTTGGCAACTGGTTTGACCTTACTTCCTGGATAAAATACATACAGTATGGAGTCTTTCTAGTTATAGGTATAGTATTGCTAAGGATAGTGATCTATGTAGTGCAAATGTTA
	AY965406_sm92_A041_3   TTGGACGTGGTCAAGAGACAACAAGAATTGTTGCGATTGACCGTCTGGGGAACTAAAAACCTCCAGACTAGAATCACTGCTATTGAGAAGTACCTAAAGGATCAGGCACAGCTAAATTCTTGGGGATGTGCATTTAGACAAGTCTGCCACACCACTGTACCATGGCCAAATGATACTTTGACACCTGATTGGAATAATATGACCTGGCAGGAGTGGGAACGAAAGGTTGACTTTCTAGAGGCAAATATAACCGAGATGTTGGAAGAAGCACAGATCCAACAAGAGAAAAACATGTATGAGTTGCAAAAATTAAATAGCTGGAGTGTGTTTGGCAATTGGTTTGACCTTACTTCCTGGATAAAATACATACAGTATGGAGTCTTTCTAGTTGTAGGTATAGTATTGCTAAGGATAATAATCTATGTAGTGCAAATGTTA
	AY965405_sm02_FUP_2    TTGGACGTGGTCAAGAGACAACAAGAATTGTTGCGACTGACCGTCTGGGGGACAAAAAACCTCCAGACTAGAGTCACTGCCATCGAGAAATACTTAAAGGATCAGGCACAGCTAAATTCTTGGGGATGTGCATTCAGACAGGTCTGCCACACTACTGTACCATGGCCAAATGATAGTCTGACACCAGACTGGAACAATATGACCTGGCAAGAGTGGGAACGAAAGGTTGACTATCTAGAGGCAAATATAACAGAGATGCTAGAGGAAGCACAAATTCAACAAGAAAAGAACATGTATGAGTTGCAAAAATTGAACAGCTGGGATGTATTTGGCAATTGGTTTGACCTTGCTTCTTGGATAAGATATATACAATATGGTGTATATGTAGTGGTAGGAGTAATAATGTTAAGAATAGTGATATATGTAGTA---------
	AY965404_sm02_FIP_2    TTGGACGTGGTCAAGAGACAACAAGAATTGTTGCGACTGACCGTCTGGGGAACAAAAAACCTCCAGACTAGAGTCACTGCCATCGAGAAATACTTAAAGGATCAGGCACAGCTAAATTCTTGGGGATGTGCATTTAGGCAGGTCTGCCACACTACTGTACAATGGCCAAATGATAGTCTGACACCAGACTGGAACAATATGACTTGGCAAGAGTGGGAACGAAAGGTTGACTTTCTTGAGGCAAATATAACAGCTATGCTAGAGGAAGCACAAATTCAACAAGAAAAGAACATGTATGAGTTGCAAAAACTAAATAGCTGGGATGTATTTGGCAACTGGTTTGACCTTGCTTCTTGGATAAGATATATACAATATGGTGTATATGTAGTTGTAGGAGTAATAATGTTAAGAATAGTGATATATGTAGTA---------
	AY965403_sm02_FKL_2    TTGGACGTGGTCAAGAGACAACAAGAATTGTTGCGACTGACCGTCTGGGGAACAAAAAACCTCCAGACTAGAGTCACTGCCATCGAGAAATACTTAAAGGATCAGGCACGGCTAAATTCTTGGGGATGTGCATTTAGGCAGGTCTGCCACACTACTGTACAATGGCCAAATGATAGTCTGACACCAGACTGGAACAATATGACTTGGCAAGAGTGGGAACGAAAGGTTGACTTTCTTGAGGCAAATATAACAGCTATGCTAGAGGAAGCACAAATTCAACAAGAAAAGAACATGTATGAGTTGCAAAAACTAAATAGCTGGGATGTATTTGGCAACTGGTTTGACCTTGCTTCTTGGATAAAATATATACAATATGGTGTATATGTAGTTGTAGGAGTAATAATGTTAAGGATAGTGATATATGTAATACAA------
	AY965402_sm02_FAL_2    TTGGACGTGGTCAAGAGACAACAAGAATTGTTGCGACTGACCGTCTGGGGAACAAAAAACCTCCAGACTAGAGTCACTGCCATCGAGAAATACTTAAAGGATCAGGCACAGCTAAATTCTTGGGGATGTGCATTTAGGCAGGTCTGCCACACTACTGTACAATGGCCAAATGATAGTCTGATACCAGACTGGAACAATATGACTTGGCAAGAGTGGGAACGAAAGGTTGACTTTCTTGAGGCAAATATAACAGCTATGCTAGAGGAAGCACAAATTCAACAAGAAAAGAACATGTATGAGTTGCAAAAACTAAATAGCTGGGATGTATTTGGCAACTGGTTTGACCTTACTTCTTGGATAAGATATATACAATATGGTGTATATGTAGTTGTAGGAGTAATAATGTCAAGAATAGTGATATATGTAGTA---------
	AY965401_sm02_FCP_2    TTGGACGTGGTCAAGAGACAACAAGAATTGTTGCGACTGACCGTCTGGGGAACAAAAAACCTCCAGACTAGAGTCACTGCCATCGAGAAATACTTAAAGGATCAGGCACAACTAAATTCTTGGGGATGTGCATTCAGACAGGTCTGCCACACTACTGTACCATGGCCAAATGATAGTCTGACACCAGACTGGAACAATATGACTTGGCAAGAGTGGGAACGAAAGGTTGACTTTCTAGAGGCAAATATAACAACTTTGCTAGAGGAAGCACAAATTCAACAAGAAAAGAACATGTATGAGTTGCAAAAGTTGAACAGCTGGGATGTATTTGGCAATTGGTTTGACCTTGCTTCTTGGATAAGATATATACAATATGGTGTCTATGTAGTTGTAGGAATAATAATGTTAAGAATAGTGATATATGTAATACAAA-----
	AY965400_sm03_M952_2   TTGGACGTGGTCAAGAGACAACAAGAATTGTTGCGACTGACCGTCTGGGGAACAAAAAACCTCCAGACTAGAGTCACTGCCATCGAGAAATACTTAAAGGATCAGGCACAGCTAAATTCTTGGGGATGTGCATTTAGGCAGGTCTGCCACACTACTGTACAATGGCCAAATGATAGTCTGGTACCAGACTGGAACAATATGACTTGGCAAGAGTGGGAACGACAGGTTGACTTTCTTGAGGCAAATATAACAGCTATGCTAGAGGAAGCACAAATTCAACAAGAAAAGAACATGTATGAGTTGCAAAAACTAAATAGCTGGGATGTATTTGGCAACTGGTTTGACCTTGCTTCTTGGATAAGATATATACAATATGGTGTATATGTAGTTGTAGGAGTAATAATGTTAAGAATAGTGATATATGTAGTACAAA-----
	AY965399_sm03_M934_2   TTGGACGTGGTCAAGAGACAACAAGAATTGTTGCGACTGACCGTCTGGGGAACAAAAAACCTCCAGACTAGAGTCACTGCCATCGAGAAATACTTAAAGGATCAGGCACAGCTAAATTCTTGGGGATGTGCATTTAGGCAGGTCTGCCACACTACTGTACAATGGCCAAATGATAGTCTGGTACCAGACTGGAACAATATGACTTGGCAAGAGTGGGAACGAAAGGTTGACTTTCTTGAGGCAAATATAACAGCTATGCTAGAGGAAGCACAAATTCAACAAGAGAAGAACATGTATGAGTTGCAAAAACTAAATAGCTGGGATGTATTTGGCAACTGGTTTGACCTTGCTTCTTGGATAAAATATATACAATATGGTGTATATGTAGTTGTAGGAGTAATAATGTTAAGAATAGTAATATATGTAGTACAGA-----
	AY965398_sm97_G080_2   TTGGACGTGGTCAAGAGACAACAAGAATTGTTGCGACTGACCGTCTGGGGAACAAAAAACCTCCAGACTAGAGTCACTGCCATCGAGAAATACTTAAAGGATCAGGCACAGCTAAATTCTTGGGGATGTGCATTCAGACAGGTCTGCCACACTACTGTACCATGGCCAAATGATAGTCTGACACCAAACTGGAACAATATGACTTGGCAAGAGTGGGAACGAAAGGTTGACTTTCTAGAGGCAAATATAACAGCTATGCTAGAGGAAGCACAAATTCAACAAGAAAAGAACATGTATGAGTTGCAAAAATTGAATAGCTGGGATGTATTTGGCAATTGGTTTGACCTTGCTTCTTGGATAAGATATATACAATATGGTGTATATGTAGTTGTAGGAATAATAATGTTAAGAATAGTGATATATGTAATACAAATG---
	AY965397_sm90_F100_2   TTGGACGTGGTCAAGAGACAACAAGAATTGTTGCGACTGACCGTCTGGGGAACAAAGAACCTCCAGACTAGAGTCACTGCCATCGAGAAATACTTAAAGGATCAGGCACAGCTAAATTCTTGGGGATGTGCATTCAGACAGGTCTGCCACACTACTGTACAATGGCCAAATGATAGTCTGACACCAAACTGGAACAACATGACTTGGCAAGAGTGGGAACGACAGGTTGACTTTCTAGAGGCAAATATAACAGCTATGCTAGAAGAAGCACAAATTCAACAAGAAAAGAATATGTATGAATTGCAAAAATTGAATAGCTGGGATGTATTTGGCAACTGGTTTGACCTTGCTTCTTGGATAAGATACATACAATATGGTGTATATGTAGTTGTAGGAGTAATAATGTTAAGAATAGTGATATATGTAGTACAAATGTTA
	AY965396_sm94_D086_2   TTGGACGTGGTCAAGAGACAACAAGAATTGTTGCGACTGACCGTCTGGGGAACAAAGAACCTCCAGACTAGAGTCACTGCCATCGAGAAATACTTAAAGGATCAGGCACAGCTAAATTCTTGGGGATGTGCATTCAGACAGGTCTGCCACACTACTGTACAATGGCCAAATGATAGTCTGACACCAAATTGGAACAACATGACTTGGCAAGAGTGGGAACGAAAGGTTGACTTTCTAGAGGCAAATATAACAGCTATGCTAGAAGAAGCACAAATTCAACAAGAAAAGAATATGTATGAATTGCAAAAATTGAATAGCTGGGATGTATTTGGCAATTGGTTTGACCTTGCTTCTTGGATAAGATATATACAATATGGTGTATATGTAGTTGTAGGAGTAATAATGTTAAGAATAGTGATATATGTAGTACAAATGTTA
	AY965395_sm02_FBL_1    TTGGACGTGGTCAAGAGACAACAAGAATTGTTGCGATTGACCGTCTGGGGAACTAAGAACCTCCAGACTAGAGTCACTGCTATCGAGAAATACCTGAAGGATCAGGCGCAGCTAAATTCATGGGGATGTGCTTTTAGGCAGGTCTGTCACACTACTGTACCATGGCCAAATGACACATTGGTGCCTAATTGGAACAACATGACTTGGCAAGAGTGGGAAAGACAGGTTGACTTCCTAGAGGCAAATATAACTCAACTACTAGAAGAAGCCCAAATTCAGCAAGAAAAGAATATCTATGAATTGCAAAAATTAAATAGCTGCGATATTCTTGGCAACTGGTTTGACCTTACTTCTTGGATAAGATATATACAATATGGTGTACTTATAGTTCTAGGAGTAATAGGGTTAAGAATAATAATATATGTAGTGCAAATG---
	AY965393_sm95_M939_1   TTGGACGTGGTCAAGAGACAACAAGAATTGTTGCGATTGACCGTCTGGGGAACTAAGAACCTCCAGACTAGAGTCACTGCTATCGAGAAGTACCTGAAGGATCAGGCGCAGCTAAATTCATGGGGATGTGCTTTTAGACAGGTCTGCCACACTACTGTACCATGGCCAAATGACACATTGGTACCTGATTGGAACAATATGACTTGGCAAGAGTGGGAAAGAAAGGTTGACTTCCTAGAGGCAAATATAACTCAATTATTGGAAGAAGCACAAATTCAGCAAGAAAAGAATATGTATGAATTGCAAAAATTAAATAGCTGGGATATCTTTGGCAATTGGTTTGACCTTACGTCTTGGATAAAATATATACAGTATGGTGTACTTATAGTTCTAGGAGTAATAGGGTTAAGAATAGTAATATATGTAGTACAAATGTTA
	AY965392_sm94_M927_1   TTGGACGTGGTCAAGAGACAACAAGAATTGTTGCGACTGACCGTCTGGGGAACTAAGAACCTCCAGACTAGAGTCACTGCTATCGAGAAGTACCTAAAGGATCAGGCGCAGCTAAATTCATGGGGATGTGCTTTTAGGCAGGTCTGCCACACTACTGTACCATGGCCAAATGACACATTGACACCTAACTGGAACAATATGACTTGGCAAGAGTGGGAAAAACAGGTGAACTTCCTAGAGGCAAATATAACTCAATTATTGGAAGAAGCACAAATTAAGCAAGAAAAGAATATGTATGAATTGCAAAAATTAAATAGCTGGGATGTTTTTGGCAATTGGTTTGACCTTACTTCTTGGATAAAATATATACAATATGGTGTACTGATAGTTCTAGGAGTAATAGGATTAAGAATAGTGATATATGTAGTGCAGATGTTA
	AY965391_sm03_M924_1   TTGGACGTGGTCAAGAGACAACAAGAATTGTTGCGATTGACCGTCTGGGGAACTAAGAACCTCCAGACTAGAGTCACTGCTATCGAGAAATACCTGAAGGATCAGGCGCGGCTAAATTCATGGGGATGTGCTTTTAGGCAGGTCTGCCACACTACTGTACCATGGCCAAATGACTCATTGGTGCCTAATTGGAACAATATGACTTGGCAAGAGTGGGAAAGAAAGGTTGACTTCCTAGAGACAAATATAACTCAATTATTGGAAGAAGCCCAAATTCAGCAAGAAAAGAATACGTATGAATCGCAAAAATTGAATAGCTGCGATGTTCTTGGCAATTGGTTTGACCTTACTTCTTGGATAAAATATGTACAGTATGGTGTGCTTATAGTTCTAGGAGTAATAGGGTTAAGAATAGTAATATAAGTAGTGCAGATGT--
	AY965390_sm92_G079_1   TTGGACGTGGTCAAGAGACAACAAGAATTGTTGCGACTGACCGTCTGGGGAACTAAGAACCTCCAGACTAGAGTCACTGCTATCGAGAAGTACCTAAAGGATCAGGCGCAGCTAAATTCATGGGGATGTGCTTTTAGGCAGGTCTGCCACACTACTGTACCATGGCCAAATGACACATTGATACCTGATTGGAACAATATGACTTGGCAAGAGTGGGAAAAAAAGGTTGACTTCCTAGAGGCAAATATAACTCAATTATTGGAAGAAGCACAAATTCAGCAAGAAAAGAATATGTATGAGTTGCAAAAATTAAATAGCTGGGATATCTTTGGCAATTGGTTTGACCTTACTTCTTGGATAAAATATATACAATATGGTGTATTCATAGTTCTAGGAGTAATAGGATTAAGAATAGTGATATATGTAGTGCAGATGTTA
	AY965389_sm94_E043_1   TTGGACGTGGTCAAGAGACAACAAGAATTGTTGCGACTGACCGTCTGGGGAACTAAGAACCTCCAGACTAGAGTCACTGCTATCGAGAAGTACCTGAAGGATCAGGCACAGCTAAATTCATGGGGATGTGCTTTTAGGCAGGTCTGCCACACTACTGTACCATGGCCAAATGAAACATTGGTGCCTAATTGGAACAATATGACTTGGCAAGAGTGGGAAAGACAGGTTGACTTCCTAGAGGCAAATATAACTCAATTGTTGGAAGAAGCACAAATTCAGCAAGAAAAGAATATGTATGAATTGCAAAAATTAAATAGCTGGGATATTTTTGGCAATTGGTTTGACCTTACTTCTTGGATAAAATATATACAATATGGTGTACTTATAGTTCTAGGAGTAGTAGGGTTAAGAATAGTGATATATGTAGTACAAATGTTA
	AY965388_sm93_E042_1   TTGGACGTGGTCAAGAGACAACAAGAATTGTTGCGATTGACCGTCTGGGGAACTAAGAACCTCCAGACTAGAGTCACTGCTATCGAGAAGTACCTGAAGGATCAGGCGCAGCTAAATTCATGGGGATGTGCTTTTAGGCAGGTCTGCCACACTACTGTACCATGGCCAAATGAAACGTTGGTGCCTGATTGGAACAATATGACTTGGCAAGAGTGGGAAAGGAAGGTTGACTTCCTAGAGGCAAATATAACTCAACTGTTGGAAGAAGCACAAATTCAGCAAGAAAAGAATATGTATGAATTGCAAAAATTAAATAGCTGGGATATTTTTGGCAATTGGTTTGACCTTACTTCTTGGATAAAATATATACAATATGGTGTGCTTATAGTTCTAGGAGTAATAGGGTTAAGAATAGTGATATATGTAGTGCAGATGTTA
	AY965387_sm96_E040_1   ----ACGAGGTCAAGAGACAACAAGAATTGGTGCGACTGACCGTCTGGGGAACTAAGAACCTCCAGACTAGAGTCACTGCTATCGAGAAGTACCTGAAGGATCAGGCGCAGCTAAATTCATGGGGATGTGCTTTTAGGCAGGTCTGCCACACTACTGTACCATGGCCAAATGACACGTTGGTGCCTGATTGGAACAATATGACTTGGCAAGAGTGGGAAAGAAAGGTTGACTTCCTAGAGGCAAATATAACTCAAATGTTGGAAGAAGCACAAATTCAGCAGGAAAAGAATATGTATGAATTGCAAAAATTAAATAGCTGGGATATTTTTGGCAATTGGTTTGACCTTACTTCTTGGATAAGATATATACAATATGGTGTGCTTATAGTTCTAGGAGTAATAGGATTAAGAATAGTGATATATGTAGTGCAGATGTTA
	AY965386_sm95_E038_1   TTGGACGTGGTCAAGAGACAACAAGAATTGTTGCGATTGACCGTCTGGGGAACTAAGAACCTCCAGACTAGAGTCACTGCTATCGAGAAGTACCTGAAGGATCAGGCGCGGCTAAATTCATGGGGATGTGCTTTTAGGCAAGTCTGCCACACTACTGTACCATGGCCAAATGAAACATTGGTGCCTGATTGGAACAATATGACTTGGCAAAAGTGGGAAAGACAGGTTGACTTCCTAGAGGCAAATATAACTCAATTATTAGAAGAAGCACAAATTCAGCAAGAAAAGAATATGTATGAATTGCAAAAATTAAATAGCTGGGATGTCTTTGGCAATTGGTTTGACCTTACTTCCTGGATAAAATATATACAATATGGTGTACTTATAGTTCTAGGAGTAATAGGATTAAGAATAGTAATATATGTAGTGCAGATGTTA
	AY965385_sm94_D173_1   TTGGACGTGGTCAAGAGACAACAAGAATTGTTGCGATTGACCGTCTGGGGAACTAAGAACCTCCAGACTAGAGTCACTGCTATCGAGAAGTACCTGAAGGATCAGGCGCAGCTAAATTCATGGGGATGTGCTTTTAGGCAGGTCTGCCACACCACTGTACCATGGCCAAATGAAACATTGGTGCCTGATTGGAACAATATGACTTGGCAAGAGTGGGAAAGAAAGGTTGACTTCCTAGAGGCAAATATAACTCACATGTTGGAAGAAGCACAAATTCAGCAAGAAAAGAATATGTATGAATTGCAAAAATTAAATAGCTGGGATATTTTTGGCAATTGGTTTGACCTTACTTCTTGGATAAAATATATACAATATGGTGTGCTTATAGTTCTAGGAGTAATAGGGTTAAGAATAGTGATATATGTAGTGCAGATGTTA
	AY965384_sm95_D171_1   TTGGACGTGGTCAAGAGACAACAAGAATTGTTGCGATTGACCGTCTGGGGAACTAAGAACCTCCAGACTAGAGTCACTGCTATCGAGAAGTACCTGAAGGATCAGGCACAGCTAAATTCATGGGGATGTGCTTTTAGGCAGGTCTGCCACACTACTGTACCATGGCCAAATGACACATTGGTGCCTAATTGGGGCAATATGACTTGGCAAGAGTGGGAAAGACAGGTTGACTTCCTAGAGGCAAATATAACTCAAATGTTGGAAGAAGCACAAATTCAGCAGGAAAAGAATATGTATGAATTGCAAAAATTAAATAGCTGGGATATTTTTGGCAATTGGTTTGACCTTACTTCTTGGATAAAATATATACAATATGGTGTGCTTATAGTTCTAGGAGTAATAGGGTTAAGAATAGTGATATATGTAGTGCAGATGTTA
	AY965383_sm92_A038_1   TTGGACGTGGTCAAGAGACAACAAGAATTGTTGCGATTGACCGTCTGGGGAACTAAGAACCTCCAGACTAGAGTCACTGCTATCGAGAAGTACCTGAAGGATCAGGCGCGGCTAAATTCATGGGGATGTGCTTTTAGGCAAGTCTGTCACACTACTGTACCATGGCCAAATGAAACATTGGTGCCTGATTGGAACAATATGACTTGGCAAAAGTGGGAAAGACAGGTTGACTTCCTAGAGGCAAATATAACTCAATTATTAGAAGAAGCACAAATTCAGCAAGAAAAGAATATGTATGAATCGCAAAAATTAAATAGCTGCGATGTCCTTGGCAATTGGTTTGACCTTACTTCTTGGATAAAATATATACAATATGGTGTACTTATAGTTCTAGGAGTAATAGGGTCAAGAATAGTAATATATGTAGTGCAGATGT--
	AY965382_sm83_A022_1   TTGGACGTGGTCAAGAGACAACAAGAATTGTTGCGATTGACCGTCTGGGGAACTAAGAACCTCCAGACTAGAGTCACTGCTATCGAGAAGTACCTGAAGGATCAGGCGCAGCTAAATTCATGGGGATGTGCTTTTAGGCAGGTCTGCCACACTACTGTACCATGGCCAAATACAACATTGGTGCCTAATTGGAACAATATGACTTGGCAAGAGTGGGAAAGAAAGGTTGACTTCCTAGAGGCAAATATAACTCGATCATTGGAAGAAGCCCAAATTCAGCAGGAAAAGAATATGTATGAATTGCAAAAATTAAATAGCTGGGATATTTTTGGCAATTGGTTTGACCTTACTTCTTGGATAAAATATATACAATATGGTGTGCTTATAGTTCTAGGAGTAATAGGGTTAAGAATAGTGATATATGTAGTGCAGATGTTA
	AY613847_sm93_g_1      ---------------------------------------------------------AACCTCCAGACTATAGTCACTGCTATCGAGAAGTACCTGAAGGATCAGGCTCATCTAAAGGCATGGGGATGTGCTTTTAGGCAGGTCTGCCACACTACTGTACCATGGCGAAATGAAACTTTGGTGCCTGATTGGAACAATATGACTTGGCAAGAGTGGGAAAGACAGGTTGACTTCCTAGAGGCAAATATAACTCAAATGTTGGGAAGAACCCAAATTCAGCAGGAAAAGAATATGTATGAATTGCAAAAATTAAATAGCTGGGCTATTTTTGGCAATTGGCTTCACCTTACTTCTTGGATAAGATATA-----------------------------------------------------------------------
	U48818_sm92_a          ------------------------------TTGCGACTGACCGTCTGGGGAACTAAAAACCTCCAGACTAGAGTCACTGCTATCGAGAAGTACCTAAAGGATCAGGCACAGCTAAATTCTTGGGGATGCGCATTTAGACAGGTCTGCCATACCACTGTACCATGGCCAAATGATTCTTTGACACCAGATTGGAACAATATGACTTGGCAAGAGTGGGAAAGGAAGGTGGACTCCCTTGAGGCAAATATAACACTGACGTTAGAAGAAGCCCAAATTCAACAAGAAAAGAATATGTATGAATTACAGAAATTAAATAGCTGGTATGTCTTTGGCAATTGGTTTGACCTAGCCTCTTGGGTAAGGTACATACAGTTGGGAGTATACATAGTTATAGGTATAGTTTTGTTAAGAATAATAATATAT---------------
	U48819_sm92_b          ------------------------------TTGCGACTGACCGTCTGGGGAACTAAAAATCTCCAGACTAGAGTCACCGCCATCGAGAAATACCTAAAGGATCAGGCACAGCTAAATTCATGGGGATGTGCATTTAGGCAAGTCTGCCACACTACTGTACTATGGCCAAATGACAGTCTTGTCCCAGACTGGAACAATATGACATGGCAAGAATGGGAGAAAAAGGTTGAATTCCTAGAGGCAAATATAACTCAAATGTTGGAGGAAGCACAACTACAGCAAGAGAAAAACATGTATGAATTACAGAAATTGAATAGCTGGGATGTGTTTGGAAATTGGTTTGAGCTTACCTCCTGGGGAAGATACATCCAGTATGGAGTCTTTCTAGTCATAGGAATAGTATTGTTAAGAATAGTTATCTAT---------------
	U48820_sm92_c          ------------------------------TTGCGACTGACCGTCTGGGGGACCAAAAACCTTCAGACTAGAGTCACTGCCATCGAGAAATACCTAAAGGATCAGGCACAGCTAAATTCTTGGGGATGTGCTTTTAGACAGGTCTGCCACACTACTGTACTATGGCCAAATGATTCATTGACTCCAGACTGGAATAATATGACGTGGCAAGAATGGGAGAGAAGGGTGGACTTCCTAGAGGCAAATATAACTCAGATGCTGGAAGAAGCGCAAATACAACAAGAGAAAAACATGTATGAATTGCAAAAGTTAAATAGCTCGGATGTGTTTGGGAATTGGTTTGATCTCACCTCTTGGATAAAATATATACAATATGGAGTAATCATAGTGTTAGGAGTAATAGCTTTGAGGATAATCATATAT---------------
	U48821_sm92_d          ------------------------------TTGCGACTGACCGTCTGGGGAACTAAAAACCTCCAGACTAGAGTCACTGCTATCGAGAAATACCTAAAGGATCAGGCACAGCTAAATTCTTGGGGATGTGCATTTAGACAGGTCTGTCATACCACTGTACCATGGCCAAATGATTCTTTGACACCAGATTGGAATAATATGACTTGGCAAGAGTGGGAAAGGAAGGTGGACTTCCTTGAGGCAAATATAACACAAATGTTAGAAGAAGCTCAAATTCAACAAGAAAAGAACATGTATGAGTTACAAAAATTAAATAGCTGGGATGTCTTTGGCAATTGGTTTGACCTAGCCTCTTGGATAAAGTACATACAGTTGGGAGTATACATAGTTATAGGCATAGTTTTGCTAAGAATAGTAATATAT---------------
	U48822_sm92_e          ------------------------------TTGCGACTGACCGTCTGGGGGACTAAAAACCTCCAGACAAGAGTCACCGCCATCGAGAAATACCTGAAGGATCAGGCACAGCTACATTCATGGGGATGTGCTTTTAGACAAGACTGCCACACTACTGTACCATGGCCAAATGACAGCTTAACACCAGATTGGAATAATATGACTTGGCAGGAGTGGGAAAGAAAGGTGAACTTCCTTGAGGCAAATATAACACTACTGTTAGAGGAAGCTCAAATTCAACAAGAGAAGAACATGTATGAATTGCAAAAACTAAATAGCTGGGATGTTTTTGGTAATTGGTTTGATCTTACCTCCTGGATAAAATATATACAATATGGAGTATTTTTAGTAATAGGAATAGTTCTCTTAAGGATAGTTATATAT---------------
	U48823_sm92_f          ------------------------------TTGCGACTGACCGTCTGGGGAACTAAAAACCTCCAGACTAGAGTCACTGCTATCGAGAAGTACCTAAAGGATCAGGCACAGCTAAATTCTTGGGGATGTGCGTTTAGGCAGGTCTGTCATACCACTGTACCATGGCCAAATGATTCTCTGACACCAGATTGGGATAATATGACTTGGCAAGAGTGGGAAAGGAAGGTGGACTTCCTTGAGGCAAATATAACACTGATGTTAGAAGAAGCCCAAATTCAACAAGAAAAGGATATGTATGAATTACAGAAATTAAATAGCTGGGATGTCTTTGGCAATTGGTTTGACCTAGCCTCTTGGGTAAGGTACATACAGTTGGGAGTATACATAATTATAGGTATAGTTTTGTTAAGAATAATAATATAT---------------
	U48824_sm88_LIB        ------------------------------TTGCGACTGACCGTCTGGGGAACTAAAAACCTCCAGGCAAGAGTCACTGCTATCGAGAAGTACTTAAAGGACCAGGCACAGCTAAATTCATGGGGATGTGCTTTTAGGCAAGTCTGTCACACTACTGTAGAGTGGCCAAATGGAACATTACAACCTAATTGGGAGAATATGACTTGGCAAGAATGGGAAAGGAAGGTCCGCTTCCTTGAGGCAAATATAACACAACTATTAGAAGAAGCACAAATTCAACAAGAGAAAAACATGTATGAATTACAAAAACTGAATAGCTGGGATGTATTTGGCAACTGGTTCGACTTGACTTCTTGGGTAAAATACATACAATATGGAGTTATGGTAGTTTTAGGAGTAATAGTGTTAAGGATAATTATTTAT---------------
	EF569870_sm04_FZS_2    TTGGACGTGGTCAAGAGACAACAAGAATTGTTGCGACTGACCGTCTGGGGAACAAAAAACCTCCAGACTAGAGTCACTGCCATCGAGAAATACTTAAAGGATCAGGCACAGCTAAATTCTTGGGGATGTGCATTTAGACAGGTCTGCCACACTACTGTACAATGGCCAAATGATAGTCTAATACCAGACTGGAACAATATGACTTGGCAAGAGTGGGAACGAAAGGTCGACTTTCTTGAGGCAAATATAACAGCTCTGTTAGAGGAAGCACAAATTCAACAAGAAAAGAACATGTATGAGTTGCAAAAACTAAATAGCTGGGATGTGTTTGGCAACTGGTTTGACCTTGCTTCTTGGATAAGATATATACAATATGGTGTGTATATAGTTGTAGGAGTAATAATGTTAAGAATAGTGATATATGTAGTACAGATGTTA
	EF569869_sm04_FZP_1    -----CGTGGTCAAGAGACACCAAGAATTGTTGCGATTGACCGTCTGGGGAACTAAGAACCTCCAGACTAGAGTCACTGCTATCGAGAAGTACCTGAAGGATCAGGCGCAGCTAAATTCATGGGGATGTGCTTTTAGGCAGGTCTGCCACACTACTGTACCATGGCCAAATGACTCATTGGTGCCTGATTGGAACAATATGACTTGGCAAGAGTGGGAAAGAAAGGTTGACTTCCTAGAGGCAAATATAACTCAATTATTGGAAGAGGCACAAATTCAGCAAGAAAAGAATATGTATGAATTGCAAAAATTAAATAGCTGGGATATTTTTGGCAATTGGTTTGACCTTACTTCTTGGATAAAATATATACAGTATGGTGTGCTTATAGTTCTAGGAATAGTAGGGTTAAGAATAGTAATATATGTAGTGCAGATGTTA
	EF569868_sm04_FZO_1    TTGGACGTGGTCAAGAGACAACAAGAATTGTTGCGATTGACCGTCTGGGGAACTAAAAACCTCCAGACTAGAGTCACTGCTATCGAGAAGTACCTAAAGGATCAGGCGCAGCTAAATTCATGGGGATGTGCTTTTAGGCAAGTCTGCCATACTACTGTACCATGGCCAAATACAACATTGATACCTGATTGGAACAATATGACTTGGCAAGAGTGGGAAAGACAGGTTGACTTCCTAGAGGCAAATATAACTCAATTGTTGGAAGAAGCACAAATTCAGCAAGAAAAGAATATGTATGAATTACAAAAATTAAACAGCTGGGACATTTTTGGCAATTGGTTTGACCTTACTTCTTGGATAAAATATATACAATATGGTGTAGTAATAGTTCTAGGAGTAGTAGGGTTAAGGATAGTAATATATGTAGTACAAATGTTA
	EF569867_sm04_FYS_3    TTGGACGTGGTCAAGAGACAACAAGAATTGTTGCGATTGACCGTCTGGGGGACTAAAAACCTCCAGACTAGAGTCACTGCTATCGAGAAGTACCTAAAGGACCAGGCACAGCTAAATTCTTGGGGATGTGCATTTAGACAAGTCTGCCACACCACTGTACCATGGCCAAATGACACCTTACAACCTAATTGGACTGATATGACCTGGCAAGAGTGGGCACGACAGGTTGACTTTCTAGAGGCAAATATAACCGCGCTATTGGAAGAAGCACAAATCCAGCAAGAAAAGAATATGTATGAGTTACAAAAATTAAATAGCTGGGATGTGTTTGGCAATTGGTTTGACCTTACTTCCTGGATAAAATACATACAGTATGGAGTCTATTTAGTGGTAGGTATAATATTGTTAAGGATAGTGATTTATGTAGTGCAAATGTTA
	EF569866_sm04_FYR_3    TTGGACGTGGTCAAGAGACAACAAGAATTGTTGCGATTGACCGTCTGGGGGACTAAAAACCTCCAGACTAGAGTCACTGCTATCGAGAAGTACCTAAAGGACCAGGCACAGCTAAATTCTTGGGGATGTGCATTTAGACAAGTCTGCCACACCACTGTACCATGGCCAAATGATAGCTTGACACCTGATTGGAATAATATGACCTGGCAAGAGTGGGAACGAAAGGTTGACTTTCTAGAGGCAAATATAACCGCGCTATTGGAAGAAGCGCAGATCCAACAAGAAAAGAATCTGTATGAGTTGCAAAAGCTAAATAGCTGGGATGTGTTTGGCAATTGGTTTGACCTTACTTCCTGGATAAAATATATACAGTATGGAGTCTATTTAGTTGTAGGTATAATATTGCTAAGAATAGTGATCTATATAGTGCAAATGTTA
	EF569865_sm05_FWW_1    TTGGACGTGGTCAAGAGACAACAAGAATTGTTGCGATTGACCGTCTGGGGAACTAAGAACCTCCAGACTAGAGTCACTGCTATCGAGAAATACCTGAAGGATCAGGCGCAGCTAAATTCATGGGGATGTGCTTTTAGGCAGGTCTGCCACACTACTGTACAATGGCCAAATGACTCATTGGTGCCTAATTGGAACAATATGACTTGGCAAGAATGGGAAAGACAGGTTGACTTCCTAGAGGCAAATATAACTCAATTGTTGGAAGAAGCACAAATTCAGCAAGAAAAGAATATGTATGAATTGCAAAAATTAAATAGCTGGGATATTTTTGGCAATTGGTTTGACCTTACTTCTTGGATAAAATATATACAGTATGGTGTGCTTATAGTTGTAGGAGTAATAGGGTTAAGAATAGTAATATATGTAGTACAGATGCTA
	EF569864_sm04_FWT_3    TTGGACGTGGACAAGAGACAACAAGAATTGTTGCGATTGACCGTCTGGGGGACTAAAACCCTCCAGACTAGAGTCCCTGCCATCGAGAAGTACCTAAAGGACCAGGCACAGCTAAATTCTTGGGGATGTGCATTTAGACAAGTCTGCCACACCACTGTACCATGGCCAAATGGAAGCATAACACCTGATTGGAATAATATGACCTGGCAAGAGTGGGAACGAAAGGTTGACTTTCTAGAGGCAAATATAACCCAACTATTGGAAGAAGCACACATCCCGCGAGAGAAAAATATGTATGAGTTACAAAAATTAAATAGCTGGGATGTGTTTGGCAATTGGTTTGACCTTACTTCCTGGATAAAATACATACAGTATGGAGTCTATTTAGTGGTAGGGATAATATTGTTAAGAATAGTGATATATGTAGTACAAATGTTA
	EF569863_sm04_FWS_1    TTGGACGTGGTCAAGAGACAACAAGAATTGTTGCGATTGACCGTCTGGGGAACTAAGAACCTCCAGACTAGAGTCACTGCTATCGAGAAGTACCTAAAGGATCAGGCGCGGCTAAATTCATGGGGATGTGCTTTTAGGCAGGTCTGCCACACTACTGTACCATGGCCAAATAGCACGGTGATGCCTGAGTGGGACAATATGACTTGGCAAGAGTGGGAAAGAAAGGTTGACTTCCTAGAGGCAAATATAACTCAAATGTTGGAAGAAGCACAAATTCAGCAAGAAAAGAATATGTATGAATTGCAAAAATTAAATAGCTGGGATATTTTTGGCAATTGGTTTGACCTTACTTCTTGGATAAAATATATACAGTATGGTGTGCTTATAGTTCTAGGAGTAATAGGGTTAAGAATAGTAATATATGTAGTGCAGATGCTA
	EF569862_sm04_FWR_1    TTGGACGTGGTCAAGAGACACCAAGAATTGTTGCGATTGACCGTCTGGGGAACTAAGACCCTCCAGACTAGAGTCACTGCTATCGAGAAGTACCTGAAGGATCAGGCGCAGCTAAATTCATGGGGATGTGCTTTTAGGCAGGTCTGCCACACTACTGTACCATGGCCAAATGACTCATTGGTGCCTGATTGGAACAATATGACTTGGCAAGAGTGGGAAAAACAGGTTAACTTCCTAGAGGCAAATATAACTCAATTATTGGAAGAAGCACAAATTCAGCAAGAAAAGAATATGTATGAATTGCAAAAATTAAATAGCTGGGATATTTTTGGCAATTGGTTTGACCTTACTTCTTGGATAAAATATATACAGTATGGTGTGCTTATAGTTCTAGGAGTAATAGGGTTAAGAATAGTAATATATGTAGTGCAGATGTTA
	EF569861_sm04_FWK_2    TTGGACGTGGTCAAGAGACAACAAGAATTGTTGCGACTGACCGTCTGGGGAACAAAAAACCTCCAGACTAGAGTCACTGCCATCGAGAAATACTTAAAGGATCAGGCACGGCTAAATTCTTGGGGATGTGCATTCAGACAGGTCTGCCACACTACTGTACAATGGCCAAATAAGAGTCTGACACCAGACTGGAACAATATGACTTGGCAAGAGTGGGAACGAAAGGTTGACTATCTAGAGGCAAATATAACAATTATGCTAGAGGAAGCGCAAATTCAACAAGAAAAGAACATGTATGAGTTGCAAAAATTGAATAGCTGGGATGTATTTGGCAATTGGTTTGACCTTGCTTCTTGGATAAGATATATACAATATGGTGTATATGTAGTTGTAGGAGTAATAGTGTTAAGAATAGTGATATATGTAGTACAAATGTTA
	EF569860_sm04_FWF_3    TTGGACGTGGTCAAGAGACAACAAGAATTGTTGCGACTGACCGTCTGGGGAACTAAAAACCTCCAGACTAGAGTCACTGCCATCGAGAAGTACCTAAAGGATCAGGCACAGCTAAATTCTTGGGGATGTGCATTTAGACAAGTCTGCCACACCACTGTACCATGGCCAAATGATAGCTTAACTCCTGATTGGAATAATATGACCTGGCAAGAGTGGGAACGAAAGGTTGACTTTCTAGAGGCAAATATAACCCAGCTATTGGAAGAAGCACAAATCCAACAAGAGAAGAATATGTATGAGTTGCAAAAACTAAATAGCTGGGATGTGTTTGGCAACTGGTTTGACCTTACTTCCTGGATAAAATACATACAGTATGGAGTTTATCTAGTTGTAGGTATAATATTGTTAAGAATAGTGATTTATGTAGTGCAAATGTTA
	EF569859_sm05_FVS_3    TTGGACGGGGTCAAGAGACAACAAGAATTGTTGCGACTGACCGTCTGGGGGACTAAAAACCTCCAGACTAGAGTCACTGCTATCGAGAAGTACCTAAAGGACCAGGCACAGCTAAATTCTTGGGGATGTGCATTTAGACAAGTCTGCCACACCACTGTACCATGGCCAAATGATAGCTTGACACCTGATTGGAATAATATGACCTGGCAAGAGTGGGAACGAAAGGTTGACTTTCTAGAGGCAAATATAACCGAGCTATTAGAAGAAGCGCAGATCCAACAAGAAAAGAATCTGTATGAGTTGCAAAAACTAAATAGCTGGGATGTGTTTGGCAATTGGTTTGACCTTACTTCCTGGATAAAATATATACAGTATGGAGTCTATCTAGTTGTAGGTATAATATTGCTAAGAATAGTGATCTATGTAGTGCAAATGTTA
	EF569858_sm05_FVF_1    TTGGACGGGGTCAAGAGACAACAAGAATTGTTGCGACTGACCGTCTGGGGAACTAAGAACCTCCAGACTAGAGTCACTGCTATCGAGAAGTACCTGAAGGATCAGGCACAGCTAAATTCATGGGGATGTGCTTTTAGGCAGGTCTGCCACACTACTGTACCATGGCCAAATGAAACATTGGTGCCTAATTGGAACAATATGACTTGGCAAGAGTGGGAAAGACAGGTTGACTTCCTAGAGGCAAATATAACTCAATTGTTAGAAGAAGCACAAATTCAGCAAGAAAAGAATATGTATGAATTGCAAAAATTAAATAGCTGGGATATTTTTGGCAATTGGTTTGACCTTACTTCTTGGATAAAATATATACAATATGGTGTACTTATAGTTTTAGGAGTAATAGGGTTAAGAATAGTGATATATGTAGTACAAATGATA
	EF569857_sm05_FUS_1    TTGGACGGGGTCAAGAGACAACAAGAATTGTTGCGACTGACCGTCTGGGGAACTAAGAACCTCCAGACTAGAGTCACTGCTATCGAGAAATACCTGAAGGATCAGGCGCAGCTAAATTCATGGGGATGTGCTTTTAGGCAGGTCTGTCACACTACTGTACCATGGCCAAATGAAACATTGGTGCCTAATTGGAACAATATGACTTGGCAAGAGTGGGAAAGACAGGTTGACTTCCTAGAGGCAAATATAACTCAATTATTAGAAGAAGCACAAATTCAGCAAGAAAAGAATATGTATGAATTGCAAAAATTAAATAGCTGGGATGTTTTTGGCAACTGGTTTGACCTTACTTCTTGGATAAGATATATACAATATGGTGTACTTATAGTTCTAGGAGTAATAGGGTTAAGAATAATAATATATGTAGTGCAAATGTTA
	EF569855_sm04_FUH_1    TTGGACGTGGTCAAGAGACACCAAGAATTGTTGCGATTGACCGTCTGGGGAACTAAGAACCTCCAGACTAGAGTCACTCCTATCGAGAAGTACCTAAAGGATCAGGCGCAGCTAAATTCATGGGGATGTGCTTTTAGGCAAGTCTCCCACACCACTGTACCATGCCCAAATGAAACATTGGTGCCTAATTGGAACAATATGACTTGGCAAGAGTGGGAAAGACAGGTTGACTTCCTAGAGGCAAATATAACTCAATTGTTGGAAGAAGCACAAATTCAACAAGAAAAGAATATGTATGAATTACAAAAATTAAACAGCTGGGACATTTTTGGCAATTGGTTTGACCTTACTTCTTGGATAAAATATATACAATATGGTGTAGTTATAGTTCTAGGAGTAGTAGGGTTAAGGATAGTAATATATGTAGTACAAATGTTA
	EF569853_sm04_FTN_2    TTGGACGTGGTCAAGAGACAACAAGAATTGTTGCGACTGACCGTCTGGGGGACGAAAAACCTCCAGACTAGAGTCACTGCCATCGAGAAATACTTAAAGGATCAGGCACAGCTAAATTCTTGGGGATGTGCATTCAGACAGGTCTGCCACACTACTGTACCATGGCCAAATGATAGTCTGACACCAGACTGGAACAATATGACTTGGCAAGAGTGGGAACGAAAGGTTGACTTTCTAGAGGCAAATATAACAGCTATGCTAGAGGAAGCACAAATTCAACAAGAAAAGAACATGTATGAGTTGCAAAAATTAAACAGCTGGGACGTGTTTGGCAATTGGTTTGACCTCGCTTCTTGGGTAAGATATATACAATATGGTGTCTATATAGTTGTAGGAATAATATTGTTAAGAATAGTGATATATGTAGTACAAATGTTA
	EF569852_sm05_FRW_1    TTGGACGTGGTCAAGAGACAACAAGAATTGTTGCGATTGACCGTCTGGGGAACTAAGAACCTCCAGACTAGAGTCACTGCTATCGAGAAGTACCTAAAGGATCAGGCGCAGCTAAATTCATGGGGATGTGCTTTTAGGCAAGTCTGCCATACTACTGTACCATGGCCAAATGAAACATTGGTGCCTAATTGGAACAATATGACTTGGCAAGAGTGGGAAAGACAGGTTGACTTCCTAGAGGCAAATATAACTCAATTGTTGGAAGAAGCACAAATTCAGCAAGAAAAGAACATGTATGAATTACAAAAATTAAACAGCTGGGACATTTTTGGCAATTGGTTTGACCTTACTTCTTGGATAAAATATATACAGTATGGTGTACTTATAGTTCTAGGAGTAGTAGGGTTAAGGATAGTAATATATGTAGTACAAATGTTA
	EF569851_sm04_FRP_3    TTGGACGTGGTCAAGAGACAACAAGAATTGTTGCGACTGACCGTCTGGGGAACTAAAAACCTCCAGACTAGAGTCTCTGCCATCGAGAAGTACCTAAAGGATCAGGCACAGCTAAATTCTTGGGGATGTGCATTTAGACAAGTCTGCCACACCACTGTACCATGGCCAAATGATAGCTTAACTCCTGATTGGAATAATATGACCTGGCAAGAGTGGGAACGAAAGGTTGACTTTCTAGAGGCAAATATAACCCATCTATTGGAAGAAGCACAGATCCAACAAGAGAAAAATATGTATGAGTTACAAAAACTAAATAGCTGGGATGTGTTTGGCAATTGGTTTGACCTTACTTCCTGGATAAAATACATACAGTATGGAGTCTATTTAGTTATAGGTATAGTATTGTTAAGGATAGTGATCTATATAGTGCAAATGTTA
	EF569850_sm04_FRN_1    TTGGACGTGGTCAAGAGACAACAAGAATTGTTGCGATTGACCGTCTGGGGAACTAAGAACCTCCAGACTAGAGTCACTGCTATCGAGAAGTACCTGAAGGATCAGGCGCAGCTAAATTCATGGGGATGTGCTTTTAGGCAGGTCTGCCACACTACTGTGCCATGGCCAAATGACACATTGGCGCCTAATTGGAACAATATGACTTGGCAAGAGTGGGAAAGACAGGTTGACTTCCTAGAGGCAAATATAACTCAATTATTGGAAGAAGCACAAATTCAGCAAGAAAAGAATATGTATGAATTGCAAAAATTAAATAGCTGGGATATTTTTGGCAATTGGTTTGACCTTACTTCTTGGATAAAATATATACAGTATGGTGTGCTTATAGTTCTAGGAGTAATAGGGTTAAGAATAGTAATATATGTAGTGCAGATGTTA
	EF569849_sm04_FRG_3    TTGGACGTGGTCAAGAGACAACAAGAATTGTTGCGATTGACCGTCTGGGGGACTAAAACCCTCCAGACTAGAGTCACTGCTATCGAGAAATACCTAAAGGATCAGGCACAGCTAAATTCTTGGGGATGTGCATTTAGACAAGTCTGCCACACCACTGTACCATGGCCAAATGACACCTTGATGCCTGATTGGAACAATATGACCTGGCAGGAGTGGGAACGAAAGGTTGACTTTCTAGAGGCAAATATAACAGCGCTATTGGAAGAAGCACAAATTCAACAAGAAAAGAATATGTATGAGTTGCAAAAACTAAATAGCTGGGATGTGTTTGGCAATTGGTTTGACCTTACTTCCTGGATAAAATACATACAATATGGAGTCTATGTAGTTGTAGGTATAATATTGCTAAGGATAGTGATATATGTAGTGCAAATGTTA
	EF569848_sm04_FRC_3    TTGGACGTGGTCAAGAGACAACAAGAATTGTTGCGACTGACCGTGTGGGGAACTAAAAACCTCCAGACTAGAGTCACTGCTATCGAGAAGTACCTAAAGGATCAGGCACAGCTAAATTCTTGGGGATGTGCATTTAGACAAGTCTGCCACACCACTGTCCCATGGCCAAATGATACCTTAACACCTGATTGGAATAATATGACCTGGCAAGAGTGGGAACGAAAGGTTGACTTTCTAGAGGCAAATATAACCTTGATGTTGGAAGAAGCGCAAGTCCTACAAGAAAAGAATATGTATGAGTTGCAAAAATTAAACAGCTGGAGTGTGTTTGGCAATTGGTTTGACCTTCCTTCCTGGATAAAATACATACAATATGGAGTCTTTTTAGTGGTAGGTATAATATTGTTAAGGATAGTAATCTATGTAGTGCAAATGTTA
	EF569847_sm04_FQU_3    TTGGACGTGGTCAAGAGACAACAAGAACTGTTGCGACTGACCGTCTGGGGGACTAAAAACCTCCAGACTAGAGTCACTGCTATCGAGAAGTACCTAAAGGCCCAGGCACAGCTAAATTCTTGGGGATGTGCATTTAGACAAGTCTGCCACACCACTGTACCATGGCCAAATGATAGCTTGACACCTGATTGGAATAATATGACCTGGCAAGAGTGGGAACGAAAGGTTGACTTTCTAGAGGCAAATATAACCGTGCTATTGGAAGAAGCACAGATCCAACAAGAAAAGAATCTGTATGAGTTGCAAAAACTAAATAGCTGGGATGTGTTTGGCAATTGGTTTGACCTTACTTCCTGGATAAAATATATACAGTATGGAGTCTATTTAGTTTTAGGTATAATATTGTTAAGGATAGTGATCTATGTAGTGCAAATGTTA
	EF569846_sm05_FQO_1    TTGGACGGGGTCAAGAGACAACAAGAATTGTTGCGATTGACCGTCTGGGGAACAAAGAACCTCCAGACTAGAGTCACTGCTATCGAGAAGTACCTGAAGGATCAGGCGCAGCTAAATTCATGGGGATGTGCTTTTAGGCAGGTCTGCCACACTACTGTACCATGGCCAAATGAAACATTGGTGCCTAATTGGAATAATATGACTTGGCAAGAGTGGGAAAAGCAGGTTAACTTCCTAGAGGCAAATATAACTCAATTATTGGAAGAAGCACAAATTCAGCAAGAAAAGAATATGTATGAGTTGCAAAAATTAAATAGCTGGGATATTTTTGGCAATTGGTTTGACCTTACTTCTTGGATAAAATATATACAATATGGTGTACTTATAGTTCTAGGAGTAATAGGGTTAAGAATAGTAATATATGTAGTGCAAATGTTA
	EF569845_sm04_FQI_1    TTGGACGTGGTCAAGAGACAACAAGAATTGTTGCGATTGACCGTCTGGGGAACAAAGAACCTCCAGACTAGAGTCACTGCTATCGAGAAGTACCTAAAGGACCAGGCGCAGCTAAATGCATGGGGATGTGCTTTTAGGCAAGTCTGCCACACTACTGTACCATGGCCAAATGAAACATTGTTGCCTAATTGGAACAATATGACTTGGCAAGAGTGGGAAAGGCAGGTTGACTTCCTAGAGGCAAATATAACTCAAATGTTGGAAGAAGCACAAATTCAGCAAGAAAAGAATATGTATGAATTACAAAAATTAAATAGCTGGGATGTTTTTGGCAATTGGTTTGACCTTACTTCTTGGATAAAATATATACAATATGGTGTATTTATAGTTCTAGGAGTAATAGGGTTAAGAATAGTAATATATGTAGTGCAAATGTTA
	EF569844_sm04_FQG_3    TTGGACGTGGTCAAGAGACAACAAGAATTGTTGCGATTGACCGTCTGGGGAACTAAAAACCTCCAGACTAGAGTCACTGCTATCGAGAAGTACCTAAAGGATCAGGCGCAGCTAAATTCTTGGGGATGTGCATTTAGACAAGTCTGCCACACCACTGTACCATGGCCAAATGATAGCTTGACACCTGATTGGAATAATATGACCTGGCAAGAGTGGGAACGAAAGGTTGACTATCTAGAGGCAAATATAACCGAGATGTTGGAAGAAGCACAGATCCAGCAAGAAAAGAATATGTATGAGTTGCAAAAATTAAATAGCTGGAGTGTGTTTGGCAATTGGTTTGACCTTACTTCCTGGATAAAATACATACAGTATGGAGTCTATTTAGTTGTAGGTATAATATTGCTAAGGATAGTGATCTATGTAGTGCAAATGTTA
	EF569843_sm04_FPN_1    TTGGACGTGGTCAAGAGACAACAAGAATTGTTGCGACTGACCGTCTGGGGAACTAAGAACCTCCAGACTAGAGTCACTGCTATCGAGAAGTACCTAAAGGATCAGGCACGGCTAAATTCATGGGGATGTGCTTTTAGGCAGGTCTGTCACACTACTGTACCGTGGCCAAATGACACATTGGTGCCTGATTGGAACAATATGACTTGGCAAGAGTGGGAAAGACAGGTTGATTTCCTAGAGGCAAATATAACTCAATTATTGGAAGAAGCACAAATTCAGCAAGAAAAGAATATGTATGAATTGCAAAAATTAAATAGCTGGGATATTTTTGGCAATTGGTTTGACCTTACTTCTTGGATAAAATATATACAATATGGTGTACTTATAGTTCTAGGAGTAATAGGGTTAAGAATAGTGATATATGTAGTACAAATGTTA
	EF569842_sm04_FPM_5    TTGGACGTGGTCAAGAGACAACAAGAACTGTTGCGGCTGACCGTCTGGGGAACCAAAAACCTTCAGACTAGAGTCACTGCCATTGAGAAATACCTACAGGATCAGGCAAAGCTAAATTCATGGGGATGTGCATTTAGGCAAGTCTGCCACACTACTGTACCGTGGCTTAATGAGTCAATCAAACCAGACTGGAACAATATGACTTGGCAACAATGGGAAGAGAAGGTAGCTTACCTAGAGGCAAATATTACACAGCTATTGGAAGAAGCACAGCTACAACAAGAAAAGAATATGTATGACTTACAGAAATTAAATAGTTGGGATGTTTTTGGTAACTGGTTTGACCTCACGTCATGGGTAAAATATGTCTATTTAGGATTCTATGTAGTGGCAGGAATAATAGGGCTAAGGATAATAATCTATGTAGTACAGATGTTA
	EF569841_sm04_FPF_1    TTGGACGTGGTCAAGAGACAACAAGAATTGTTGCGACTGACCGTCTGGGGAACTAAGAACCTCCAGACTAGAGTCACTGCTATCGAGAAGTACCTGAAGGATCAGGCACGGCTAAATTCATGGGGATGTGCTTTTAGACAGGTCTGTCACACTACTGTACCGTGGCCAAATGACACATTGACGCCTGATTGGAACAATATGACTTGGCAAGAGTGGGAAAGAAAGGTTGACTTCCTAGAGGCAAATATAACTCAATTATTGGAAGAAGCACAAATTCAGCAAGAAAAGAATATGTATGAATTGCAAAAATTAAACAGCTGGGATATTTTTGGCAATTGGTTTGACCTTACTTCTTGGATAAAATATATACAATATGGTGTACTTATAGTTCTAGGAGTAATAGGGTTAAGAATAGTGATATATGTAGTACAGATGTTA
	EF569840_sm04_FOT_3    TTGGACGTGGTCAAGAGACAACAAGAATTGTTGCGATTGACCGTCTGGGGAACTAAAAACCTCCAGACTAGAGTCACTGCTATCGAGAAGTACCTAAAGGATCAGGCACAGCTAAATTCTTGGGGATGTGCATTTAGACAAGTCTGCCACACCACTGTACCATGGCCAAATGATACCTTAATACCTGATTGGAATAATATGACCTGGCAAGAGTGGGAACGAAAGGTTGACTTTCTAGAGGCAAATATAACCTTGATGTTGGAAGAAGCGCAGGTCCAACAAGAAAAGAATATGTATGAGTTGCAAAAATTAAATAGCTGGAGTGTGTTTGGCAATTGGTTTGACCTTGCTTCCTGGATAAGCTACATACAGTATGGAGTTTATATAGTTGTAGGTATAATATTGCTAAGGATAGTAATCTATGTAGTGCAAATGTTA
	EF569839_sm04_FOQ_1    TTGGACGTGGTCAAGAGACAACAAGAATTGTTGCGATTGACCGTCTGGGGAACTAAGAACCTCCAGACTAGAGTCACTGCTATCGAGAAGTACCTGAAGGATCAGGCGCGGCTAAATTCATGGGGATGTGCTTTTAGGCAGGTCTGCCACACTACTGTACCATGGCCAAATGACACGTTGGTGCCTAATTGGAACAATATGACTTGGCAAGAGTGGGAAAGACAGGTTGACTTCCTAGAGGCAAATATAACTCAATTATTGGAAGAAGCACAAATTCAGCAAGAAAAGAATATGTATGAATTGCAAAAATTAAATAGCTGGGATATTTTTGGCAATTGGTTTGACCTTACTTCTTGGATAAAATATATACAGTATGGTGTGCTTATAGTTCTAGGAGTAATAGGGTTAAGAATAGTAATATACGTAGTGCAGATGCTA
	EF569838_sm04_FOH_1    TTGGACGTGGTCAAGAGACAACAAGAATTGTTGCGATTGACCGTCTGGGGAACAAAGAACCTCCAGACTAGAGTCACTGCTATCGAGAAGTACCTGAAGGATCAGGCGCAGCTAAATTCATGGGGATGTGCTTTTAGGCAGGTCTGCCACACTACTGTACCATGGCCAAATGAAACATTGGTACCTGATTGGAATAATATGACTTGGCAGGAGTGGGAAAGGCAGGTTGACTTCCTAGAGGCAAATATAACTCAATTATTGGAAGAAGCACAAATTCAGCAAGAAAAGAATATGTATGAGTTGCAAAAATTAAATAGCTGGGATATTTTTGGCAATTGGTTTGACCTTACTTCTTGGATAAGATATATACAATATGGTGTCTTTATAGTTCTAGGAGTAATAGGGTTAAGAATAGTAATATATGTAGTGCAAATGTTA
	EF569837_sm04_FNW_1    TTGGACGTGGTCAAGAGACAACAAGAATTGTTGCGACTGACCGTCTGGGGAACTAAGAACCTCCAGACTAGAGTCACTGCTATCGAGAAGTACCTGAAGGATCAGGCACAGCTAAATTCATGGGGATGTGCTTTTAGGCAGGTCTGCCACACTACTGTACCATGGCCAAATGAAACATTGGTGCCTGATTGGAACAATATGACTTGGCAAGAGTGGGAAAGACAGGTTGACTTCCTGGAGGCAAATATAACTCAATTGTTAGAAGAAGCACAAATTCACCAAGAAAAGAATATGTATGAATTGCAAAAATTAAATAGCTGGGATATTTTTGGCAATTGGTTTGACCTTACTTCTTGGATAAAATATATACAATATGGTGTACTTATAGTTTTAGGAGTAATAGGGTTAAGAATAGTGATATATGTAGTACAAATGATA
	EF569836_sm04_FNT_2    TTGGACGTGGTCAAGAGACAACAAGAATTGTTGCGACTGACCGTCTGGGGAACAAAAAACCTCCAGACTAGAGTCACTGCCATCGAGAAATACTTAAAGGATCAGGCACAGCTAAATTCTTGGGGATGTGCATTCAGACAGGTCTGCCACACTACTGTACCATGGCCAAATGATACTCTGACACCAGACTGGAACAATATGACCTGGCAAGAGTGGGAACGAAAGGTTGACTACCTAGAGGCAAATATAACAGAGATGCTAGAGGAAGCACAAATTCAACAAGAAAAGAACATGTATGAGTTACAAAAATTGAACAGCTGGGATGTATTTGGCAATTGGTTTGACCTTGCTTCTTGGGTAAGATATATACAATATGGTGTATATGTAGTGGTAGGAGTAATAATGTTAAGAATAGTGATATATGTAGTACAAATGTTA
	EF569835_sm04_FNR_1    TTGGACGTGGTCAAGAGACAACAAGAATTGTTGCGATTGACCGTCTGGGGAACTAAGAACCTCCAGACTAGAGTCACTGCTATCGAGAAGTACCTAAAGGATCAGGCGCAGCTAAATTCATGGGGATGTGCTTTTAGGCAAGTCTGCCATACTACTGTACCATGGCCAAATGAAACATTGGTGCCTAATTGGAACAATATGACTTGGCAAGAGTGGGAAAGACAGGTTGACTTCCTAGAGGCAAATATAACTCACTTGTTGGAAGACGCACAAATTCAGCAAGAAAAGAACATGTATGAATTACAAAAATTAAACAGCTGGGACATTTTTGGCAATTGGTTTGACCTTACTTCTTGGATAAAATATATACAGTATGGTGTATTTATAGTTCTAGGAGTAGTAGGGTTAAGGATAGTAATATATGTAGTACAAATGTTA
	EF569834_sm04_FNP_1    TTGGACGTGGTCAAGAGACAACAAGAATTGTTGCGATTGACCGTCTGGGGAACTAAGAACCTCCAGACTAGAGTCACTGCTATCGAGAAGTACCTGAAGGATCAGGCGCGGCTAAATTCATGGGGATGTGCTTTTAGGCAGGTCTGCCACACTACTGTACCATGGCCAAATGATACGTTGGTACCTAATTGGAACAATATGACTTGGCAAGAATGGGAAAGACAGGTTGACTTCCTAGAGGCAAATATAACTCAATTATTGGAAGAAGCACAAATTCAGCAAGAGAAAAATATGTATGAATTGCAAAAATTAAATAGCTGGGATATTTTTGGCAATTGGTTTGACCTTACTTCTTGGATAAAATATATACAGTATGGTGTGCTTATAGTTCTAGGAGTAATAGGGTTAAGAATAGTGATATATGTAGTGCAGATGTTA
	EF569833_sm04_FNN_1    TTGGACGTGGTCAAGAGACAACAAGAATTGTTGCGATTGACCGTCTGGGGAACTAAGAACCTCCAGACTAGAGTCACTGCTATCGAGAAGTACCTGAAGGATCAGGCACAGCTAAATTCATGGGGATGTGCTTTTAGGCAGGTCTGCCACACTACTGTACCATGGCCAAATGACACGTTGGTGCCTGATTGGAACAATATGACTTGGCAAGAGTGGGAAAAACAGGTTAACTTCCTAGAGGCAAATATAACTCAATTGTTGGAAGAAGCACAAATTCAGCAAGAAAAGAACATGTATGAATTGCAAAAATTAAATAGCTGGGATATTTTTGGCAATTGGTTTGACCTTACTTCTTGGGTAAGATATATACAGTATGGTGTGCTTATAGTTCTAGGAGTAATAGGGTTAAGAATAGTGATATATGTAGTGCAGATGCTA
	EF569832_sm05_FNG_5    TTGGACGTGGTCAAGAGACAACAAGAACTGTTGCGGCTGACCGTCTGGGGGACTAAAAACCTTCAGACTAGAGTCACTGCCATTGAGAAATACCTACAGGATCAGGCAAAGCTAAATTCATGGGGATGTGCATTTAGGCAAGTCTGCCACACTACTGTACCGTGGGTCAATGATTCACTCCAACCAGACTGGAACAATATGACTTGGCAAGAATGGGAGAGAAAGGTAGCTTACCTAGAGGCAAATATTACACAGCAATTGGAAGAAGCACAAATATTACAAGAAAAGAACATGTATGACTTACAAAAATTAAATAGCTGGGATGTCTTTGGCAATTGGTTTGACCTCACGTCATGGGTAAAATATGTCTATTTAGGATTCTATGTAGTAGCAGGAGTAATAGTGTTAAGAATAGTAATCTATGTAATACAAATGTTA
	EF569831_sm04_FMR_1    TTGGACGTGGTCAAGAGACAACAAGAATTGTTGCGATTGACCGTCTGGGGAACTAAGAACCTCCAGACTAGAGTCACTGCTATCGAGAAGTCCCTGAAGGATCAGGCGCAGCTAAATTCATGGGGATGTGCTTTTAGGCAGGTCTGCCACACTACTGTACCATGGCCAAATAAAACGTTGGTGCCTAATTGGAATAATATGACTTGGCAAGAGTGGGAAAGACAGGTTGACTTCCTAGAGGCAAATATAACTCAATTATTGGAAGATGCACAAATTCAGCAAGAAAGGAATATGTATGAATTGCAAAAATTAAATAGCTGGGATATTTTTGGCAATTGGTTTGACCTTACTTCTTGGATAAAATATATACAGTATGGTGTACTTATAGTTCTAGGAGTAATAGGGTTAAGAATAGTAATATATGTAGTGCAGATGTTA
	EF569830_sm04_FMO_2    TTGGACGTGGTCAAGAGACAACAAGAATTGTTGCGACTGACCGTCTGGGGGACAAAAAACCTCCAGACTAGAGTCACTGCCATCGAGAAATACTTAAAGGATCAGGCACGGCTAAATTCTTGGGGATGTGCATTCAGACAGGTCTGCCACACTACTGTGCTATGGCCAAATACTAGTCGGACACCAGACTGGAACAATATGACCTGGCAACAGTGGGGACGACAGGTTGACGATCTAGAGGCAAATATAACAGCGATGCTAGAGGAAGCACAACTTCAACAAGAAAAGAACATGTATGAGTTGCAAAAATTGAACAGCTGGGATGTATTTGGCAATTGGTTTGACCTTACTTCTTGGATAAGATATATACAATATGGTGTATATGTTGTGGTAGGAGTAATAATGTTAAGAATAGTGATATATGTAGTACAAATGTTA
	EF569829_sm04_FMM_3    TTGGACGTGGTCAAGAGACAACAAGAATTGTTGCGACTGACCGTCTGGGGGACTAAAAACCTCCAGACTAGAGTCACTGCTATCGAGAAGTACCTAAAGGACCAGGCACAGCTAAATTCTTGGGGATGTGCATTTAGACAAGTCTGCCACACCACTGTACCATGGCCAAATGATACCTTGACACCTAATTGGACTAGTATGACCTGGCAAGAGTGGGAACGACAGGTTGACTTTCTAGAGGCAAATATAACCTATCTATTGGAAGAAGCGCAAATCCAACAAGAAAAGAATATGTATGAGTTGCAAAAACTAAATAGCTGGGATGTGTTTGGCAATTGGTTTGACCTTACTTCCTGGATAAAATACATACAGTATGGAGTTTATTTAGTTATAGGTATAATATTGCTAAGGATAGTGATCTATGTAGTGCAAATGTTA
	EF569828_sm04_FMI_1    TTGGACGTGGTCAAGAGACAACAAGAATTGTTGCGATTGACCGTCTGGGGAACTAAGACCCTCCAGACTAGAGTCACTGCTATCGAGAAGTACCTAAAGGATCAGGCGCAGCTAAATTCATGGGGATGTGCTTTTAGGCAGGTCTGCCATACTACTGTACCATGGCCAAATGAAACATTGGTGCCTAATTGGAACAATATGACTTGGCAAGAGTGGGAAAGACAGGTTGACTTCCTAGAGGCAAATATAACTCAATTGTTGGAAGAAGCACAAATTCAGCAAGAAAAGAATATGTATGAATTGCAAAAATTAAATAGCTGGGATATTTTTGGCAATTGGTTTGACCTTACTTCTTGGATAAAATATATACAATATGGTGTACTTATAGTTTTAGGAGTAGTAGGATTAAGAATAGTAATATATGTAGTACAAATGTTA
	EF569827_sm04_FLV_3    TTGGACGTGGTCAAGAGACAACAAGAACTGTTGCGATTGACCGTCTGGGGGACTAAAAACCTCCAGACTAGAGTCACTGCTATCGAGAAGTACCTAAAGGACCAGGCACAGCTAAATTCTTGGGGATGTGCATTTAGACAAGTCTGCCACACTACTGTACCATGGCCAAATGATAGCTTGACACCTGATTGGAATAATATGACCTGGCAAGAGTGGGAACGAAAGGTTGACTTTCTAGAGGCAAATATAACCGAGCTATTGGAAGAAGCACAGATCCAACAAGAAAAGAATATGTATGAGTTGCAAAAACTAAATAGCTGGGATGTGTTTGGCAATTGGTTTGACCTTACTTCCTGGATAAAATATATACAGTATGGAGTCTATTTAGTTTTAGGTATAATATTGTTAAGGATAGTGATCTATGTAGTGCAAATGTTA
	EF569826_sm04_FLS_1    TTGGACGTGGTCAAGAGACAACAAGAATTGTTGCGATTGACCGTCTGGGGAACTAAGAACCTCCAGACTAGAGTCACTGCTATCGAGAAGTACCTGAAGGATCAGGCGCAGCTAAATTCATGGGGATGTGCTTTTAGGCAGGTCTGCCACACTACTGTACCATGGCCAAATGACACGTTGGTGCCTAATTGGAACAATATGACTTGGCAAGAGTGGGAAAGACAGGTTGACTTCCTAGAGGCAAATATAACTCAATTATTGGAAGAAGCACAAATTCAGCAAGAAAAGAATATGTATGAATTGCAAAAATTAAATAGCTGGGATATTTTTGGCAATTGGTTTGACCTTACTTCTTGGATAAGATATATACAGTATGGTGTGCTTATAGTTCTAGGAGTAGTAGGGTTAAGAATAGTAATATACGTAGTGCAGATGCTA
	EF569825_sm04_FLJ_1    TTGGACGTGGTCAAGAGACAACAAGAATTGTTGCGACTGACCGTCTGGGGAACTAAGACCCTCCAGACTAGAGTCACTGCTATCGAGAAGTACCTGAAGGATCAGGCACAGCTAAATTCATGGGGATGTGCTTTTAGGCAGGTCTGTCACACTACTGTACCATGGCCAAATGATACATTGGTGCCTAATTGGAACAATATGACTTGGCAAGAGTGGGAAAGACAGGTTGACTTCCTAGAGGCAAATATAACTCAATTATTAGAAGAAGCACAAATTCAGCAAGAAAAGAATATGTATGAATTGCAAAAATTAAATAGCTGGGATATCTTTGGCAATTGGTTTGACCTTACTTCTTGGATAAGATATATACAATATGGTGTGCTTATAGTTCTAGGAGTAGTAGGATTAAGAATAGTGATATATGTAGTACAAATGTTA
	EF569824_sm04_FKW_3    TTGGACGTGGTCAAGAGACAACAAGAATTGTTGCGACTGACCGTCTGGGGAACTAAAAACCTCCAGACTAGAGTCACTGCCATCGAGAAGTACCTAAAGGATCACGCACAGCTAAATTCTTGGGGATGTGCATTTAGGCAAGTATGCCACACTACTGTACCATGGCCAAATGATAGCTTGACACCTGATTGGGATAATATGACTTGGCAAGAGTGGGAAAGACAGGTTGACTTTCTAGAGGCAAATATAACTAGGCTATTGGAAGAGGCACAGATCCCACAAGAAAAGAATATGTATGAGTTGCAAAAACTAAATAGCTGGGATGTGTTTGGCAATTGGTTTGACCTTACTTCCTGGATAAAATACATACAGTATGGAGTCTATTTAGTTATAGGTATAGTATTGTTAAGGATAGTGATCTATGTAGTGCAAATGTTA
	EF569823_sm04_FKR_1    TTGGACGTGGTCAAGAGACAACAAGAATTGTTGCGATTGACCGTCTGGGGAACCAAGAACCTCCAGACTAGAGTCACTGCTATCGAGAAGTACCTGAAGGATCAGGCACAGCTAAATTCATGGGGATGTGCTTTTAGGCAGGTCTGCCACACTACTGTACCATGGCCAAATGACACGTTGGTGCCTGATTGGAACAATATGACTTGGCAAGAGTGGGAAAAACAGGTTAACTTCCTAGAGGCAAATATAACTCAATTGTTGGAAGAAGCACAAATTCAGCAAGAAAAGAACATGTATGAATTGCAAAAATTAAATAGCTGGGATGTTTTTGGCAATTGGTTTGACCTTACTTCTTGGGTAAGATATATACAGTATGGTGTGCTTATAGTTCTAGGAGTAGTAGGGTTAAGAATAGTGATATATGTAGTGCAGATGCTA
	EF569822_sm05_FKP_1    TTGGACGTGGTCAAGAGACAACAAGAATTGTTGCGATTGACCGTCTGGGGAACTAAGAACCTCCAGACTAGAGTCACTGCTATCGAGAAGTACCTAAAGGATCAGGCGCAGCTAAATTCATGGGGATGTGCTTTTAGGCAGGTCTGCCACACTACTGTACCATGGCCAAATGAAACATTGGTGCCTAATTGGAACAATATGACTTGGCAAGAGTGGGAGAGACAGGTTGACTTCCTAGAGGCAAATATAACTCAATTGTTGGAAGAAGCACAAATTCAGCAAGAAAAGAATATGTATGAATTACAAAAATTAAATAGCTGGGATATTTTTGGCAATTGGTTTGACCTTACTTCTTGGATAAAATATATACAATATGGTGTATTTATAGTTCTAGGAGTAGTAGGGTTAAGAATAGTAATATATGTAGTACAAATGTTA
	EF569821_sm04_FKO_3    TTGGACGTGGTCAAGAGACAACAAGAATTGTTGCGACTGACCGTCTGGGGGACTAAAAACCTCCAGACTAGAGTCACTGCTATCGAGAAGTACCTAAAGGACCAGGCACAGCTAAATTCTTGGGGATGTGCATTTAGACAAGTCTGCCACACCACTGTACCATGGCCAAATGCAACCTTGACACCTGATTGGAATAATATGACCTGGCAAGAGTGGGAACGACAGGTTGACTTTCTAGAGGCAAATATAACCTTTCTATTGGAAGAAGCGCAAATCCAACAAGAAAAGAATATGTATGAGTTGCAAAAACTAAATAGCTGGGATGTGTTTGGCAATTGGTTTGACCTTACTTCCTGGATAAAATACATACAGTATGGAGTTTATTTAGTTGTAGGTATAATATTGCTAAGGATAGTGATCTATGTAGTGCAAATGTTA
	EF569820_sm04_FKN_2    TTGGACGTGGTCAAGAGACAACAAGAATTGTTGCGACTGACCGTCTGGGGGACAAAAAACCTCCAGACTAGAGTCACTGCCATCGAGAAATCCTTAAAGGATCAGGCACAGCTAAATTCTTGGGGATGTGCATTCAGACAGGTCTGCCACACTACTGTACCATGGCCAAATGATAGTCTGACACCAGACTGGAACAATATGACCTGGCAAGAGTGGGAACGAAAGGTTGACTACCTAGAGGCAAATATAACAGAGATGCTAGAGGAAGCACAAATTCAACAAGAAAAGAACATGTATGAGTTGCAAAAATTGAACAGCTGGGATGTATTTGGCAATTGGTTTGACCTTACTTCTTGGATAAGATATATACAATATGGTGTATACATTGTGGTAGGAGTAATAATGTTAAGAATAGTGATATATGTAGTACAAATGTTA
	EF569819_sm04_FJO_1    TTGGACGTGGTCAAGAGACAACAAGAATTGTTGCGATTGACCGTCTGGGGAACAAAGAACCTCCAGACTAGAGTCACTGCTATCGAGAAGTACCTGAAGGATCAGGCGCAGCTGAATTCATGGGGATGTGCTTTTAGGCAGGTCTGCCACACTACTGTACCATGGCCAAATGATACATTGACGCCTAATTGGAATAACATGACTTGGCAAGAATGGGAAAGGCAGGTTGACTTCCTAGAGGCAAATATAACTCAATTATTGGAAGAAGCACAAATTCAGCAAGAAAAGAATATGTATGAGTTGCAAAAATTAAATAGCTGGGATATTTTTGGCAATTGGTTTGACCTTACTTCTTGGATAAAATATATACAATATGGTGTACTTATAGTTCTAGGAGTAATAGGGTTAAGAATAGTAATATATGTAGTGCAAATGTTA
	EF569818_sm04_FJN_1    TTGGACGTGGCTAAGAGACAACAAGAATTGTTGCGATTGACCGTCTGGGGAACTAAGAACCTCCAGACTAGAGTCACTGCTATCGAGAAGTACCTGAAGGATCAGGCACGGCTAAATTCATGGGGATGTGCTTTTAGGCAGGTCTGTCACACTACTGTACCATGGCCAAATGACACATTGACGCCTGATTGGAACAATATGACTTGGCAAGAGTGGGAAAGAAAGGTTGACTTCCTAGAGGCAAATATAACTCAATTATTGGAAGAAGCACAAATTCAGCAAGAAAAGAATATGTATGAATTGCAAAAATTAAATAGCTGGGATATTTTTGGCAATTGGTTTGACCTTACTTCTTGGATAAAATATATACAATATGGTGTACTTATAGTTCTAGGAGTAATAGGGTTAAGAATAGTGATATATGTAGTACAAATGTTA
	EF569817_sm04_FJG_1    TTGGACGTGGTCAAGAGACAACAAGAATTGTTGCGATTGACCGTCTGGGGAACAAAGAACCTCCAGACTAGAGTCACTGCTATCGAGAAGTACCTGAAGGATCAGGCGCAGCTAAATTCATGGGGATGTGCTTTTAGGCAGGTCTGCCACACTACTGTACCATGGCCAAATAAAACATTGGTGCCTAATTGGAATAATATGACTTGGCAAGAGTGGGAAAGGCAGGTTGACTTCCTAGAGGCAAATATAACTCAATTATTGGAAGAAGCACAAATTCAGCAAGAAAAGAATATGTATGAGTTGCAAAAATTAAATAGCTGGGATATTTTTGGCAATTGGTTTGACCTTACTTCTTGGATAAAATATATACAATATGGTGTACTTATAGTTCTAGGAGTAATAGGGTTAAGAATAGTAATATATGTAGTGCAAATGTTA
	EF569816_sm05_FJQ_3    TTGGACGTGGTCAAGAGACAACAAGAATTGTTGCGACTGACCGTCTGGGGGACTAAAAACCTCCAGACTAGAGTCACTGCTATCGAGAAGTACCTAAAGGATCAGGCACAGCTAAATTCTTGGGGATGTGCATTTAGACAAGTCTGCCACACCACTGTACCATGGCCAAATGAGACCTTGATACCTAATTGGAATAATATGACCTGGCAAGAGTGGGAACGACAGGTTGACTTTCTAGAGGCAAATATAACCTTTCTATTGGAAGAAGCACAGATCCAACAAGAAAAGAATATGTATGAGTTGCAAAAATTAAATAGCTGGGATGTGTTTGGCAATTGGTTTGACCTCACTTCCTGGATAAAATACATACAATATGGAGTCTATCTAGTTGTAGGTATAATATTGCTAAGGATAGTAATCTATGTAGTGCAAATGTTA
	EF569815_sm05_FHW_2    TTGGACGTGGTCAAGAGACAACAAGAATTGTTGCGACTGACCGTCTGGGGAACGAAAAACCTCCAGACTAGAGTCACTGCCATCGAGAAATACTTAAAGGATCAGGCACAGCTAAATTCTTGGGGATGTGCATTTAGACAGGTCTGCCACACTACTGTACAATGGCCAAATGATAGTCTAATACCAGACTGGAACAATATGACTTGGCAGGAGTGGGAACGAAAGGTCGACTTTCTTGAGGCAAATATAACAGCTCTGTTAGAGGAAGCACAAATTCAACAAGAAAAGAACATGTATGAGTTGCAAAAACTAAATAGCTGGGATGTGTTTGGCAACTGGTTTGACCTTGCTTCTTGGATAAGATATATACAATATGGTGTGTATATAGTTGTAGGAGTAATAATGTTAAGAATAGTGATATATGTAGTACAGATGTTA
	EF569814_sm04_FHS_1    TTGGACGTGGTCAAGAGACAACAAGAATTGTTGCGATTGACCGTCTGGGGAACTAAGAACCTCCAGACTAGAGTCACTGCTATCGAGAAGTACCTAAAGGATCAGGCGCAGCTAAATTCATGGGGATGTGCTTTTAGACAAGTCTGCCATACTACTGTACCATGGCCAAATGACACATTGGTGCCTAATTGGAACAATATGACTTGGCAAGAGTGGGAAAGACAGGTTGACTTCCTAGAGGCAAATATAACTCAATTGTTGGAAGAAGCACAAATTCAGCAAGAAAAGAATATGTATGAATTACAAAAATTAAACAGCTGGGACATTTTTGGCAATTGGTTTGACCTTACCTCTTGGATAAAATATATACAATATGGTGTAGTTATAGTTCTAGGAGTAATAGGGTTAAGGATAGTAATATATGTAGTACAAATGTTA
	EF569813_sm04_FHR_1    TTGGACGTGGTCAAGAGACAACAAGAATTGTTGCGATTGACCGTCTGGGGAACTAAAAACCTCCAGACTAGAGTCACTGCTATCGAGAAGTACCTAAAGGATCAGGCGCAGCTAAATTCATGGGGATGTGCTTTTAGACAGGTCTGCCACACTACTGTACCATGGCCAAATGATACATTGATACCTAATTGGGAAAATATGACTTGGCAAGAGTGGGAAAGAAAAGTTGACTTCCTAGAGGCAAACATAACTCAATTATTGGAAGAAGCACAAATTCAACAAGAAAAGAATATGTATGAATTGCAAAAATTAAATAGCTGGGATATCTTTGGCAATTGGTTTGACCTTACTTCTTGGATAAAATATATACAGTATGGTGTAGTTATAGTTCTAGGAGTAATAGGGTTAAGAATAGTAATATATATAGTACAAATGTTA
	EF569812_sm04_FHF_1    TTGGACGTGGTCAAGAGACACCAAGAATTGTTGTCATTAACCGTCTGGCGAATAAGAAACCTCCAGACTAGAGTCACTGCTATCGAGAAGTACCTGAAGGATCAGGCACAGCTAAATTCATGGGGATGTGCTTTTAGGCAGATCTGCCACACCACTGTACCATGGCCAAATGACACGTTGGTGCCTAATTGGAACAATATGTCTTGGCAAGAGTGGGAAAGACAGGTTGACTTCCTAGAGGCAAATATAACTCAATTATTGGAAGAAGCACAAATTCCGCAAGAAAAGAATATGTATGAATTGCAAAAATTAAATAGCTGGGATATTTTTGGCAATTGGTTTGACCTTACTTCTTGGATAAAATATATACAGTATGGTGTGCTTATAGTTCTAGGAGTAGTAGGGTTAAGAATAGTAATATATGTAGTGCAAATGTTA
	EF569811_sm04_FGW_1    TTGGACGTGGTCAAGAGACAACAAGAATTGTTGCGATTGACCGTCTGGGGAACTAAGAACCTCCAGACTAGAGTCACTGCTATCGAGAAATACCTAAAGGATCAGGCGCAGCTAAATTCATGGGGATGTGCTTTTAGGCAGGTCTGCCATACTACTGTACCATGGCCAAATGAGACATTGGTGCCTAATTGGAACAATATGACTTGGCAAGAGTGGGAAAGACAGGTTGACTTCCTAGAGGCAAATATAACTCAATTGTTGGAAGAAGCACAAATTCAGCAAGAAAAGAATATGTATGAATTGCAAAAATTAAATAGCTGGGATATTTTTGGCAATTGGTTTGACCTTACTTCTTGGATAAAATATATACAATATGGTGTACTTATAGTTCTAGGAGTAGTAGGATTAAGAATAGTAATATATGTAGTACAAATGTTA
	EF569810_sm05_FGO_1    TTGGACGTGGTCAAGAGACAACAAGAATTGTTGCGACTGACCGTCTGGGGAACTAAAAACCTCCAGACTAGAGTCACTGCTATCGAGAAGTACCTAAAGGATCAGGCACAGCTAAATTCATGGGGATGTGCTTTTAGACAGGTCTGCCACACTACTGTACCATGGCCAAATGATACATTGACACCTAATTGGAACAATATGACTTGGCAAGAGTGGGAAAGACAGGTTGACTTCCTAGAGGCAAATATAACTCAATTATTGGAAGAAGCACAAATTCAACAAGAAAAGAATATGTATGAATTGCAAAAATTAAATAGCTGGGATATCTTTGGCAATTGGTTTGACCTTACTTCTTGGATAAAATATATACAGTATGGTGTAGTTATAGTTCTAGGAGTAATAGGGTTAAGAATAGTAATATATGTAGTACAAATGTTA
	EF569809_sm04_FGN_3    TTGGACGTGGTCAAGAGACAACAAGAATTGTTGCGACTGACCGTCTGGGGAACTAAAAACCTCCAGACTAGAGTCACTGCCATCGAGAAGTACCTAAAGGAATCAGGCCAGCTAAATTCTTGGGGATGTGCATTTAGACAAGTCTGCCACACCACTGTACCATGGCCAAATGATAGCTTGACTCCTGATTGGAATAATATGACCTGGCAAGAGTGGGAACGAAAGGTTGACTTTCTAGAGGCAAATATAACCCATCTATTGGAAGAAGCACAGATCCAACAAGAGAAAAATATGTATGAGTTGCAAAAACTAAATAGCTGGGATGTGTTTGGCAATTGGTTTGACCTTACTTCCTGGATAAGATACATACAGTATGGAGTCTATTTAGTTATAGGTATAGTATTGTTAAGGATAGTGATCTATGTAGTGCAAATGTTA
	EF569808_sm05_FGL_2    TTGGACGTGGTCAAGAGACAACAAGAATTGTTGCGACTGACCGTCTGGGGAACAAAAAACCTCCAGACTAGAGTCACTGCCATCGAGAAATACTTAAAGGATCAGGCACAGCTAAATTCTTGGGGATGTGCATTTAGGCAGGTCTGCCACACTACTGTACCATGGCCAAATGATAGTCTGACACCAGACTGGAACAATATGACTTGGCAAGAGTGGGAACGAAAGGTTGACTTTCTTGAGGCAAATATAACAGCTATGCTAGAGGAAGCACAAATTCAACAAGAAAAGAACATGTATGAGTTGCAAAAACTAAATAGCTGGGATGTATTTGGCAACTGGTTTGACCTTGCTTCTTGGATAAAATATATACAATATGGTGTATATGTAGTTGTAGGAGTAATAATGTTAAGAATAGTGATATATGTAGTACAGATGTTA
	EF569807_sm04_FGI_3    TTGGACGTGGTCAAGAGACAACAAGAATTGTTGCGACTGACCGTCTGGGGAACTAAAAACCTCCAGACTAGAGTCACTGCCATCGAGAAGTACCTAAAGGATCAGGCACAGCTAAATTCTTGGGGATGTGCATTTAGACAAGTCTGCCACACCACTGTACCATGGCCAAATGATACCTTGACTCCTGATTGGAATAATATGACCTGGCAAGAGTGGGAACGAAAGGTTGACTTTCTAGAGGCAAATATATCCGTGCTATTGGAAGAAGCACAGATCCAACAAGAGAAGAATATGTATGAGTTGCAAAAACTAAATAGCTGGGATGTGTTTGGCAATTGGTTTGACCTTACTTCCTGGATAAAATACATACAATATGGAGTCTATTTAGTTATAGGTATAGTATTGTTAAGGATAGTGATCTATGTAGTGCAAATGCTA
	EF569806_sm04_FFV_1    TTGGACGTGGTCAAGAGACAACAAGAATTGTTGCGACTGACCGTCTGGGGAACTAAGAACCTCCAGACTAGAGTCACTGCTATCGAGAAGTACCTAAAGGATCAGGCGCAGCTAAATTCATGGGGATGTGCTTTTAGGCAAGTCTGCCATACTACTGTACCATGGCCAAATGAAACATTGGTGCCTGATTGGAACAATATGACTTGGCAAGAGTGGGAAAGACAGGTTGACTTCCTAGAGGCAAATATAACTCAATTGTTGGAAGAAGCACAAATTCAGCAAGAAAAGAATATGTATGAATTACAAAAGTTAAACAGCTGGGACATTTTTGGCAATTGGTTTGACCTTACTTCTTGGATAAGATATATACAATATGGTGTAGTTATAGTTCTAGGAGTAGTAGGGTTAAGGATAGTAATATATGTAGTACAAATGTTA
	EF569805_sm05_FFQ_1    TTGGACGTGGTCAAGAGACAACAAGAATTGTTGCGACTGACCGTCTGGGGAACTAAGAACCTCCAGACTAGAGTCACTGCTATCGAGAAGTACCTAAAGGATCAGGCACGGCTAAATTCATGGGGATGTGCTTTTAGGCAGGTCTGTCACACTACTGTACCGTGGCCAAATGACACATTGAAGCCTGATTGGAACAATATGACTTGGCAAGAGTGGGAAAGACAGGTTGATTTCCTAGAGGCAAATATAACTCAATTATTGGAAGAAGCACAAATTCAGCAAGAAAAGAATATGTATGAATTGCAAAAATTAAATAGCTGGGATATTTTTGGCAATTGGTTTGACCTTACTTCTTGGATAAAATATATACAATATGGTGTACTTATAGTTCTAGGAGTAATAGGGTTAAGAATAGTGATATATGTAGTACAAATGTTA
	EF569804_sm04_FFM_1    TTGGACGTGGTCAAGAGACAACAAGAATTGTTGCGACTGACCGTCTGGGGAACTAAAAACCTCCAGACTAGAGTCACTGCTATCGAGAAGTACCTAAAGGATCAGGCGCGGCTAAATTCATGGGGATGTGCTTTTAGGCAGGTCTGCCACACTACTGTACCATGGCCAAATGACACATTGACACCTCATTGGAACAATATGACTTGGCAAGAGTGGGAAAGACAGGTTGACTTCCTAGAGGCAAATATAACTCAATTATTGGAAGAAGCACAAATTCAGCAAGAAAAGAATATGTATGAGTTGCAAAAACTAAATAGCTGGGATATCTTTGGCAATTGGTTTGACCTTACTTCTTGGATAAGATATATACAATATGGTGTACTTATAGTTCTAGGAGTAATAGGATTAAGAATAGTAATATATGTAGTGCAGATGTTA
	EF569803_sm04_FFH_2    TTGGACGTGGTCAAGAGACAACAAGAATTGTTGCGACTGACCGTCTGGGGAACAAAAAACCTCCAGACTAGAGTCACTGCCATCGAGAAATACTTAAAGGATCAGGCACAGCTAAATTCTTGGGGATGTGCATTTAGGCAGGTTTGCCACACTACTGTACCATGGCCAAATGATAGTCTGACACCAAATTGGAACAATATGACTTGGCAAGAGTGGGAACGAAAGGTTGACTTCCTTGAGGCAAATATAACAGCTATGCTAGAGGAAGCACAAATTCAACAAGAAAAGAACATGTATGAGTTGCAAAAACTAAATAGCTGGGATGTATTTGGCAACTGGTTTGACCTTACTTCTTGGATAAAGTATATACAATATGGTGTATATGTAGTTGTAGGAGTAATAATGTTAAGAATAGTGATATATGTAGTACAGATGTTA
	EF569802_sm04_FFI_3    TTGGACGTGGTCAAGAGACAACAAGAATTGTTGCGATTGACCGTCTGGGGAACTAAAAATCTCCAGACTAGAGTCACTGCTATCGAGAAGTACCTAAAGGATCAGGCACAGCTAAATTCTTGGGGATGTGCATTCAGACAAGTCTGCCACACCACTGTACCATGGCCAAATGACAGCTTGACACCCGATTGGAATAATATGACCTGGCAAGAGTGGGAACGAAAGGTTGACCATCTAGAGGCAAATATATCCATGATGTTGGAAGAAGCACAGATCCAACAAGAGAAAAATATGTATGAGTTGCAAAAATTAAATAGCTGGAGTGTGTTTGGCAATTGGTTTGACCTTGCTTCCTGGGTAAGATATATACAGTATGGAGTATATGTAGTTGTAGGTATAATAGTGCTAAGAATAGTGGTCTATGTGGTACAAATGTTA
	EF569801_sm04_FFE_1    TTGGACGTGGTCAAGAGACAACAAGAATTGTTGCGACTGCCCGTCTGGGGAACTAAGAACCTCCAGACTAGAGTCACTGCTATCGAGAAGTACCTAAAGGATCAGGCGCGGCTAAATTCATGGGGATGTGCTTTTAGGCAAGTTTGCCACACTACTGTACCATGGCCAAATGACTCATTGACACCTGATTGGAACAATATGACTTGGCAAGAGTGGGAGAGAAAGGTGGACTTCCTAGAGGCAAATATAACTCAATTATTGGAAGAAGCACAAATTCAGCAAGAAAAGAATATGTATGAGTTGCAAAAACTAAATAGCTGGGATATCTTTGGCAATTGGTTTGACCTTACTTCCTGGATAAAATATATACAGTATGGTGTGCTTATAGTTCTAGGAGTAATAGGATTAAGAATAATAATATATGTAGTGCAAATGTTA
	EF569800_sm05_FEY_1    TTGGACGGGGTCAAGAGACAACAAGAATTGTTGCGATTGACCGTCTGGGGAACTAAGAACCTCCAGACTAGAGTCACTGCTATCGAGAAGTACCTAAAGGATCAGGCGCAGCTAAATTCATGGGGATGTGCTTTTAGGCAAGTCTGCCATACTACTGTACCATGGCCAAATGAAACATTGGTACCTAATTGGAACAATATGACTTGGCAAGAGTGGGAAAGACAGGTTGACTTCCTAGAGGCAAATATAACTCAATTGTTGGAAGAAGCACAAATTCAGCAAGAAAAGAACATGTATGAATTACAGAAATTAAACAGCTGGGACATTTTTGGCAATTGGTTTGACCTTACTTCTTGGATAAAATATATACAGTATGGTGTACTTATAGTTCTAGGAGTAGTAGGGTTAAGGATAGTAATATATGTAGTACAAATGTTA
	EF569799_sm04_FEK_1    TTGGACGTGGTCAAGAGACAACAAGAATTGTTGCGATTGACCGTCTGGGGAACTAAGAACCTCCAGACTAGAGTCACTGCTATCGAGAAATACCTGAAGGATCAGGCGCAGCTAAATTCTTGGGGATGTGCTTTTAGACAGGTCTGCCACACTACTGTACCATGGCCAAATGACTCATTGGTGCCTGATTGGAACAATATGACTTGGCAAGAGTGGGAACGAAAGGTTGACTTCCTAGAGGCAAATATAACTCAATTGTTGGAAGAAGCACAAATTCAGCAAGAAAAGAATATGTATGAATTGCAAAAATTAAATAGCTGGGATATGTTTGGCAATTGGTTTGACCTTACTTCTTGGATAAAATATATACAGTATGGTGTGCTTATAGTTCTAGGAATAGTAGGGTTAAGAATAGTAATATATGTAGTGCAAATGCTA
	EF569798_sm04_FDY_1    TTGGACGTGGTCAAGAGACAACAAGAATTGTTGCGATTGACCGTCTGGGGAACAAAGAACCTCCAGACTAGAGTCACTGCTATCGAGAAGTACCTGAAGGATCAGGCGCAGCTAAATTCATGGGGATGTGCGTTTAGGCAGGTCTGCCACACTACTGTACCATGGCCAAATGATACACTGGTGCCTGATTGGAATAACATGACTTGGCAGGAGTGGGAAAAGCAGGTTGACTTCCTAGAGGCAAATATAACTCAATTATTGGAAGAAGCACAAATTCAGCAAGAAAAGAATATGTATGAATTGCAAAAATTAAATAGCTGGGATATTTTTGGCAATTGGTTTGACCTTACTTCTTGGATAAAGTATATACAATATGGTGTACTTATAGTTCTAGGAGTAATAGGGTTAAGAATAGTAATATATGTAGTACAAATGTTA
	EF569797_sm05_FDV_3    TTGGACGTGGTCAAGAGACAACAAGAATTGTTGCGATTGACCGTCTGGGGAACTAAAAACCTCCAGACTAGAGTCACTGCTATCGAGAAGTACCTAAAGGACCAGGCACAGCTAAATTCTTGGGGATGTGCATTTAGGCAAGTCTGCCACACCACTGTACCATGGCCAAATGATAGCTTGACACCTGATTGGAATAATATGACCTGGCAAGAGTGGGAAAAGAAGGTTAACTTTCTAGAGGCAAATATAACTGAGCTATTGGAAGAAGCGCAAATCCAGCAAGAAAAGAATCTATATGAGTTGCAAAAACTAAATAGCTGGGATGTGTTTGGCAATTGGTTTGACCTTGCTTCCTGGGTAAAATACATACAGTATGGAGTTTATCTAGTTATAGGTATAATATTGTTAAGGATAGTGATCTATGTAGTGCAAATGTTA
	EF569796_sm05_FDU_3    TTGGACGGGGTCAAGAGACAACAAGAATTGTTGCGATTGACCGTCTGGGGGACCAAAAACCTCCAGACCAGAGTCACTGCTATCGAGAAGTACCTAAAGGACCAGGCACAGCTAAATTCTTGGGGATGTGCATTTAGACAAGTCTGCCACACCACTGTACCATGGCCAAATGAAACCTTGACACCTGATTGGAATAATATGACCTGGCAAGAGTGGGAACGAAAGGTTGACTTTCTAGAGGCAAATATAACCGCACTATTGGAAGAAGCACAGATTCAACAAGAAAAGAATATGTATGAACTGCAAAAACTAAATAGCTGGGATGTGTTTGGCAATTGGTTTGACCTTACTTCCTGGATAAAATACATACAGTATGGAGTCTATCTAGTTGTAGGTATAATATTGTTAAGAATAGTGATCTATGTAGTGCAAATGTTA
	EF569795_sm04_FDS_1    TTGGACGTGGTCAAGAGACAACAAGAATTGTTGCGACTGACCGTCTGGGGAACTAAGACCCTCCAGACTAGAGTCCCTGCTATCGAGAAGTACCTAAAGGATCAGGCACAGCTAAATTCATGGGGATGTGCTTTTAGGCAGGTCTGCCACACTACTGTACCGTGGCCAAATGATACATTGGCGCCTAATTGGAACAATATGACCTGGCAAGAGTGGGGAAAACAGGTTGACTTCCTAGAGGCAAATATTACTCAATTGTTGGAAGAAGCACAAATTCAACAAGAAAAGAATATGTATGAATTGCCAAAATTAATAAGCTGGGATATCTTTGGCAATTGGTTTGACCTTACTTCTTGGATAAAATATATACAATATGGTGTAGTTATAGTTCTAGGAGTAATAGGGTTAAGAATAGTAATATATATAGTACAAATGTTA
	EF569794_sm04_FDO_3    TTGGACGTGGTCAAGAGACAACAAGAATTGTTGCGATTGACCGTCTGGGGGACTAAAAACCTCCAGACTAGAGTCACTGCTATCGAGAAGTACCTAAAGGACCAGGCACAGCTAAATTCTTGGGGATGTGCATTTAGACAAGTCTGCCACACCACTGTACCATGGCCAAATGATAGCTTGACACCTGATTGGAATAATATGACCTGGCAAGAGTGGGAACGAAAGGTTGACTTTCTAGAGGCAAATATAACCGAGCTATTGGAAGAAGCACAGATCCAACAAGAAAAGAATATGTATGAGTTGCAAAAACTAAATAGCTGGGATGTGTTTGGCAATTGGTTTGACCTTACTTCCTGGATAAAATATATACAGTATGGAGTCTATCTAGTTGTAGGTATAATATTGCTAAGGATAGTGATCTATGTAGTGCAAATGTTA
	EF569793_sm04_FDN_2    GGGGACGTGGTCAAGAGACAACAAGAATTGTTGCGACTGACCGTCTGGGGAACAAAAAACCTCCAGACTAGAGTCACTGCCATCGAGAAATACTTAAAGGATCAGGCACGGCTAAATTCTTGGGGATGTGCATTCAGACAGGTCTGCCACACTACTGTGCTATGGCCAAATGCTAGTCGGACACCAGACTGGAACAATATGACCTGGCAACAGTGGGAACGACAGGTTGACGATCTAGAGGCAAATATAACAGCGATGCTAGAGGAAGCACAAATTCAACAAGAAAAGAACATGTATGAGTTGCAAAAATTGAACAGCTGGGATGTATTTGGCAATTGGTTTGACCTTACTTCTTGGATAAGATATATACAATATGGTGTATATGTTGTGGTAGGAGTAATAATGTTAAGAATAGTGATATATGTAGTACAAATGTTA
	EF569792_sm04_FDC_2    TTGGACGTGGTCAAGAGACAACAAGAATTGTTGCGACTGACCGTCTGGGGAACAAAAAACCTCCAGACTAGAGTCACTGCCATCGAGAAATACTTAAAGGATCAGGCACAGCTAAATTCTTGGGGATGTGCATTTAGGCAGGTCTGCCACACTACTGTACAATGGCCAAATGATAGTCTGACACCAGACTGGAACAATATGACTTGGCAAGAGTGGGAACGAAAGGTTGACTTTCTTGAGGCAAATATAACAGCTATGTTAGAGGAAGCACAAATTCAACAAGAAAAGAACATGTATGAGTTGCAAAAACTAAATAGCTGGGATGTATTTGGCAACTGGTTTGACCTTGCTTCCTGGATAAGATATATACAATATGGTGTATATGTAGTTGTAGGAGTAATAATGTTAAGAATAGTGATATATGTAGTACAGATGTTA
	EF569791_sm05_FCY_2    TTGGACGTGGTCAAGAGACAACAAGAATTGTTGCGACTGACCGTCTGGGGAACAAAAAACCTCCAGACTAGAGTCACTGCCATCGAGAAATACTTAAAGGATCAGGCACAGCTAAATTCTTGGGGATGTGCATTCAGACAGGTCTGCCACACTACTGTACTATGGCCAAATGATAGTCTGATACCAGACTGGAACAATATGACTTGGCAAGAGTGGGAACGAAAGGTTGACTCTCTAGAGGCAAATATAACAGCTATGCTAGAAGAAGCACAAATTCAACAAGAAAAGAACATGTATGAGTTGCAAAAATTGAACAGCTGGGATGTATTTGGCAATTGGTTTGACCTTGCTTCTTGGATAAGATATATACAATATGGTGTCTATATAGTTGTAGGGATAATAATGTTAAGAATAGTGATATATATAATACAAATGTTA
	EF569790_sm04_FBY_3    TTGGACGTGGTCAAGAGACAACAAGAATTGTTGCGACTGACCGTCTGGGGAACTAAAAACCTCCAGACTAGAGTCACTGCCATCGAGAAGTACCTAAAGGATCAGGCACAGCTAAATTCTTGGGGATGTGCATTTAGACAAGTCTGCCACACCACTGTACCATGGCCAAATGATAGCTTAACCCCTGATTGGAATAATATGACCTGGCAAGAATGGGAACGAAAGGTTGACTTTCTAGAGGCAAATATAACCCAGTTATTGGAAGAAGCACAAGTCCAACAAGAGAAGAATATGTATGAGTTGCAAAAACTAAATAGCTGGGATGTGTTTGGCAACTGGTTTGACCTTGCTTCCTGGATAAGATACATACAGTATGGAGTTTATCTAGTTGTAGGTATAATATTGTTAAGAATAGTGATTTATGTAGTGCAGATGTTA
	EF569789_sm04_FBQ_2    TTGGACGTGGTCAAGAGACAACAAGAATTGTTGCGACTGACCGTCTGGGGAACAAAAAACCTCCAGACTAGAGTCACTGCCATCGAGAAATACTTAAAGGATCAGGCACAGCTAAATTCTTGGGGATGTGCATTCAGACAGGTCTGCCACACTACTGTACCATGGCCAAATGATAGTCTGACACCAGACTGGAACAATATGACCTGGCAAGAGTGGGAACGAAAGGTTGACTATCTAGAGGCAAATATAACAGAGATGCTAGAGGAAGCACAAATTCAACAAGAAAAGAACATGTATGAGTTGCAAAAATTGAACAGCTGGGATGTATTTGGCAATTGGTTTGACCTTGCTTCTTGGATAAGATATATACAATATGGTGTATATGTTGTGGTAGGAGTAATAATGTTAAGAATAGTGATATATGTAGTACAAATGTTA
	EF569788_sm04_FBN_3    TTGGACGTGGTCAAGAGACAACAAGAATTGTTGCGACTGACCGTCTGGGGAATAAAAAACCTCCAGACTAGAGTCACTGCTATCGAGAAGTACCTAAAGGACCAGGCACAGCTAAATTCTTGGGGATGTGCATTTAGACAAGTCTGCCACACCACTGTACCATGGCCAAATGATACCTTGACACCTGATTGGAATAATATGACCTGGCAAGAGTGGGAACGAAAGGTTGACTTTCTAGAGGCAAATATAACCCTTCTATTGGAAGAAGCACAGATCCAACAAGAAAAGAATATGTATGAGTTGCAAAAACTAAATAGCTGGGATGTGTTTGGCAATTGGTTTGACCTCACTTCCTGGATAAAATACATACAGTATGGAGTCTATTTAGTTGTAGGTATAATATTGCTAAGGATAGTAATCTATGTAGTGCAAATGTTA
	EF569787_sm04_FBS_2    TTGGACGTGGACAAGAGACAACAAGAACTGTTGCGACTGACCGTCTGGGGAACAAAAAACCTCCAGACTAGAGTCACTGCCATCGAGAAATACTTAAAGGACCAGGCACAGCTAAATTCTTGGGGATGTGCATTCAGACAGGTCTGCCACACTACTGTACCATGGCCAAATGAGACTCTGATACCAGACTGGAACAATATGACTTGGCAAGAGTGGGAACGAAAGGTCGACTATCTAGAGGCAAATATAACAGAGATGCTAGAGGAAGCACAAATTCAACAAGAGAAGAACATGTATGAGTTGCAAAAATTGAACAGCTGGGATGTATTTGGCAATTGGTTTGACCTTGCTTCTTGGATAAAATATATACAATATGGTGTATATGTAGTGGTAGGAGTAATAGTATTAAGAATAGTGATATATGTAGTACAAATGTTA
	EF569786_sm05_FAY_1    TTGGACGTGGTCAAGAGACAACAAGAATTGTTGCGATTGACCGTCTGGGGAACTAAGAACCTCCAGACTAGAGTCACTGCTATCGAGAAGTACCTAAAGGATCAGGCGCAGCTAAATTCATGGGGATGTGCTTTTAGGCAAGTCTGCCATACTACTGTACCATGGCCAAATGAAACATTGGTGCCTAATTGGAACAATATGACTTGGCAAGAGTGGGAAAGACAGGTTGACTTCCTAGAGGCAAATATAACTCAATTGTTGGAAGAAGCACAAATCCAGCAAGAAAAGAACATGTATGAATTACAAAAATTAAACAGCTGGGACATTTTTGGCAATTGGTTTGACCTTACTTCTTGGATAAAATATATACAGTATGGTGTACTTATAGTTCTAGGAGTAGTAGGGTTAAGGATAGTAATATATGTAGTACAAATGTTA
	EF569785_sm04_FAV_2    TTGGACGTGGTCAAGAGACAACAAGAATTGTTGCGACTGACCGTCTGGGGGACAAAAAACCTCCAGACTAGAGTCACTGCCATCGAGAAATACTTAAAGGATCAGGCACAGCTAAATTCTTGGGGATGTGCATTCAGACAGGTCTGCCACACTACTGTACCATGGCCAAATGATAGTCTGATACCAGACTGGAACAATATGACTTGGCAAGAGTGGGAACGAAAGGTTGACTTTCTAGAGGCAAATATAACAGAGATGCTAGAGGAAGCACAGATTCAACAAGAAAAGAACATGTATGAGTTGCAAAAATTGAACAGCTGGGATGTATTTGGCAATTGGTTTGACCTTACTTCTTGGATAAAATATATACAATATGGTGTATATGTAGTGGTAGGAATAATAATGTTAAGAATAGTGATATATGTAGTACAAATGTTA
	EF569784_sm05_FAS_1    TTGGATGGGGTCAAGAGACAACAAGAATTGTTGCGACTGACCGTCTGGGGAACTAAGAACCTCCAGACTAGAGTCACTGCTATCGAGAAGTACCTAAAGGATCAGGCACAGCTAAATTCATGGGGATGTGCTTTTAGGCAGGTCTGCCACACTACTGTACCATGGCCAAATGACTCATTGACACCTGATTGGAACAATATGACGTGGCAAGAGTGGGAGAAAAAGGTGGACTTCCTAGAGGCAAATATAACTCAATTATTGGAAGAAGCACAAATTCAGCAAGAAAAGAATATGTATGAGTTGCAAAAACTAAATAGCTGGGATATCTTTGGCAATTGGTTTGACCTTACTTCTTGGATAAAATATATACAGTATGGTGTGCTTATAGTTATAGGAGTAATAGGATTAAGAATAATAATATATGTAGTGCAAATGTTA
	EF569783_sm04_FAQ_1    TTGGACGTGGTCAAGAGACAACAAGAATTGTTGCGATTGACCGTCTGGGGAACTAAGAACCTCCAGACTAGAGTCACTGCTATCGAGAAGTACCTAAAGGATCAGGCGCGGCTAAATTCATGGGGATGTGCTTTTAGGCAGGTCTGCCACACTACTGTACCATGGCCAAATGACACGTTGGTGCCTAATTGGAATAATATGACTTGGCAAGAATGGGAAAGACAGGTTGACTTCCTAGAGGCAAATATTACTCAATTATTGGAAGAAGCACAAATTCAACAAGAAAAGAATATGTATGAATTGCAAAAATTAAATAGCTGGGATATTTTTGGCAATTGGTTTGACCTTACTTCTTGGATAAGATATATACAGTATGGTGTGCTTATAGTTCTAGGAATAATAGGGTTAAGAATAGTAATATATGTAGTGCAGATGTTA
	EF569781_sm04_FAN_3    TTGGACGTGGTCAAGAGACAACAAGAATTGTTGCGATTGACCGTCTGGGGGACTAAAAACCTCCAGACTAGAGTCACTGCTATCGAGAAGTACCTAAAGGACCAGGCACAGCTAAATTCTTGGGGGTGTGCATTTAGACAAGTCTGCCACACCACTGTACGATGGCCAAATGAGAGCTTGATACCTGAGTGGGATAATATGACCTGGCAAGAGTGGGAACAACAGGTTAACTTTCTAGAGGCAAATATAACCGTGCTATTGGAAGAAGCGCAGATTCAGCAAGAAAAGAATATGTATGAGTTGCAAAAACTAAATAGCTGGGATGTGTTTGGCAATTGGTTTGACCTTGCTTCCTGGATAAAATATATACAGTATGGAGTCTATCTAATTGTAGGTATAATATTGTTAAGGATAGTGATCTATGTAGTGCAAATGTTA
	EF569780_sm04_FAE_3    TTGGACGTGGTCAAGAGACAACAAGAATTGTTGCGATTGACCGTCTGGGGAACTAAAAACCTCCAGACTAGAGTCACTGCTATCGAGAAGTACCTAAAGGATCAGGCACAGCTAAATTCTTGGGGATGTGCATTTAGACAAGTCTGCCACACCACTGTACCATGGCCAAATGATACCTTGACACCTGATTGGAATAATATGACCTGGCAAGAGTGGGAACGAAAGGTTGACTTTCTAGAGGCAAATATAACCGAGATGTTGGAAGAAGCACAGGTCCAACAAGAGAAAAATATGTATGAATTGCAAAAACTAAATAGCTGGAGTGTGTTTGGCAATTGGTTTGACCTTACTTCCTGGATAAAATACATACAGTATGGAGTTTATCTAGTTGTAGGTATAATATTGCTAAGAATAGTGATCTATATAGTGCAAATGTTA
	AY159615_sm00M947_1    ---------------------CAAGAATTGTTGCGACTGACCGTCTGGGGAACTAAGAACCTCCAGACTAGAGTCACTGCTATCGAGAAGTACCTAAAGGATCAGGCGCGGCTAAATTCATGGGGATGTGCTTTTAGGCAGGTCTGCCACACTACTGTACCATGGCCAAATGAAACATTGACGCCTAATTGGAACAATATGACTTGGCAAGAGTGGGAAAGACAGGTTGACTTCCTAGAGGCAAATATAACTCAATTATTGGAAGAAGCACAAATTCAGCAAGAAAAGAATATGTATGAGTTGCAAAAATTAAATAGCTGGGATATCTTTGGCAATTGGTTTGACCTTACTTCTTGGATAAGATATATACAATATGGTGTACTTATAGTTCTAGGAGTAATAGGATTAAGAATAGTGATATATGTAGTGCAGATGTTA
	AY159609_sm00_M923_1   ---------------------CAAGAATTGTTGCGACTGACCGTCTGGGGAACTAAGAACCTCCAGACTAGAGTCACTGCTATCGAGAAGTACCTAAAGGATCAGGCGCAGCTAAATTCATGGGGATGTGCTTTTAGACAGGTCTGCCACACTACTGTACCATGGCCAAATGACACATTGACACCTAACTGGAACAATATGACTTGGCAAGAGTGGGAAAAACAGGTGAACTTCCTAGAGGCAAATATAACTCAATTATTGGAAGAAGCGCAAATTCAGCAAGAAAAGAATATGTATGAATTGCAAAAATTAAATAGCTGGGATGTTTTTGGCAATTGGTTTGACCTTACTTCTTGGATAAAATATATACAATATGGTGTACTGATAGTTTTAGGAGTAATAGGATTAAGAATAGTGATATATGCAGTGCAGATGTTA
	AY159617_sm00_D174_1   ---------------------CAAGAATTGTTGCGACTGACCGTCTGGGGAACTAAGAACCTCCAGACTAGAGTCACTGCTATCGAGAAGTACCTGAAGGATCAGGCACAGCTAAATTCATGGGGATGTGCTTTTAGGCAGGTCTGTCACACTACTGTACCATGGCCAAATGATACATTGTTGCCTAATTGGAACAATATGACTTGGCAAGAGTGGGAAAGACAGGTTGACTTCCTAGAGGCAAATATAACTCAATTATTAGAAGAAGCACAAATTCAGCAAGAAAAGAATATGTATGAATTGCAAAAATTAAATAGCTGGGATATCTTTGGCAATTGGTTTGACCTTACTTCTTGGATAAAATATATACAATATGGTGTACTTATAGTTTTAGGAGTAATAGGATTAAGAATAGTAATATATGTAGTGCAGATGTTA
	AY159611_sm00_M922_1   ---------------------CAAGAATTGTTGCGATTGACCGTCTGGGGAACCAAAAACCTCCAGACTAGAGTCACTGCTATCGAGAAGTACCTGAAGGATCAGGCGCAGCTAAATTCATGGGGATGTGCTTTTAGACAGGTCTGCCACACTACTGTGCCATGGCCAAATGATACATTGGTGCCTGATTGGAACAATATGACTTGGCAAGAGTGGGAAAGACAGGTTGACTTCCTAGAGGCAAATATAACTCAATTATTGGAAGAAGCACAAATTCAGCAAGAAAAGAATATGTATGAATTGCAAAAATTAAATAGCTGGGATATCTTTGGCAATTGGTTTGACCTTACCTCTTGGATAAGATATATACAGTATGGTGTACTTATAGTTCTAGGAGTAGTAGGGTTAAGAATAGTAATATATGTAGTACAAATGTCN
	AY159613_sm00_M930_1   ---------------------CAAGAATTGTTGCGATTGACCGTCTGGGGAACCAAAAACCTCCAGACTAGAGTCACTGCTATCGAGAAGTACCTGAAGGATCAGGCGCAGCTAAATTCATGGGGATGTGCTTTTAGACAGGTCTGCCACACTACTGTACCATGGCCAAATGAAACATTGGTGCCTAATTGGAACAATATGACTTGGCAAGAGTGGGAAAGACAGGTTGACTTCCTAGAGGCAAATATAACTCAATTATTGGAGGAAGCACAAATTCAGCAAGAAAAGAATATGTATGAATTGCAAAAATTAAATAGCTGGGATATCTTTGGCAATTGGTTTGACCTTACTTCTTGGATAAGATATATACAGTATGGTGTACTTATAGTTCTAGGAGTAATAGGGTTAAGAATAGTAATATATGTAGTACAAATGTTA
	AY159614_sm00_E039_1   ---------------------CAAGAATTGTTGCGATTGACCGTCTGGGGAACTAAGAACCTCCAGACTAGAGTCACTGCTATCGAGAAGTACCTGAAGGATCAGGCGCAGCTAAATTCATGGGGATGTGCTTTTAGGCAGGTCTGCCACACTACTGTACCATGGCCAAATGAAACGTTGGTGCCTGATTGGAACAATATGACTTGGCAAGAGTGGGAAAGACAGGTTGACTTCCTAGAGGCAAATATAACTCAAATGTTGGAAGAAGCACAAATTCAGCAGGAAAAGAATATGTATGAATTGCAAAAATTAAATAGCTGGGATATTTTTGGCAATTGGTTTGACCTTACTTCTTGGATAAAATATATACAATATGGTGTGCTTATAGTTCTAGGAGTAATAGGGTTAAGAATAGTGATATATGTAGTGCAAATGTTA
	AY159608_sm00_M949_3   ---------------------CAAGAATTGTTGCGATTGACCGTCTGGGGGACTAAAAACCTCCAGACTAGAGTCACTGCTATCGAGAAGTACCTAAAGGACCAGGCACAGCTAAATTCTTGGGGATGTGCATTTAGACAAGTCTGCCACACCACTGTACCATGGCCAAATGACAGCTTGATACCTGATTGGAATAATATGACCTGGCAGCAGTGGGAACGACAGGTTGACTTTCTAGAGGCAAATATAACCGCGCTATTGGAAGAAGCGCAGATCCAACAAGAAAAGAATCTGTATGAATTGCAAAAACTAAATAGCTGGGATGTGTTTGGCAATTGGTTTGACCTTACTTCCTGGATAAAATACATACAGTATGGAGTCTATCTAGTTGTAGGTATAATATTGCTAAGGATAGTGATCTATGTAGTGCAAATGTTA
	AY159606_sm00_A023_3   ---------------------CAAGAATTGTTGCGATTGACCGTCTGGGGAACTAAAAACCTCCAGACTAGAGTCACTGCCATCGAGAAGTACCTAAAGGATCAGGCACAGCTAAATTCTTGGGGATGTGCATTTAGACAAGTCTGCCACACCACTGTACCATGGCCAAATGATAGCTTAGTTCCTGATTGGAGTAATATGACCTGGCAAGAATGGGAACGAAAGGTTGACTATCTAGAGGCAAATATAACCCTGCTATTGGAAGAAGCGCAGGTCCAACAAGAGAAGAATATGTATGAGCTGCAAAAACTAAATAGCTGGGATGTGTTTGGCAACTGGTTTGACCTTGCTTCCTGGATAAGATACATACAGTATGGAGTCTATCTAGTTGTAGGTATAATATTGCTAAGGATAGTGATCTATGTAGTGCAAATGTTA
	AY159610_sm00_M951_3   ---------------------CAAGAATTGTTGCGATTGACCGTCTGGGGAACTAAAAACCTCCAGACTAGAGTCACTGCTATCGAGAAGTACCTAAAGGATCAGGCACAGCTAAATTCTTGGGGATGTGCATTCAGACAAGTCTGCCACACCACTGTACCATGGCCAAATGATAGTTTGACACCTGATTGGAATAATATGACCTGGCAAGAGTGGGAACGAAAGGTTGACTTTCTAGAGGCAAATATAACCTTGTTATTAGAAGAAGCGCAGGTTCAACAAGAGAAGAATATGTATGAGTTGCAAAAATTAAATAGCTGGGATGTGTTTGGCAATTGGTTTGACCTTGCTTCCTGGATAAGATACATACAGTATGGAGTCTATCTAGTTGTAGGGATAATATTGCTAAGAATAGTGATCTATGTAGTGCAAATGTTA
	AY159605_sm00_M940_3   ---------------------CAAGAATTGTTGCGACTGACCGTCTGGGGAACTAAAAACCTCCAGACTAGAGTCACTGCTATCGAGAAGTACCTAAAGGATCAGGCACAGCTAAATTCTTGGGGATGTGCATTTAGACAAGTCTGCCACACCACTGTACCATGGCCAAATGATACCTTAACACCTGATTGGAATAATATGACCTGGCAAGAGTGGGAACGAAAGGTTGACTTTCTAGAGGCAAATATAACCTTGATGTTGGAAGAAGCGCAGGTCCAACAAGAAAAGAATATGTATGAGTTGCAAAAATTAAATAGCTGGAGTGTGTTTGGCAATTGGTTTGACCTTACTTCCTGGATAAAATACATACAATATGGAGTCTTTCTAGTTGTAGGTATAATATTGTTAAGGATAGTAATCTATGTAGTGCAAATGTTA
	AY159618_sm00_D177_2   ---------------------CAAGAAATGTTGCGACTGACCGTCTGGGGAACAAAGAACCTCCAGACTAGAGTCACTGCCATCGAGAAATACTTAAAGGATCAGGCACAGCTAAATTCTTGGGGATGTGCATTCAGACAGGTCTGCCACACTACTGTACAATGGCCAAATGATAGTCTGACACCAAATTGGAACAACATGACTTGGCAAGAGTGGGAACGAAAGGTTGACTTTCTAGAGGCAAATATAACAGCTATGCTAGAAGAAGCACAAATTCAACAAGAAAAGAATATGTATGAGTTGCAAAAATTGAATAGCTGGGATGTATTTGGCAACTGGTTTGACCTTGCTTCTTGGATAAAATATATACAGTATGGTGTATATGTAGTTGTAGGAGTAATAGTGTTAAGAATAGTGATATATGTAGTACAAATGTTA
	AY159607_sm00_M933_2   ---------------------CAACAATTGTTGCGACTGACCGTCTGGGGAACAAAAAACCTCCAGACTAGAGTCACTGCCATCGAGAAATACTTAAAGGATCAGGCACAGCTAAATTCTTGGGGATGTGCATTTAGGCAGGTCTGCCACACTACTGTACAATGGCCAAATGCTAGTCTGATACCAAACTGGAACAATATGACTTGGCAAGAGTGGGAGCGACAGGTTGACTTTCTTGAGGCAAATATAACAGCTATGCTAGAGGAAGCACAAATTCAACAAGAAAAGAACATGTATGAGTTGCAAAAACTAAATAGCTGGGATGTGTTTGGCAACTGGTTTGACCTTGCTTCTTGGATAAAATATATACAATATGGTGTATATGTAGTTGTAGGAGTAATAATGTTAAGAATAGTGATATATGTAGTACAGATGTTA
	AY159604_sm00M946_2    ---------------------CAAGAATTGTTGCGCCTGACCGTCTGGGGAACAAAAAACCTCCAGACTAGAGTCACTGCCATCGAGAAATACTTAAAGGATCAGGCACAGCTAAATTCTTGGGGATGTGCATTTAGGCAGGTCTGCCACACTACTGTACAATGGCCAAATGATAGTCTGATACCAGACTGGAACAATATGACTTGGCAAGAGTGGGAACGAAAGGTTGACTTTCTTGAGGCAAATATAACAGCTATGCTAGAGGAAGCACAAATTCAACAAGAAAAGAACATGTATGAGTTGCAAAAACTAAATAGCTGGGATGTATTTGGCAACTGGTTTGACCTTGCTTCTTGGATAAGATATATACAATATGGTGTATATGTAGTTGTAGGAGTAATAATGTTAAGAATAGTAATATATGTAGTACAGATGTTA
	M30502_ABEN87          TTGGACGTAGTCAAGAGACAACAAGAAATGTTGCGACTGACCGTCTGGGGAACGAAAAACCTCCAGGCAAGAGTCACTGCTATCGAGAAGTACCTAAAGCATCAGGCACAGCTAAATTCATGGGGATGTGCGTTTAGACAGGTCTGCCACACTACTGTACCGTGGGTAAATGACTCTTTATCGCCTGACTGGAAAAATATGACATGGCAGGAGTGGGAGAAACAAGTCCGCTACCTAGAGGCAAATATCAGTCAAAGTTTAGAAGAAGCCCAAATTCAACAAGAAAAGAATATGTATGAATTACAAAAATTAAATAGCTGGGATATTCTTGGCAACTGGTTTGACTTAACCTCCTGGGTCAAGTATATTCAATATGGAGTGCATATAGTAGTGGGAATAATAGCTTTAAGAATAGCAATCTATGTAGTGCAATTGTTA
	X52223_Adh87           TTGGACGTGGTCAAGAGACAACAAGAAATGTTGCGATTGACCGTCTGGGGAACGAAAAATCTCCAGGCAAGAGTCACTGCTATCGAGAAATACTTAAAGGACCAGGCACAGCTAAATTCATGGGGATGTGCGTTTAGGCAGGTCTGCCACACTACTGTACCATGGGTAAATGACTCCTTAACACCTGACTGGAACAATATGACATGGCAGGAATGGGAAAAACGAGTCCACTACCTAGAGGCAAATATCAGTCAAAGTTTAGAACAGGCACAAATTCAACAAGAAAAGAATATGTATGAACTACAAAAACTAAATAGCTGGGATGTCTTTGGCAACTGGTTTGATTTGACCTCCTGGATCAAATATATTCAATATGGAGTTTATATAGTAGTAGGAATAATAGGTTTAAGAATAGCCATATATATAGTGCAATTGTTA
	U38293_AUC88           TTGGACATAGTCAAGAGACAACAAGAACTGTTGCGACTGACCGTCTGGGGAACGAAAAATCTCCAGGCAAGAGTCACTGCTATCGAGAAGTACTTAAAGGACCAGGCACAGCTAAATTCATGGGGATGTACGTTTAGGCAGGTCTGCCACACTACTGTACCTTGGGTAAATGACTCTTTAACACCTAGATGGAACAATATGACATGGCAGGAATGGGAAAAACAAGTCCGCTACCTAGAGGCAAATATCAGTCAAAGCTTAGAAGAGGCACAAATTCAACAAGAAAAGAATATGTATGAATTACAAAAATTAAATAGCTGGGATGTCTTTGGCAACTGGTTTGATTTAACCTCCTGGATCAAATATATTCAATATGGGGTTTATATAGTAGTAGGAATAATAGCTTTAAGAATAGCAATATATGTAGTGCAATTGTTA
	X05291_AROD85          TTGGACGTGGTCAAGAGACAACAAGAACTGTTGCGACTGACCGTCTGGGGAACGAAAAACCTCCAGGCAAGAGTCACTGCTATAGAGAAGTACCTACAGGACCAGGCGCGGCTAAATTCATGGGGATGTGCGTTTAGACAAGTCTGCCACACTACTGTACCATGGGTTAATGATTCCTTAGCACCTGACTGGGACAATATGACGTGGCAGGAATGGGAAAAACAAGTCCGCTACCTGGAGGCAAATATCAGTAAAAGTTTAGAACAGGCACAAATTCAGCAAGAGAAAAATATGTATGAACTACAAAAATTAAATAGCTGGGATATTTTTGGCAATTGGTTTGACTTAACCTCCTGGGTCAAGTATATTCAATATGGAGTGCTTATAATAGTAGCAGTAATAGCTTTAAGAATAGTGATATATGTAGTACAAATGTTA
	D00835_ACAM87          TTAGACGTGGTCAAGAGACAACAAGAATTGTTGCGACTGACCGTCTGGGGAACAAAAATTCTCCAGGCAAGAGTCACTGCTATAGAGAAGTACCTAAAGGATCAGGCACAGCTAAATTCATGGGGATGTGCGTTTAGACAAGTCTGCCACACTACTGTACCATGGGCAAATGAGTCTTTAACACCTGATTGGAACAATATGACATGGCAGGAATGGGAACAAAAGGTCCGCTACCTGGAGGCAAATATCAGTCAAAGTTTAGAAGAGGCACAACTTCAGCAAGAAAAGAATATGTATGAACTACAAAAATTAAACAACTGGGATGTTTTTACCAACTGGTTTGACTTAACCTCCTGGATCAGCTATATTCAATATGGAGTTTATATAGTAGTAGGAATAATAGTTTTAAGAATAGTAATATATGTAGTACAAATGCTA
	J03654_ANIHZ86         TTGGATGTGGTCAAGAGACAACAAGAAATGTTGCGACTGACCGTCTGGGGAACAAAAAATCTCCAGGCAAGAGTCACTGCTATAGAGAAGTACCTAAAGGACCAGGCGCAGCTAAATTCATGGGGATGTGCGTTTAGACAAGTCTGCCACACTTCTGTACCATGGGTAAATGATACCTTGACACCTGATTGGAACAATATGACGTGGCAGGAATGGGAACAAAAAGTCCGCTACCTGGAGGCAAATATCAGTCAAAGTCTAGAACAAGCACAAATTCAGCAAGAAAAGAATATGTATGAGCTACAAAAATTAAATAGCTGGGATGTTTTTACCAATTGGCTTGACTTCACCTCCTGGGTCAGGTATATTCAATATGGAGTTTATGTAGTAGTAGGAATAGTAGCTTTAAGAATAGTAATATATATAGTACAGATGTTA
	DQ307022_ACRIK95       TTGGACGTGGTCAAGAGACAACAAGAAATGTTGCGACTGACCGTCTGGGGAACGAAAAATCTCCAGGCAAGAGTCACTGCTATAGAGAAATACCTAAAGGATCAGGCGCAGCTAAATTCATGGGGATGTGCGTTTAGACAAGTCTGCCACACTACTGTACCATGGGTAAATGATTCCTTGACACCTGATTGGAAAAATATGACATGGTAAGAATGGGAACAAAAAGTCCGCTACCTGGAGGCAAATATCAGTCAAAGTTTAGAACAGGCACAAATCCAACAGGAAAAGAGCATGTATGAGCTTCAAAAATTAAATAGCTGGGATGTTTTTGGCAACTGGTTTGACTTAACCTCCTGGATCAAGTATATTCAGTATGGAGTTTGCATAGTAGTAGGAATAATAGTTTTAAGAATAGTAATATATGTAGTACAAATGTTA
	U05353_ACBL90          TTAGACGTGGTCAAGAGACAACAAGAAATGTTGCGACTGACCGTCTGGGGAACAAAAAATCTCCAGGCAAGAGTCACTGCTATCGAGAAATACTTAAAGGACCAGGCGCGGCTAAATTCATGGGGATGTGCGTTTAGACAAGTCTGCCACACTACTGTACCATGGGTAAATGACTCTTTACAACCTGACTGGAACAACATGACATGGCAGCAATGGGAGCACCAAGTCCGCTACCTAGAGGCAAATATCAGTGAACTGTTAGAACAGGCACAAATCCAGCAAGAAAAGAATATGTATGAACTGCAAAAGTTAAATAGCTGGGATGTTTTTGGCAACTGGTTTGACTTAGCCTCCTGGATCAAGTATATTCAATATGGGGTTTATGTAATAATAGGAATAATAGCTCTTAGAATAATAGTATATGTAGTGCAGATGTTA
	AY168925_AMIC97        TTGGACGTGGTCAAGAGACAACAAGAACTGTTGCGACTGACCGTCTGGGGAACGAAAAATCTCCAGGCAAGAGTCACTGCTATCGAGAAATACTTAAAGGACCAGGCACAGCTAAATTCATGGGGATGTGCGTTTAGACAAGTCTGCCATACTACTGTGACATGGAAAAATGAGTCCTTAACACCTAATTGGGAAAATATGACATGGCAGGAATGGGAACAACAGATCCGCTACCTGGAGGCAAATATCAGTGACCAGTTAGAACAAGCACAAATCCAACAAGAAAAAAATACATATGAGCTACAGAAATTAAATAGCTGGGATGTTTTTAGCAACTGGTTAGACTTAACCTCCTGGGTCAAATATATTCAATATGGGGTTTATATAGTAGTGGCAATAATAGCTCTAAGAATAGTAATATACATAGTGCAAATGCTA
	AF176769_ASS97         TTAGACGTGGTCAAGAGACAACAAGAATTGTTGCGACTGACCGTCTGGGGAACAAAAAATCTCCAGGCAAGAGTCACTGCTATAGAGAAGTACCTAAGGGACCAGGCGCAGCTAAATTCATGGGGATGCGCGTTTAGACAAGTCTGCCACACTACTGTACCATGGGTAAATGATTCCTTAACACCTGATTGGAACAATATGACATGGCAAGAATGGGAACAAAAGGTCCGCTACCTGGAGGCAAATATCAGCCAAAAATTAGAAGAGGCACAAATCCAGCAGGAACAGAATATGTATGAACTACAAAAATTAAATAGTTGGGATGTTTTTAACAACTGGTTTGACTTAAGCTCCTGGGTCAAGTATATTCAATATGGAGTTTACATACTTGTAGGAATAATAGTTCTAAGGATAGTGATATATGTAGTGCAACTGCAA
	DQ123836_AK93          ---GACGTGGTCAAGAGACAACAGGAAATGTTGCGACTGACCGTCTGGGGAACGAAAAATCTCCAGGCAAGAGTCACTGCTATAGAGAAGTACCTACAGGACCAGGCACGGCTAAATTCATGGGGATGTACGTTTAGACAAGTCTGCCACACTACTGTGCCATGGGTTAATGATTCTTTAACACCTGCCTGGGACAATATGACGTGGCAGGAATGGGAAAAACAAGTCCGCTACCTGGAGGCAAATATCAGTCAAAGTTTAGAACAGGCACAGATTCAACAAGAGAAAAATATGTATGAGCTACAAAAATTAAATAGCTGGGATGTTTTTGGCAACTGGTTTGACTTAACCTCCTGGGTCAAGTATATTCAATATGGAGTGTATATAATAATAGCAATAGTAGTTTTAAGAATAGTAATATATGTAGTACAAATGTTA
	L25445_ALI89           TTGGACATGGTCAAGAGACAACAGGAAATGTTGCGACTGACCGTCTGGGGAACGAAAAATCTCCAGGCAAGAGTCACTGCTATCGAGAAATACTTAAAGGACCAGGCGCGGCTAAATTCATGGGGATGTGCATTTAGACAAGTCTGCCACACTACTGTACCATGGGTAAATAACTCCTTAAAACCTGATTGGGACAACATGACGTGGCAAGAGTGGGAACAACAAGTCCGTTACCTAGAGGCAAATATCAGTGAACAGTTAGAACAGGCACAAATTCAGCAAGAAAAGAATACATATGAACTACAAAAATTAAATAGCTGGGATGTTTTTACCAACTGGCTTGACTTAACCGCCTGGGTCAAGTATATTCAATATGGAGTTTATATAATAGTAGGAATAGTAGCTCTTAGAATAGTAATATATGTAGTGCAAATGTTA
	X61240_BDALT86         GTGGACGTGGTCAAAAGACAACAGGAACTGTTGCGGCTGACCGTCTGGGGGACGAAAAACCTCCAGGCAAGAGTCACTGCCATCGAGAAATACCTAAAGGATCAGGCACAACTAAATTCATGGGGATGTGCTTTCAGACAGGTCTGTCACACGACTGTACCATGGCCAAATGAAACCCTCACACCAAATTGGAATAACATGACATGGCAACAGTGGGAAAAGCAAGTCCATTTCTTGGATGCAAATATAACGGCTCTGTTAGAAGAGGCTCAGATACAACAGGAAAAGAACATGTATGAATTACAGAAAATAAATAGCTGGGATGTTTTTGGTAATTGGTTTGACCTCACCTCCTGGATAAAATATATCCATTTAGGACTATATATAGTAGCAGGGTTAGTAGTGTTAAGAATAGTAGTATACATTGTGCAGATGCTA
	L33096_BJA90           ---GACGTGGTCAAAAGACAACAGGAACTGTTGCGGCTGACCGTCTGGGGGACAAAAAACCTCCAGACAAGAGTCACTGCCATCGAGAAATACCTAAAGGACCAGGCACTACTAAACTCGTGGGGATGTGCTTTTAGACAGGTCTGTCACACAACTGTACCATGGCCAAATGAAACTCTCCATCCAAACTGGCAAAACATGACATGGCAGCAGTGGGAACAGAAGGTCAACTACTTGGATGCAAATATAACACAATTATTAGAAGAGGCACAGATACAGCAGGAAAAGAATATGTATGAGCTACAGAAATTAAACCAATGGGATGTTTTTGGTAATTGGTTTGACTTCACCTCCTGGATGGCATACATCAAATTAGGACTATATGTAGTAGCAGGATTAATAGTGTTAAGGATAGTAATATACATTATACAGATGCTA
	L33097_BON90           ---GACGTGGTCAAAAGACAACAGGAACTGTTGCGGCTGACCGTCTGGGGGACGAAAAACCTCCAGACAAGAGTCACTGCTATCGAGAAATACCTAAAGGACCAGGCACTACTAAATTCGTGGGGATGTGCTTTTAGACAGGTCTGCCACACGACTGTACCATGGCCAAATGAAACTATCGAACCAGACTGGAACAACATGACATGGCAGCAATGGGAAGCAAAGGTCCAATTCTTGGATGCAAATATAACACAATTATTAGAAGAAGCACAGATACAGCAGGAAAAGAATATGTATGAGCTACAGAAATTGAATCAGTGGGATGTTTTTAGTAATTGGTTTGACTTCACCTCCTGGATGGCACACCTTAGGTTAGGACTATATGTAGTCGCAGGAATAATAGTGTTAAGGATAGTAATATACATTATGCAGATGCTA
	L07625_BUC88           CTGGACGTGGTCAAAAGACAACAGGAACTGTTGCGGCTGACCGTCTGGGGAACGAAAAACCTCCAGACAAGAGTCACTGCCATCGAGAAATACCTAAAGGACCAGGCACTACTAAATTCGTGGGGATGTGCTTTTAGGCAGGTTTGTCACACGACTGTACCATGGCCAAATGAAACTCTCACACCAGACTGGGAAAACATGACATGGCAACAGTGGGAAAAGCGAGTCAATTTCTTGGATGCAAATATAACAGCCCTGTTAGAAGAGGCTCAGATACAACAAGAAAGGAACATGTATGAATTACAGAAATTAAATAGCTGGGATGTTTTTGGTAATTGGTTTGACTTCACCTCCTGGATGGCATACATCAGGTTAGGACTATATGTAGTAGCAGGATTAATAGTGTTAAGAATAGTAATATACATTATGCAGATGCTA
	U27200_BEHO88          GTGGACGTGGTCAAAAGACAACAAGAACTGTTGCGGCTGACCGTCTGGGGGACGAAAAACCTCCAGGCAAGAGTCACTGCCATCGAGAAATATCTCAAAGACCAGGCACAACTAAATTCATGGGGATGTGCTTTCAGACAGGTCTGTCACACGACTGTACCATGGGTAAATGAATCCCTTAAGCCAGACTGGAATAACATGACATGGCAACAATGGGAGAGGCAAGTCCGCTTCTTGGATGCAAATATAACAAAATTACTAGAAGAGGCACAGATACAACAAGAAAAGAACATGTATGAGTTACAGAAATTAAATCAATGGGATATTTTCAGTAATTGGTTTGACTTCACCTCCTGGATGGCATACATCAGGTTAGGATTATATATAGTAATAGGAATAGTAGTATTAAGAATAGCAATATACATTATACAGATGCTA
	AB100245_BIMCJ01       CTGGACGTGGTCAAAAGACAACAGGAACTGTTGCGGCTGACCGTCTGGGGGACGAAAAACCTCCAGGCAAGAGTCACTGCCATCGAGAAATACCTAAAAGACCAGGCACTACTAAATTCGTGGGGATGCGCTTTCAGACAGGTCTGTCACACGACTGTACCATGGCCAAACAAAAATTTCACTCCAAACTGGGACAACATGACATGGCAGCAGTGGGAGAACCAGGTCCGCTTCTTGGATGAAAATATAACAAAATTATTAGAAGTGGCACAGATACAACAAGAAGAGAACATGTACAAGTTACAGAAACTAAACCAATGGGATGTTTTTAGTAATTGGTTTGACTTCACCTCCTGGATAGCGTATATCCAAATAGGATTATATGTAATAGTAGGGTTAGTAGTACTAAGAATAGTAATATACATTTTGCAGATGCTA
	M87118_C89             ---GACGTGGTCAAAAGACAACAGGAAATGTTGCGGCTGACCGTCTGGGGAACTAAAAACCTCCAGACTAGAGTCACTGCCATCGAGAAGTACCTAAAGGACCAAGCAAAACTAAATTCATGGGGATGTGCCTTTAGACAGGTTTGCCACACTACTGTGCCATGGGTGAACGACAGTATGCAGCCAGAGTGGCAAAACATGACTTGGCAACAATGGGAAAAACAGATTGCCTTCTTGGAGGATAATATCACAGAGCTGTTAGAGCAAGCTCAAATACAGCAGGAGAAAAATATGTATGAGTTGCAGAAATTAAATAGCTGGGATGTTTTTGGCAATTGGCTTGATCTCACCTCTTGGGTAAAATATATCTATTTAGGATTTTATATAGTAGCAGGAGTAATAGTGTTAAGAATAGCTATCTATGTAGTACAAATGTTA
	M87069_D89             ---GACGTGGTCAAGAGACAACAAGAATTGTTGCGACTGACCGTCTGGGGGACTAAAAACCTCCAGACTAGAGTCACTGCTATCGAGAAGTACCTAAAGGACCAGGCGCAGCTAAATTCATGGGGATGCGCGTTCAGACAGGTCTGCCACACCACTGTAGAATGGCCAAATAGTACTCTCACACCTGACTGGAACAATATGACTTGGCAGGAGTGGGAAAGACAGGTTGATTTCCTAGAGGCAAATATAACACAATTATTAGAGGAAGCACAAATTCAGCAGGAGAAAAACATGTATGAGTTACAAAAACTAAATAACTGGGATATATTTGGCAACTGGTTTGACCTTACTTCTTGGATTAAGTATATACAGTATGGAGTCTTCATAGTAGTAGGTATAATACTGTTAAGAATAATAATCTATGTAGTACAAATGTTA
	U75440_FSL93_Env       ------------------------------TTGCGGCTGACCGTCTGGGGGACGAAGAACCTCCAGGCACGCGTCACTGCCATAGAGAAATACTTAGCGGACCAGGCACGGCTAAATTCATGGGGATGTGCATTCAGACAGGTCTGCCACACTACTGTACCATGGCCAAACGAAACCTTGAACCCAGACTGGAACAAAATGACATGGCAAGAATGGGAAGAGAAAGTAGACTTTCTCACTGACAACATCACGGACCTCTTGGAGCAGGCACAGATTCAACAAGAGAAAAACATGTATGAACTACAAAAAATAAACAGCTGGAGGATACCTGACAATTGGTTTGATCTTAGTTCCTGGATAACGTGGATACAATATGGTCTATATATAGTAGTAGGAGTAGTATTACTTAGAGTTAGGATATATGTTTTACAAAT----
	AF208027_GAbt93        TTGGATGTGGTCAAGAGACAACAGGAAATGTTGCGACTGACCGTCTGGGGGACGAAAAACCTCCAGACTAGAGTCACTGCCATCGAGAAATATCTAAAGGACCAGGCACGGCTAAATTCATGGGGATGTGCGTTTAGACAGGTCTGCCACACTACTGTACCTTGGGCTAATAAAACATTGGAGCCACAATGGAATAATATGACATGGCAAGAATGGGAAAAGCAGATCAACTTTTTGGAGGACAACATCACACGGCTATTAGAAGAAGCACAAATTCAGCAAGAAAAAAATATGTATGAGTTACAGAAATTAAATAGCTGGGATGTATTTGGCAATTGGTTTGACCTAACCTCCTGGGTTAAATACGTTTACTTAGGCCTTTATGTAGTGGCAGGAGTAATAGTGTTAAGAATAGTCATATATGTAGTACAAATACTA
	AY530889_HFR96         TTGGACGTGGTCAAAAGACAACAAGAAATGTTGCGGCTGACCGTCTGGGGAACTAAAAACCTCCAGACTAGAGTCACTGCCATCGAGAAATACCTAAAGGATCAGGCAAGTCTAAATGCATGGGGATGTGCCTTTAGACAGGTCTGCCATACTACTGTGCCATGGATAAACGACACATTAACACCTAATTGGGATAATATGACGTGGCAAGAATGGGAGGAAAAGGTGAACTACTTGGAAGAAAATATCACACAGCTATTAGAAGCAGCTCAAATACAACAAGAGAAAAACATGTATGAATTACAGAAATTAAATAACTGGGATATCTTTGGTAACTGGTTTGATCTCACCTCATGGGTTAAATATGTATACTTAGGACTGTATGTAGTAGCAGGAATAATAATACTTAGAATAGTGATATATGTAGTACAGCTGTTA
	X60668_stm77           TTGGACGCGGTCAAGAGACAACAAGAATTGTTGCGACTGACCGTCTGGGGAACCAAGAACCTCCAGACTAGAGTCACTGCTATCGAGAAATACCTAAAGGATCAGGCACAGCTAAATTCTTGGGGATGTGCGTTTAGACAGGTCTGCCACACCACTGTACCATGGCCAAATGACTCTTTGGTACCGGATTGGAACAATATGACATGGCAGGAATGGGAGAGAAAGGTTGACTTTCTTGAGGCAAATATAACACAACTATTAGAAGAAGCTCAAGTTCAACAGGAAAAGAATATGTATGAGTTGCAAAAACTAAATAGCTGGGATGTATTTGGCAATTGGTTTGACCTTGCCTCTTGGGTAAGATACATACAATATGGGGTATATTTAGTTATAGGAATAGTAATGTTAAGAGTAGCAATCTATGTAGTGCAAATGTTA
	M83293_stm89           TTGGACGTGGTCAAGAGACAACAAGAATTGTTGCGACTGACCGTCTGGGGAACCAAGAACCTCCAGACTAGAGTCACTGCTATCGAGAAATACCTAAAGGATCAGGCACAGCTAAATTCTTGGGGATGTGCGTTTAGACAGGTCTGCCACACCACTGTACCATGGCCAAATGATTCTTTGGTACCGGATTGGAACAATATGACATGGCAGGAATGGGAGAGAAAGGTTGACTTTCTTGAGGCAAATATAACACAACTGTTAGAAGAAGCTCAAGTTCAACAGGAAAAGAATATGTATGAGTTGCAAAAACTAAATAGCTGGGATGTATTTGGCAATTGGTTTGACCTTACCTCTTGGGTAAGATACATACAATATGGAGTATATTTAGTTATAGGATTAGTAATGTTAAGAGTAGCAATCTATATAATGCAATTGTTA

;
End;
