# Supplementary material for: Dating the Age of the SIV Lineages That Gave Rise to HIV-1 and HIV-2
Source: PLoS Comput Biol. 2009 May 1;5(5):e1000377. doi: 10.1371/journal.pcbi.1000377 (PMC2669881; doi:10.1371/journal.pcbi.1000377)
Supplement: Dataset S4 — SIVcpz/HIV-1 gag nexus alignment. (0.13 MB TXT) [file pcbi.1000377.s004.txt]

#NEXUS
Begin DATA;
	Dimensions ntax=178 nchar=666;
	Format datatype=NUCLEOTIDE gap=-;
	Matrix
	[ 1 11 21 31 41 51 61 71 81 91 101 111 121 131 141 151 161 171 181 191 201 211 221 231 241 251 261 271 281 291 301 311 321 331 341 351 361 371 381 391 401 411 421 431 441 451 461 471 481 491 501 511 521 531 541 551 561 571 581 591 601 611 621 631 641 651 661 ]
	[ | | | | | | | | | | | | | | | | | | | | | | | | | | | | | | | | | | | | | | | | | | | | | | | | | | | | | | | | | | | | | | | | | | | ]
	A_ZA_04_04ZASK162B1_DQ396400 GCGAGAGCGTCAGTATTAAGCGGGGGAAAATTAGATTCATGGGAGAAAACTCGGTTAAGGCCAGGGGGAAAGAAAAAATATAGAATAAAACATTTAGTATGGGCAAGCAGGGAGCTGGAAAGATTCGCACTTAACCCTGGCCTTTTAGAAACAGCAGAAGGATGTCAACAAATAATAGAACAGTTACAACCAGCTCTCAAGACAGGAACAGAAGAAATTAAATCCTTATATAATACAGTAGCAACCCTCTATTGTGTACATCAAAGGATAGATGTAAAAGACACCAAGGAAGCTTTAAGTCAAAATTATCCTATAGTGCAAAATGCACACGGGCAAATGGTACACCAACCCCTATCACCTAGGACATTGA…
	A_SN_96_DDJ360_AY521630 GCGAGAGCGTCAGTATTAAGCGGGGGAAAATTAGATAAGTGGGAGAAAATTCGGTTAAGGCCAGGGGGAAAGAAACAATATAGAATGAAACATTTAATATGGGCAAGCAGGGAGCTGGAAAGATTCGCACTTAACCCTAGCCTTTTAGAAACAACAGAAGGATGTCAACAGATAATGGATCAGTTACAACCAGCTCTCAAGACAGGAACAGAAGAGCTTAGATCACTATTTAATACAGTAGCAACCCTCTATTGCGTACATCAAAGGATAGATGTAAAAGACACCAAGGAAGTTTTAAGTCAAAATTACCCTATAGTGCAAAATGCACAAGGGCAAATGGTACATCAGTCCTTATCACCTAGGACTTTGAATGCA…
	A_CD_97_97CD_KCC2_AM000053 GCGAGAGCGTCAGTATTAAGCGGGGGAAAATTAGATTCATGGGAGAAAATTCGGTTAAGGCCAGGGGGAAAGAAAAAATATAGAATGAAACATTTAGTATGGGCAAGCAGGGAGCTGGAAAAATTCGCACTTAACCCTGGCCTTTTAGAAACAGCAGAAGGCTGTCAACAAATAATGAGACAGTTACAGTCAGCTCTCCAGACAGGAACAGAAGAACTCAAATCATTATACAACACAGTAGCAACCCTCTATTGCGTACATCAGAAGATAGAGATAAAAGACACCAAGGAAGCCTTAAGTCAAAATTACCCTATAGTGCAAAATGCACAAGGGCAAATGGTACACCAGGCCTTATCACCTAGGACTTTGAAT…
	A_KE_00_KNH1199_AF457067 GCGAGAGCGTCAGTATTAAGCGGGGRAAAATTAGCTGCATGGGAGAAGATTCGGTTAAGGCCAGGGGGAAGGAAAAGATATCGCATAAAACATTTAGTATGGGCAAGCAGGGAGCTGGAAAGATTTGCACTCAACCCTAGCCTTTTAGAAACAGCAGAAGGATGTCAACAAATAATGGAACAGTTACAACCAGCTCTCAAGACAGGAACAGAAGAACTTAGATCATTATTTAATACAGTAGCAACCATCTATTGCGTGCATCAACGAATAGATGTGAAAGACACCAAGGAAGCTCTAAGCCAAAATTACCCTATAGTACAAAATGCACAAGGGCAAATGGTACACCAGGCAGTATCACCTAGGACTTTGAATGC…
	A_KE_00_NKU3005_AF457089 GCGAGAGCGTCAGTATTAAGCGGAGGAAAATTAGATGCATGGGAAAAAATTCGGTTAAGGCCAGGGGGAAGGAAAAAATATAGATTAAAACATATAGTATGGGCAAGCAGGGAGCTGGAAAGATTTGCACTTAACCCTGGCCTTTTAGAAACAACAGAAGGATGTCAACAAATATTAGAACAGTTACAGCCAGCTCTCCAGACAGGAACAGAAGAACTTAGATCATTATATAATACAGTAGCAACCCTCTATTGTGTACATCAACGGATAGATGTAAAAGACACCAAGGAAGCTCTAAGTCAAAATTACCCTATAGTGCAAAATGCACAAGGGCAAATGATACACCAGAACTTGTCACCTAGGACTTTGAATGC…
	A_UA_01_01UADN121_DQ823358 GCGAGAGCGTCAGTATTAAGCGGGGGAAAATTAGATGCATGGGAAAAAATTCGGTTAAGGCCAGGGGGAAAGAAACAATATAGAATAAAACACCTAGTATGGGCAAGCAGGGAGCTGGAAAGATTCGCGCTTAACCCTAGCCTTTTAGAGACATCAGAAGGATGTCAACAAATACTGGAACAGTTTCAATCAACTCTCAAGGCAGGATCAGAAGAACTTAAATCATTATATAATACAGTAGCAACCCTCTATTGTGTACATCAACGGATAGAGATAAAAGACACCAAGGAAGCTTTAAGTCAAAATTACCCCATAGTGCAAAATGCACAAGGGCAAATGGTACACCAGTCCATGTCACCTAGGACTTTGAAT…
	A_UA_01_01UAPol293_DQ823359 GCGAGAGCGTCAGTATTAAGCGGGGGAAAATTAGATGCATGGGAAAGAATTCGGTTAAGGCCAGGGGGAAAGAAAAAATATAGAATAAAACACCTAGTATGGGCAAGCAGGGAGCTGGAAAGATTCGCACTTAACCCTAGCCTTTTAGAAACATCAGAAGGATGTCAACAAATACTGGAGCAATTACAACCAGCTCTCAAGACAGGATCAGAAGAACTTAAATCATTATATAATACAGTAGCAACCCTCTATTGTGTACATCAACGGATAGAGGTAAAAGACACCAAGGAAGCTTTAAGTCAAAATTACCCCATAGTGCAAAATGCACAAGGGCAAATGACACACCAGCCCATATCACCTAGGACTTTGAA…
	A_UZ_02_02UZ0659_AY829209 GCGAGAGCGTCAGTATTAAGCGGGGGAAAATTAGATGCATGGGAAAAAATTCGGCTAAGGCCAGGGGGAAAGAAAAAATATAGAATAAAACACCTAGTATGGGCAAGCAGGGAGCTGGAAAGATTCGCGCTTAACCCTAGCCTTTTAGAAACATCAGAAGGATGTCAACAAATACTGGAACAATTACAACCAACTCTCAAGACAGGATCAGAAGAACTTAAATCATTATATAATACAGTAGCAACCCTCTATTGTGTACATCAACGGATAGAGATAAAAGACACCAAGGAAGCTTTAAGTCAAAATTACCCCATAGTGCAAAATGCACAAGGGCAAATGACACACCAGTCCATGTCACCTAGGACTTTGAATG…
	A_UZ_02_02UZ652_AY829203 GCGAGAGCGTCAGTATTAAGCGGGGGAAAATTAGATGCATGGGAAAAAATTCGGTTAAGGCCAGGGGGAAAGAAAAAATATAGAATAAAACACCTAGTATGGGCAAGCAGGGAGCTGGAAAGATTCGCGCTTAACCCTAGCCTTTTAGAAACATCAGAAGGATGTCAACAAATACTGGAACAGTTACAACCAACTCTCAAGACAGGATCAGAAGAACTTAAATCATTATATAATACAGTAGCAACCCTCTATTGTGTACATCAACGGATAGAGATAAAAGACACCAAGGAAGCTTTAAGTCAAAATTACCCCATAGTGCAAAATGCACAAGGGCAAATGACACACCAGTCCATGTCACCTAGGACTTTGAATGC…
	A_RU_03_03RU20_06_13_AY500393 GCGAGAGCGTCGGTATTAAGCGGGGGAAAATTAGATGCATGGGAAAAAATTCGGTTAAGGCCAGGGGGAAAGAAAAAATATAGAATAAAACACCTAGTATGGGCAAGCAGGGAGTTGGAAAGATTCGCGCTTAACCCTAGCCTTTTAGAAACATCAGAAGGATGTCAACAAATACTGGAACAGTTACAACCAACTCTCAAGACAGGATCAGAAGAACTTAAATCATTATATAATACAGTAGCAACTCTCTATTGTGTACATCAACGGATAGAGATAAAAGACACCAAGGAAGCTTTAAGTCAAAATTACCCCATAGTGCAAAATGCACAAGGGCAAATGACACACCAGTCCATTTCACCTAGGACTTTG…
	A_UG_85_U455_M62320 GCGAGAGCGTCAGTATTAAGCGGGAAAAAATTAGATTCATGGGAGAAAATTCGGTTAAGGCCAGGGGGAAACAAAAAATATAGACTGAAACATTTAGTATGGGCAAGCAGGGAGCTGGAAAAATTCACACTTAACCCTGGCCTTTTAGAAACAGCAGAAGGATGTCAGCAAATACTGGGACAATTACAACCAGCTCTCCAGACAGGAACAGAAGAACTTAGATCATTATATAATACAGTAGCAGTCCTCTATTGTGTACATCAAAGGATAGATGTAAAAGACACCAAGGAAGCTTTAAGTCAAAATTACCCCATAGTGCAAAATGCACAAGGGCAACCAGTACACCAGGCCTTATCACCTAGGACCTTGAATGCATGGG…
	A_KE_86_ML170_1986_AF539405 GCGAGAGCGTCAGTATTAAGCGGGGGAAAATTAGATGCATGGGAGAAAATTCGGTTAAGGCCAGGAGGAAAGAAAAAATATAGAATGAAACATCTAGTATGGGCAAGCAGGGAGCTGGAAAGATTTGCACTTAACCCTGGCCTTTTAGAAACAACAGAAGGATGTCAACAAATAATGGAACAGTTACAATCAGCTCTCAAGACAGGAACAGAAGAACTTAGATCATTATTTAATACAGTAGCAACCCTCTATTGTGTACATCAACGGATAGATGTAAAAGATACCAAGGAAGCTCTAAGCCAAAATTACCCTATAGTGCAAAATGCACAAGGGCAAATGATACACCAGGCCGTGTCACCTAGGACTTTGAA…
	A_UG_92_92UG037_AB253429 GCGAGAGCGTCAGTATTAAGTGGGGGAAAATTAGATGCATGGGAGAAAATTCGGTTAAGGCCAGGGGGAAAGAAAAAATATAGATTAAAACATCTAGTATGGGCAAGCAGGGAGCTGGAAAGATTTGCACTTAACCCTAGCCTTTTAGAAACAACAGAAGGATGTCAACAAATAATGGAACAATTACAATCAGCTCTCAGAACAGGAACAGAAGAACTTAGATCATTATATAATACAGTAGCAACCCTCTATTGCGTACATCAACGGATAGAGGTAAAAGACACCAAGGAAGCTCTAAGCCAAAATTACCCTATAGTGCAAAATGCACAAGGGCAAATGATCCACCAGTCCTTGTCACCTAGGACTTTGAATGC…
	A_UG_92_UG029_AB098333 GCGAGAGCGTCATTATTAAGAGGGGGAAAATTAGATGCATGGGAGAGAATTCAGTTAAGGCCAGGGGGACACAAAAAATATAAATTGAAACATTTAGTATGGGCAAGCAGGGAGCTGGAAAGATTCGCACTTAACCCTAGCCTTTTAGAAACAGCAGAAGGATGTCAACAAATAATGGAACAGTTACAGCCAGCTCTCAGGACAGGAACAGAAGAACTTAGATCATTATTTAATACAGTAGCAACCCTCTATTGTGTACATCAACGGATAGATGTAAAAGACACCAAGGAAGCTGTAAGCCAAAACTACCCTATAGTGCAAAATGCACAAGGGCAGATGATACACCAGTCCATATCACCTAGGACTTTGAATGCAT…
	A_RW_93_93RW037A_AB287379 GCGAGAGCGTCAGTATTAAGAGGGGGAAAATTAGATACATGGGAGAAAATTCAGCTAAGGCCAGGGGGAAGGAAAAAATATAGACTAAAACATCTAGTATGGGCAAGCAGGGAGCTGGAAAGATTCGCACTTAACCCTAGCCTTTTAGAAACAGCAGAAGGATGTCAACAAATAATTGAACAATTACAATCAGCTCTCAAGACAGGAACAGAAGAACTTAAATCGTTATATAATACAGTAGCAACCCTCTATTGTGTACATCAACACATAGATGTAAAAGACACCAAGGAAGCTCTAAGCCGAAATTACCCTATAGTGCAAAATGCACAAGGGCAAATGATATACCAGGCAGTATCACCTAGGACTTTGAATG…
	A_RW_93_93RW_024_AY713406 GCGAGAGCGTCAGTATTAAGCGGGGGAAAATTAGATGCATGGGAGAAAATTCGGTTAAGGCCAGGGGGAAAGAAAAAATATAGAATGAAACATCTAGTGTGGGCAAGCAGGGAGCTGGAAAGATTTGCACTTAACCCTAGCCTTTTAGAATCAACAGAAGGATGTCAACAAATAATAGAACAGTTACAACCAGCTCTTAAGACAGGAACAGAAGAAATTAAATCATTATATAATACAGTAGCAACCCTCTACTGCGTACATCGAAGGATAGATGTAAAAGACACCAAGGAAGCTCTAAGCCAAAATTACCCTATAGTGCAAAATGCACAAGGGCAAATGGTACACCAGCCCTTATCACCTAGGACTTTGAATG…
	A_SE_94_SE7253_AF069670 GCGAGAGCGTCAGTATTAAGTGGGGGAAAATTAGATGCATGGGAGAAAATTCGGTTAAGGCCAGGGGGGAAAAAGAAATATAGAATGAAACATCTAGTATGGGCAAGCAGGGAGCTGGAAAGATTTGCACTTAACCCTAGCCTTTTAGAAACAACAGAAGGATGTCAACAAATAATGGAACAGTTACAATCAGCTCTCAAGACAGGAACAGAAGAACTTAGATCATTATTTAATACAGTAGCAGTCCTCTATTGCGTACATCAACGGATAGAGATAAAAGACACCAAGGAAGCTCTAAGCCAAAATTACCCTATAGTGCAAAATGCACAAGGGCAAATGGTACACCAGTCCTTGTCACCTAGGACTTTGAATGCA…
	A_SE_94_SE7535_AF069671 GCGAGAGCGTCAGTATTAAGCGGGGGAAAATTAGATGCATGGGAGAAAATTCGGTTAAGGCCAGGGGGAAAGAAACAATATAGACTGAAACATCTAGTATGGGCAAGCAGGGAGCTGGAAAGATTTGCACTTAACCCTAGCCTTTTAGAAACAGCAGAAGGATGTCAACAAATAATGAAACAGTTACAACCAGCTCTCAAGACAGGAACAGAAGAACTTAGATCATTATATAATACAGTAGCAACCCTCTATTGTGTACATCAACGGATAAATGTAACAGACACCAAGGAAGCTCTAAGCCAAAATTACCCTATAGTGCAAAATGCACAAGGGCAAATGGTACACCAGTCCTTGTCACCCAGGACTTTAAATGCA…
	A_SE_95_SE8891_AF069673 GCGAGAGCGTCAAAATTAAGTGGGGAAAAAAAAGATGCTTGGGAGAAAATGCGGTTAAGGCCAGGGGGAAAGAAAAAATATAAACTGAAACATATGGTATGGGCAAGAAGGGAGCTGGAAAAATCCGCACTTAACCCTAGCCTTTTAGAAACAACAGAAGGATGTCAACAAATAATGGATAAATTACAACCAGCTCTCAGGACAGGAACAGAAGAACTTAGATCACTATATAATACAGTAGCAACCCTCTATTGCGTACATCAAAAGATAGCTGTAAAAGACACCAAGGAAGCTTTAAGCCGAAATTACCCTATAGTGCAAAATGCGCAAGGGCAAATGGTACACCAATCCTTATCACCTAGGACTTTGAATGCA…
	A_SE_95_UGSE8131_AF107771 GCGAGAGCGTCAGTATTAAGCGGGGGAAAATTAGATGCTTGGGAGAAAATTCGGTTGAGGCCAGGGGGAAACAAAAAATATAGACTAAAACATCTAGTATGGGCAAGCAGGGAGCTGGAAAAATTTGCACTTAACCCTGGCCTTTTAGAAACAGCAGAAGGATGTCAACAGATAATAGAACAATTACAATCAGCTCCCAAAACAGGAACAGAAGAACTTAGATCATTATATAATACAGTAGCAACCCTCTATTGTGTACATCAAAGGATAGATGTAAAAGACACCAAGGAAGCTCTAAGCCAAAATTACCCTATAATGCAAAATGCACAAGGACAAATGGTACACCAAGTCATGTCACCTAGGACTTTGAATG…
	A_UG_98_98UG57136_AF484509 GCGAGAGCGTCAGTATTAAGTGGGGGAAAATTAGATGCGTGGGAGAAAATTCGGTTAAGGCCAGGGGGAAGGAAACAATATAAACTAAAACATCTAGTATGGGCAAGCAGGGAGCTGGACAGATTCGCACTTAACCCCAGCCTTTTAGAAACAGCAGAAGGATGTCAACAAGTAATAGAACAACTACAACCAGCTTTCAAGACAGGAACAGAAGAACTTAAATCATTATATAATACAGTAGCAACCCTCTATTGCGTACATCAAAGGATAGATGTAAAAGACACCAAGGAAGCTTTAAGCCAAAATTACCCTATAGTGCAAAATGCACAAGGGCAAATGATACACCAGGCTATAACACCAAGAACTTTGAAT…
	A_UG_98_98UG57142_AF484512 GCGAGAGCGTCAGTATTAAGCGGGGGGAAATTAGATGCATGGGAGAAAATTCGGTTAAGGCCAGGGGGAAACAAAAGATATAGATTAAAACATCTAGTATGGGCAAGCAGGGAGCTGGAAAGATTTGCAGTTAACCCTGGTCTTTTAGAAACAGCAGAAGGATGTAAACAAATAATTGAACAGTTACAACCAGCTCTCGGTACAGGGACGGAAGAACTTAGATCATTATATAATACAATAGTAGTCCTCTATTGCGTACATCAAAGGATAGATGTAAAAGACACCAAGGAAGCTCTAAGTCAAAATTACCCTATAGTGCAAAATGCACAAGGGCAAATGATATACAACCCCTTGTCACCTAGAACTTTGAAT…
	A_KE_99_KNH1088_AF457063 GCGAGAGCGTCAGTATTAAGTGGGGGAAAATTAGATGCATGGGAGAAAATTCGGTTAAGGCCAGGGGGAAAGAAAAAATATAGACTGAAACATCTAGTATGGGCAAGCAGGGAGCTGGAAAGATTTGCACTTAACCCTAGCCTTTTAGAAACAGCAGAAGGATGTCAACAAGCAATGATGCAGTTACAACCAGCTCTCAGAACAGGAACAGAAGAATTTAAATCATTATTTAATACAGTAGCAACCCTCTATTGTGTACATCAACGGATAGATGTAAAAGACACCAAGGAAGCTCTAAGCCAAAATTACCCTATAGTGCAAAATGTACAAGGGCAAATGGTACACCAGTCCTTGTCACCTAGGACTTTGAATGC…
	A_UG_99_99UGA07072_AF484478 GCGAGAGCGTCAGTATTAAGTGGGGGAAAATTAGATGCATGGGAGAAAATTCGGTTAAGGCCAGGGGGAAAGAAAAAATATAGACTAAAACATCTAGTATGGGCAAGCAGGGAGCTGGACAGATTTGCACTTAACCCTGGCCTTTTAGAAACAGCAGAAGGATGTCAACAAATAATGGCACAATTACAACCAGCTATCAAGACAGGAACAGAAGAAATTAAATCATTATTTAATACAGTAGCAACCCTCTATTGCGTACATCAAAGGATAGATATAAAAGACACCAAGGAAGCTTTAAGCCAAAATTACCCTATAGTGCAAAATGCACAAGGGCAAATGATACACCAGCCCGTATCACCAAGAACTTTGAA…
	B_AR_00_ARMS008_AY037269 GCGAGAGCGTCAGTATTAAGCGGGGGAGAATTAGATAAATGGGAGAAAATTCGGTTAAGACCAGGGGGAAAGAAAAAATATCAATTAAAACATCTAGTATGGGCAAGCAGAGAGCTAGAACGATTCGCGGTTAATCCTGGCCTTTTAGAGACATCAGAAGGCTGTAGACAAATACTGGGACAGTTACAACCATCCCTTCAGACAGGATCAGAAGAACTTAAATCATTATATAATACAGTAGCAACCCTCTATTGTGTACATCAAAAGATAGAGGTAAAAGATACCAAGGAAGCTTTAAGCCAAAATTACCCTATAGTGCAGAACCTTCAGGGGCAAATGGTACATCAGGCCATATCACCTAGAACTTTAAATGC…
	B_US_00_14294_01_DQ853436 GCGAGAGCGTCAATATTAAGCGGGGGAGAATTGGATAGATGGGAGAAAATTCGGTTAAGGCCAGGAGGAAAGAAAAAATATAAGTTAAAACATTTAGTATGGGCAAGCAGGGAGCTAGAACGGTTCGCAGTCAATCCTGGCCTGTTAGAAACATCAGAAGGCTGCAGACAAATACTGGCACAGCTACAGCCAGCTCTTCAGACAGGACCAGAAGAACTTAAATCAGTATATAATACAGTAGCAACCCTCTATTGTGTGCATCAAAGGATAGATGTAAAAGACACCAGGGAAGCTTTAAGCCAAAATTACCCTATAGTGCAGAACCTCCAGGGGCAAATGGTACATCAAGCAATATCACCTAGAACTTTAAATG…
	B_CO_01_PCM034_AY561238 GCGAGAGCGTCGGTATTAAGCGGGGGTGAATTAGATAGATGGGAGAGAATTCGGTTAAGGCCAGGGGGAAAGGAAAAATATAGATTAAAACATATAGTATGGGCAAGCAGGGAGCTAGAACGATTTGCAGTTAACCCTGGCCTGTTAGAGACATCAGAAGGCTGTAGACAAATACTGGAACAGCTACAACCATCCCTTCAGACAGGATCAGAAGAACTTAAATCAATATATAATTTAGTAGCATGCCTCTATTGTGTACATCGAAGGATAGAGGTAAAAGATACCAAGGAAGCTTTAAGCCAAAATTACCCTATAGTGCAAAATCTTCAAGGGCAAATGGTACATCAGGCCATATCACCTAGAACCTTAAATGCA…
	B_CO_01_PCM074_AY561240 GCGAGAGCGTCAGTATTAAGCGGGGGAGAATTAGACAAATGGGAAAAAATTCGGTTAAGGCCAGGAGGAAAGAAAAAATATAGATTAAAACATATAGTATGGGCAAGCAGGGAGCTAGAACGATTCGCAGTTAATCCTGGCCTGTTAGAAACATCAGAAGGCTGTAGACAAATATTGGCACAGCTACAGCCATCCCTTCCGACAGGATCAGAAGAACTTAGATCATTATATAATACAATAGCAGTCCTCTATTGTGTGCATCAGAGGATAGAAGTAAAAGACACCAAGGAAGCTTTAAGCCAAAATTACCCTATAGTGCAGAACATGCAGGGGCAAATGGTACATCAGGCCATATCACCTAGAACCTTAAATGCA…
	B_BR_02_02BR013_DQ358810 GCGAGAGCGTCAGTATTAAGCGGGGGAGAATGGGATAAATGGGAAAAGATTCGGTTAAGGCCAGGGGGAAGGAAAAAATATAAGTTAAAACATATAGTATGGGCAAGCAGGGAGCTAGAACGATTCGCAGTTAATCCTGGCCTTTTAGAGACAGCAGAAGGATGTAGACAAATACTGGGACAGCTACAACCATCTCTTCAGACAGGATCAGAAGAACTTAGATCATTATTTAATACAGTAGCAACCCTCTATTGTGTGCATCAAAAGATAGAGGTAAAAGACCCCAAGGAAGCTTTAAGCCAAAATTACCCTATAGTGCAAAACCTTCAGGGGCAAATGGTACATCAGGCCATATCACCTAGAACTTTAAATGC…
	B_CN_02_02HNsq4_DQ007902 GCGAGAGCGTCAGTATTAAGCGGGGGACAATTAGATAGATGGGAAAAAATTCGGTTAAGGCCAGGGGGAAAGAAAAAATATAGATTAAAACATATAGTCTGGGCAAGCAGGGAGCTAGAACGATTCGCAGTTAATCCTGGCCTGTTAGAATCATCGGAAGGCTGTAGACAAATACTAGAACAGCTACAACCAGCCCTTCGGACAGGATCAGAAGAACTTAGGTCATTATACAATACAGTAGCAGTCCTCTATTGTGTGCATCAAAGGATAGAGATAAAAGACACCAAGGAGGCTTTAAGCCAAAATTACCCTATAGTGCAAAACCTCCAGGGGCAAATGGTACATCAGCCCATATCACCTAGAACTTTAAATGC…
	B_AR_03_03AR137681_DQ383748 GCGAGAGCGTCAGTATTAAACGGGGGAGAATTGGACAGGTGGGAAAAAATTCGGTTAAGGCCAGGGGGAAAGAAACAATATCGACTAAAACATGTAGTATGGGCAAGCAGGGAGCTAGAACGATTCGCAATCAACCCTGGCCTGTTAGAAACCTCAGGAGGCTGTAGGCAAATATTAGGACAGCTACAGCCATCCCTTCAGACCGGATCAGAAGAACTTAGATCATTATATAATACAGTAGCAACCCTCTATTGTGTGCATCAAAAGATAGAGGTAAGAGACACCAAGGAAGCTTTAAGCCAAAATTACCCTATAGTACAGAACCTCCAGGGGCAAATGGTACATCAGCCCTTATCACCTAGAACTTTAAA…
	B_AR_03_03AR138910_DQ383749 GCGAGAGCGTCAGTATTAAGCGGGGGAGAATTGGATAGATGGGAAAAAATTCGGTTAAGGCCAGGGGGAAAGAAAAAATATAGACTAAAACATATAGTATGGGCAAGCAGGGAACTAGAACGATTCGCAGTTAATCCTGGCCTGTTAGAAACGGCAGAAGGCTGTAGACAAATACTAGGACAGCTACAACCATCCCTTCAGACAGGATCAGAAGAACTTAAATCATTATATAATACATTAGCAGTCCTCTATTGTGTACATCAAAGGATAGAGATAAAAGACACCAAGGAAGCTTTAAGCCAAAATTACCCTATAGTGCAGAACCTCCAGGGGCAAATGGTACATCAGGCCCTATCACCAAGAACTTTAAA…
	B_RU_04_04RU129005_AY751406 GCGAGAGCGTCAATATTAAGCGGGGGAAAATTAGACAAATGGGAGAAAATTCGGTTAAGGCCAGGGGGAAAGAAAAAATATCAATTAAAACATTTGGTATGGGCAAGCAGGGAGCTAGAACGATTTGCAGTTAATCCTGGCCTGTTAGAAACATCAGAAGGCTGTAGACRAATAATARRACAGCTACATCCATCTCTTCAGACAGGATCAGARGARCTTAAATCATTATATAATACAGTAGCAACCCTCTATTGTGTTCATCAAAACATAGATGTAGCAGACACCAAGGAAGCTTTAAGCCAAAATTACCCTATAGTGCAGAACATCCAGGGACAAATGGTACATCAGGCCTTATCACCTAGAACTTTAAA…
	B_RU_04_04RU139089_AY751407 GCGAGAGCGTCAGTATTAAGCGGGGGTGAATTAGATAGATGGGAAAAAATTCGATTAAGGCCAGGGGGAAAGAAAAAATATAGATTAAAACATATAGTATGGGCAAGCAGGGAGCTAGAACGATTTGCAGTTAATCCTGGCCTTTTAGAAACATCAGGAGGCTGTAGACAAATACTAGAACAGCTACAACCAGCCCTTCAGACAGGATCAGAAGAACTTAGATCCTTATATAATACAATAGCAACCCTCTATTGTGTGCATAGCAAGATAGAGGTAAAAGACACCAAGGAAGCTTTAAGCCAAAATTACCCTATAGTACAGAACCTCCAGGGGCAAATGGTACATCAGCCCCTATCACCTAGAACTTTAAA…
	B_JP_05_DR6538_AB287363 GCGAGAGCGTCAGTATTAAGCGGGGGAGAATTGGACAAATGGGAGAAAATTCGGTTGAGGCCAGGAGGAAAGAAAAAATATAAACTCAAACATATAGTATGGGCAAGCAGGGAGCTAGAACGATTTGCAGTCAATCCTGGCCTGTTAGAAACAGCAGAAGGCTGCAAACAAATACTGGGACAGCTACAACCAGCCCTTCAGACAGGATCAGAAGAACTTAAATCATTATTTAATACAATAGCAGTCCTCTATTGTGTACATCAAAAAATAGCGATACAAGACACCAAGGAAGCCTTAAGCCAAAATTACCCTATAGTGCAGAACCTACAGGGGCAAATGGTACATCAAGCCATATCACCTAGAACTTTAAATGCA…
	B_JP_05_DR7065_AB287368 GCGAGAGCGTCAGTATTAAGCGGGGGAAAATTAGATCACTGGGAAAAAATAAGGTTAAGGCCAGGAGGAAAGAAAAAATATAAATTAAAACATCTAGTATGGGCAAGCAGGGAACTAGAACGATTTGCAGTCAACCCCGGCCTTTTAGAAACAGCAGAAGGCTGTAGACAAATAGTGGGACAACTACAGCCATCCCTTCAGACAGGGTCAGAAGAACTTAAGTCATTATACAATACAGTAGCAACCCTCTATTGTGTACATCAGAAGATAGATATAAAAGACACCAAAGAGGCTCTAAGCCAGAACTACCCTATAGTGCAGAACATACAGGGGCAAATGGTACATCAGCCCATATCACCTAGAACTCTAAATGCA…
	B_FR_83_HXB2_LAI_IIIB_BRU_K03455 GCGAGAGCGTCAGTATTAAGCGGGGGAGAATTAGATCGATGGGAAAAAATTCGGTTAAGGCCAGGGGGAAAGAAAAAATATAAATTAAAACATATAGTATGGGCAAGCAGGGAGCTAGAACGATTCGCAGTTAATCCTGGCCTGTTAGAAACATCAGAAGGCTGTAGACAAATACTGGGACAGCTACAACCATCCCTTCAGACAGGATCAGAAGAACTTAGATCATTATATAATACAGTAGCAACCCTCTATTGTGTGCATCAAAGGATAGAGATAAAAGACACCAAGGAAGCTTTAAGCCAAAATTACCCTATAGTGCAGAACATCCAGGGGCAAATGGTACATCAGGCCATATCACCTAGAACT…
	B_US_83_5018_83_AY835777 GCGAGAGCGTCAGTATTAAGCGGGGGAGAATTAGATAAATGGGAAAAAATTCGGTTAAGGCCAGGGGGAAAGAAAAAATATAGATTAAAACATATAGTATGGGCAAGCAGGGAGCTAGGACGATTCGCAATTAATCCTGGCCTTTTAGAGACATCAGAGGGCTGTAGACAAATACTGGGACAGCTACAACCAGCCCTTCAGACAGGATCAGAAGAACTTAGATCATTATTTAATACAGTAGCAACCCTCTATTGTGTGCATCAAAAGATAGAGGTAAAAGACACCAAGGAAGCTTTAAGCCAAAATTACCCTATAGTGCAGAACCTCCAGGGGCAAATGGTACATCAGGCCATATCACCTAGAACTTTAAATGC…
	B_US_84_MNCG_M17449 GCGAGAGCGTCGGTATTAAGCGGGGGAGAATTAGATCGATGGGAAAACATTCGGTTAAGGCCAGGGGGAAAGAAAAAATATAAATTAAAACATGTAGTATGGGCAAGCAGGGAGCTAGAACGATTCGCAGTCAATCCTGGCCTGTTAGAAACATCAGAAGGCTGTAGACAAATACTGGGACAGCTACAACCATCCCTTCAGACAGGATCAGAAGAACTTAAATCATTATATAATACAGTAGCAACCCTCTATTGTGTGCATCAAAAGATAGAGATAAAAGACACCAAGGAAGCTTTAAGCCAAAATTACCCCATAGTGCAGAACATCGAGGGGCAAATGGTACATCAGGCCATATCACCTAGAACTTTAAATGCATGGG…
	B_US_84_NY5CG_M38431 GCGAGAGCGTCGGTATTAAGCGGGGGAGAATTAGATAAATGGGAAAAAATTCGGTTAAGGCCAGGGGGAAAGAAACAATATAGACTAAAACATATAGTATGGGCAAGCAGGGAACTAGAACGATTCGCAGTTAATCCTGGCCTTTTAGAGACATCAGAAGGCTGTAGACAAATACTGAGACAGCTACAACCATCCCTTCAGACAGGATCAGAAGAACGTAGATCATTATTTAATACAGTAGCAGTCCTCTATTGTGTGCATCAAAGGATAGATGTAAAAGACACCAAGGAAGCCTTAAGCCAAAATTACCCTATAGTGCAGAACCTCCAGGGGCAAATGGTACATCAGGCCATATCACCTAGAACTTTAAATGCATGG…
	B_FR_85_pNL43_CS272319 GCGAGAGCGTCGGTATTAAGCGGGGGAGAATTAGATAAATGGGAAAAAATTCGGTTAAGGCCAGGGGGAAAGAAACAATATAAACTAAAACATATAGTATGGGCAAGCAGGGAGCTAGAACGATTCGCAGTTAATCCTGGCCTTTTAGAGACATCAGAAGGCTGTAGACAAATACTGGGACAGCTACAACCATCCCTTCAGACAGGATCAGAAGAACTTAGATCATTATATAATACAATAGCAGTCCTCTATTGTGTGCATCAAAGGATAGATGTAAAAGACACCAAGGAAGCCTTAAGCCAAAATTACCCTATAGTGCAGAACCTCCAGGGGCAAATGGTACATCAGGCCATATCACCTAGAACTTTAAATGCAT…
	B_US_85_5077_85_AY835769 GCGAGAGCGTCAGTATTAAGCGGGGGAGAATTAGATAGATGGGAAAAAATTCGGTTACGGCCAGGGGGAAAGAAAAAATATAGATTAAAGCATATAGTATGGGCAAGCAGGGAGCTAGAACGATTCGCAGTTAATCCTGGCCTGTTAGAAACATCAGAAGGCTGTAGACAAATACTGGGACAGCTACAACCAGCCCTTCAGACAGGATCAGAAGAACTTAGATCATTATATAATACAGTAGCAACCCTCTATTGTGTGCATCAAAGGATAGAGATAAAAGACACCAAGGAAGCTTTAAGCCAAAATTACCCTATAGTGCAGAACATGCAGGGGCAAATGGTACACCAGGCCCTATCACCTAGAACTTTAAATGC…
	B_US_86_AD87_AF004394 GCGAGAGCGTCAGTATTAAGCGGCGGAAAATTAGATAGATGGGAAAAAATTCGGTTGAGGCCAGGGGGAAAGAAAAAATATAAATTAAAACATATAGTATGGGCAAGCAGGGAGCTAGAACGATTCGCAGTTAACCCTGGCCTGTTAGAAACATCAGAAGGCTGTAGACAAATACTGGGACAGCTACAACCATCCCTTCAGACAGGATCAGAAGAACTTAAATCATTATTTAATACAGTAGCAACCCTCTATTGTGTGCATCAAAACATAGATGTAAGAGACACCAAGGAAGCTTTAAGCCAAAATTACCCTATAGTGCAGAACCTACAGGGGCAAATGGTACATCAGGCCATATCACCTAGAACTTTAAATGCATG…
	B_US_86_YU_02_M93258 GCGAGAGCGTCAGTATTAAGTGCGGGGGAATTAGATAAGTGGGAAAAAATTCGGTTAAGGCCAGGGGGAAAGAAACAATATAGATTAAAACATATAGTATGGGCAAGCAGGGAGCTAGAACGATTCGCAGTTGATCCTGGCCTGTTAGAAACATCAGAAGGCTGTAGACAAATACTGGGACAGCTACAACCGTCCCTTCAGACAGGATCAGAAGAGCTTAGATCATTATATAATACAGTAGCCACCCTCTATTGTGTACATCAAAAGATAGAGGTAAAAGACACCAAGGAAGCTTTAAGCCAAAATTACCCTATAGTGCAGAACCTACAGGGGCAAATGGTACATCAGGCCATATCACCTAGAACTTTAAATGCATGG…
	B_US_87_5113_87_AY835758 GCGAGAGCGTCAGTATTAAGCGGGGGAGAATTAGATAGATGGGAGAAAATTCGGTTAAGGCCAGGGGGAAGGAAAAAATATCAATTAAAACATATAGTATGGGCAAGCAGGGAGCTAGAACGATTCGCAATTAACCCTGGCCTGTTAGAAACATCAGAAGGCTGTAGACAAATACTGGGACAGCTACAACCGTCCCTTCAGACAGGATCAGAAGAACTTAGATCATTATATAATACAATAGCAACCCTCTATTGTGTGCATCAAAAGATAGATGTAAAAGACACCAAGGAAGCCTTAAGCCAAAATTACCCTATAGTGCAGAACATCCAGGGGCAAATGGTACATCAGGCCATATCACCTAGAACTTTAAATGC…
	B_US_87_BC_L02317 GCGAGAGCGTCAGTATTGAGCGGGGGAAAATTGGATAAGTGGGAGAAAATTCGGTTAAGGCCAGGGGGAAAGAAAAAATATAAATTAAAACATCTAGTATGGGCAAGCAGGGAGCTAGAACGATTCGCAGTTAATCCCGGCCTGTTAGAAACAGCAGAAGGCTGTAGACAAATACTGGGACAGCTACAACCGTCCCTTCAGACAGGATCAGAAGAACTTAAATCATTATATAATACAATAGCAGTCCTCTATTGTGTGCATCAAATGATAGATGTAAAAGACACCAAGGAAGCTTTAAGCCGAAATTACCCTATAGTGCAGAACATCCAGGGGCAAATGGTACATCAGGCCATATCACCCAGAACTTTAAATGCATGGGTA…
	B_US_88_5160_88_AY835763 GCGAGAGCGTCAGTATTAAGCGGGGGAAAATTAGATAGATGGGAAAAAATTCGGTTAAGGCCAGGGGGAAAGAAAAAGTATAAATTAAAACATCTAGTATGGGCAAGCAGGGAGCTAGAAAGATTCGCAGTTAATCCTGGCCTGTTAGAAACATCAGAAGGCTGTAGACAAATACTGGGACAGTTACAACCATCCCTTCAGACAGGATCAGAAGAACTTAAATCATTATTTAATACAATAGCAACCCTCTATTGTGTGCATCAAAGGATAGAGGTAAAAGACACCAAGGAAGCTTTAAGCCAAAATTTCCCTATAGTACAGAATCTTCAGGGGCAAATGGTACATCAGGCCATATCACCTAGAACTTTAAATGC…
	B_US_88_WR27_AF286365 GCGAGAGCGTCAATATTAAGCGGGGGAGAATTAGATAAATGGGAAAAAATTCGGTTACGGCCAGGGGGAAAGAAAAAATATAGATTAAAACATTTAGTATGGGCAAGCAGGGAACTAGAACAATTTGCAATTAATCCCGGCCTTTTAGAAACAGCAGAGGGCTGTAGACAAATACTGGGACAGCTACAATCAGCCCTTCAGACAGGATCAGAAGAACTTAGATCATTATATAATACAGTAGCAACCCTCTATTGTGTGCATCAAAGGATAGAGGTAAAAGACACCAAGGAAGCTTTAAGCCAAAATTACCCTATAGTGCAGAACCTCCAGGGGCAAATGGTACATCAGGCCTTATCACCTAGAACTTTAAATGCATG…
	B_ES_89_S61K15_AF256210 GCGAGAGCGTCGGTATTAAGCGGGGGAGGATTAGATAAATGGGAAAAAATTCGGTTAAGGCCAGGGGGAAAGAAAAAATATAGATTAAAACATTTAGTATGGGCAAGCAGGGAGCTAGAACGATTCGCAGTCAATCCTGGCCTATTAGAAACATCAGAAGGATGTAGACAAATACTGGGACAGCTACAACCATCCCTTCAGACAGGATCAGAAGAACTTAGATCATTATATAATACAGTAGCAACCCTCTATTGTGTGCATCAAAAGATAGATGTAAAAGACACCAAGGAAGCTTTAAGCCAAAATTACCCTATAGTGCAGAACATCCAGGGGCAAATGGTACATCAGGCCATATCACCTAGAACTTTAAATGCA…
	B_US_89_P896_U39362 GCGAGAGCGTCAGTATTAAGCGGGGGAGAATTAGATAGATGGGAGAAAATTCGGTTAAGGCCAGGGGGAAAGAAAAAATATAAACTAAAACATATAGTATGGGCAAGCAGGGAGCTAGAACGATTCGCAGTTAACCCTAGCCTGTTAGAAACATCAGAGGGCTGTAGACAAATACTGGGACAGCTACAATCATCCCTTCAGACAGGATCAGAAGAACTTAAATCATTATATAATACAGTAGCAACCCTCTATTGTGTGCATCAAAGGATAGAGGTAAAAGACACCAAGGAAGCTTTAAGCCAAAATTACCCTATAGTGCAGAACATCCAGGGGCAAATGGTACATCAGGCCATCTCACCTAGAACTTTAAATGCATGGG…
	B_US_90_US4_AY173955 GCGAGAGCGTCAGTATTAAGCGGGGGAGAATTAGATAAATGGGAAAAAATTCGGTTAAGGCCAGGGGGAAAGAAAAGATATAGACTAAAACATATAGTATGGGCAAGCAGGGAGCTAGAACGATTTGCAGTTAATCCTGGCCTTTTAGAGACAGCAGACGGCTGTAAACAAATAATAGCACAGCTACAACCATCCCTTCAGACAGGATCAGAAGAACTTAGATCATTATTTAACACAGTAGTAACCCTCTATTGTGTACATAAAAAGATAGAGGTAAAAGACACCAAGGAAGCCTTAAGCCAAAATTTCCCTATAGTGCAGAACCTTCAGGGGCAAATGGTACATCAAGCCCTATCACCTAGAACTTTAAATGCATGG…
	B_US_90_WEAU160_U21135 GCGAGAGCGTCGGTATTAAGCGGGGGAGAATTAGATAGGTGGGAAAAAATTCGGTTAAGGCCAGGGGGAAATAAAAAATATAAACTAAAACATATAGTATGGGCAAGCAGGGAGCTAGAACGATTCGCAGTCAATCCTGGCCTGTTAGAAACATCAGAAGGCTGTAGACAAATACTGGGACAATTACAACCATCCCTTCAGACAGGATCAGAAGAACTTAGATCATTATATAATACAGTAGCTGTCCTCTATTGTGTGCATCAAAAGATAGAGGTAAAAGATACCAAGGAAGCTTTAAGCCAAAATTACCCTATAGTGCAGAACCTACAGGGACAAATGGTACATCAGGCCCTATCACCTAGAACTTTAAATGCAT…
	B_US_91_5048_91_AY835761 GCGAGAGCGTCAGTATTAAGCGGGGGAGAATTAGATAAATGGGAAAAAATTCGGTTAAGGCCAGGGGGAAGGAAAAAATATAAATTAAAACATATAGTATGGGCAAGCAGGGAGCTAGAACGATTCGCAGTTAATCCTGGCCTGTTAGAAACAGCAGAAGGCTGTAGACAAATACTGGGACAGCTACAACCATCCCTTCAGACAGGATCAGAAGAACTTAGATCATTATTTAATACAGTAGCAACCCTCTATTGTGTACATCAAAGGATAGAGATAAAAGACACCAAGGAAGCTTTAAGCCAAAATTACCCTATAGTACAGAACCTCCAGGGGCAAATGGTACATCAACCAATATCACCTAGAACTTTAAATGC…
	B_US_91_DH12_03_AF069140 GCGAGAGCGTCAGTATTAAGCGGCGGAAAATTAGATAGTTGGGAAAAAATTCGATTAAGGCCAGGGGGAAAGAAAAAATATAAATTAAAACATATAGTATGGGCAAGCAGGGAGCTAGAACGGTTCGCAGTCAATCCTGGCCTGTTAGAAACATCAGAAGGCTGCAGACAAATACTGGGACAGCTACAACCGTCCCTTCAGACAGGATCAGAAGAACTTAGATCACTATATAATACAGTAGCAACCCTCTATTGTGTGCATGAAAGGATAGAGGTAAAAGACACCAAGGAAGCTTTAAGCCAAAATTACCCTATAGTGCAGAACATTCAGGGGCAAATGGTACATCAGGCCCTATCACCTAGAACTTTAAATGC…
	B_FR_92_92FR_BX08_AY713411 GCGAGAGCGTCAGTATTAAGTGCGGGGGAATTAGATAAATGGGAAAAAATTCGGTTAAGGCCAGGAGGAAAGAAAAAATATAGACTAAAACATATAGTATGGGCAAGCAGGGAGCTAGAACGATTCGCAGTTAATCCTGGCCTGTTAGAAACATYAGAAGGCTGTAGACAGATACTGGGACAGCTACAACCATCCCTTCAGACAGGATCAGAAGAACTTAGATCATTATTTAATACAGTAGCAACCCTTTATTGTGTACATCAAAAGGTAGATGTAAGAGACACCAAAGAAGCTTTAAGCCAAAATTACCCTATAGTGCAGAACATACAGGGGCAAATGGTACATCAGGCCATATCACCTAGAACTTTAAAT…
	B_US_93_WCD32P0793_DQ487188 GCGAGAGCGTCAGTATTAAGCGGGGGAGAATTAGATAGATGGGAGAAAATTCGGTTACGGCCAGGAGGAAAGAAAAAATATAGATTAAAACATATAGTATGGGCAAGCAGGGAGCTAGAACGATTCGCAGTTAATCCTGGCCTATTAGAAACATCAGAAGGCTGCAGACAAATACTGGGACAGCTACAGCCATCCCTTCAGACAGGATCAGAAGAACTTAGATCATTATTTAATACAGTAGCAACCCTCTATTGTGTGCATCAAAAGATAGATGTAAAAGACACCAAGGAAGCTTTAAGCCAAAATTACCCTATAGTGCAGAACCTTCAGGGGCAAATGGTACATCAGGCCATATCACCTAGAACTTTAAA…
	B_US_93_WCM32P0793_DQ487190 GCGAGAGCGTCAATATTAAGCGGGGGAGAATTGGATAGATGGGAAAAAATTCGGTTACGGCCAGGGGGAAAGAAAAAATATAAATTAAAACATATAGTATGGGCAAGCAGGGAGCTCGAACGATTCGCAGTTAATCCTGGCCTATTAGAAACATCAGCAGGCTGTAGACAAATACTGGGACAGCTACAACCATCCCTTCAGACAGGATCAGAAGAACTTAAATCATTATTTAATACAGTAGCAACCCTCTATTGTGTGCATCAAAAGATAGATGTAAAAGACACCAAGGAAGCTTTAAGCCAAAATTACCCTATAGTGCAGAACCTCCAAGGGCAAATGGTACATCAGGCCATATCACCTAGAACTTTAAA…
	B_US_94_5082_94_AY835773 GCGAGAGCGTCCGTATTAAGCGGGGGAGAATTAGATAAATGGGAAAAAATTCGGCTAAAACCAGGGGGAAAGAAAACATATAAATTAAAACATATAGTATGGGCAAGCAGGGAGCTAGAACAATTCGCAGTTAACCCTGGCCTGTTAGAAACATCGAAGGGCTGTAGACAAATACTGGGACAGCTACAACCATCCCTTCAGACAGGATCAGAAGAACTTAGATCATTATATAATACAGTAGCAACCCTCTATTGTGTGCATCAAAGGATAGAGGTAAAAGACACCAAGGAAGCTTTAAGCCAAAATTACCCCATAGTGCAGAACATTCAGGGGCAAATGGTACATCAGGCCATATCACCTAGAACTTTAAATGC…
	B_US_94_94US_33931N_AY713410 GCGAGAGCGTCAGTATTGAGCGGGGGACAATTAGATAAATGGGAAAAAATTCGGTTAAGGCCAGGGGGAAAGAAAAGGTATCAATTAAAACATATAGTATGGGCAAGCAGGGAGCTAGAACGATTCGCAGTTAATCCTGGCCTTTTAGAGACATCAGAAGGCTGTAGACAAATATTGGGACAGTTACAACCAGCCCTTCAGACAGGATCAGAAGAACTTAAATCATTATTTAATACAGTAGCAACCCTCTATTGTGTGCATCAAAGAATAGATGTAAGAGACACCAAGGAAGCTTTAAGCCAAAATTACCCTATAGTGCAGAACCTCCAGGGGCAAATGGTACATCAGGCCATATCACCTAGAACTTTAA…
	B_AU_95_MBCC54_AF042103 GCGAGAGCGTCAATATTAAGCGGGGGAGAATTAGATAGATGGGAAAAAATTCGGTTACGGCCAGGGGGAAAGAAAAAATATCAATTAAAACATATAGTATGGGCAAGCAGGGAGCTAGAACGATTCGCAGTCAATCCTGGCCTGTTAGAAACATCAGAAGGCTGTAGACAAATACTGGGGCAGTTACAACCAGCCCTTCAGACAGGATCAGAAGAACTTAGATCATTATATAATACAGTAGCAACCCTCTATTGTGTGCATCAAAGGATAGAGATAAAAGACACCAAGGAAGCTTTAAGCCAAAATTACCCTATAGTGCAGAACATCCAGGGGCAAATGGTACATCAGGCCCTATCACCTAGAACTTTAAATGCA…
	B_US_95_5073_95_AY835768 GCGAGAGCGTCAGTATTAAGCGGGGGAAAATTAGATAGCTGGGAAAGAATTCGGCTAAGGCCAGGAGGAAAGAAAAAATATAGATTAAAACACATAGTATGGGCAAGCAGGGAACTAGAACGATTCGCAGTTAATCCTGGCCTGTTAGAAACAGCAGAAGGCTGTAAACAAATACTGGAACAGCTACAACCAGCCCTTCGGACAGGATCAGAAGAACTTAGATCATTATATAATACAATAGCAACCCTCTATTGTGTGCATCAAAGGATAGAGGTAAAAGACACCAAGGAAGCTTTAAGCCAAAATTACCCTATAGTGCAGAACATGCAGGGACAAATGGTACATCAGGCCATATCACCTAGAACTTTAAATGC…
	B_US_96_1027_03_AY332237 ---AGAGCGTCAATATTAAGCGGGGGAAAATTAGATAGATGGGAAAAAATTCGGTTAAGGCCAGGAGGAAAGAAAAAATATAAATTAAAACATATAGTATGGGCAAGCAGGGAGCTAGAGCGATTCGCAGTTAATCCTGGCCTGTTAGAAACATCAGAGGGCTGTAGACAAATATTGGGACAGCTACAGCCATCCCTTCCGACAGGATCAGAAGAACTTAAATCATTATTTAATACAGTAGCAACCCTCTATTGTGTACATCAAAACATAGATGTAAAAGACACCAAGGAAGCTTTAAGCCAAAATTACCCTATAGTGCAAAACATTCAGGGGCAAATGGTACATCAGGCCATATCACCTAGAACTTTAAATGC…
	B_US_96_1299_d22_AY308761 GCGAGAGCGTCAGTATTAAGCGGGGGAGAATTAGATAGATGGGAAAAAATTCGGTTAAGGCCAGGGGGAAAGAAACAATATAAATTAAAACATATAGTATGGGCAAGCAGGGAGCTAGAACGATTCGCAATTAATCCTGGCCTATTAGAAACATCAGGAGGCTGTAGACAAATACTGGGACAGATACAACCATCCCTTCAGACAGGATCAGAAGAACTTAGATCATTATATAATACAATAGCAGTCCTCTATTGTGTACATCAAAGGATAGAGGTAAGAGACACCAAGGAAGCTTTAAGCCAAAATTACCCTATAGTACAGAACCTCCAGGGGCAAATGGTACATCAACCAATATCACCTAGAACTTTAAATG…
	B_KR_97_WK_AF224507 GCGAGAGCGTCAATATTAAGCGGGGGAGAATTAGATCAATGGGAAAAAATTCGGTTAAGGCCAGGAGGAAAGAAAAAATATAGGTTAAAACATCTAGTATGGGCAAGCAGGGAGCTAGAAAGGTTCGCAGTTAATCCTGGCCTGTTAGAAACATCAGAAGGTTGTAGACAAATATTGGGACAGCTACAACCATCCCTTCAGACAGGATCAGAAGAACTTAAATCATTATTTAATGCAGTAGCAGTCCTCTATTGTGTACATCAAAGGATAGAGATAAAAGACACCAAGGAAGCTTTAAGCCAAAATTACCCTATAGTGCAGAACCTCCAGGGGCAAATGGTACATCAGCCCATATCACCTAGAACTTTAAATGCACGGG…
	B_US_97_1001_07_AY331282 GCGAGAGCGTCAGTATTAAGCGGGGGAGAATTAGATAGATGGGAAAAAATTCGGTTAAGGCCAGGGGGAAAGAAAAAATATAAATTAAAACACATAGTATGGGCAAGCAGGGAGCTAGAACGATTCGCAGTTAATCCTGGCCTGTTAGAAACAGCAGAAGGCTGTAGACAAATACTGGGACAGCTACAACCAGCCCTTCAGACAGGATCAGAAGAACTTAAATCATTATTTAATACAGTAGCAACCCTCTATTGTGTGCATCAAAAGATAGAGATAAAAGACACCAAGGAAGCTTTAAGCCAAAATTACCCTATAGTGCAGAACCTCCAAGGGCAAATGGTACATCAGTCCTTATCACCTAGAACTTTAAATGC…
	B_AR_98_ARCH054_AY037268 GCGGGAGCGTCGGTATTAAGCGGGGGAAAATTAGATAGGTGGGAAAAAATTCGGTTAAGGCCAGGGGGAAAGAAAAAATATAAATTAAAACATATAGTATGGGCAAGCAGGGAGCTAGAACGATTTGCAGTCAATCCTGGCCTGTTAGAAACATCAGAAGGCTGCAGACGAATACTGGAACAGCTACATCCATCCCTTCAGACAGGATCAGAAGAACTTAAATCATTATATAATACGGTAGCAACCCTCTATTGTGTGCATCAAAATATAGAGGTAAGAGACACCAAGGATGCTTTAAGCCAAAATTACCCTATAGTGCAGAATATGCAGGGGCAAATGGTACATCAGGCCATATCACCTAGAACTTTAAATGC…
	B_US_98_98USHVTN3605c9_AY560108 GCGAGAGCGTCAGTATTAAGCGGGGGAGAATTAGATCGATGGGAAAAAATTCGGTTACGGCCAGGGGGAAAGAAAAAATATAAATTAAAACACATAGTATGGGCAAGCAGGGAGCTAGAACGATTCGCAGTCAACCCTAGCCTGTTAGAAACATCAGAAGGCTGTAGACAAATACTGGGACAACTACAACCGTCCCTTCAGACAGGATCAGAAGAACTTAAATCATTATTTAATACAGTAGCAACCCTCTATTGTGTACATCAGAGGATAGAGGTAAAAGACACCAAGGAAGCTTTAAGCCAAAATTACCCTATAGTGCAGAACCTCCAGGGACAAATGGTACATCAGGCCATATCACCTAGAACTT…
	B_AR_99_ARMA132_AY037282 GCGAGAGCGTCGGTATTAAGCGGGGGAGAATTAGATAAATGGGAGAAAATTCGGTTAAGGCCAGGGGGAAAGAAAAAATATAAACTAAAACATATAGTATGGGCAAGCAGGGAGCTAGAACGATTCGCAGTTAATCCTGGCCTGTTAGAAACATCAGAAGGCTGTAGACAAATACTGGGACAGCTACAACCGTCCCTTCAAACAGGATCGGAAGAACTTAAATCATTATATAATACAGTAGCAGTCCTCTATTGTGTGCATCAAAGGATAGAGATAAAAGACACCAAGGAAGCTTTAAGTCAAAATTACCCTATAGTGCAAAATCTCCAAGGGCAAATGGTACATCAGGCCATATCACCTAGAACTTTAAATGC…
	B_BR_99_BREPM11932_DQ085870 GCGAGAGCGTCAGTATTAAGCGGGGGAGAATTAGATAGATGGGAAAAGATTCGGTTGAGGCCAGGGGGAAAGAAAACATATAGATTAAAGCATATAGTATGGGCAAGCAGGGAGCTAGAACGATTCGCAGTTAACCCTGGCCTATTAGAAACATCAGGAGGCTGTAGACAAATACTAGAACAGCTACAACCATCCCTTCAGACAGGATCAGAAGAACTTAAATCATTATATAATACACTAGCAGTCCTCTATTGTGTACATCAAAAGATAGATATAAAAGACACCAAGGAAGCTTTAAGCCAAAATTACCCTATAGTGCAGAACCTCCAGGGGCAAATGGTACATCAGCCCTTATCACCTAGAACTTTAAA…
	C_BW_00_00BW147127_AF443091 GCGAGAGCGTCAATATTAAGAGGGGGAAAGTTAGATACATGGGAAAAAATTAGGTTACGGCCAGGGGGAAAGAAACATTATATGCTAAAACACCTAGTATGGGCAAGCAGAGAGCTGGAAAGATTCGCACTTAACCCTGGCCTTTTAGAGACAGCAGATGGCTGTAAACAAATAATAAAACAGCTACAACCAGCTCTTCAGACAGGAACAGAGGAACTTAGATCATTATTCAACACAGTAGCAACTCTCTATTGTGTACATAAAGGGATAAAGGTACAAGACACCAAGGAAGCCTTAAGTCAAAATTATCCTATAGTGCAAAATGCCCAAGGGCAAATGGTACACCAGTCCATATCACCTAGGACCTTGAA…
	C_BW_00_00BW1686_AF443093 GCGAGAGCGTCAATATTAAGAGGGGGAAAATTAGATACATGGGAGAAAATTAGGTTAAGGCCAGGGGGAAAGAAACATTATATGATAAAACACTTAGTATGGGCAAGCAGGGAGCTGGAAAGATTTGCACTTAACCCTGGCCTTTTAGAAACATCGGACGGCTGTAAACAAATAATACAGCAGCTTCAACCAGCTCTTAAGACAGGAACAGAGGAACTTAGATCATTATTCAACACAGTAGCAACTCTCTATTGTGCACATAAAGGGATATCAATACAAGACACCAAGGAAGCCCTAAGTCAAAATTATCCTATAGTACAGAATCTTCAAGGGCAAATGGTACACCAAGCCATATCACCTAGAACTTTGAATG…
	C_TZ_01_A301_AY253312 GCGAGAGCGTCAGTATTAAGAGGGGAAAAATTAGATGCATGGGAAAAAATTAGGTTAAGGCCAGGGGGAAAGAAACATTATATGCTGAAACACTTAGTATGGGCAAGCAGGGAGCTGGAAAGATTTGCACTTAACCCTGGCCTTTTAGAAACATCAGAAGGCTGTAAACAAATAATAAAACAGCTACACCCAGCTCTTCAGACAGGAACAGAGGAACTTAGATCATTATATAACACAGTAGCAACCCTCTATTGTGTACATGCACAAATAAAGGTACGAGACACCAAGGAAGCCTTAAGTCAAAATTATCCAATAGTGCAGAATCTCCAAGGGCAAATGGTACACCAGGCCATATCACCGAGAACTTTAAATGCATG…
	C_UY_01_TRA3011_AY563169 GCGAGAGCGTCAATATTAAGAGGCGGAAAATTAGATACATGGGAAAGAATTAGGTTAAAGCCAGGGGGAAAGAAACATTATATGATGAAACACCTAGTCTGGGCAAGCAGGGAGCTGGAAAGATTTGCACTTGACCCTGGCCTTTTAGAAACATCAGAAGGTTGTAAACAAATAATAAAACAACTACAACCAGCTCTCCAGACAGGAACAAAGGAACTCATATCACTATATAATACAGTTGCAACTCTCTATTGTGTGCATGAAAAGATAGAGGTACGAGACACCAAGGAAGCCTTAAGTCAAAATTATCCTATAGTGCAGAATGTCCAAGGGCAAATGGTACACCAGCCCTTATCAGCCAGAACTTTGAATGC…
	C_TZ_02_CO6721_AY734560 GCGAGAGCGTCAGTATTAAGAGGC-GAAAATTAGATACATGGGAAAAAATTAAGTTAAGGCCAGGGGGAAAGAAACATTATATGCTAAAACACATAGTATGGGCAAGCAGGGAGCTGGAAAGATTTGCACTTAACCCTAGCCTTTTAGAAACATCAGATGGCTGTAAACAAATAATGCAACAGCTACAACCAGCTCTTCAGACAGGAACGGAAGAACTTAGATCATTATTTAACACCATAGCAGTTCTCTATTGTGTACATAGAAAGATAGAGATACGAGACACCAAGGAAGCTTTAAGTCAAAATTATCCTATAGTACAGAATCTTCAAGGGCAAATGGTACACCAGAGCCTATCACCAAGAACTTTGAATGCA…
	C_ZM_02_02ZMDB_AB254153 GCGAGAGCGTCAATATTAAGAGGCGGAAAATTAGATAAATGGGAAAAAATTAGGCTAAGGCCAGGGGGAAAGAAACACTATAAGCTAAAACATCTAGTATGGGCAAGCAGGGAGCTGGAAAGATTTGCACTTAACCCTGGCCTTTTAGAGACATCAGAAGGCTGTAAACAGATAATAAAACAGCTACACCCAGCTCTTCAGACAGGGACAGAGGAACTTAGGTCATTATACAACACAGTAGCAACTCTCTATTGTGTACATGCAGGGATAGAGGTACGAGACACCAAGGAAGCCTTAAGCCAAAATTTTCCTATAGTGCAGAATCTCCAAGGGCAAATGGTACACCAGGCCATATCTCCTAGAACTTTGAATGCA…
	C_ZA_03_03ZAPS056MB1_DQ396374 GCGAGAGCGTCAATATTAAGAGGGGAAAAATTAGATACATGGGAAAGAATTAGGTTAAGGCCAGGAGGAAAGAAACATTATATGCTAAAACACATAGTATGGGCAAGCAGGGAGCCGGAGAGATTTGCACTTAACCCTGGTCTTTTAGAAACATCAGAAGGCTGTAAACAAATAATGCAACAGTTACAACCATCTATTCAGACAGGAACAGAGGAAATTAAATCATTATTCAACACAGTAGCAACTCTCTATTGTGTACATAAAAAGATAGATGTACGGGACACCAAGGAAGCCTTAAGTCAAAATTATCCTATAGTGCAAAATCTTCAAGGGCAAATGGTACATCAGGCCATCTCACCTAGAACTCTG…
	C_ZA_03_03ZAPS071MB1_DQ396376 GCGAGAGCGTCAATATTAAGAGGGGAAAAATTAGATACATGGGAAAAAATTAGGTTAAGGCCAGGGGGAAAGAAACACTATATGCTAAAACACATAGTATGGGCAAGCAGGGAGCTGGAAAGATTTGCACTTAACCCTGGCCTTTTAGAAACATCAGAAGGCTGTAAACAAATAATGAGACAGCTACATCCAGCTCTTCAGACAGGAACAGAAGAACTTAAATCATTATTCAACACAGTGGCGACTCTCTATTGTGTACATGAAAAGATAGATGTACGAGACACCAAGGAAGCCTTAAGTCAAAATTATCCTATAGTGCAGAATCTCCAAGGGCAAATGGTGCATCAACCCATATCACCTAGAACCTTG…
	C_ZA_04_04ZAPS177MB1_DQ396394 GCGAGAGCGTCAATATTAAGAGGGGAAAAATTAGATAAGTGGGAAAAAATTAGGTTACGGCCAGGGGGAAAGAAACGCTATATGTTAAAACATATTATGTGGGCAAGCAGGGAGCTGGAAAGATTTGCACTTAACCCTGGCCTTTTAGAAACATCAGAAGGCTGTAAACAAATAATGAAACAGCTACACCCAGCTCTTCAGACAGGAACAGAGGAACTTAGATCATTATACAACACAGTAGCAACTCTCTATTGTGTACATAAAAAGATAGATGTACAAGATACCAAAGAAGCCTTAAGTCAAAATTATCCTATAGTGCAAAATCTCCAAGGGCAAATGGTACATCAAGCCATATCACCTAGAACCTTG…
	C_ZA_04_04ZASK180B1_AY878059 GCGAGAGCGTCAATATTAAGAGGCGAAAATCTAGATAAATGGGAAAAAATTAGGTTAAGGCCAGGGGGAAAGAAACACTATATGTTAAAACACCTAATATGGGCAAGCAGGGAGCTGGAAAGATTTGCACTTAACCCTGGCCTTTTAGAAACAGCAGAAGGCTGTAAACAAATAATGGAACAACTACAACCAGCTATTCAGACAGGAACAGAGGAACTTAAATCATTGTTCAACACAGTAGCAACTCTCTATTGTGTACATAGAAAGATAGATGTACGAGACACCAAGGAAGCCTTAAGTCAAAATTATCCTATAGTGCAGAATCTCCAAGGGCAAATGGTACATCAACCCTTATCACCTAGAACATTGA…
	C_ZA_05_05ZASK243B1_DQ396372 GCGAGAGCGTCAATATTAAGAGGCGAAAAATTAGATCAATGGGAGAAAATTAGGCTAAGACCAGGGGGGAAGAAACATTATATGCTAAAACACATAGTATGGGCAAGCAGGGAGCTGGAGAGATTTGCACTTAACCCTGGTCTGTTAGAGACAGCAGACGGCTGTAAACAAATAATAGAACAGCTACAACCAGCTCTTAAGACAGGATCAGAGGAACTTAAATCATTATACAACACAGTAGCAACTCTCTATTGTGTACATAAAAGGATAGATGTACGGGACACCAAGGAAGCCTTAAGTCAAAACTATCCTATAGTGCAGAATCTCCAAGGGCAAATGGTACATCAACCCATATCACCTAGAACCTTGA…
	C_ZA_05_05ZASK246B1_DQ369983 GCGAGAGCGTCAATATTAAGAGGCGAAAAATTAGATAGATGGGAAAGAATTAGATTGAGGCCAGGGGGAAAGAAACACTATATGTTAAAACACCTAATATGGGCAAGCAGGGAGCTGGAAAGATTTGCACTTAACCCTGGCCTTTTAGAAACATCAGAAGGCTGTAAACAAATAATGACACAGCTACACCCAGCTCTTCAGACAGGAACAGAGGAACTTAAATCATTATACAACACAGTAGCAACTCTCTATTGTGTACATGAAAAGATAGAGGTACGAGACACCAAGGAAGCCTTAAGTCAAAATTATCCCGTAGTGCAGAATCTCCAAGGGCAATGGGTACATCAAGCCATAACACCTAGAACTTTGA…
	C_ET_86_ETH2220_U46016 GCGAGAGCGTCAATATTAAGAGGCGAAAAATTAGATGCCTGGGAAAAAATTAAGTTAAGGCCAGGGGGAAAGAAACACTATATGCTGAAACACCTAGTCTGGGCAAACAGGGAGCTGGAAAAATTTGCACTTAACCCTGACCTTTTAGATACATCAGCAGGCTGTAAACAAATAATTAAACAGCTACAACCAGCTCTTCAGACAGGAACAGAGGAACTTAAATCATTATTTAATACAGTGGCAACTCTCTATTGTGTACATCAAAAGATAGAGATAAAAGACACCAAGGAAGCCTTAAGTCAAAATTATCCTATAGTGCAGAATATGCAGGGGCAAATGGTACATCAGCCCATATCAGCTAGAACTTTGAATGCAT…
	C_SO_89_89SM_145_AY713415 GCGAGAGCGTCAATATTAAGAGGCGGAAAATTAGATGCATGGGAAAGAATTAGGTTAAGGCCAGGGGGAAAGAAACACTATATGATAAAACACCTAGTATGGGCAAGCAGGGAGCTGGAAAGATTTGCACTTAACCCTGGCCTTTTAGAGACATCAGAAGGCTGTAAACAAATAATGAAACAGCTACAACCAGCTCTTCAGACAGGAACAGAGGAACTTAGATCATTATTCAACACAGTAGCAACTCTCTATTGTGTACATGAAAAGATAGAGGTACGAGACACCAAGGAAGCCTTAAGTCAAAATTATCCTATAGTGCAGAATCTACAAGGGCAAATGGTACACCAGGCCATATCACCTAGAACTTTGAATG…
	C_SN_90_90SE_364_AY713416 GCGAGAGCGTCAATATTAAGAGGGGGAAAATTAGATTCATGGGAAAGAATTAGGTTAAGGCCAGGGGGAAAGAAACACTATATGCTAAAACACCTAGTATGGGCAAGCAGAGAGCTGGAAAGATTTGCACTTAACCCTGGCCTTTTAGAGACATCAGAAGGCTGTAGGCAAATAATGAAACAGCTACAACCAGCTCTTCAGACAGGAACAGAGGAACTTAGATCGTTATATAACACAGTAGCAACTCTCTATTGTGTACATCAAGACATAAAGGTACAAGACACCAAGGAAGCCTTAAGTCAAAATTATCCTATAGTACAGAATCTCCAAGGGCAAATGGTACATCAGCCTCTATCACCTAGAACTTTGAATG…
	C_KE_91_KNH1268_AY945738 GCGAGAGCGTCGATATTAAGAGGCGAAAAATTAGATACCTGGGAAAGAATTAGGTTAAGGCCAGGGGGAAAGAAACAATATAGGCTAAAACACTTAGTATGGGCAAGCAGGGAGCTGGAAAGATTTGCACTTGACCCTGGCCTTTTAGAAACATCAGAAGGCTGTAAACAAATAATAAGACAGTTACACCCAGCTCTTCAGACAGGAACAAAGGAACTTGTATCATTACATAATACAGTAGCAACACTCTATTGTGTACATGAAAAGATACCTGTACGAGACACCAAGGAAGCCTTAAGTCAAAATTATCCTATAGTGCAGAACCTTCAAGGGCAAATGGTACACCAAGCCTTGTCACCCAGAACTTTGAATGC…
	C_BR_92_BR025_d_U52953 GCGAGAGCGTCAATATTAAGAGGCGGAAAATTAGATGCTTGGGAAAGAATTAAGTTAAAGCCAGGGGGAAAGAAACACTATATGATGAAACACCTAGTCTGGGCAAGCAGGGAGCTGGAAAGATTTGCACTTGACCCTGGCCTTTTAGAGACATCCGAAGGCTGTAAACAAATAATGAAACAGCTACAACCAGCTCTTCAGACAGGAACAAAGGAACTTATATCATTACATAATACGGTTGCAACTCTCTATTGTGTACATGAAAAGATAGATGTACGAGACACCAAGGAAGCCTTAAGTCAAAATTATCCTATAGTACAGAATCTCCAAGGGCAAATGGTACACCAGCCCATATCAGCTAGAACTTTGAATGCGT…
	C_IN_93_93IN101_AB023804 GCGAGAGCGTCAATATTAAGAGGGGGAAAATTAGATAAATGGGAAAGAATTAGGTTAAGGCCAGGGGGAAAGAAACACTATATGCTAAAACACCTAGTATGGGCAAGCAGGGAGCTGGAAAGATTCGCACTCAACCCTGGCCTTTTAGAGACAGCAGAAGGCTGTAAACAAATAATAAAACAGCTACAACCAGCTCTTCAGACAGGAACAGAGGAACTTAAATCATTACACAACACAGTAGCAACTCTCTATTGTGTACATGCAGGGATAGAAGTACGAGACACCAAAGAAGCCTTAAGTCAAAATTATCCTATAGTGCAGAATCTCCAAGGGCAAATGGTACACCAGGCCATATCACCTAGAACTTTGAATGC…
	C_IN_93_93IN9999_AF067154 GCGAGAGCGTCAATATTAAGAGGGGAAAAATTAGATAAATGGGAAAGAATTAGGTTAAGGCCAGGGGGAAAGAAGCACTATATGCTAAAACACCTAGTATGGGCAAGCAGGGAGCTGGACAGATTTGCACTTAACCCTGGCCTTTTAGAGGCAGCAGAAGGCTGTAAACAAATAATAAAACAGCTACAACCAGCTCTTCAGACAGGAACAGAGGAACTTAGGTCATTACACAACACAGTAGCAACTCTCTATTGTGTACATGAAGGGATAGAGGTACGAGACACCAAGGAAGCCTTAAGTCAAAATTATCCTATAGTGCAGAATCTCCAAGGGCAAATGGTACACCAGCCCATATCACCTAGAACTTTGAATG…
	C_IN_94_94IN11246_AF067159 GCGAGAGCGTCAATATTAAGAGGGGGAAAATTAGATAAATGGGAAAAAATTAGGTTAAGGCCAGGAGGAAAGAAACACTATATGCTAAAACACCTAGTATGGGCAAGCAGGGAGCTGGAAAAATTCGCACTGAACCCTGGCCTTTTAGAGACATCAGAAGGCTGTAAACAAATAATGAAACAGCTACAACCAGCTCTTCAGACAGGAACAGAGGAACTTAGATCATTGTTCAACACAGTAGCAACTCTCTATTGTGTACATGCAGAGATAGAAGTACGAGACACCAAAGAAGCCTTAAGTCAAAATTATCCTATAGTGCAGAATCTTCAAGGGCAAATGGTACACCAGGCCATATCACCTAGAACTTTGAAT…
	C_IN_94_94IN_20635_04_AY713414 GCGAGAGCGTCAATATTAAGAGGGGGAAAATTAGATAAATGGGAAAAAATTAGGTTACGGCCAGGGGGAAAGAAACACTATATGCTAAAACACCTAGTATGGGCAAGCAGGGAGCTGGACAGATTTGCACTTAACCCTGGCCTTTTAGAGTCAGCAGAAGGCTGTAAACAAATAATAAAACAGCTACAACCAGCTCTTCAGACAGGAACAGAGGAACTTAGATCATTATTCAACACAGTAGCAACTCTCTATTGTGTACATGCAGATATAGAAGTACGAGACACCAAAGAAGCCTTAAGTCAAAATTATCCTATAGTGCAGAATCTCCAAGGGCAGATGGTACACCAGGCCCTATCACCTAGAACTTT…
	C_IN_95_95IN21068_AF067155 GCGAGAGCGTCAATATTAAGAGGGGGAAAATTAGATAAATGGGAAAAAATTAGGTTAAGGCCAGGGGGAAAGAAACGCTATATGCTAAAACACCTAGTATGGGCAAGCAGGGAGCTGGACAGATTTGCAGTTAACCCTGGCCTTTTAGAGACAGCAGAAGGCTGTAAACAAATAATAAAACAGCTACAACCAGCTCTTCAGACAGGAACAGAGGAACTTAGATCATTATTCAACACAGTAGCAACTCTCTATTGTGTACATGCAGGGATAGAAGTACGAGACACCAAAGAAGCCTTAAGTCAAAATTATCCTATAGTGCAGAATCTCCAAGGGCAAATGGTACACCAAGCCATATCACCTAGAACTTTGAAT…
	C_BW_96_96BW01B03_AF110959 GCGAGAGCGTCAATATTAAGAGGGGGAAAATTAGATCAATGGGAAATAATTAGGTTAAGGCCACGGGGAAAGAAATGCTATATGCTAAAACATTTAATATGGGCAAGCAGGGAGCTGGAAAGATTTGCACTTAACCCTGGCCTTTTACAGACATCAGAAGGCTGTAAACAAATAATGAAACAGCTACAACCATCTCTTCAGACAGGAACAGAGGAACTTAAGTCATTATACAACACAGTACCAACTCTCTATTGTGTACATGAAAATATAGAGGTACGCGACACCAAGGAAGCCTTAAGTCAAAATTATCCTATAGCGCAGAATCTCCAAGGGCAAATGGTACACCAGCCCCTATCACCTAGAACTTTGAAT…
	C_BW_96_96BW16B01_AF110976 GCGAGAGCGTCAATATTAAGAGGCGGAAAATTAGATAAATGGGAAAAAATTAGGTTAAGGCCAGGGGGAAAGAAACGCTATATGCTAAAACACTTAGTATGGGCAAGCAGGGAGCTGGAAAGATTTGCACTTAACCCTGGCCTTTTAGAAACATCAGAAGGCTGTAAACAAATAATGATACAGATACAACCAGCTCTTAAGACAGGAACAGAGGAACTTAAGTCCTTATACAACACAGTAGCAGTACTCTATTGTGTACATGCAGGGATAGAGGTACAAGACACCAAGGAAGCCTTAAGTCAGAATTATCCTATAGTGCAGAATCTCCAAGGGCAAATGGTACACCAGGCCATCTCACCTAGAACTTTGAAT…
	C_ZA_97_97ZA003_AY118165 GCGAGAGCGTCAATATTAAGAGGGGAAAAATTAGATAAATGGGAAAAAATTAGGTTAAGGCCAGGGGGAAGGAAACATTATATGCTAAAACACATAGTATGGGCAAGCAGGGAGCTGGAAAGATTTGCACTTAACCCTGGCCTTTTAGAAACATCAGAAGGCTGTAAACAAATAATGAGCCAGTTACAACCAGCTCTTAAGACAGGGACAGAAGAACTTAGATCATTATACAACACAGTAGCAACTCTCTATTGTGTACATGAAAAGATAGAGGTACGAGACACCAAGGAAGCCTTAAGTCAAAATTATCCTATAGTGCAGGATGTTCAAGGGCAAATGGTACACCAAGCCATATCACCCAGAACTTTGAATGC…
	C_ZA_97_97ZA009_AY118166 GCGAGAGCGTCAATATTAAGAGGCGGAAAATTAGATGCATGGGAAAGAATTAGGTTAAGGCCAGGGGGAAAGAAACACTATAAGCTAAAACACCTAGTATGGGCAAGCAGGGAGCTGGAAAAATTTGCACTTAACCCTGGCCTTTTAGAGACATCAGAAGGCTGTAAACAAATAATAAAACAGCTACAACCAGCTCTTCCGACGGGAACAGAGGAACTTAAATCATTATTCAACACAGTAGCAACTCTATATTGTGTACATGAAAAGATAGAGGTACGAGACACCAAGGAAGCCTTAAGTCAAAATTATCCTATAGTGCAGAATCTCCAAGGGCAAATGGTACACCAAGCCATATCACCTAGAACTTTGAATGC…
	C_BW_98_98BWMC122_AF443076 GCGAGAGCGTCAATATTAAGAGGGGAAAAATTAGATACATGGGAAAAAATTAGGTTAAGGCCAGGGGGAAAGAAACAATATAGGATAAAACACCTAGTATGGGCAAGCAGGGAGCTGGACAGATTTGCACTTAACTCTGGCCTTTTAGAGACAGCAGAAGGCTGTACACAAATAATGCGACAGCTACAACCAGCTCTTCAGACAGGGACAGAGGAACTTAGATCATTATACAACACAGTAGCAACTCTCTATTGTGTACTTAAAGGGATAAAGGTACGAGACACCAAGGAAGCTTTAAGTCAAAATTATCCTATAGTGCAGAATGTCCAAGGGCAAATGGTACACCAACCCATATCACCTAGGACTTTGAAT…
	C_IN_98_98IN022_AF286232 GCGAGAGCGTCAATATTAAGCGGGGGAAAATTAGATAAATGGGAGAAAATTAGGTTAAGGCCAGGGGGAAAGAAACAATATAGGCTAAAACACCTAGTATGGGCAAGCAGGGAGCTGGAAAGATTTGCACTTAACTCTGGCCTTTTAGAGACAGCAGAAGGCTGTAAACAAATAATAAAACAGCTACAACCAGCTCTTAAGACAGGAACAGAGGAACTTAGATCATTATACAACACAGTAGCAACTCTCTATTGTGTACATGCAAGGATAGAAGTAAAAGACACCAAAGAAGCTTTAAGTCAAAATTATCCTATAGTGCAGAATCTCCAAGGGCAAATGGTACACCAGGCCATATCACCTAGAACTTTAAATGC…
	C_IL_99_99ET14_AY255825 GCGAGAGCGTCAATATTAAGAGGGGGAAAATTAGATGCGTGGGAAAGAATTAAGTTAAGACCAGGGGGAAAGAAACACTATATGCTAAAACACCTAGTATGGGCAAGCAGGGAAATGGAAAGATTTGCACTTAACCCTAGCCTTTTAGAGACATCAGAAGGCTGTAAACAAATACTGGAACAGCTACAACCAGCTATTCAGACAGGAACAGAGGAGCTTAAATCATTATTTAACACAGTGGCAACTCTCTATTGTGTACATAAAAACATAGAGGTAAAAGACACCAAGGAAGCCTTAAGTCAAAATTATCCTATAGTGCAGAATGCCCAAGGGCAAATGGTACACCAACCTATTTCACCTAGAACTTTGAATGCA…
	C_ZA_99_99ZATM10_AY228556 GCGAGAGCGTCAATATTAAGAGGGGGAAAATTAGACAAATGGGAAAAAATTAGGTTACGGCCAGGGGGAAAGAAACATTATATGATAAAACACTTAGTATGGGCAAGCAGGGAGCTGGAAAGATTTTCACTTAACCCTGGCCTTTTAGAGACATCAGAAGGCTGTAAACAACTAATGAAACAGCTACAACCAGCTCTTCAGACAGGAACAGAGGAACTTAGATCATTATTCAACACAATAGCAACTCTCTATTGTGTACATGCAGACATAGCGGTAAATGACACCAAGGAAGCCTTAAGTCAAAATTATCCTATAGTGCAGAATCTCCAAGGGCAGATGGTACACCAGGCCATATCACCTAGAACTTTGAATG…
	D_CM_01_01CM_4412HAL_AY371157 GCGAGAGCGTCAATATTAAGCGGGGGAAAATTGGATGCATGGGAAAAAATTCGGTTACGGCCAGGGGGAAGCAAAAAGTATAGGCTAAAACATCTAATATGGGCAAGCAATGAGCTAGAACGATTTGCACTTAATCCTGGCCTTTTAGAGACATCAGATGGCTGTAAACAAATACTAGGCCAGCTACAACCAGCTCTTAAAACAGGAACAGAAGAACTTAGATCATTATTTAATGCAGTAGCAGTACTCTATTGTGTACATGAAAGGATAGAGGTAAAGGACACCAAGGAAGCCTTAAGCCAAAATTATCCTATAGTGCAGAACTTACAGGGGCAAATGGTACACCAAGCCCTATCACCCAGAACCTTG…
	D_TZ_01_A280_AY253311 GCGAGAGCGTCAGTATTAAGCGGGGGACAATTAGATGCATGGGAAAAAATTCGGTTAAGGCCAGGGGGAAAGAAAAAATATCAACTAAAACATATAGTATGGGCAAGCAGGGAGTTAGAACGATTTGCACTTAATCCTGGCCTTTTAGAGACATCCGAAGGCTGTAAACAAAT----------CTACAACCAGCTATTCAGACAGGATCAGAAGAACTTAAATCATTATTTAATACAGTAGCAACCCTCTATTGTGTGCATAGAAAGATAGAGGTAAAAGACACCAAGGAAGCTTTAAGCCAAAATTATCCTATAGTGCAAAACCTACAGGGGCAAATGGTACACCAGGCCATATCACCTAGAACCTTGAACGCATG…
	D_YE_02_02YE516_AY795907 GCGAGAGCGTCAGTATTAAGCGGGGGAAAATTAGATGAATGGGAAAAAATTCGGTTACGGCCAGGGGGAAGCAAAAAATATCGACTAAAACATATAGTATGGGCAAGCAGGGAGCTAGAACGATTTGCACTTAATCCTGGCCTTTTAGAAACATCAGATGGCTGTAAGCAAATACTAGGCCAGCTACAACCAGCTTTGAAGACAGGTTCAGAAGAACTTAGATCATTATTTAATACAGTAGCAACACTCTATTGTGTACATGAAAGGATAGGGGTAAAGGACACCAAGGAAGCTTTAAGCCAAAATTACCCTATAGTGCAGAACTTACAGGGGCAAATGGTACACCAAGCCATATCACCTAGAACCTTGAACGC…
	D_KR_04_04KBH8_DQ054367 GCAAGAGCGTCTGTATTAAGCGGGGGAAAATTAGATACATGAGAAAAAATTCGGTTACGGCCAGGAAGAAAAAAAATGTACAAACTGAAACATATAGTATGGGCAAGCAGGGAGCTAAAACGATTTGCACTTAATCCTGGCCTTTTAGAGACATCAAAAGGCTGTAGACAAATAATAGGACAGCTACAACCATCTATACAGACAGGATCAGAAAAACTTAAATCATTATTTAATACAGTAGCAACCCTCTATTGTGTACATGAAAGAATAAATGTAAAGGACACCAAGGAAGCTTTAAGCCAAAATTATCCTATAGTGCAAAACCTACAGGGGCAAATGGTACACCAGCCCCTATCACCTAGAACTCTGAACGCA…
	D_CD_83_ELI_K03454 GCGAGAGCGTCAGTATTAAGCGGGGGAAAATTAGATAAATGGGAAAAAATTCGGTTACGGCCAGGAGGAAAGAAAAAATATAGACTAAAACATATAGTATGGGCAAGCAGGGAGCTAGAACGATATGCACTTAATCCTGGCCTTTTAGAAACATCAGAAGGCTGTAAACAAATAATAGGGCAGCTACAACCAGCTATTCAGACAGGAACAGAAGAACTTAGATCATTATATAATACAGTAGCAACCCTCTATTGTGTACATAAAGGAATAGATGTAAAAGACACCAAGGAAGCTTTAAGCCAAAATTATCCTATAGTGCAGAACCTACAGGGGCAAATGGTACATCAGGCCATATCACCTAGAACTTTGAACGCATGGGT…
	D_CD_83_NDK_M27323 GCGAGAGCGTCAGTATTAAGCGGGGGAAAATTAGATACATGGGAAAGAATTCGGTTACGGCCAGGAGGAAAGAAAAAATATGCACTAAAACATTTGATATGGGCAAGCAGGGAGCTAGAACGATTTACACTTAATCCTGGCCTTTTAGAGACATCAGAAGGCTGTAAACAAATAATAGGACAGCTACAACCATCTATTCAAACAGGATCAGAAGAAATTAGATCATTATATAATACAGTAGCAACCCTCTATTGTGTACATGAAAGGATAGAGGTAAAAGACACCAAAGAAGCTGTAAGCCAAAATTACCCTATAGTGCAGAACCTACAGGGGCAAATGGTACATCAGGCCATATCACCTAGAACTTTGAACGCATGGGT…
	D_CD_84_84ZR085_U88822 GCGAGAGCGTCAGTATTAAGCGGGGGAAAATTGGATGCTTGGGAAAAAATTCGGTTACGGCCAGGGGGAAAGAAAAAGTATAAGCTAAAACATATAGTATGGGCAAGCAGAGAGCTGGAACGATTTGCACTTAATCCTGGCTTGTTAGAAACATCAGAAGGCTGTAAACAAATAATGGAACAGCTACAACCAGCTCTTAAGACAGGATCAGAAGAACTTAGATCAATATATAATACAGTAGCAACCCTCTATTGTGTACATAAAAGGATAGAGATAAAAGACACCAAGGAAGCTTTAAGCCAAAATTATCCTATAGTACAGAACCTACAAGGGCAAATGGTACACCAGGCCCTATCACCTAGAACTTTGAACGCAT…
	D_ZA_84_R2_AY773338 GCGAGAGCGTCAGTATTAAGCGGGGGAAAATTAGATGCATGGGAAAGAATTCGGTTAAGGCCAGGAGGGAAGAAAAAATATAAACTAAAACATATAGTATGGGCAAGCAGGGAGCTAGAACGATTTGCACTTAATCCTAGCCTTTTAGAAACAGCAGAAGGATGTAAACAAATAATAGGACAGCTACAACCAGCTGTTCAGACAGGATCAGAAGAACTTAAATCATTATATAATACAGTAATAACCCTCTATTGTGTACATGAAAGGATAGATGTAAAAGACACCAAGGAAGCTTTAAGCCAAAATTATCCTATAGTGCAGAACCTACAGGGGCAAATGGTACATCAGGCCATATCACCTAGAACTTTGAATGCATGGG…
	D_CD_85_Z2Z6_M22639 GCGAGAGCGTCAGTATTAAGCGGGGGAAAATTGGATGCATGGGAAAAAATTCGGTTACGGCCAGGAGGAAAGAAAAAATATAGACTAAAACATCTAGTATGGGCAAGCAGGGAGCTAGAACGATTTGCACTTAATCCTGGCCTTTTAGAGACATCAGATGGCTGTAAACAAATAATAGGACAGCTACAACCAGCTATCCGGACAGGATCAGAAGAACTTAGATCATTATTTAATACAGTAGCAACCCTCTATTGTGTACATGAAAGGATAGAGGTAAAAGACACCAAGGAAGCTTTAAGCCAAAATTATCCTATAGTGCAGAACCTACAGGGGCAAATGGTACATCAGGCCATATCACCTAGAACTTTGAACGCATGGG…
	D_ZA_85_R286_AY773340 GCGAGAGCGTCAGTATTAAGCGGGGGAAAATTAGATGCATGGGAAAGAATTCGGTTAAGGCCAGGAGGAAAGAAACAATATAAACTAAAACATATAGTATGGGCAAGCAGGGAGCTAGAACGATTTGCACTTAATCCTGGCCTTTTAGAAACATCAGAAGGCTGTAAACAAATAATAGGACAGCTCCAGCCATCTCTTCAGACAGGATCAGAAGAACTTAGATCATTATATCTAACAATAGCAACCCTCTATTGTGTACATGCAAGGATAGATGTAAAAGACACCAAGGAAGCTTTAAGCCAAAATTATCCTATAGTGCAGAACCTACAGGGGCAAATGGTACATCAGGCCATATCACCAAGAACTTTAATCGCATG…
	D_ZA_86_R482_AY773341 GCGAGAGCGTCAGTATTAAGCGGGGGAAAATTAGATGCATGGGAAAGAATTCGGTTAAGGCCAGGAGGAAAGAAAAAATATCAACTAAAGCATATAGTATGGGCAAGCAGGGAGCTAGAACGATTTGCACTTAACCCTGGCCTTTTAGAAACATCAGAAGGCTGTAAACAAATAATAGAACAGCTACAGCCATCCATTCAGACAGGATCAGAAGAACTTAAATCATTATATAATACAGTAGCAACCCTCTATTGTGTACATGAAAGGATAGATGTAAAAGACACCAAGGAAGCTTTAAGCCAAAATTATCCTATAGTGCAGAACCTACAGGGGCAAATGGTACATCAGGCCATATCACCTAGAACTTTGAATGCATG…
	D_UG_92_92UG001_AJ320484 GCGAGAGCGTCAGTATTAAGCGGGGGAAAATTAGATGCATGGGAAAAAATTCGGTTACGGCCAGGAGGAAAGAAAAAATATAGACTGAAACATATAGTATGGGCAAGCAGGGAGTTAGAACGATTCGCACTTAATCCTGGCCTTTTAGAGACATCAGAAGGCTGTAAACAAATAATAGGACAGCTACAACCAGCTGTTCAGACAGGATCAGAAGAACTTAAATCATTATTTAATACAGTAGCAACCCTCTATTGTGTACATGAGAGGATAGAGGTAAAGGACACCAAGGAAGCTTTAAGCCAAAATTATCCTATAGTGCAAAACCTACAGGGACAAATGATACACCAGGCCATATCACCTAGAACTTTGAATGC…
	D_KE_93_MB2059_AF133821 GCGAGAGCGTCAGTATTAAGCGGGGGAAAATTAGATGCCTGGGAAAAAATCCGGTTACGGCCAGGGGGAAGGAAAAAATATCGTCTAAAACATATAGTATGGGCAAGCAGGGAGCTAGACCGATTCGCACTTAATCCTGGCCTTTTAGAAACATCAGAAGGCTGTAAACAAATCATGGAACAGCTACAACCAGCTATTAAGACAGGATCAGAGGAACTTAAATCATTATATAATACAGTAGCAACCCTCTATTGTGTACACAAAAGAATACAGGTAACAGACACCAAGGAAGCTTTAAGCCAAAATTATCCTATAGTGCAAAACCTACAGGGGCAAATGGTACACCAGGCCATATCACCTAGAACTTTGAACGCA…
	D_UG_93_93UG_065_AY713418 GCGAGAGCGTCAGTATTAAGCGGGGGAAAATTAGATGAGTGGGAAAAGATTCGGTTACGGCCAGGGGGAAACAAAAAATATAAGCTAAAACATATAGTATGGGCAAGCAGGGAACTAGAGAGATTTGCACTAAATCCTGGCCTTTTAGAAACATCACAAGGCTGTAAACAAATATTGGGACAGCTACAACCAGCTATTCAGACAGGATCAGAGGAACTTAAATCATTATATAATACAGTAGCAACCCTCTATTGTGTACATGAAAGGATAAAGGTAGCAGACACCAAGGAAGCTTTAAGCCAAAATTATCCTATAGTGCAAAACCTACAGGGGCAAATGGTACACCAGGCCATATCACCTAGAACTTTGAACG…
	D_UG_94_94UG114_U88824 GCGAGAGCGTCAGTATTAAGCGGAGGAAAATTAGATGAATGGGAAAAAATTCGGTTACGGCCAGGGGGAAAGAAAAAATATAGACTAAAACATCTAGTATGGGCAAGCAGGGAGCTAGAACGATTCGCACTTAATCCTGGCCTTTTAGAAACATCAGAAGGCTGTAGACAAATAATAAGACAGCTACAACCATCTATTCAGACAGGATCAGAGGAAATTAAATCATTATATAATACAGTGGTAACCCTCTATTGTGTACATGAGAGGATAAAGGTAGCAAGCACCAAGGAAGCTTTAAGCCAAAATTATCCTATAGTGCAAAACCTACAGGGGCAAATGGTACACCATCCCCTATCACCTAGAACTTTGAACGCAT…
	D_KE_97_ML415_02_AY322189 GCGAGAGCGTCAGTATTAAGCGGGGGAAAATTAGATGAATGGGAAAAAATTCGGTTAAGCCCAGGGGGAAGCAAAAAATATAGACTAAAACATTTAGTATGGGCAAGCAGGGGGCTTGAACGATTTGCACTTAATCCTGGCCTTTTAGAAACATCAGAAGGGTGTAAACAAATAATGGGACAGCTTCAACCAACTATTCAGACAGGATCAGAGGAAATTAAATCATTATATAATACAGTAGCAACCCTTTATTGTGTACATCAAAGGATAAAGGTAGCAGACACCAAGGAAGCTTTAAGCCAAAATTACCCTATAGTGCAAAACTTACAGGGGCAAATGGTACACCAGCCCATATCACCTAGAACTTTGAACG…
	D_UG_98_98UG57131_AF484505 GCGAGAGCGTCAGTAATAAGCGGGGGAGAATTAGATGAATGGGAAAAAATTCGGTTACGGCCAGGGGGAAACAAAAAATATAGACTAAAACATATAGTATGGGCAAGCAGGGAGCTGGAACGATTTGCACTTAACCCTGGCCTTTTAGAAACATCAGAAGGCTGTAAACAGATATTAGCACAGCTACAGCCAGCTCTTCTGACAGGATCAGAGGAAGTTAAATCATTATATAATACAGTAGCAACCCTCTATTGTGTACATGCAAGGATAAAGGTATCAGACACCAAGGAAGCTTTAAGCCAAAATTATCCTATAGTACGAAACATGCAGGGGCAAATGGTACATCAGGCCATATCACCAAGAACTTTGAAT…
	D_UG_98_98UG57140_AF484511 GCGAGAGCGTCAGTATTAAGCGGGGGAAAATTAGATGATTGGGAAGGAATTCGGTTACGGCCAGGGGGAAGCAAAAAATATAGACTAAAACATTTAGTATGGGCAAGCAGGGAACTAGAACGATTTGCACTTAATCCTGGCCTTTTAGAAACATCAGAAGGCTGTAAACAAATACTGGGACAGCTACAACCAGCTGTTCAGACAGGATCAGAGGAACTTAAATCATTATTTAATACAGTAGCAACCCTCTATTGTGTACATGAAAAGATAAAGGTAAAGGATACCAAGGAAGCTCTAAGCCAAAATTATCCTATAGTGCAAAACCTACAGGGACAAATGGTACACCAGGCCATACCACCTAGAACTTTGAAC…
	D_UG_99_99UGA07412_AF484477 GCGAGAGCGTCAGTGTTAAGTGGGGGAAAATTAGATGAATGGGAAAGAATTCGGTTACGGCCAGGGGGAAACAAAAGATATAAACTAAAACATATAGTATGGGCAAGCAGGGAGCTAGAGCGATTTGCACTTAATCCTGGCCTTTTAGAAACATCAGAAGGCTGTAAACAAATATTGGGACAGCTACAACCAGCTATTCAGACAGGATCAGAAGAACTTAAATCATTATATAATACAGTAGCAACCCTCTATTGTGTACATGAGAGGCTAAAGGTAACAGACACCAAGGAAGCTTTAAGCCAAAATTATCCTATAGTACAAAACCTACAGGGGCAAATGGTACACCAGGCTATATCACCTAGAACGTTGAA…
	D_UG_99_99UGA08483_AY304496 GCGAGAGCGTCAGTATTAAGCGGGGGAAAATTAGATGAATGGGAAAAAATTCGGTTGCGGCCAGGGGGACACAAAAGATATAGACTAAAACATATAGTATGGGCAAGCAGGGAGCTAGAACGATTTGCACTTAACCCTGGCCTTTTAGAAACATCAGAAGGCTGTAAACAAATAATGGAACAGCTACAACCAGCTATTAAGACAGGATCAGAGGAACTTAAATCATTATATAATACAGTAGCAACCCTCTATTGTGTACATGAAAGGATAAAGGTAGCAGACACCAAAGAAGCCTTAAGCCAAAATTATCCTATAGTACAAAACCTACAGGGGCAAATGGTACACCAGGCCATATCACCTAGAACTCTGAA…
	F_BR_01_01BR087_DQ358801 GCGAGAGCGTCAGTATTAAGCGGCGGAAAATTAGATGCATGGGAAAGAATTCGGTTAAGGCCGGGGGGAAAGAAAAAATATCAAATGAAGCATCTAATATGGGCAAGCAGGGAGCTAGAACGATTTGCACTTAATCCTGGCCTTCTAGAAACATCAGAAGGCTGTAGAAAAATAATAGCACAGCTACAACCATCCCTTCAGACAGGAACAGAGGAGCTTAGATCATTATTTAATACAGTAGCAGTCCTCTATTATGTACATCAAAAGGAAGATGTAAAAGATACCAAGGAAGCTTTAAGTCAAAATTACCCTATAGTACAGAATCTTCAGGGACAAATGGTACACCAGTCTTTATCACCTAGAACTTTAAATGC…
	F_BR_01_01BR125_DQ358802 GCGAGAGCGTCAGTATTAAGCGGGGGAAAATTAGATGCATGGGAAAAAATTCGGTTAAGGCCGGGGGGAAAGAAAAAATATAGACTGAAACATTTAGTATGGGCAAGCAGGGAGCTAGAACGATTTGCACTTAATCCTGGCCTTCTAGAAACATCAGAAGGCTGTCGAAAAATAATAGGACAACTACAACCATCCCTTCAGACAGGATCAGAGGAGCTTAAATCATTATTTAATACAGTAGCAGTCCTCTATTATGTACATCAAAGGGTAGAGGTAAAGGACACCAAGGAAGCTTTAAGTCAAAATTACCCTATAGTACAGAATCTTCAGGGACAAATGGTACACCAGTCTTTATCACCTAGAACTTTAAATGC…
	F_AR_02_ARE933_DQ189088 GCGAGAGCGTCAGTATTAAGCGGGGGAAAATTAGATACATGGGAAAAGATTCGGTTAAGGCCGGGGGGAAAGAAAAAATATAGACTGAAACATTTAGTGTGGGCAAGCAGGGAGCTAGAACGATTCGCAATTGATCCTGGCCTTCTAGAAACAGCAGAAGGCTGTCGAAAAATAATAGGACAGCTACACCCATCCATTCAGACAGGATCAGAAGAGCTTAAATCGTTATATAATACAGTAGCAGTCCTCTATTCTGTACATCAAAGGATAGAAGTAAAGGACACCAAGGAAGCTTTAAGTCAAAATTACCCTGTAGTACAGAATCCTCAGGGACAAATGGTATACCAGTCCTTATCACCTAGAACTTTAAATGCA…
	F_BR_89_BZ126_AY173957 GCGAGAGCGTCAGTATTAAGCGGGGGAAAACTAGATGCATGGGAAAAAATTCGGTTGAGGCCGGGGGGAAAGAAAAAATATAGATTGAAGCATCTAGTATGGGCAAGCAGGGAGCTAGAACGATTTGCAATTAATCCTGGCCTTCTAGAAACATCAGAAGGCTGTCAAAAAATAATAGGACAGTTACAACCATCCCTTCAGACAGGATCAGAAGAGCTTAGATCATTATATAATACAGTAGCAGTCCTCTATTTTGTACATCAAAGRATAGAGGTAAAGGACACCAAGGAAGCTTTAAGTCAAAATTACCCTATAGTACAGAATCTTCAGGGACAAATGGTACATCAGTCTATATCACCTAGAACTTTAAATGCAT…
	F_BR_89_BZ163_AY173958 GCGAGAGCGTCAGTATTAAGCGGGGGAAAGCTAGATGCATGGGAAAAAATTCGGTTGAGGCCGGGGGGAAAGAAAAAATATTGCTTGAAGCATCTAGTATGGGCAAGCAGGGAGCTAGAACGATTTGCAATTAATCCTGGCCTTCTAGAAACATCAGAAGGCTGTCAAAAAATAATAGGACAGTTACAACCATCCCTTCAGACAGGATCAGAAGAGCTTAGATCATTATATAATACAGTAGCAGTCCTCTATTTTGTACATCAAAGGATAGAGGTAAAAGACACCAAGGAAGCTTTAAGTCAAAATTACCCTATAGTACAGAATCTTCAGGGACAAATGGTACATCAATCTATATCACCTAGAACTTTAAATGCAT…
	F_BE_93_VI850_AF077336 GCGAGAGCGTCAATATTAAGCGGGGGAAAATTAGATGAATGGGAAAAAATTCAGTTAAGGCCGGGGGGAAAGAAAAGATATAAAATGAAACATCTAATATGGGCAAGCAGGGAGCTAGAACGATTTGCACTTGATCCTGGCCTTCTAGAAACATCAGAAGGCTGTCAAAAAATAATAAGACAGCTACAACCATCCCTTCAGACAGGATCAGAAGAGCTTAAGTCATTATTTAATACAGTAGCAGTCCTCTATTATGTACATCAAAGGGCAGGGGTAACAGACACCAAGGAAGCTTTAAGTCAAAATTACCCTATAGTACAGAATCTTCAGGGACAAATGGTACACCAGTCTCTATCACCTAGAACTTTAAATGCAT…
	F_BR_93_93BR020_01_AF005494 GCGAGAGCGTCAGTATTAAGCGGGGGAAAATTAGATGCTTGGGAAAAAATTCGGTTAAGGCCGGGGGGAAAGAAAAAATATAGACTAAAACATCTAGTATGGGCAAGCAGGGAGCTAGAACGATTTGCACTTGATCCAGGCCTTCTAGAAACATCAGAAGGCTGTCGAAAAATAATAGGACAGTTACAACCATCCCTTCAGACAGGATCAGAAGAGCTCAAATCATTATATAATACAATAGCAGTCCTCTATTATGTACATCAAAAGGTAGAGGTAAAAGACACCAAGGAGGCTTTAAGTCAAAATTACCCTATAGTACAGAATCTTCAGGGACAAATGGTACACCAGTCTTTATCACCTAGAACTTTAAA…
	F_FR_96_MP411_AJ249238 GCGAGAGCGTCAGTATTAAGCGGGGGAAAATTAGATGCATGGGAAAGAATTCGATTAAGACCGGGGGGAAAGAAAAAATATAGAATGAAGCATCTAGTATGGGCAAGCAGGGAGTTAGAACGATTTGCAGTTGATCCTGGACTTCTAGAAACACCAGAAGGCTGTAAGCAAATAATAAGACAGCTACAACCATCCCTTCAGACAGGATCAGAAGAGCTTAGATCATTGTTCAATACAGTAGCAGTTCTCTATTGTGTACATCAAAAGATAGAGATAAAGGACACCAAGGAAGCTTTAAGTCAAAATTACCCTATAGTACAAAATCTTCAGGGACAGATGGTACATCAGCCTATATCACCTAGAACTTTAAATGCAT…
	F_CM_02_02CM_0016BBY_AY371158 GCGAGAGCGTCAGTATTAAGCGGGGGAAAATTAGATGACTGGGAGAAAATTCGGTTAAGGCCGGGAGGGAAGAAAAAATATAGGCTAAAACATATAGTATGGGCAAGCAAGGAGCTAGAACGATTTGCACTTAATCCTGGCCTTTTAGAGACAACAGAAGGCTGTAAACAAATAATAGGACAACTACAATCATCCCTTCAGACAGGATCAGAAGAGATTAAATCATTATATAACACAGTAGCAGTCCTCTATTATGTACATCAAAAGATACAAATAAGAGACACCAAGGAAGCTTTAAGTCAAAATTACCCTATAGTACAGAATCTTCAGGGGCAAATGGTACATCAGGCTATATCACCTAGAACTCTA…
	F_CM_95_MP255_AJ249236 GCGAGAGCGTCAGTATTAAGCGGGGGAAAATTAGATGCATGGGAAAAAATTCGGTTAAAGCCGGGGGGAAAGAAAAGATATAGGCTAAAACATCTAGTATGGGCAAGCAGGGAACTAGAACGATTTGCACTTAATCCTAGCCTTTTAGAAACAACAGAAGGCTGTAAGAAAATAATAGGACAATTACAATCATCCCTTCAGACAGGATCAGAAGAGCTTAAATCACTATACAATGCAGTAGTAGTTCTCTATTATGTACATCAAAGGATAGATGTAAGAGACACCAAGGAAGCTTTAAGTCAAAATTACCCTATAGTGCAGAATATTCAGGGGCAAATGGTACACCAGGCTCTATCACCTAGAACTTTAAATGCAT…
	F_CM_95_MP257_AJ249237 GCGAGAGCGTCAGTATTAAGCGGGGGAAAATTAGATGCATGGGAAAAAATTCGGTTAAGGCCGGGGGGGAAGAAAAAATATAGGCTGAAACATATAGTATGGGCAAGCAGGGAGCTAAAACGATTTGCACTTAATCCTGGCCTTTTAGAGACAACAGAAGGCTGTAAGAAAATAATAGGACAACTACAACCATCCCTTCAGACAGGGTCAGAGGAACTGAAATCATTATTTAACACAATAGTAGTTCTCTATTATGTACATCAAAAGATAGAGGTAAGAGACACCAAGGAAGCTTTAAGTCAAAATTACCCTATACTACAAAATCTTCAGGGGCAAATGGTACACCAGAGTCTATCACCTAGAACTTTAAATGCAT…
	F_CM_97_CM53657_AF377956 GCAAGAGCGTCACTATTAAGCGGGGGAAAATTAGATGATTTGGAAAAAATTCGGTTAAGGCCAGGGGGGAAGAAAAAATATAGGCTGAAACATATAGTATGGGCAAGCAGGGAGCTAGAAAGATTTGCACTTAATCCTGGCCTTTTAGAGACAAAGGAAGGCTGTAAACAAATAATAGGACAACTACAACCATCCCTTCAGACAGGATCAGAAGAGCTTAAATCATTATTCAACACAATAGTAGTCCTCTATTATGTACATCAAAGGATAAAAATAGGAGACACCAAGGAAGCTTTAAGTCAAAATTACCCTATAGTACAGAATCTTCAGGGACAAATGGTACACCAGTCTCTATCACCTAGAACTTTAAATGC…
	H_BE_93_VI991_AF190127 GCGAGAGCGTCAGTATTAAGCGGGGGAAAATTAGATGCTTGGGAGAAAATTCGGTTAAGGCCAGGGGGAAGGAAAAAATATAGGCTAAAACATCTGGTATGGGCAAGCAGGGAGCTGGAAAGATTTGCACTTAACCCCGACCTTTTAGAAACAGCAGATGGCTGCCAACAAATACTAGGACAGCTACAGCCAGCTCTTAAGACAGGAACAGAAGACCTTCAATCATTATATAATACAATAGCAGTCCTCTATTGCGTACATCAAAGAATAGATGTGAAAGACACCAAGGAAGCTTTAAGTCAAAATTATCCTATAGTACAGAATGCCCAGGGGCAAATGGTACACCAGGCAATATCACCTAGGACCTTAAATGCAT…
	H_BE_93_VI997_AF190128 GCGAGAGCGTCAGTATTAAGCGGGGGACGATTAGATACTTTGGAGAAAATTCGGTTAAGGCCAGGGGGAAAGAAAAAATATAGGCTAAAACATATAGTATGGGCAAGCAGAGAGCTGGAAAGATTTGCACTTAACCCCGGCCTTTTAGAATCAGCAGAAGGCTGTCTACAAATAATAGAACAACTACGGCCATCTATTAAGACAGGAACAGAAGAACTTCWATCATTATTTAATACCGTAGCGACCCTCTATTGCGTACTTCAAAGAATAGAGGTAAAAGACACCAAGGAAGCTTTAAGTCAAAATTATCCTATAGTACAGAATGCTCAAGGGCAGATGGTACACCAGCCCATATCACVTAGGACCTTAAATGCAT…
	H_CF_90_56_AF005496 GCGAGAGCGTCAGTATTAAGCGGCGGAAAATTAGATGCTTGGGAGAAAATTCGGCTAAGGCCAGGGGGAAAGAAAAAATATAGGCTAAAACATCTAGTATGGGCAAGCAGGGAGCTGGAAAGATTTGCACTTAACCCCGGCCTTTTAGAAACACCAGAAGGCTGTCTACAGATAATAGAACAGATACAGCCAGCTATTAAGACAGGAACAGAAGAACTTAAATCATTATTTAATCTAGTAGCAGTCCTCTATTGCGTACATCGAAAAATAGATGTGAAAGACACCAAGGAGGCTTTAAGTCAAAATTATCCTATAGTACAGAATGCTCAAGGGCAGATGGTACACCAGGCCATATCACCTAGGACCTTAAATGCATGGG…
	J_SE_93_SE7887_AF082394 GCGAGAGCGTCAATATTAAGTGGGGGAAAATTAGATGATTGGGAAAAAATTCGGTTGAGGCCAGGGGGGAAGAAAAAATATAGGATAAAGCATCTAGTATGGGCAAGCAGGGAGCTGGACAGATTTGCACTTAACCCTGGCCTTCTAGAGTCAGCAAAAGGCTGTCAACAAATACTAGTACAGCTCCAACCAGCTCTCCAGACAGGAACACAAGAAATTAAATCATTGTATAATACAGTAGCAACCCTCTATTGCGTACATCAGAGGATAGAAATAAAAGACACCATGGAAGCTTTAAGTCAAAATTATCCTATAGTGCAGAATCTGCAAGGGCAACCGGTACACCAGGCCCTATCACCTAGAACTTTAAATGCA…
	J_SE_94_SE7022_AF082395 GCGAGAGCGTCAATATTAAGTGGGGGAAAATTAGACGATTGGGAAAAAATTCGGTTGAGGCCAGGGGGAAAGAAACAATATAGGATAAAACATCTAGTATGGGCAAGCAGGGAGCTGGACAGATTTGCACTTAACCCTGGCCTTCTAGAGTCAGCAAAAGGCTGTCAACAAATACTAGTACAGCTCCAACCAGCTCTTCAGACAGGAACAGAAGAAATTAAATCATTATATAATACAGTAGCAACCCTCTATTGCGTACATCAGAGGATAGAGATAAAAGACACCAAGGAAGCTTTAAGTCAAAATTATCCTATAGTGCAGAATCTGCAAGGGCAACCGGTACACCAGGCCTTATCACCTAGAACTTTAAATGCA…
	K_CD_97_EQTB11C_AJ249235 GCGAGAGCTTCAGTATTAAGCGGGGGAAAATTAGACAAATGGGAAAAAATTCAGTTACGGCCAGGGGGAAAGAAAAAATACAGGCTAAAACATCTAGTATGGGCAAGCAGGGAGCTAGAACGATTTGCACTTAACCCTAACCTTTTAGAGACAGTAGAAGGCTGTCGGCAAATAATAAGACAACTACAACCATCCCTTCAAACAGGCTCGGAAGAGCTTAGATCACTATTTAATACAGTAGCAACCCTCTATTGGGTGCATCAAAGTATACAGGTAAGGGACACCAAGGAAGCCTTAAGTCAAAATTACCCTATAGTACAGAATCTTCAGGGGCAAATGGTACACCAGGCCCTATCACCTAGAACTTTAAATGC…
	K_CM_96_MP535_AJ249239 GCGAGAGCGTCAGTATTAAGCGGGGGAAAATTAGATGCATGGGAAAAGATTCGGTTACGGCCAGGGGGAAAGAAAAAATATAAACTGAAACATCTAGTATGGGCAAGCAGGGAGCTAGAACGATTTGCACTCAACCCTGGCCTTTTAGAGACAACAGAAGGCTGTCGGCAAATAATAACACAAATACAGCCATCCATTCAAACAGGATCAGAAGAGATTAAATCACTATATAATACAATAGCAGTCCTCTATTTTGTACATCAAAAGATAGAGGTAAAAGACACCAAGGAAGCCTTAAGTCAAAATTACCCTATAGTACAGAATCTGCAGGGGCAAATGGTACACCAGGCCCTATCACCTAGAACTTTAAATGCAT…
	N_CM_97_YBF106_AJ271370 GCGAGAGCGTCAGTGTTAACAGGGGGAAAATTAGATCAATGGGAAGCAATTTATTTGAGGCCAGGGGGAAAGAAAAAATACAGATTGAAACATTTAGTATGGGCAAGCAGGGAGCTGGAAAGATTCGCTTGTAACCCAGGTCTCATGGACACAGCGAATGGCTGTGCCCAGTTAATAAACCAATTAGAACCAGCTCTCAAGACAGGGTCAGAAGGACTGCGCTCTTTGTWTAACACCCTGGCAGTTCTTTATTGTGTCCATAGTAACATACCGGTACACAATACACAAGAGGCTTTAAGTAGGAATTATCCTCTAGTCCAGAATGCTCAAGGACAAATGGTACATCAGCCGCTGACACCTAGAACTTTAAATGCT…
	N_CM_95_YBF30_AJ006022 GCGAGAGCGTCAGTGTTAACAGGGGGAAAATTAGATCAATGGGAATCAATTTATTTGAGACCAGGGGGAAAGAAAAAATACAGAATGAAACATTTAGTATGGGCAAGCAGGGAGCTGGAAAGATTCGCTTGTAACCCAGGTCTCATGGACACAGCGGACGGCTGTGCCAAGTTACTAAATCAATTAGAACCAGCTCTCAAGACAGGGTCAGAAGAACTGCGCTCTTTATATAACGCTCTAGCAGTTCTTTATTGTGTCCATAGTAGGATACAGATACACAACACACAGGAAGCTTTGAGTAGGAATTATCCTCTAGTCCAGACTGCTCAAGGACAAATGGTACATCAGCCGCTGACACCCAGAACCTTAAATGCTT…
	N_CM_04_04CM_1015_04_DQ017382 GCGAGAGCGTCAGTGTTAACAGGGGGAAAATTAGATAAATGGGAAGCAATTTATTTGAGACCAGGGGGAAAGAAAAAATACAAAATGAAACATTTAGTATGGGCAAGCAGGGAGCTGGAAAGATTCGCTTGTAACCCAGGTCTCATGGACACAGCGCACGGCTGTAACCAGTTACTAAACCAATTAGAACCAGCTCTCAATACAGGGTCAGAAGGACTGCGCTCCTTATATAAYACCATAGCAGTTCTTTATTGTGTCCATAGTACAATACCGGTACTCAATACACAAGAGGCTTTGAGTAGGAACTATCCTCTAGTCCAGAATGCTCAAGGACAAATGGTACATCATCCGCTGACACCCAGAACTTTA…
	N_CM_02_DJO0131_AY532635 GCGAGAGCGTCAGTGTTAACAGGGGGAAAATTAGATCAATGGGAAGCAATTTATTTGAGACCAGGGGGAAAGAAAAAATACAGAATGAAACATTTAGTATGGGCAAGCAGGGAGCTGGAAAGATTCGCTTGTAACCCAGGTCTCATGGACACAGCGAGCGGCTGTGCCCAGTTACTAAACCAATTAGAACCAGCTCTCGCAACAGGGTCAGAAGGACTGCGCTCCTTATATAACGCCCTAGCAGTTCTTTATTGTGTCCATAGTAACATACAGGTACACAATACACAAGAGGCGTTGAGTAGGAATTATCCTCTAGTCCAGAATGCTCAAGGACAAATGATACATCAGCCGCTGACACCCAGAACTTTAAATGC…
	N_CM_04_04CM_1131_03_DQ017383 GCGAGAGCGTCAGTGTTAACAGGGGGAAAATTAGATAAATGGGAAGCAATTTATTTGAGACCAGGGGGAAAGAAAAAATATAGAATGAAACATTTAGTATGGGCAAGCAGGGAGCTGGAAAGATTCGCTTGTAACCCAGGTCTCATGGACACAGCGAAGGGCTGTGCCCAGTTACTAAACCAGTTAGAACCAGCTCTCAATACAGGGTCAGAAGGACTGCGCTCCTTATATAACACCTTAGCAGTTCTTTATTGTGTCCATAGTACAATACCGGTACTTAATACACAAGAGGCTTTGAGTAGGAATTATCCTCTAGTTCAGAATGCTCAAGGACAAATGATACATCAGCCGCTGACACCCAGAACTTTA…
	O_BE_87_ANT70_L20587 GCGAGTGCGTCTGTGTTGACAGGAAGCAAATTGGATGCATGGGAACAAATTAGGTTAAAGCCAGGATCTAAAAAGAAATATAGACTAAAACACTTAGTATGGGCAAGCAGAGAGCTGGAAAGATTCGCATGTAATCCTGAGCTACTAGAAACTGCAGAGGGTAATGAGAAGCTGCTACAGCAGTTAGAGCCAGCTCTCAAGACAGGGTCAGACAGCCTGCAGTCACTCTGGAACGCAATAGTAGTGCTCTGGTGTGTTCACAACAGATATAAAATTGGAGATACGCAGCAGGCAATAGGTCAAAATTACCCTATAGTATCAAATGCGCAGGGACAAATGGTACATCAGGCCATCTCCCCCAGGACTTTAAATGCATGG…
	O_CM_91_MVP5180_L20571 GCGAGAGCGTCTGTGTTGACAGGGAGTAAATTGGATGCATGGGAACGAATTAGGTTAAGGCCAGGATCTAAAAAGGCATATAGGCTAAAACATTTAGTATGGGCAAGCAGGGAGCTGGAAAGATACGCATGTAATCCTGGTCTATTAGAAACTGCAGAAGGTACTGAGCAACTGCTACAGCAGTTAGAGCCAGCTCTCAAGACAGGGTCAGAGGACCTGAAATCTCTCTGGAACGCAATAGCAGTACTCTGGTGCGTTCACAACAGATTTGACATCCGAGATACACAGCAGGCAATAAGTCAAAATTACCCTATAGTAACAAATGCACAGGGACAAATGGTACATCAAGCCATCTCCCCCAGGACTTTAAATGCAT…
	O_SN_99_SEMP1300_AJ302647 GCGAGAGCGTCTGTGTTGTCAGGGAGCAAATTGGATACATGGGAACAAATTAGGTTAAAGCCAGGATGTAAAAAGAAATACAGACTAAAACATTTAGTATGGGCAAGCAGGGAGCTGGAAAGATTCGCATGTAATCCTGAGCTACTAGAAACTGCAGAGGGCAATGAGGAACTGTTACAGCAGTTAGAGCCAGCTCTCAAGACAGGGTCAGAAAGCCTGCAGTCACTCTGGAACACAATAGCAGTGCTCTGGTGTGTTCACAAAAGATTTAAAGTTGAAGATACACAGCAGGCAATAGGTCAAAACTACCCTGTAGTAGCAAATGCACAGGGACAAATGGTACATCAGTCCCTCTCCCCCAGGACTTTAAATG…
	O_SN_99_SEMP1299_AJ302646 GCGAGAGCGTCTGTGTTGACAGGGAGCAAATTGGATGCATGGGAACAAATTAGGTTAAAGCCAGGATGTAAAAAGAAATACAGACTAAAACATTTAGTATGGGCAAGCAGGGAGCTGGACAGATCCGCATGTAATCCTGAGCTACTAGAAACTGCAGAGGGCAATGAGAAACTGTTACAGCAGTTAGAGCCAGCTCTCAAGACAGGGTCAGAAAGCCTGCAGTCACTCTGGAACACTATAGCAGTGCTCTGGTGTGTTCACAACAGAATTAAAGTTGAAGATACGCAGCAGGCAATAGGTCAAAACTACCCTATAGTAACAAATGCACAGGGACAAATGGTACATCAGTCCCTCTCCCCCAGGACTTTAAATG…
	O_FR_92_VAU_AF407418 GCGAGAGCGTCTGTGTTGACAGGGACTAAATTGGATGCATGGGAACAAATTAGGTTAAAGCCAGGATCTAAAAAGAAATATAAGCTAAAACATTTAATATGGGCAAGCAGGGGGCTGGACAGATTTGCATGTAATCCTGAGCTACTAGAAACTGCAGAAGGTAATGAACAACTGTTACAACAGTTAGAGCCAGCTCTCAAGACAGGGTCAGAAAGCCTGTAGTCACTCTGGAACGCTATAGCAGTGCTCTGGTGTGTTCATAACAGATATAAAGTTGAAGATACACAGCAGGCAGTAGGTCAAAATTACCCTGTAGTGGCAAATGCACAGGGACAAATGGTACATCAAGCCCTCTCCCCCAGAACTCTAAATGCATGG…
	O_CM_98_98CMU2901_AY169812 GCGAGTGCGTCCGTGTTGACAGGGAGTAAATTGGATGCATGGGAACGAATTCGGTTGAAGCCAGGATCTAAAAAGAAATATAGACTAAAACATTTAGTATGGGCAAGCAGGGAGCTGGACAGATTCGCATGTAATCCTGAGCTACTAGAAACTGCAGAGGGCAATGAGAAGTTGTTACAACAGTTAGAACCAGCTCTCAAGACAGGGTCAGAAAGCCTGCAGTCACTCTGGAACACAATAGCAGTGCTCTGGTGTGTTCACAACAGATATAAAGTTGAAGATACGCAGCAGGCAATAGGTCAAAATTACCCTGTAGTACCAAATGCGCAGGGACAAATGATACATCAGGCCCTCTCCCCCAGGACTTTAAAT…
	O_CM_96_96CMABB009_AY169806 GCGAGAGCGTCTGTATTGACAGGAAGTAAATTGGATGCATGGGAACATATTAGGTTAAAGCCAGGATCTAAAAAGCACTATAGACTAAAACATTTAGTATGGGCAAGCAGGGAGCTGGACAGATTCGCATGTAATCCTGAGCTATTAGAAACTGCAGAGGGCAATGAGCAGCTGTTACAGCAGTTAGAACCAGCTCTCAAAACAGGGTCAGACAGCCTGCAATCACTCTGGAACACAATAGCAGTACTCTGGTGTGTTCACAAACGATACAAAGTTGAAGACACACAGCAGGCAATAAGTCAAAATTACCCTGTARTAGCAAGTGCGCAGGGACAAATGGTGTATCAGGCCCTTTCCCCCAGGACTTTAAA…
	O_CM_97_97CMABB447_AY169813 GCGAGAGCGTCTGTGTTGACAGGGAGTAAATTAGATGATTGGGAACAAATTAGGTTAAGGCCAGGATCTAAAAAGAAATATAGGCTAAAACATTTAGTATGGGCAAGCAGGGAGCTGGAAAGATTCGCATGTAATCCTGAGCTGTTAGAAACTGCAGAAGGTAATGAGAAACTGTTACAACAGTTAGAACCAGCTCTCAAGACAGGGTCAGAAGACCTGAAGTCACTCTGGAACGCAATAGCAGTACTCTGGTGCGTTCATAACAGATATAAAGTTGGAGATACACAGCAAGCAGTGAGTCAAAATTACCCAGTAGTAGCAAACATGCAAGGGCAAATGATACATCAGCCCCTCTCCCCCAGGACTTTAAA…
	O_CM_98_98CMU5337_AY169808 GCGAGTGCGTCTGTGCTGACAGGGAGTAAATTGGATGCATGGGAACATATTCATTTAAAGCCAGGATGTAAAAAGAAATATAGACTAAAACACTTAGTATGGGCAAGCAGAGAGCTGGAAAGATTCGCATGTAATCCTGAGCTACTAGAAACTGCAGAGGGCAATGAAAAGCTGTTACAACAGTTAGAACCAGCTCTCAAGACAGGGTCAGAAAGCCTGCAATCGCTCTGGAACACAATAGCAGTGCTCTGGTGCGTTCACAACAGATACAAGGTTGGAGATACGCAGCAGGCAATAGGTCAAAATTACCCTGTAGTACCAAATGCACAGGGACATATGGTACATCAGGCCCTCTCCCCCAGGACCTTAAAT…
	O_CM_98_98CMABB212_AY169804 GCGAGAGCGTCTGTGTTGACAGGGAGTAAATTGGATGCATGGGAAAAAATTAGGTTAAAGCCAGGATCTAAAAAGAAATATAGGCTAAAACATTTAATATGGGCAAGCAAAGAGCTGGAAAGATTCGAATGTAATCCTGGTCTACTAGAATATGCAGAAGGGAATGAGCAACTGTTGCAGCAGTTAGAGCCAGCTCTAGCGACAGGGTCAGAGAGCTTGAAATCTCTCTGGAACTTATTAGCAGTACTCTGGTGTGTTCATAGCAGAATTGACATTCAGGATACACAGCAGGCAGTAAGTCAAAATTACCCTGTAGTAGCAAATGCGCAGGGACAAATGGTACATCAAGCCMTCTCCCCCAGGACTTTAAA…
	O_CM_97_97CMABB497_AY169809 GCGAGAGCGTCTGTGTTGAAAGGGAGCAAATTGGATGCATGGGAACAAATTAAGTTGAAGCCAGGATCTAAAAAAGCATATAGGCTAAAACATTTAGTATGGGCAAGCAGAGAGCTGGAAAGATTCGCATGTAATCCTGAGCTATTAGAAACTGCAGAGGGTAATGAGAAACTGTTACAACAGTTAGAGCCAGCTCTCAAGACAGGGTCAGAAAGCCTGCAGTCACTCTGGAACACAGTAGCAGTGCTCTGGTGTGTTCACAACAGATTTAAAGTTGAAGATACGCAGCAGGCAATAGGTCAAAATTACCCTGTAGTACCAAATGCACAGGGACAAATGATACATCAGGCCCTCTCCCCCAGGACTTTGAA…
	O_CM_96_96CMABB637_AY169810 GCGAGAGCGTCTGTGTTGACAGGGAGTAAATTGGATGCATGGGAACAAATTAGGTTAAAGCCAGGATCTAAAAAGAAATATAGGCTAAAACATCTAGTATGGGCAAGCAGGGAGCTGGACAGATTTGCATGTAATYCTGAGCTATTAGAAACTGCAGAAGGTAATGAGACACTGTTACAACAGTTAGAACCAGCTCTCAAGACAGGGTCAGAMGRTCTGAAGTCACTCTGGAACACAATAGCGGTACTCTGGTGCGTTCATAACAGATTTAAAGTTGAAGATACGCAGCAGGCAATAAGTCAAAATTACCCAGTAGTAGCAAACATGCAAGGGCAAATGGTACATCAGCCCCTCTCCCCCAGGACTTTAAA…
	O_CM_96_96CMA102_AY169803 GCGAGAGCGTCTGTGTTGACAGGAAGCAAATTGGATGCATGGGAACAAATTAGGTTAAAGCCAGGATCTAAAAAGAAATATAGGCTAAAACATTTAGTATGGGCAAGCAGGGAGCTGGACAGATTCGCTTGTAATCCTGAGCTACTAGAAACTGCAGAGGGTAATGAGAAACTGTTACAACAGTTAGAGCCAGCTCTTAAGACAGGGTCAGAAAGCCTGCAGTCACTCTGGAACACAATAGCAGTGCTCTGGTGTGTTCACAACAGATATAAAATTGAAGATACACAGCAGGCAATAGGYCAAAATTACCCTATAATACAAAATGCACAGGGACAAATGGTACATCAGGCCCTCTCCCCCAGAACTTTAAATG…
	O_CM_98_98CMA105_AY169816 GCGAGTGCGTCTGTGTTGACAGGAAGTAAATTGGATGCATGGGAAAGAATTAGGTTAAAGCCAGGATCTAAAAAGACATATAAGCTAAAACATTTAGTATGGGCAAGCAGGGAGCTGGACAGATTCGCATGTAATCCTGGGCTACTAGAAACTGCAGAGGGTAATGAGAAGCTGCTACAGCAGTTAGAGCCAGCTCTCAAGACAGGGTCAGAAAGTCTMCARTCACTCTGGAACACAATAACAGTGCTCTGGTGTGTTCACAACAGATATCAAGTTATAGACACGCAGGAGGCAATAGGTCAAAATTACCCTATAGTAACAAATGCGCAGGGGCAAGTAACGCATCAGCCCATCTCCCCCAGGACTTTAAATG…
	O_CM_98_98CMA104_AY169802 GCGAGAGCGTCTGTATTGACAGGGAGCAAATTGGATGCATGGGAACAAATTAAGTTAAAGCCAGGATGTAAAAAGAAATATAGACTAAAACATTTAGTATGGGCAAGCAGGGAGCTGGAAAGATTCGCTTGTAATCCTGAGCTACTAGAAACTGCAGAAGGTAATGAGAAATTGTTACAACAGTTAGAGCCAGCTCTCAAGACAGGGTCAGAAAGCCTGCAGTCACTCTGGAACACAATAGCAGTGCTCTGGTGTGTTCACAACAGATTTAAAGTTGAGGATACGCAGCAGGCAATAGGTCAAAATTACCCTGTAGTACAAAATGCGCAGGGACAAATGGTACATCAGGCCCTCTCCCCCAGGACTTTAAATG…
	O_CM_98_98CMABB141_AY169807 GCGAGTGCGTCTGTGTTAAGGGGAAGCAAATTGGATACGTGGGAACAAATTAGGCTAAAGCCAGGATGTAAAAAGAAATATAGGCTAAAACATTTAGTATGGGCAAGCAAGGAGCTGGAAAGATTCGCATGTAATCCTGAGCTACTAGAAACTGCAGAGGGCAATGAGCAACTGTTACAGCAATTAGAGCCAGCTCTCAAGACAGGGTCAGAAAGCCTGCAGTCACTCTGGAACACAATAGCAGTGCTCTGGTGTGTTCACAACAGATTTAAAGTTGGAGATACGCAGCAGGCAATAGGTCAGAATTACCCTGTAGTACCAAATGCACAGGGACAAATGATACATCAGGCCATTTCCCCTAGGACTTTAAA…
	O_CM_99_99CMU4122_AY169815 GCGAGCGCGTCAGTGTTAAAAGGGAGCAAATTGGATGCATGGGAACAAATTAGGTTAAAGCCAGGATCTAAAAAGAAATATAGACTAAAACATTTAGTATGGGCAAGCAGGGAGCTGGAAAGATTCGCATGTAATCCTGAGCTACTAGAAACTGCCGAGGGCAACGAGAAACTGTTACAGCAGTTAGAGCCAGCTCTCAAAACAGGGTCAGACAGCCTGCAGTCACTCTGGAACACAATAGTAGTGCTCTGGTGTGTTCAYAACAGATATAGAATTGAAGATACACAGCAGGCAATAGGTCAAAATTACCCTATAATACCAAATGCACAAGGACAAATGGTGCATCAGCCCATCTCCCCCAGGACTTTGAAT…
	O_US_97_97US08692A_AY169805 GCGAGTGCGTCAGTGTTGACAGGAAGTAAATTGGATGCATGGGAACAAATTAGGCTAAAGCCAGGATCTAAAAAGAAATATAGGCTAAAACATTTAGTATGGGCAAGCAGGGAGCTGGACAGATTCGCATGTAATCCTGAGCTACTAGAAACTGCAGAGGGCAATGAGCAACTGTTACAGCAATTAGAGCCAGCTCTCAAGACAGGGTCAGAAAGCCTGCAGTCACTYTGGAACACAATAGCAGTGCTCTGGTGTGTTCACAACAGATATAAAATTGGAGATACGCAGCAGGCAATAGGTCAGAATTACCCTGTAGTATCAAATGCGCAGGGACAAATGATACATCAGCCCATCTCCCCTAGGACTTTAAA…
	O_CM_98_98CMABB197_AY169811 GCGAGTGCGTCTGTGTTGACAGGGAGCAAATTGGATGCATGGGAACAAATTAGGTTAAAGCCAGGATCGAAAAAGAAATATAAGCTAAAACATATAGTATGGGCAAGCAGAGAGCTGGAAACATTCGCATGTAATCCTGAGCTACTAGAAACTGCAGAGGGTAATGAGAAGCTGCTACAGCAGCTAGAGCCAGCTCTCAAGACAGGGACACGAGATTTGCAATCACTCTGGAACACAATAGTAGTGCTCTGGTGTGTCCACAACAGATATAAAGTTGAAGATACACAGCAGGCAATAGGYCAAAATTACCCTATAATACAAAATGCACAGGGACATCAGGTACATCAGSCCCTCTCCCCCAGGACTTTAAA…
	CPZ_US_85_CPZUS_AF103818 GCGAGAGCGTCAGTTCTGACAGGGGGACGATTAGATGCTTGGGAAAAGATTCGGCTTAGACCTGGGGGAAAGAAAAAGTATATGATGAAACATTTAGTTTGGGCAAGCAGGGAGCTGGAAAGATTTGCTTGTAACCCAGGTCTAATGGAAACAGCAGACGGCTGTCTCCAATTATTAAAACAGTTAGAACCAGCTCTAAAAACAGGATCGGAAGGCCTGCGATCGCTCTTTAACACCTTAGCGGTCCTTTGGTGTGTCCACAGTAGGGTGACAGTGGAGGATACGCAGCAGGCCTTAAGCAGCAATTACCCAGTAATACAGAACGCTCAGGGACAGATGGTACATCAGGCAATGTCTCCCAGAACTTTAAATGC…
	CPZ_GA_88_GAB1_X52154 GCGAGAGCGTCAGTTCTAACAGGGGGAAAATTAGATCGCTGGGAAAAAGTTCGGCTTAGGCCCGGGGGAAGAAAAAGATATATGATGAAACATTTAGTATGGGCAAGCAGGGAGCTGGAAAGATTCGCATGTGACCCCGGGCTAATGGAAAGTAAGGAAGGATGTACTAAATTGTTACAACAATTAGAGCCAGCTCTCAAAACAGGCTCAGAAGGACTGCGGTCCTTGTTTAACACTCTGGCAGTACTGTGGTGCATACATAGTGACATCACTGTAGAAGACACACAGAAAGCTCTAAGTGGAAATTACCCCCTCGTACAAAATGCTCAAGGGCAGATGGTGCATCAGGCCATCTCACCCAGAACCTTGAATGCATG…
	CPZ_CM_98_CAM5_AJ271369 GCGAGAGCGTCAGTATTAACGGGAGGACGATTGGATGCTTGGGAGAAAATTAGGCTAAGMCCAGGAGGAAAGAAAAAATATATGATGAAACATTTAGTATGGGCAAGCAGGGAGCTGGAAAGATTTGCTTGTAACCCTGGTCTAATGGAGACAGCTGAAGGATGTGAAAATCTACTAAAACAGTTAGAACCAGCTCTCAGGACAGGATCAGAGGGCTTGCGATCGCTATTTAACACTCTAGCGGTACTTTGGTGTGTTCATAAGAGAATCCAAGTAGAGGACACACAGCAAGCTCTAAGTAGAAACTACCCAATAGTACAGAATGCACAAGGACAAATGATACATCAGGCCATGTCACCTAGGACCCTAAATGCT…
	CPZ_CM_05_SIVcpzEK505_DQ373065 GCGAGAGCGTCAGTATTAACAGGAGGAAAATTAGATCAATGGGAAAAAATTTATTTGAGACCAGGGGGAAAGAAAAAATACATGATGAAACACTTAGTATGGGCAAGCAGGGAGCTGGAAAGATTCGCGTGTAACCCAGGTCTCATGGACACAGCAGAAGGTTGTGCCCAATTACTCAGACAATTAGAACCAGCTCTCAAAACAGGGTCAGAAGGACTGCGCTCTCTATTTAACACCCTGGCAGTTCTTTACTGTGTTCATAATAACATAAAGGTACAGAATACACAGGAAGCTTTAAGTAGGAACTATCCTCTGGTACAAAATGCTCAAGGGCAAATGGTACATCAGCCGCTGTCACCCAGAACCTT…
	CPZ_CM_05_SIVcpzLB7_DQ373064 GCGAGAGCGTCAATCTTAACAGGCGGAAAGTTAGATGATTGGGAAAAAGTTCGGCTAAGGCCCGGGGGAAGAAAAAGATATATGATGAAACATTTAGTATGGGCAAGCAGGGAGCTGGAGAGATTTGCTTGTAACCCCGGGCTTATGGAAACAACAGAAGGCTGTGAGCAATTGATTACACAGTTAGAACCAGCTCTTAAGACAGGGTCAGAAAACCTTAAATCTTTATTTAACACCATAGTGGTCCTCTGGTGCGTGCATCAGAGAATCGCGATAAAAGACACCAAGGAGGCTTTAAGCAGAAACTACCCTATAGTGACAAATGCACAAGGGCAGCCGGTACACCAGGCCCTCTCACCTAGAACTTTAA…
	CPZ_CM_05_SIVcpzMT145_DQ373066 GCGAGAGCGTCAATATTAACCGGGGGAAGATTAGATGCTTGGGAAAAAATTAGGCTAAGACCAGGGGGAAAGAAAAAATACATGATGAAACATTTAGTATGGGCAAGCAGAGAGCTGGAAAGATTCGCTTGTAACCCTGGTCTAATGGAAAATGCAGAAGGTTGTGAGAAGTTATTGAAACAGCTAGAACCAGCTCTTAAGACAGGGTCAGAAGGACTGCGCTCTTTATTTAACACTTTGGCAGTCCTTTGGTGTGTACATAAGAGAATAGAAGTGGAAGACACACAACAGGCTTTAAGCGCGAACTTCCCTGTAGTACGAAACGCTCAGGGACAGTTGACGCATAATCCAATATCACCCAGAACCCT…
	CPZ_CM_01_SIVcpzCAM13_AY169968 GCGAGAGCGTCAGTGTTAACAGGGGGGAAATTGGATCGCTGGGAAAAAGTTCGGCTTAGACCCGGGGGAAGGAAAAAATATATGATGAAACATTTAGTATGGGCAAGCAGAGAGCTGGAAAGATTCGCATGTAACCCCGGGCTAATGGAAAGTGCAGAAGGATGTCTTAAATTGCTACAGCAGTTAGAGCCAGCTCTGAAAACCGGCTCGGAAGGGCTGCGATCTTTATTTAACACTCTAGCAGTGTTATGGTGTGTTCACAGTAACATCGAGGTAGAAGACACACAGAAAGCATTAAGTGGGAATTACCCTATAGTACAGAATGCTCAAGGGCAGATGGTACATACTCCCATCTCCCCTAGAACCTT…
	CPZ_CM_05_SIVcpzMB66_DQ373063 GCGAGAGCGTCAGTTTTAACAGGGGGAAAATTAGACAGATGGGAGAAAATTTATCTGAGGCCAGGGGGAAAGAAAAAATATATGATGAAACATTTAGTATGGGCAAGCAGGGAGCTGGAAAGATTCGCTTGTAACCCCTCCCTCATGGAAACAACAGAAGGCTGTAAGCAGCTTTTGCAGCAGCTAGAACCAGCTCTCAAAACAGGTTCAGAAGGACTTAGATCTTTGTTTAACACCATAGTAGTCCTTTGGTGCGTGCATCAAGGGATCCCAGTAAAAGATACAAAAGAAGCTTTAAGTAGGAACTTTCCTATAGTAGCAAATGCTCAGGGGCAGATGGTACATCAACCCATCTCGCCTAGAACTTTA…
	CPZ_TZ_01_TAN1_AF447763 GCGAGAGCGTCAGTGTTGAGGGGAGATAAGCTGGATACATGGGAATCCATAAGGCTTAAATCCAGAGGCAGGAAAAAATATTTAATAAAACATCTAGTATGGGCCGGAAGCGAACTACAGCGTTTCGCGATGAATCCCGGTCTCATGGAGAACGTAGAAGGCTGCTGGAAAATCATCCTCCAGCTGCAGCCTTCGGTAGACATTGGTTCTCCAGAAATCATTTCTTTGTTTAATACCATCTGTGTACTCTACTGCGTACACGCAGGAGAAAGAGTCCAAGATACGGAAGAAGCAGTCAGTAGACTATACCCAGTGATAACTGATGCACAGGGAGTTGCAAGGCATCAGCCTATTTCACCTAGAACTCTAAATGCC…
	CPZ_TZ_02_TAN3_EF394358 GCGAGAGCGTCAGTGTTGAAAGGAGATAAGCTTGATACATGGGAATCTATAAGGCTTAAATCCAGAGGCAGGAAGAAATATTTAATAAAACATCTAGTATGGGCCGGAAGCGAGCTGCAGCGCTTCGCGATGAATCCCGGTCTCATGGAGAACGTAGAAGGTTGTTGGAAAATCATCCTCCAGTTACAACCTTCAGTAGACATCGGTTCTCCAGAAATTATTTCTTTGTTTAACACCATCTGTGTACTTTACTGCGTACACGCAGGAGAAAAAGTACAAGACACGGAAGAAGCAGTTAGTAGAGTATACCCAATTATAACTGATGCACAGGGAATCGCAAGGCATCAGCCTCTTTCACCTAGAACTCTCAATGCC…
	CPZ_TZ_02_TAN3_1_DQ374658 GCGAGAGCGTCAGTGTTGAAAGGAGATAAGCTTGATACATGGGAATCTATAAGGCTTAAATCCAGAGGCAGGAAGAAATATTTAATAAAACATCTAGTATGGGCCGGAAGCGAGCTGCAGCGCTTCGCGATGAATCCCGGTCTCATGGAGAACGTAGAAGGTTGTTGGAAAATCATCCTCCAGTTACAACCTTCAGTAGACATCGGTTCTCCAGAAATTATTTCTTTGTTTAACACCATCTGTGTACTTTACTGCGTACACGCAGGAGAAAAAGTACAAGACACGGAAGAAGCAGTTAGTAGAGTATACCCAATTATAACTGATGCACAGGGAATCGCAAGGCATCAGCCTCTTTCACCTAGAACTCTCAATG…
	CPZ_TZ_01_TAN2_EF394357 GCGAGAGCGTCAGTGTTGAGAGGGGATAAGCTTGATACATGGGAATCTATAAGGCTTAAACCCAGAGGCAGGAAGAAATATTTAATAAAACATCTAGTATGGGCCGGAAGCGAGCTGCAACGTTTCGCGATGAATCCCGGTCTCATGGAGAACGTAGAAGGTTGTTGGAAAATCATCCTCCAGTTACAACCTTCAGTAGACATAGGTTCTCCAGAAATTATTTCTCTGTTTAACACCATCTGTGTACTTTACTGCGTACACGCAGGAGAAAAAGTACATGACACGGAAGAAGCAGTTAGTAGATTATACCCAATAATAACTGATGCGCAGGGAGTCGCAAGGCATCAGCCTCTTTCACCTAGAACTCTCAATGCC…
	CPZ_TZ_01_TAN2_69_DQ374657 GCGAGAGCGTCAGTGTTGAGAGGGGATAAGCTTGATACATGGGAATCTATAAGGCTTAAACCCAGAGGCAGGAAGAAATATTTAATAAAACATCTAGTATGGGCCGGAAGCGAGCTGCAACGTTTCGCGATGAATCCCGGTCTCATGGAGAACGTAGAAGGTTGTTGGAAAATCATCCTCCAGTTACAACCTTCAGTAGACATAGGTTCTCCAGAAATTATTTCTCTGTTTAACACCATCTGTGTACTTTACTGCGTACACGCAGGAGAAAAAGTACATGACACGGAAGAAGCAGTTAGTAGATTATACCCAATAATAACTGATGCGCAGGGAGTCGCAAGGCATCAGCCTCTTTCACCTAGAACTCTCAAT…
	CPZ_CM_98_CAM3_AF115393 GCGAGAGCGTCAGTATTAACAGGGGGACGATTAGATGCTTGGGAAAAAATTAGGCTAAGGCCAGGGGGAAAGAAAAAATATATGATGAAACATTTAGTATGGGCAAGCAGAGAGCTGGACAGATTCGCTTGTAACCCTGGTCTAATGGAAACGGCAGAAGGATGTGAGCAGTTATTAAGGCAATTAGAACCAGCTCTCAAGACAGGATCAGAAGGCCTGCGATCGCTTTTTAATACTCTAGCAGTGCTTTGGTGTGTTCATAAGAGAATTTCAGTAGAGGACACACAGCAGGCTTTAAGTAGAAACTACCCAGTAGTACAGAATGCACAAGGACAGCTAGTGCATCAGCCCATGTCACCCAGGACCTTAAATGCT…
	CPZ_CD_90_ANT_U42720 GCGGGGGCGTCTGTTTTGAGGGGAGAGAAGCTAGATACATGGGAAAGTATCAGGCTTCGGCCCGGTGGCAAGAAAAAGTACATGATAAAACATCTGGTTTGGGCAAGATCGGAGCTGCAGCGTTTTGCGCTCAGCTCCTCCCTTCTAGAAACATCAGAAGGTTGTGAAAAGGCTATCCATCAATTGAGCCCTTCCATAGAAATAAGATCCCCTGAAATAATATCTTTGTTTAACACCATTTGTGTTCTGTGGTGCGTACATAAAGGGGAAAAGATAAAAGACACAGAACAAGCCGTTGGGAGAAATTACCCCATCATAGTGGATGCAGGAGGAATAGCAAGGCATCAGCCACTGACACCAAGAACCTTAAATGCCTGG…
	CPZ_GA_88_GAB2_AF382828 GCGAGAGCGTCTATATTAACCGGCGGGCGATTAGATGCCTGGGAGAAAATTAGGCTCAGACCAGGGGGAAGGAAAAGATACATGATGAAACATATAGTATGGGCAAGCAGGGAGCTGGAAAGATTCGCTTGTGACCCTGGTCTAATGGAAACAAAAGAAGGCTGTTATCAGTTATTGAAACAGCTAGAACCAGCTCTTAAAACAGGATCAGAAGGATTACGGTCCTTATTTAATACTTTGGCTGTGTTATGGTGTGTTCATGCTAGAATAGAAGTAGAAGATACACAGCAAGCCTTAAGCAGAAATTACCCAGTGGTGCAGAATGCACAGGGACAGATGATACATCAGGCCATGTCACCCAGAACTTTAAGTGCC…
;
End;
