# Supplementary material for: Dating the Age of the SIV Lineages That Gave Rise to HIV-1 and HIV-2
Source: PLoS Comput Biol. 2009 May 1;5(5):e1000377. doi: 10.1371/journal.pcbi.1000377 (PMC2669881; doi:10.1371/journal.pcbi.1000377)
Supplement: Dataset S5 — SIVcpz/HIV-1 pol nexus alignment. (0.15 MB TXT) [file pcbi.1000377.s005.txt]

#NEXUS
Begin DATA;
	Dimensions ntax=179 nchar=801;
	Format datatype=NUCLEOTIDE gap=-;
	Matrix
	[ 1 11 21 31 41 51 61 71 81 91 101 111 121 131 141 151 161 171 181 191 201 211 221 231 241 251 261 271 281 291 301 311 321 331 341 351 361 371 381 391 401 411 421 431 441 451 461 471 481 491 501 511 521 531 541 551 561 571 581 591 601 611 621 631 641 651 661 671 681 691 701 711 721 731 741 751 761 771 781 791 801 ]
	[ | | | | | | | | | | | | | | | | | | | | | | | | | | | | | | | | | | | | | | | | | | | | | | | | | | | | | | | | | | | | | | | | | | | | | | | | | | | | | | | | | ]
	A_ZA_04_04ZASK162B1_DQ396400 TTAGATGGGATAGACAAGGCTCAAGAAGACCATGACAAGTATCACAGCAATTGGAGGACAATGGCTAGTGATTTCAACCTGCCGCCTATAGTAGCAAAGGAAATAGTAGCAAGCTGTGATAAATGTCAACTAAAAGGGGAAGCCATGCATGGACAAGTAGACTGTAGTCCAGGGATATGGCAATTAGATTGCACACACCTAGAAGGAAAAATAATCCTGGTAGCAGTCCATGTAGCCAGTGGCTATATAGAGGCAGAAGTTATCCCAGCAGAAACAGGACAGGAAACAGCATACTTTCTGTTAAAATTAGCAGCAAGATGGCCAGTAAGGGTAATACACACAGACAATGGCAGCAACTTCACCAGTGCTG…
	A_SN_96_DDJ360_AY521630 TTAGATGGGATAGATAAGGCTCAAGAAGAACATGAAAGATATCACAGCAACTGGAGAACAATGGCTAGTGACTTTAATCTGCCACCTATAGTAGCGAAGGAAATAGTAGCCAGCTGTGATAAATGTCAACTAAAAGGGGAAGCCATGCATGGACAAGTAGACTGTAGTCCAGGAATATGGCAATTAGATTGCACACATCTAGAAGGAAAAGTCATTATAGTAGCAGTCCATGTAGCCAGTGGCTATATAGAAGCAGAAGTTATCCCAGCAGAAACAGGACAGGAAACAGCATACTTCCTGCTAAAATTAGCAGGAAGATGGCCAGTAAAAGTAATACACACAGACAATGGCAGCAACTTCACCAGTGCTGCAATG…
	A_CD_97_97CD_KCC2_AM000053 TTAGATGGGATAGACAAAGCTCAAGAAGAACATGAAAGATATCACAGCAATTGGAGAACAATGGCTAGTGATTTTAATCTGCCACCTGTAGTAGCAAAAGAAATAGTAGCTAGCTGTGATAAATGTCAGCTAAAAGGGGAAGCCATGCATGGACAAGTAGACTGTAGTCCAGGAATATGGCAATTAGACTGCACACATCTAGAAGGAAAAGTTATCTTGGTAGCAGTCCATGTAGCCAGTGGCTATATAGAAGCAGAAGTTATCCCAGCAGAAACAGGACAGGAGACAGCATACTTTATACTAAAATTAGCAGGAAGATGGCCAGTAAAAGTAATACATACAGACAATGGCAGTAATTTCACCAGCACTGCA…
	A_KE_00_KNH1199_AF457067 TTAGATGGGATAGATAAAGCTCAAGAAGAACATGAAAGATATCACAGCAATTGGAGAGCAATGGCTAGTGATTTTAATTTGCCACCTATAGTAGCAAAGGAGATAGTAGCCAGCTGTGATAAATGTCAGCTAAAAGGGGAAGCCATGCATGGACAAGTAGACTGCAGTCCAGGGATATGGCAATTAGATTGCACACATCTAGAAGGAAAAGTAATACTGGTAGCAGTTCATGTAGCCAGTGGCTATATGGAAGCAGAAGTTATCCCAGCAGAAACAGGACAAGAGACAGCATACTTTATACTAAAACTAGCAGGAAGATGGCCAGTAAAAGTAGTACACACAGACAATGGCAGCAATTTCACCAGTGCTGCAGT…
	A_KE_00_NKU3005_AF457089 TTAGATGGGATAGATAAAGCTCAAGAAGAACATGAAAGATATCACAGCAATTGGAGAACAATGGCTAGTGATTTTAATCTGCCACCTATAGTAGCAAAGGAAATAGTAGCCAGCTGTGATAAATGTCAGCTAAAAGGGGAAGCCATGCATGGACAAGTAGACTGCAGTCCAGGGATATGGCAATTAGATTGCACACATCTAGAAGGAAAAGTAATTCTGGTAGCAGTCCATGTAGCCAGTGGCTATATAGAAGCAGAAGTTATCCCAGCAGAAACAGGACAAGAAGCAGCATACTTTCTACTAAAGTTAGCAGGAAGATGGCCAGTAAAAGTAGTACACACGGACAATGGCAGCAATTTCACCAGTGCTGCATT…
	A_UA_01_01UADN121_DQ823358 TTAGATGGAATAGATAAGGCTCAAGAAGAACATGAAAAATATCACAGCAATTGGAGAGCAATGGCTAGTGATTTTAATCTGCCACCTGTAATAGCAAAGGAAATAGTAGCCAGCTGTGATAAATGTCAACTAAAAGGGGAAGCTATGCATGGACAGGTAGACTGTAGTCCAGGGATATGGCAATTAGATTGCACACATCTAGAAGGAAAAGTAATCATAGTGGCAGTCCATGTAGCCAGTGGCTATATAGAAGCAGAAGTTATCCCAGCAGAAACAGGACAGGAGACAGCATACTTTCTGCTAAAACTAGCAGGAAGATGGCCAGTAAAAGTAGTACACACAGATAATGGCCCCAATTTCACCAGCAGTGCA…
	A_UA_01_01UAPol293_DQ823359 TTAGAAGGGATAGATAAGGCTCAAGAAGATCATGAAAAATATCACAGCAATTGGAAAACAATGGCTAGTGATTTTAATCTGCCACCTATAGTAGCAAAGGAAATAGTAGCCAGCTGTGATAAATGTCAACTAAAAGGGGAAGCTATGCATGGACAGGTAGACTGTAGCCCAGGGATATGGCAATTAGATTGCACACATCTAGAAGGAAAAGTAATCATAGTAGCAGTCCATGTAGCCAGTGGCTATATAGAAGCAGAAGTTATCCCAGCAGAAACAGGACAGGAGACAGCATACTTTCTGCTAAAATTAGCAGGAAGATGGCCAGTAAAAGTAGTACACACAGATAATGGCCCCAATTTCACCAGCAGTGC…
	A_UZ_02_02UZ0659_AY829209 TTAGAAGGGATAGATAAGGCTCAAGAAGAACATGAAAAATATCACAGCAATTGGAAAGCAATGGCTAGTGATTTTAATCTGCCACCTATAGTAGCAAAGGAAATAGTAGCCAGCTGTGATAAATGTCAATTAAAAGGGGAAGCTATGCATGGACAGGTAGACTGTAGTCCAGGGATATGGCAATTAGACTGCACACATCTAGAAGGAAAAGTAATCATGGTAGCAGTCCATGTAGCCAGTGGCTATATAGAAGCAGAAGTTATCCCAGCAGAAACAGGACAGGAGACAGCATACTTTCTGCTAAAATTAGCAGGAAGATGGCCAGTAAAAGTAGTACACACAGATAATGGCCCCAATTTCACCAGCAGTGCAG…
	A_UZ_02_02UZ652_AY829203 TTAGAAGGGATAGATAAGGCTCAAGAAGAACATGAAAAATATCACAGCAATTGGAAAGCAATGGCTAGTGATTTTAATCTGCCACCTATAGTAGCAAAGGAAATAGTAGCCAGCTGTGATAAATGTCAATTAAAAGGGAAAGCTATGTATGGACAGGTAGACTGTAGTCCAGGGATATGGCAATTAGATTGCACACATCTAGAAGGAAAAGTAATCATGGTAGCAGTCCATGTAGCCAGTGGCTATATAGAAGCAGAAGTTATCCCAGCAGAAACAGGACAGGAGACAGCATACTTTCTGCTAAAATTAGCAGGAAGATGGCCAGTAAAAGTAGTACACACAGATAATGGCCCCAATTTCACCAGCAGTGCAGT…
	A_RU_03_03RU20_06_13_AY500393 TTAGAAGGGATAGATAAGGCTCAAGAAGAACATGAAAAATATCACAGCAATTGGAAAGCAATGGCTAGTGATTTTAATCTGCCACCTATAGTAGCAAAGGAAATAGTAGCCAGCTGTGATAAATGTCAATTAAAAGGGGAAGCTATGCATGGACAGGTAGACTGTAGTCCAGGGATATGGCAATTAGATTGCACACATCTAGAAGGAAAAGTAATCATAGTAGCAGTCCATGTAGCCAGTGGCTATATAGAAGCAGAAGTTATCCCAGCAGAAACAGGACAGGAGACAGCATACTTTCTGCTAAAATTAGCAGGAAGATGGCCAGTAAAAGTAGTACACACAGATAATGGCCCCAATTTCACCAGCAGT…
	A_UG_85_U455_M62320 TTAGATGGGATAGATAAGGCTCAAGAGGACCATGAAAAATATCACTGCAACTGGAGAGCAATGGCTAGTGATTTTAATCTGCCACCTGTGGTAGCGAAGGAAATAGTAGCCAGCTGTAATAAATGTCAACTAAAAGGGGAAGCCATGCATGGACAAGTAGACTGTAGTCCAGGGATATGGCAATTAGATTGCACACATCTAGAAGGAAAAGTAATCCTAGTAGCAGTCCATGTAGCCAGTGGCTACATAGAAGCAGAAGTTATCCCAGCAGAAACAGGACAGGAGACAGCATACTTTATACTAAAATTAGCAGGAAGATGGCCAGTAAAAGTAATACACACAGACAATGGCAGCAATTTCACCAGCGCTGCAGTTAAAG…
	A_KE_86_ML170_1986_AF539405 TTAGATGGGATAGATAAGGCTCAAGCAGAACATGAAAGATATCACAGCAATTGGAGAGCAATGGCTAGTGATTTTAATCTGCCACCTATAGTAGCAAAGGAAATAGTAGCCAGCTGTGATAAATGTCAGCTAAAAGGGGAAGCCATGCATGGACAAGTAGACTGCAGTCCAGGGATATGGCAATTAGATTGCACACATCTAGAAGGAAAAGTAATTCTGGTGGCAGTTCATGTAGCCAGTGGCTATATAGAAGCAGAAGTTATCCCAGCAGAAACAGGACAAGAGACAGCATACTTTCTACTAAAGTTAGCAGGAAGATGGCCAGTAAAAGTAGTACACACAGACAATGGCAGCAATTTCACCAGCGCTGC…
	A_UG_92_92UG037_AB253429 TTAGATGGGATAGATAAAGCTCAAGAAGAACATGAAAGATATCACAGCAATTGGAGAGCAATGGCTAGTGATTTTAATCTGCCACCTATAGTAGCAAAGGAAATAGTAGCCAGCTGTGATAAATGTCAGCTAAAAGGGGAAGCCATGCATGGACAAGTAGACTGTAGCCCAGGGATATGGCAATTAGATTGTACACATCTAGAAGGAAAAGTAATTCTGGTAGCAGTCCATGTGGCTAGTGGCTACATAGAAGCAGAAGTTATTCCAGCAGAAACAGGACAGGAGACAGCATACTTTCTACTAAAGCTAGCAGGAAGATGGCCAGTAAAAGTAGTACACACAGACAATGGCAGCAATTTCACCAGCGCTGCAGT…
	A_UG_92_UG029_AB098333 TTAGATGGGATAGATAAAGCTCAAGAAGAACATGAAAGATATCACAGCAATTGGAGAACTATGGCTAGTGATTTTAATCTGCCACCTGTAATAGCAAAGGAAATAGTAGCCAGCTGTGATAAATGTCAATTAAAAGGGGAAGCCATGCATGGACAAGTGGATTGTAGTCCAGGGATGTGGCAATTAGATTGCACACATCTAGAAGGAAAAGTAATCTTGGTAGCAGTCCATGTAGCCAGTGGCTATATAGAAGCAGAAGTTATCCCAGCAGAAACAGGACAGGAGACAGCATACTTTCTGCTAAAATTAGCAGGAAGATGGCCAGTAAAAATGGTACACACAGACAATGGCAGTAATTTCACCAGCGCTGCATTTA…
	A_RW_93_93RW037A_AB287379 TTAGATGGGATAGATAGGGCTCAAGAAGATCATGAAAAATATCACAGTAATTGGAGAACAATGGCTAGTGATTTTAATATACCACCTGTAGTAGCAAAGGAAATAATAGCCAGCTGTGATAAATGTCAACTAAAAGGGGAAGCCATGCATGGACAAGTGGACTGTAGTCCAGGGATATGGCAATTAGATTGCACACATCTAGAAGGAAAAGTAATCCTGGTAGCAGTCCATGTAGCCAGTGGCTATATAGAAGCAGAAGTTATCCCAGGAGAAACAGGACAGGAGACAGCATACTTTATACTAAAATTAGCAGGAAGATGGCCAGTAAAAGTAGTACACACAGACAATGGAAGCAATTTCACCAGTGCTGCAG…
	A_RW_93_93RW_024_AY713406 TTAGATGGGATAGATAAAGCTCAAGAAGAACATGAAAGATATCACAGTAATTGGAGAACAATGGCTAGTGATTTTAATCTGCCACCTGTAGTAGCAAAAGAAATAGTAGCCAGCTGTGATAAATGTCAGCTAAAAGGGGAAGCCATGCATGGACAAGTAGACTGCAGTCCAGGGATATGGCAATTAGATTGCACACATCTAGAAGGAAAAGTAATTCTAGTAGCAGTCCATGTAGCCAGTGGCTATATAGAAGCAGAAGTTATCCCAGCAGAAACAGGACAAGAGACAGCCTACTTTCTACTAAAATTAGCAGGCAGATGGCCAGTAAAAGTAGTACACACAGACAATGGTAGCAATTTCACCAGCGCTGCAG…
	A_SE_94_SE7253_AF069670 TTAGATGGGATAGATAAAGCTCAAGAAGAGCATGAAAGATATCACAGCAACTGGAGAGCAATGGCTAGTGATTTTAATCTGCCACCTGTAATAGCAAAGGAAATAGTAGCCAGCTGTGATAAATGCCAGCTAAAAGGGGAAGCCATGCATGGACAAGTAGACTGCAGTCCAGGGATATGGCAACTAGATTGCACACATCTAGAAGGAAAAGTAATTCTGGTAGCAGTCCATGTGGCCAGTGGCTATATAGAAGCAGAAGTTATTCCAGCAGAAACAGGACAGGAGACAGCATACTTTCTACTAAAATTAGCAGGAAGATGGCCAGTAAAAATAGTACACACAGATAATGGCAGCAATTTCACCAGCGCTGCATTT…
	A_SE_94_SE7535_AF069671 TTAGATGGAATAGATAAAGCTCAAGAAGAACATGAAAGATATCACAGTAATTGGAGAACAATGGCTAGTGATTTTAATCTGCCACCCATAGTAGCAAAGGAAATAGTAGCCAGCTGTGATAAATGTCAGCTAAAAGGGGAAGCCATGCATGGACAAGTAGACTGCAGTCCAGGGATATGGCAATTAGATTGCACGCATCTAGAAGGAAAAGTAATTCTGGTAGCAGTCCATGTAGCCAGTGGCTATATAGAAGCAGAAGTCATTCCAGCAGAAACAGGACAAGAGACAGCATATTTTATACTAAAATTAGCAGGAAGATGGCCAGTAAAAGTAATACACACAGACAATGGCAGCAATTTCACCAGCGCTGCAGTT…
	A_SE_95_SE8891_AF069673 TTAGATGGGATAGATAAGGCTCAAGAAGAACATGAAAGATATCACAGTAATTGGAGAACAATGGCTAGTGATTTTAATCTGCCCCCTATAGTAGCAAAGGAAATAGTAGCCAGCTGTGATAAATGTCAACTAAAAGGGGAAGCCATGCATGGACAAGTAGACTGTAGTCCAGGGATGTGGCAATTAGATTGCACACATCTAGAAGGAAAAGTAATTCTGGTAGCAGTCCATGTAGCCAGTGGCTATATAGAAGCAGAAGTGATCCCAGCAGAAACAGGACAGGAAACAGCATACTTTCTGCTAAAATTAGCAGGAAGATGGCCAGTAAAAGTAGTACACACAGACAATGGCAGCAATTTCACCAGCGCTGCATTT…
	A_SE_95_UGSE8131_AF107771 TTAGATGGGATAGATAAAGCTCAAGAAGAACATGAAAGATATCACAGCAATTGGAGAACAATGGCTAGTGATTTTAATCTGCCACCTATAGTAGCAAAGGAAATAGTAGCCAGCTGTGATAAATGTCAGCTAAAAGGGGAAGCCATGCATGGACAAGTAGACTGCAGCCCAGGAATATGGCAATTAGATTGCACACATCTAGAAGGAAAAGTAATTCTGGTAGCAGTCCATGTAGCCAGTGGCTATATAGAAGCAGAAGTTATCCCAGCAGAAACAGGACAGGAGGCAGCATACTTTCTACTAAAATTAGCAGGAAGATGGCCAGTAAAAGTAGTACACACAGACAATGGCAGCAATTTCACCAGCGCTGCAT…
	A_UG_98_98UG57136_AF484509 TTAGATGGGATAGATAAGGCTCAAGAAGAACATGAAAGATATCACAGCAATTGGAGAGCAATGGCTAGTGATTTTAATCTGCCACCTATAGTAGCAAAGGAAATAGTAGCCAGCTGTGATAAATGTCAACTAAAAGGGGAAGCCATGCATGGACAGGTAGACTGTAGTCCAGGGATGTGGCAATTAGATTGCACACATTTAGAAGGGAAAGTAATTCTGGTAGCAGTCCATGTAGCCAGTGGCTATATAGAAGCAGAAGTTATCCCAGCAGAAACAGGGCAGGAGGCAGCATACTTTTTGCTAAAATTAGCAGGAGGATGGCCAGTAAAAGTAGTACACACAGACAATGGCAGCAATTTTACCAGCGCTGCA…
	A_UG_98_98UG57142_AF484512 TTAGATGGGATAGATAAAGCTCAAGAAGAACATGAAAAATATCACAGCAATTGGAGAACAATGGTTAGTGATTTTAATCTGCCACCTATAGTAGCAAAGGAAATAGTAGCCAGCTGTGATAAATGTCAGCTAAAAGGGGAAGCCATGCATGGACAAGTAGACTGCAGTCCAGGGATATGGCAATTAGATTGCACACATCTAGAAGGAAAAGTAATTATGGTAGCAGTTCATGTAGCCAGTGGCTATATAGAAGCAGAAGTTATCCCAGCAGAAACAGGACAAGAAACAGCATATTTTCTACTAAAATTAGCAGGAAGATGGCCAGTAAAAGTAGTACACACAGACAATGGCAGCAATTTCACCAGCGCTGCA…
	A_KE_99_KNH1088_AF457063 TTAGATGGGATAGATAAAGCTCAAGAAGAACATGAAAGATATCACAGCAATTGGAAAGCAATGGCTAGTGATTTTAATTTGCCACCTATAGTAGCAAAGGAAATAGTAGCCAGCTGTGATAAATGCCAGCTAAAAGGGGAAGCCATACATGGACAGGTAGACTGCAGCCCAGGGATGTGGCAATTAGATTGCACACATCTAGAAGGAAAAGTAATTCTGGTAGCAGTCCATGTAGCCAGTGGCTATATAGAAGCAGAAGTTATCCCAGCAGAAACAGGACAGGAGACAGCATATTTTCTACTAAAATTAGCAGGAAGATGGCCAGTAAAAGTAGTACACACAGACAATGGCAGCAATTTCACCAGCACTGCATT…
	A_UG_99_99UGA07072_AF484478 TTAGATGGGATAGATAAGGCTCAAGAAGAACATGAAAGATATCACAGCAATTGGAGAACAATGGCTAGTGATTTTAATCTGCCACCTATAGTAGCAAAGGAAATAGTAGCCAGCTGTGATAAATGTCAACTAAAAGGGGAAGCCATGCATGGACAAGTAGACTGTAGCCCAGGGATGTGGCAATTAGATTGCACACATCTAGAAGGAAAAGTGATTCTGGTAGCAGTCCATGTAGCCAGTGGCTATATAGAAGCAGAAGTTATCCCAGCAGAAACAGGACAGGAGACAGCATACTTTCTACTAAAATTAGCAGGAAGGTGGCCAGTAAAAGTAGTACACACAGACAATGGCCCCAATTTCACCAGCGCTGC…
	A_CD_97_97CDKS10_AF286241 TTAGATGGAATAGATAAAGCTCAAGAAGAACATGAAAGATATCACAGCAATTGGAGAGCCATGGCTCATGACTTTAATCTGCCACCTATAGTAGCAAAAGAAATAGTAGCTAGTTGTGACAAATGTCAGCTAAAAGGGGAAGCCATGCATGGACAAGTAGACTGTAGCCCAGGAATATGGCAACTAGATTGCACACATCTAGAAGGAAAAGTTATCCTGGTAGCAGTCCATGTAGCCAGTGGCTATATAGAAGCAGAAGTCATTCCAGCAGAAACAGGACAGGAAACAGCATACTTTATATTAAAACTAGCAGGAAGATGGCCAGTAAAAGTAATACATACTGACAATGGGTCCAATTTCACCAGTGCAACAG…
	B_AR_00_ARMS008_AY037269 TTAGATGGAATAGACAAGGCCCAAGAAGAACATGAGAAATATCACAGTAATTGGAGAGCAATGGCTAGTGATTTTAACCTGCCACCTGTGGTGGCAAAAGAAATAGTAGCCAGCTGTGATAAATGTCAGCTAAAAGGGGAAGCCATGCATGGACAAGTAGACTGTAGCCCAGGAATATGGCAGCTAGATTGTACACACTTAGAAGGAAAAATTATCCTGGTAGCAGTTCATGTAGCCAGTGGATATATAGAAGCAGAAGTTATTCCAGCAGAGACAGGGCAAGAAACAGCATACTTCATCTTAAAATTAGCAGGAAGATGGCCAGTGAAAACAATACATACAGACAATGGTCCCAATTTCACCAGTACTACTGT…
	B_US_00_14294_01_DQ853436 TTGGATGGAATAGATAAGGCACAAGAAGAACATGAGAAATATCACAGTAATTGGAGAGCAATGGCTGGTGATTTTAACCTGCCACCTATAGTAGCAAAAGAGATAGTAGCCTGCTGTGATAAATGTCAACTAAAAGGAGAAGCCATACATGGACAAGTAGACTGTAGTCCAGGAATATGGCAACTAGACTGTACACATTTAGAAGGAAAAATTATCATAGTAGCAGTTCATGTAGCCAGTGGATATATAGAAGCAGAAGTTATTCCAGCAGAGACAGGGCAGGAAACAGCATACTTTCTTTTAAAATTAGCAGGAAGATGGCCAGTAAAAACAATACATACAGACAATGGCAGCAATTTCACCAGTACTGCGG…
	B_CO_01_PCM034_AY561238 TTAGATGGGATAGATAAGGCCCAAGAAGAGCATGAAAAATATCATAGTAATTGGAGAGCAATGGCTAGTGATTTTAACCTGCCACCTATAGTAGCAAAAGAAATAGTAGCCAGCTGTGATAAATGTCAGCTAAAAGGAGAAGCCATGCATGGACAAGTAGACTGTAGTCCAGGAATATGGCAACTGGATTGTACACATTTAGAAAGGAAAGTTATCCTGGTAGCAGTTCATGTAGCCAGTGGATATATAGAAGCAGAAGTTATTCCAGCAGAGACAGGRCAAGAAACAGCATACTTTCTCCTAAAACTAGCAGGAAGATGGCCAGTAAGAACAGTACATACAGACAATGGCAGCAATTTTACCAGTACTGTAGTG…
	B_CO_01_PCM074_AY561240 TTAGATGGAATAGATAAGGCACAAAAAGATCATGAGAAATATCACAGTAATTGGAGAGCAATGGCCAGTGATTTTAACCTACCACCTATAGTAGCAAAAGAAATAGTAGCCAGCTGTGATAAATGTCAGCTAAAAGGGGAAGCCATGCATGGACAAGTAGACTGTAGTCCAGGAATATGGCAACTAGATTGTACACATTTAGAAGAGAAAATTATCCTGGTAGCAGTTCATGTAGCCAGTGGATATATAAAAGCAGAAGTTATTCCAGCAGAAACAGGGCAGGAAACAGCATACTTCCTCTTAAAATTAGCAGCAAGGTGGCCAGTAAAAACAATACATACAGACAATGGCAGAAATTTCACCAGTACTACAGTT…
	B_BR_02_02BR013_DQ358810 TTAGATGGAATAGATAAGGCCCAAGAAGAACATGAGAAATATCACAGTAATTGGAGAGCAATGGCTAGTGATTTTAACCTGCCACCTATAGTAGCAAAAGAAATAGTAGCCAGCTGTGATAAATGTCAGCTAAAAGGAGAAGCCATGCATGGACAAGTAGACTGTAGTCCAGGAATATGGCAGCTAGATTGTACACACTTAGAAGGAAAAATTATCCTGGTAGCAGTTCATGTAGCCAGTGGATATATAGAAGCAGAAGTTATCCCAGCAGAGACAGGGCAAGAAACAGCATACTTTCTCTTAAAATTAGCAGGAAGATGGCCAGTAAAAACAATACATACAGACAATGGCAGCAATTTCACCAGTACTACAGT…
	B_CN_02_02HNsq4_DQ007902 TTAGATGGAATAGATAAGGCCCAAGAAGAACATGAGAAATATCACAGTAACTGGAGAGCAATGGCTAGTGATTTTAACCTACCACCTGTGGTAGCAAAAGAAATAGTAGCCAGCTGTGATAAATGTCAGCTAAAAGGAGAAGCCATGCATGGACAAGTAGACTGTAGCCCAGGAATATGGCAACTAGATTGTACACATGTAGAAGGACAAATTATCCTGGTAGCAGTTCATGTAGCCAGTGGATATATAGAAGCAGAAATTATTCCAACAGAGACAGGGCAGGAAACAGCATACTTTATCCTAAAGTTAGCAGGAAGATGGCCAGTGAAAGCAATACATACAGACAATGGCAGAAATTTTACCAGTAATGCGGT…
	B_AR_03_03AR137681_DQ383748 TTGGATGGAATAGATAAGGCCCAAGAGGAACATGAGAAATATCACAGTAACTGGAGAGCAATGGCCAGTGATTTTAACCTGCCACCTGTAGTAGCAAAAGAAATAGTAGCCAGCTGTGATAAATGTCAGCTAAAAGGAGAAGCCATGCATGGGCAAGTAGACTGTAGCCCAGGAATATGGCAACTAGATTGTACACATTTAGAAGGAAAAGTTATCCTGGTAGCAGTTCATGTAGCCAGTGGATATATAGAAGCAGAGGTTATTCCAGCAGAGACAGGGCAGGAAACAGCATATTTTCTCTTAAAATTAGCAGCAAGATGGCCAGTACAAGCAATACATACAGACAATGGCAGCAACTTCACCAGTAATGC…
	B_AR_03_03AR138910_DQ383749 TTAGATGGAATAGAAAAGGCCCAAGATGAACATGAAAAGTATCACAGTAATTGGAGAGCAATGGCCAGTGAATTTAACCTGCCGCCTGTAGTAGCAAAAGAAATAGTAGCCAGCTGTGATAAATGTCAGCTAAAAGGAGAAGCCATGCATGGACAAGTGGACTGTAGTCCAGGAATATGGCAACTAGATTGCACACATTTAGAAGGAAAAGTTATCCTAGTAGCAGTCCATGTAGCCAGTGGATATATAGAAGCAGAAGTCATCCCAGCAGAGACAGGGCAGGAAACAGCATACTTTATCTTAAAATTAGCAGGAAGATGGCCTGTAAAAATAATACATACAGACAATGGCCCCAATTTCATCAGTGCTGC…
	B_RU_04_04RU129005_AY751406 TTAGATGGAATAGATAAGGCCCARGAAGAACATGAGAAATATCACAGTAATTGGAGAGCAATGGCTRGTGAYTTYAACCTGCCACCTGTGGTAGCAAAAGAAATAGTAGCCAGCTGTGATAAATGTCAGCTMAAAGGAGAAGCCATRCATGGACAAGTAGACTGTAGTCCAGGAATATGGCAACTAGATTGTACACATTTAGAAGGAAAAATTATCCTAGTAGCAGTTCATGTKGCCAGTGGATATATAGAAGCAGAAGTTATTCCAGCAGAGACAGGGCAGGAAACAGCATACTTTATCTTAAAATTAGCAGGAAGATGGCCAGTAAAAACAATACATACAGACAATGGTAGCAATTTCACCAGTAATGY…
	B_RU_04_04RU139089_AY751407 TTAGATGGAATAGATAAAGCCCAAGAAGATCATGAGAAATATCACAGTAACTGGAAAGCAATGGCTAGTGATTTTAACCTGCCACCTRTAGTAGCAAAAGAAATAGTAGCCARCTGTGATAAATGTCARTTAAAAGGAGAAGCCATGCATGGACAAGTAGACTGTAGTCCAGGAATATGGCAACTAGATTGTACACATTTGGAAGGAAAAATTATCCTGGTAGCAGTTCATGTAGCYAGTGGATATATAGAAGCAGAAGTTATCCCAGCAGAGACAGGGCAAGAAACAGCATACTTTATCTTAAAATTAGCAGGAAGATGGCCAGTTAAAACGATACATACAGACAATGGCAGCAATTTCATCAGCGCCAC…
	B_JP_05_DR6538_AB287363 TTGGATGGAATAGATAAGGCCCAAGAAGAACATGAGAAATATCACAGTAATTGGAGAGCAATGGCCAGTGATTTTAACCTGCCACCTGTGGTAGCAAAAGAAATAGTAGCCAGCTGTGATAAATGCCAGATAAAAGGAGAAGCCATGCATGGACAAGTAGACTGTAGCCCAGGAATCTGGCAACTAGATTGTACACATTTAGAAGGGAAAATTATCCTGGTAGCAGTTCATGTAGCCAGTGGATATATAGAAGCAGAAGTCATTCCAGCAGAAACAGGGCAGGAAACAGCATACTTTCTCTTAAAATTAGCAGGAAGATGGCCAGTAAAAACAGTACATACAGACAATGGCAGCAACTTCACCAGCACTACGGTT…
	B_JP_05_DR7065_AB287368 TTGGATGGAATAGATAAAGCCCAAGAAGAACATGAGAAATATCACAATAATTGGAGAGCAATGGCTAGTGATTTTAACCTGCCACCTATAGTAGCAAAAGAAATAGTAGCCAGCTGTGATAAATGTCAGCTAAAAGGAGAAGCCATGCATGGACAAGTAGACTGTAGCCCAGGAATATGGCAACTAGACTGTACACATTTAGAAGGAAAAGTTATTCTAGTAGCAGTCCATGTAGCCAGTGGCTATATAGAAGCAGAAGTTATTCCAGCAGAGACAGGGCAGGAAACAGCATACTTTCTCTTAAAATTAGCAGGAAGATGGCCAGTAAAAGTAATACATACAGACAATGGCAGCAATTTCACCAGTAGCGCGGTT…
	B_FR_83_HXB2_LAI_IIIB_BRU_K03455 TTAGATGGAATAGATAAGGCCCAAGATGAACATGAGAAATATCACAGTAATTGGAGAGCAATGGCTAGTGATTTTAACCTGCCACCTGTAGTAGCAAAAGAAATAGTAGCCAGCTGTGATAAATGTCAGCTAAAAGGAGAAGCCATGCATGGACAAGTAGACTGTAGTCCAGGAATATGGCAACTAGATTGTACACATTTAGAAGGAAAAGTTATCCTGGTAGCAGTTCATGTAGCCAGTGGATATATAGAAGCAGAAGTTATTCCAGCAGAAACAGGGCAGGAAACAGCATATTTTCTTTTAAAATTAGCAGGAAGATGGCCAGTAAAAACAATACATACTGACAATGGCAGCAATTTCACCGGT…
	B_US_83_5018_83_AY835777 TTAGATGGAATAGATAAGGCCCAAGAAGACCATGAGAAATATCACAGCAATTGGAGAGCAATGGCTAGTGATTTTAACCTGCCACCTATAGTAGCAAAAGAAATAGTAGCCAGCTGTGATAAATGTCAGCTAAAAGGAGAAGCCATGCATGGACAAGTAGACTGTAGTCCAGGAATATGGCAGCTAGATTGTACACATTTAGAAGGAAAAGTTATCCTGGTAGCAGTTCATGTAGCCAGTGGATATATAGAAGCAGAAGTTATTCCAGCAGAGACAGGGCAAGAAACAGCATACTTTCTCTTAAAACTAGCAGGAAGATGGCCAGTAAAAACAATACATACAGACAATGGCGGCAATTTCGTCAGTACTACGGT…
	B_US_84_MNCG_M17449 TTAGATGGAATAGATAAGGCCCAAGAAGACCATGAGAAATATCACAGTAATTGGAGAGCAATGGCTAGTGACTTTAACCTACCACCTATAGTAGCAAAAGAAATAGTAGCCAGCTGTGATAAATGTCAGCTAAAAGGAGAAGCCATGCATGGACAAGTAGACTGTAGTCCAGGAATATGGCAACTAGATTGTACACATTTAGAAGGAAAAGTTATCCTGGTAGCAGTTCATGTAGCCAGTGGATACATAGAAGCAGAAGTTATTCCAGCAGAGACAGGGCAGGAGACAGCATACTTTCTCTTAAAATTAGCAGGAAGATGGCCAGTAAAAACAATACATACAGACAATGGCCCCAATTTCACCAGTACTACGGTTAAGG…
	B_US_84_NY5CG_M38431 TTAGATGGAATAGATAAGGCCCAAGAAGAACATGAGAAATATCACAGTAATTGGAGAGCAATGGCTAGTGATTTTAACCTACCACCTGTAGTAGCAAAAGAAATAGTAGCCAGCTGTGATAAATGTCAGCTAAAAGGAGAAGCCATGCATGGACAAGTAGACTGTAGCCCCGGAATATGGCAGCTAGATTGTACACATTTAGAAGGAAAAGTTATCTTGGTAGCAGTTCATGTGGCCAGTGGATATATAGAAGCAGAAGTAATTCCAGCAGAGACAGGGCAAGAAACAGCATACTTCCTCTTAAAATTAGCAGGAAGATGGCCAGTAAAAACAGTACATACAGACAATGGCAGCAATTTCACCAGTACTACAGTTAAA…
	B_FR_85_pNL43_CS272319 TTAGATGGAATAGATAAGGCCCAAGAAGAACATGAGAAATATCACAGTAATTGGAGAGCAATGGCTAGTGATTTTAACCTACCACCTGTAGTAGCAAAAGAAATAGTAGCCAGCTGTGATAAATGTCAGCTAAAAGGGGAAGCCATGCATGGACAAGTAGACTGTAGCCCAGGAATATGGCAGCTAGATTGTACACATTTAGAAGGAAAAGTTATCTTGGTAGCAGTTCATGTAGCCAGTGGATATATAGAAGCAGAAGTAATTCCAGCAGAGACAGGGCAAGAAACAGCATACTTCCTCTTAAAATTAGCAGGAAGATGGCCAGTAAAAACAGTACATACAGACAATGGCAGCAATTTCACCAGTACTACAGTTA…
	B_US_85_5077_85_AY835769 TTAGATGGAATAGATAAGGCTCAAGAAGAGCATGAGAAATATCACAGTAATTGGAGAGCAATGGCTAATGATTTTAACCTGCCACCTGTAGTAGCAAAAGAAATAGTAGCCAGCTGTGATAAATGTCAGCTAAAAGGAGAAGCCATGCATGGACAAGTAGACTGTAGTCCAGGAATATGGCAACTAGATTGTACACATTTAGAAGGAAAAGTTATCTTGGTAGCAGTTCATGTAGCCAGTGGATATATAGAAGCAGCAGTTATTCCAGCAGAGACAGGGCAGGAAACAGCATACTTTCTCTTAAAATTAGCAGGGAGATGGCCAGTAAAAGCAATACATACAGACAATGGCAGCAATTTCACCAGCACTACAGT…
	B_US_86_AD87_AF004394 TTGGATGGAATAGATAAGGCCCAAGAAGATCATGAGAAATATCACAGTAATTGGAGAGCAATGGCTAGTGATTTTAACCTGCCACCTATAGTAGCAAAAGAGATAGTAGCCAGCTGTGATAAATGTCAGCTAAAAGGAGAAGCCATGCATGGACAAGTAGACTGTAGTCCAGGAATATGGCAACTAGATTGTACACATTTAGAAGGAAAAATTATCCTGGTAGCAGTTCATGTAGCCAGTGGATATATAGAAGCAGAGGTTATTCCAGCAGAGACAGGACAGGAAACAGCATACTTTATCTTAAAATTAGCAGGAAGATGGCCAGTAACAACAATACATACAGACAATGGCACCAATTTCACCAGCACTACGGTTAA…
	B_US_86_YU_02_M93258 TTAGATGGAATAGATAAGGCCCAAGAAGAACATGAGAAATATCACAGTAATTGGAGAGCAATGGCTAGTGATTTTAACCTGCCACCTGTAGTAGCAAAAGAAATAGTAGCCAGCTGTGATAAATGTCAGCTAAAAGGAGAAGCCATGCATGGGCAAGTAGACTGTAGTCCAGGAATATGGCAACTAGATTGTACACATTTAGAAGGAAAAGTTATCCTGGTAGCAGTTCATGTAGCCAGTGGATATATAGAAGCAGAAGTTATTCCAGCAGAGACAGGGCAGGAAACAGCATACTTTCTCTTAAAATTAGCAGGAAGATGGCCAGTAACAACAATACATACAGACAATGGCAGCAATTTCACCAGTGCTACAGTTAAA…
	B_US_87_5113_87_AY835758 TTAGATGGGATAGATAAGGCCCAAGAAGAACATGAGAAATATCACAATAATTGGAGAGCAATGGCTAGTGATTTTAACCTGCCACCTGTAGTAGCAAAAGAAATAGTAGCCAGCTGTGATAAATGTCAACTAAAAGGAGAAGCCATGCATGGACAAGTAGACTGTAGTCCAGGAATATGGCAACTAGATTGTACACATTTAGAAGGAAAAGTTATCTTGGTAGCAGTTCATGTAGCCAGTGGATATATAGAAGCAGAAGTTATTCCAGCAGAGACAGGGCAGGAAACAGCATACTTTCTCTTAAAATTAGCAGGAAGATGGCCAGTAAAAACAATACATACAGACAATGGCAGCAACTTCACCAGTGCTACGGT…
	B_US_87_BC_L02317 TTAGATGGAATAGATAAGGCCCAAGAAGAACATGAGAAATATCACAGTAATTGGAGAGCCATGGCTAGTGATTTTAACTTACCACCTGTAGTAGCAAAAGAAATAGTAGCCAGCTGTGATAAATGTCAGCTAAAAGGAGAAGCCATGCATGGACAAGTAGACTGTAGTCCAGGAATATGGCAACTAGATTGCACACATCTAGAAGGAAAAATTATCCTGGTGGCGGTTCATGTAGCCAGTGGATATATAGAAGCAGAAGTTATTCCAGCAGAGACAGGGCAGGAAACAGCATACTTTCTCTTAAAATTAGCAGGAAGATGGCCAGTAAAAACAATACATACAGACAATGGCAGCAATTTCACCAGTACCACGGTTAAGGCC…
	B_US_88_5160_88_AY835763 TTAGATGGAATAGATAAGGCCCAAGAAGAACATGAGAAATATCACAGTAATTGGAGAGCAATGGCTAGTGATTTTAACCTGCCACCTGTAGTAGCAAAAGAAATAGTAGCCAGCTGTGATAAATGTCAGCTAAAAGGAGAAGCCATGCATGGACAAGTAGACTGTAGTCCAGGAATATGGCAACTAGATTGTACACATTTAGAAGGAAAAGTTATCCTGGTAGCAGTTCATGTAGCCAGTGGATATATAGAAGCAGAAGTTATTCCAGCAGAGACAGGGCAGGAAACAGCATACTTTCTCTTAAAATTAGCAGGAAGATGGCCAGTAAAAACCATACATACAGACAATGGCAGCAATTTCACCAGTACGACGGT…
	B_US_88_WR27_AF286365 TTGGATGGAATAGATAAGGCCCAAGAAGATCATGAGAAATATCACAGTAATTGGAGAGCAATGGCTGGTGAATTTAACCTGCCACCTGTGGTAGCAAAAGAAATAGTAGCCTGCTGTGATAAATGTCAGCTAAAGGGAGAAGCCATGCATGGACAAGTAGACTGTAGTCCAGGAATATGGCAACTAGATTGTACACATTTAGAAGGAAAAATTATCCTGGTAGCAGTTCATGTAGCCAGTGGATATATAGAAGCAGAAGTTATTCCAGCAGAGACAGGGCAGGAAACAGCATACTTTATCTTAAAATTAGCAGGAAGATGGCCAGTAAAAACAATACATACAGACAATGGCAGCAATTTCATCAGTGCTACGGTTAA…
	B_ES_89_S61K15_AF256210 TTAGATGGAATAGATAAAGCCCAAGAAGAACATGAAAAATATCACAGTAATTGGAGGGCAATGGCTAGTGATTTTAACCTGCCACCTGTGGTAGCAAAAGAGATAGTAGCCAGCTGTGATAAATGTCAGCTAAAAGGAGAAGCCATGCATGGACAAGTAGACTGTAGTCCAGGAATATGGCAACTAGATTGTACACATTTAGAAGGAAAAGTTATCCTGGTAGCAGTTCATGTAGCCAGTGGATATATAGAAGCAGAAGTTATTCCAGCAGAGACAGGGCAGGAAACAGCATACTTTCTCTTAAAATTAGCAGGAAGATGGCCAGTAAAAACAATACATACAGACAATGGCAGCAATTTCACCAGTACTACGGTT…
	B_US_89_P896_U39362 TTAGATGGAATAGATAAGGCCCAAGAAGAACATGAGAAATATCACACTAATTGGAGAGCAATGGCTAGTGATTTTAACCTGCCACCTGTAGTAGCAAAAGAAATAGTAGCCAGCTGTAATAAATGTCAGCTAAAAGGAGAAGCCATGCATGGACAAGTAGACTGTAGTCCAGGAATATGGCAACTAGATTGCACACATTTAGAAGGAAAAGTTATCCTGGTAGCAGTTCATGTAGCCAGTGGATATATAGAAGCAGAAGTTATTCCAGCAGAGACAGGGCAGGAAACAGCATACTTTCTCCTAAAATTAGCAGGCAGATGGCCAGTAAAAACAATACATACAGACAATGGCAGCAATTTCACCAGTACCACAGTTAAGG…
	B_US_90_US4_AY173955 TTGGATGGAATAGATAAGGCTCAAGAAGAACATGAAAAATATCACAGTAATTGGAGAGCAATGGCTAGTGATTTTAACCTGCCACCTGTAGTAGCAAAAGAAATAGTAGCCAGCTGTGATAAATGTCAGCTAAAAGGAGAAGCCATGCATGGACAAGTAGATTGTAGTCCAGGAATATGGCAACTAGATTGTACACATCTAGAAGGAAAGATTATCCTGGTAGCAGTTCATGTAGCCAGTGGCTATATAGAAGCAGAAGTTATTCCAGCAGAGACAGGGCAGGAAACAGCATACTTTATCTTAAAATTAGCAGGAAGATGGCCAGTAAAAACAATACATACAGACAATGGCAGCAATTTCATCAGTAACACAGTTAAG…
	B_US_90_WEAU160_U21135 TTAGATGGGATAGATAAGGCCCAAGAAGAACATGAGAAATATCACAGTAATTGGAGAGCAATGGCTAGTGATTTTAACCTGCCACCTGTAGTAGCAAAAGAAATAGTAGCCAGCTGTGATAAATGTCAGCTAAAAGGAGAAGCCATGCATGGACAAGTAGACTGTAGTCCAGGAATATGGCAACTAGATTGTACACATTTAGAGGGAAAAATTATCCTGGTAGCAGTTCATGTAGCCAGTGGATATATAGAAGCAGAAGTTATTCCAGCAGAGACAGGGCAAGAAACAGCATACTTTATCTTAAAACTAGCAGGAAGATGGCCAGTAAAAACAATACATACAGACAATGGCAGCAATTTCACCAGTACTACGGTTA…
	B_US_91_5048_91_AY835761 TTAGATGGAATAGATAAGGCCCAAGAAGAACATGAGAAATATCACAGTAATTGGAGAGCAATGGCTAGTGATTTTAACCTGCCACCTATAGTAGCAAAAGAAATAGTAGCCAGCTGTGATAAATGCCAGCTAAAAGGAGAAGCCATGCATGGACAAGTAGACTGTAGTCCAGGAATATGGCAACTAGATTGTACCCATTTAGAAGGAAAAATTATCCTGGTAGCAGTTCATGTAGCCAGTGGATACATAGAAGCAGAAGTTATTCCAGCAGAGACAGGACAGGAAACAGCATACTTTCTCTTAAAATTAGCAGGAAGATGGCCAGTAAAAACAATACATACAGACAATGGCAGCAATTTCACCAGTGCTACAGT…
	B_US_91_DH12_03_AF069140 CTAGATGGAATAGAGAAGGCCCAAGAAGAACATGAGAAATATCATAGTAATTGGAGAGCAATGGCTAGTGAATTTAACCTGCCAGCTGTAGTAGCAAAAGAGATAGTAGCCTGCTGTGATAAGTGCCAGGTAAAAGGAGAAGCCATGCATGGACAAGTAGACTGCAGTCCAGGAATATGGCAACTAGATTGTACACATTTAGAAGGAAAAGTTATCCTGGTAGCAGTTCATGTAGCCAGTGGATATATAGAAGCAGAGGTTATTCCAGCAGAGACAGGACAGGAAACAGCATACTTTATTTTAAAATTAGCAGGAAGATGGCCAGTAAAAACAATACATACAGACAATGGCAGTAATTTCACCAGTACTACGGT…
	B_FR_92_92FR_BX08_AY713411 TTGGATGGAATAGATAAGGCCCAAGAAGATCATGAGAAATATCACAGTAATTGGAGAGCAATGGCTAGTGATTTTAACCTGCCACCTGTAGTAGCAAAAGAAATAGTAGCCAGCTGTGATAAATGTCAGCTAAAAGGAGAAGCCATGCATGGACAAGTAGACTGTAGTCCAGGAATATGGCAGCTAGATTGTACACATTTAGAAGGAAAAATTATCCTGGTAGCAGTTCATGTAGCCAGTGGATACATAGAAGCAGAAGTCATTCCAGCAGAGACAGGGCAGGAAACAGCATACTTTCTTTTAAAATTAGCTGGTAGATGGCCAGTAAAAACAATACATACAGATAATGGCAGCAATTTCACCAGTACTACA…
	B_US_93_WCD32P0793_DQ487188 TTAGATGGAATAGAAAAGGCCCAAGAAGAACATGAAAAATATCACAGTAATTGGAGAGCAATGGCTAGTGAGTTTAACCTGCCACCTGTGGTAGCAAAAGAAATAGTAGCCAGCTGTGATAAATGTCAGCTAAAAGGAGAAGCCATGCATGGACAAGTAGACTGTAGTCCAGGCATATGGCAACTAGATTGTACACATTTAGAAGGAAAAATTATCCTGGTAGCAGTTCATGTAGCCAGTGGGTATATAGAAGCAGAAGTTATTCCGGCAGAAACAGGACAGGAAACAGCATACTTTATCTTAAAATTAGCAGGAAGATGGCCAGTGAAAACAATACATACAGACAATGGCAGCAATTTCACCAGTACTAC…
	B_US_93_WCM32P0793_DQ487190 TTAGATGGAATAGATAGGGCCCAAGAAGAGCATGAAAAATATCACAGTAATTGGAGAGCAATGGCTAGTGATTTTAACCTGCCACCTGTGGTAGCAAAAGAAATAGTAGCCAGCTGTGATAAATGTCAGCTAAAAGGAGAAGCCATGCATGGACAAGTAGACTGCAGTCCAGGAATATGGCAACTAGATTGTACACATTTAGAAGGAAAAGTTATCCTGGTAGCAGTTCATGTAGCCAGTGGATATATAGAAGCAGAAGTTATTCCAGCAGAGACAGGGCAGGAAACAGCATACTTTCTCTTAAAATTAGCAGGAAGATGGCCAGTAAAAACAATACATACAGACAATGGCAGCAATTTCACCAGTACTAC…
	B_US_94_5082_94_AY835773 TTAGATGGAATAGATAAGGCCCAAGAAGACCATGAGAAATATCACACTAATTGGAGAGCAATGGTTAGTGATTTTAACCTGCCACCTATAGTAGCCAAAGAAATAGTAGCCAGCTGTGATAAATGTCAGCTAAAAGGAGAAGCCATGCATGGACAAGTAGATTGTAGTCCAGGAATATGGCAACTAGACTGTACACATTTAGAAGGAAAAATTATCCTGGTAGCAGTTCATGTAGCCAGTGGATATATAGAAGCAGAAGTTATTCCAGCAGAGACAGGGCAAGAAACAGCATACTTTATCTTAAAATTAGCAGGAAGATGGCCAGTAACAACAATACATACAGACAATGGCCCCAATTTCACCAGTACTACAGT…
	B_US_94_94US_33931N_AY713410 TTAGATGGAATAGATAAGGCCCAAGAAGAACATGAGAAATATCACAGTAATTGGAGAGCAATGGCTAGTGATTTTAACCTGCCACCTATAGTAGCAAAAGAAATAGTAGCCAGTTGTGATAAATGTCAGCTAAAAGGAGAAGCCATGCATGGACAAGTAGACTGTAGTCCAGGAATATGGCAGCTAGACTGTACACATTTAGAAGGAAAAATTATCCTGGTAGCAGTTCATGTAGCCAGTGGATATATAGAAGCAGAAGTTATTCCAGCAGAGACAGGGCAAGACACAGCATACTTTATCTTAAAATTAGCAGGAAGATGGCCAGTAAAAACAATACATACAGATAATGGCAGCAATTTTACCAGTACTA…
	B_AU_95_MBCC54_AF042103 TTAGATGGAATAGATAAGGCACAAGAAGAACATGAGAAATATCACAGTAATTGGAGAGCCATGGCTAGTGATTTTAACCTGCCACCGGTAGTAGCAAAAGAAATAGTAGCCAGCTGTGATAAATGTCAGCTAAAAGGAGAAGCCACGCATGGACAAGTAGACTGTAGTCCAGGAATATGGCAACTAGATTGTACACATCTAGAAGGAAAAGTTATCCTGGTAGCAGTTCATGTAGCCAGTGGATATATAGAGGCAGAAGTTATTCCAGCAGAGACAGGGCAAGATACAGCATACTTTCTCTTAAAATTAGCAGGAAGATGGCCAGTAAAAACAATACATACAGACAATGGCAGCAATTTCATCAGTACTACAGTT…
	B_US_95_5073_95_AY835768 TTAGATGGAATAGATAAGGCCCAAGAAGAACATGAGAAATATCACAGTAATTGGAGAGCAATGGCTAGTGATTTTAACCTACCACCTGTAGTAGCAAAAGAAATAGTAGCCAGCTGTGATAAATGTCAGCTAAAAGGGGAAGCCATGCATGGACAAGTAGGCTGTAGTCCAGGAATATGGCAACTAGATTGTACACATTTAGAAGGAAAAGTTATCCTGGTAGCAGTTCATGTAGCCAGTGGGTATATAGAAGCAGAAGTTATTCCAGCAGAGACAGGGCAGGAAACAGCATACTTTCTCTTAAAATTAGCAGGAAGATGGCCAGTAAAAGCAATACATACAGACAATGGCAGCAATTTTACCAGCACTACGGT…
	B_US_96_1027_03_AY332237 TTAGATGGAATAGATAAGGCCCAAGAAGACCATGAGAAATATCACAGTAATTGGAGAGCAATGGCTAGTGATTTCAACCTGCCACCCATAGTAGCAAAAGAAATAGTAGCCAGCTGTGATAAATGCCAGCAAAAAGGAGAAGCCATGCATGGACAAGTAGACTGTAGTCCAGCAATATGGCAACTAGATTGTACACATTTAGAAGGAAAAGTTATCTTGGTAGCAGTCCATGTAGCCAGTGGATACATAGAAGCAGAAGTCATCCCAGCAGAGACAGGGCAGGAAACAGCATACTTTCTCTTAAAACTAGCAGGAAGATGGCCAGTAAAAACAATACATACAGACAATGGCAGTAATTTCACCAGTACCGCGGT…
	B_US_96_1299_d22_AY308761 TTAGATGGAATAGATAAGGCCCAAGAAGAACATGAGAAATATCACAATAATTGGAGAGCAATGACTAGTGATTTTAACCTGCCACCTGTAGTAGCAAAAGAAATAGTAGCCAGCTGTGATAAATGTCAGCTAAAAGGGGAAGCCATGCATGGACAAGTAGACTGTAGTCCAGGAATATGGCAACTAGATTGTACACATTTAGAAGGAAAAGTTATCCTGGTAGCAGTTCATGTAGCCAGTGGATATATAGAAGCAGAAGTTATYCCAGCAGAGACAGGGCAGGAAACAGCATACTTTCTCTTAAAATTAGCAGGAAGATGGCCAGTAAAAATAATACATACAGACAATGGCAGAAATTTCACCTGTAATACAG…
	B_KR_97_WK_AF224507 CTAGATGGAATAGATAAGGCCCAAGAAGAGCATGAAAAATATCACAGTAATTGGAGAGCAATGGCTGGTGATTTTAACCTGCCACCTGTGGTAGCAAAAGAAATAGTAGCCTGCTGTGATAAATGTCAGCTAAAAGGAGAAGCCATGCATGGACAAGTAGACTGTAGTCCAGGAATATGGCAGCTAGATTGTACACATTTAGAAGGAAAAGTTATCCTGGTAGCAGTTCATGTAGCCAGTGGATATATAGAAGCAGAAGTTATTCCAGCAGAGACAGGGCAGGAAACAGCATACTTTCTCTTAAAATTAGCAGGAAGATGGCCAGTAAAAACAATACATACAGACAATGGCAGCAATTTCACCAGTAATACAGTTAAGG…
	B_US_97_1001_07_AY331282 TTAGATGGAATAGACAAGGCCCAAGAAGACCATGAAAAATATCACAGTAATTGGAGAGCAATGGCTAATGAATTTAACCTACCACCTATAGTAGCAAAAGAAATAGTAGCCAGCTGTGATAAGTGTCAGCTAAAAGGAGAAGCCATGCATGGACAAGTAGACTGTAGTCCAGGAATATGGCAACTAGATTGTACACATTTAGAAGGAAAAGTTATCCTGGTAGCAGTTCATGTAGCCAGTGGATATATAGAAGCAGAAGTTATCCCAGCAGAGACAGGGCAGGAAACAGCATACTTTATCTTAAAATTAGCAGGAAGATGGCCAGTAAAAGCAATACATACAGACAATGGCCCCAATTTCACCAGTACTACAGT…
	B_AR_98_ARCH054_AY037268 TTAGATGGAATAGATAAGGCCCAAGACGAACATGAAAAATATCACAGTAATTGGAGAGCAATGGCTAGTGATTTTAACCTGCCACCGGTAGTAGCAAAAGAAATAGTAGCCAGCTGTGATAAATGTCAGCTAAAAGGGGAAGCCATGCATGGACAAGTAGACTGTAGTCCAGGAATATGGCAGCTAGATTGTACACATTTAGAAGGAAAAGTTATCTTGGTAGCAGTTCATGTAGCCAGTGGATATATAGAAGCAGAAGTTATTCCAGCAGAAACAGGGCAGGAAACAGCATACTTCCTCTTAAAATTAGCAGGAAGATGGCCAGTAAAAACAATACATACAGACAATGGCAGCAATTTCACCAGTGCTACAGT…
	B_US_98_98USHVTN3605c9_AY560108 TTAGATGGAATAGATAAAGCCCAAGATGACCATGAGAAATATCACAGTAACTGGAAAGCAATGGCTAGTGATTTTAACCTACCACCTGTAGTAGCAAAAGAAATAGTAGCCAGCTGTGATAAATGTCAGCTAAAAGGAGAAGCCATGCATGGACAAGTAGACTGTAGCCCAGGAATATGGCAACTAGATTGTACACATTTAGAAGGAAAAATTATCCTGGTAGCAGTTCGTGTAGCCAGTGGATATATAGAAGCAGAAGTTATTCCAGCAGAGACAGGGCAGGAAACAGCATACTTTATCCTAAAATTAGCAGGAAGATGGCCGGTAAAAACAATACATACAGATAATGGTAGCAATTTCACCAGTA…
	B_AR_99_ARMA132_AY037282 TTAGATGGAATAGATAAGGCCCAAGAAGACCATGAGAAATATCACAGTAATTGGAGAGCAATGGCTGATGATTTTAACCTGCCACCTATAGTAGCAAAAGAGATAATAGCCTGCTGTGATAAATGTCAGCTAAAAGGAGAAGCCATACATGGGCAAGTAGACTGTAGTCCAGGAATATGGCAGCTAGATTGTACACACTTAGAAGGAAAAGTTATCCTGGTAGCAGTCCATGTAGCCAGTGGATATTTAGAAGCAGAAGTTATTCCAGCAGAAACAGGGCAAGAAACAGCATACTTTCTCTTAAAATTAGCAGGAAGATGGCCAGTAAAAACAATACATACAGACAATGGCCCCAATTTCGTCAGTACTGCGGT…
	B_BR_99_BREPM11932_DQ085870 TTAGATGGAATAGATAAGGCCCAAGATGAACATGAGAAATATCACAGTAATTGGAGATCAATGGCTAGTGATTTTAACCTGCCACCTGTAGTAGCAAAAGAGATAGTAGCCAGCTGTGATAAGTGTCAGCTAAAAGGGGAAGCCATACATGGACAAGTAGACTGTAGTCCAGGAATATGGCAGCTAGATTGTACACACTTAGAAGGAAAAGTTATCCTGGTAGCAGTTCATGTAGCCAGTGGATATATAGAAGCAGAAGTTATTCCAGCAGAAACAGGACAAGAAACAGCATACTTTCTCTTAAAATTAGCAGGAAGATGGCCAGTAAAAACAGTACATACAGACAATGGCAGCAATTTCACTAGTACTGC…
	C_BW_00_00BW147127_AF443091 TTAGATGGAATAGATAAAGCTCAAGAAGAACATGAAAGATATCACAGCAATTGGAGAGCAATGGCTAATGAGTTTAATTTGCCACCCATAGTAGCAAAAGAGATAGTAGCCAGCTGTGATAAATGTCAGTTAAAAGGAGAAGCCATGCATGGACAGGTAGACTGTAGTCCAGGGATATGGCAATTAGATTGCACACACTTAGAAGGAAAAGTTATCCTGGTAGCAGTCCATGTAGCCAGTGGCTACATAGAAGCAGAAGTAATCCCAGCAGAAACAGGACAGGAAGCAGCATACTTCATATTAAAATTAGCAGGAAGATGGCCAGTACAAATAATACATACAGACAATGGTAGCAATTTCACCAGCGCTGC…
	C_BW_00_00BW1686_AF443093 CTGGATGGAATAGATAAGGCTCAGGAAGAGCATGAAAAGTATCACAGCAATTGGAGAGCAATGGCTAGTGAGTTTAATTTGCCACCCGTAGTAGCAAAAGAAATAGTAGCTAGCTGTGATAAGTGTCAGCTAAAAGGGGAAGCCATCCATGGACAAGTAGATTGTAGTCCAGGGATATGGCAATTAGATTGTACACATTTAGAAGGAAAAGTTATCCTGGTAGCAGTCCATGTAGCCAGTGGTTATATAGAAGCAGAGGTTATCCCAGCAGAAACAGGACAAGAAACAGCATACTATATACTAAAATTAGCAGGAAGATGGCCAGTCAAAATAATACATACAGACAATGGCAGTAATTTCACCAGTGCTGCAG…
	C_TZ_01_A301_AY253312 CTAGATGGAATAGATAAGGCTCAAGAAGAGCATGAAAAATATCACAGCAATTGGCGAGCAATGGCTAGTGAGTTTAATCTGCCACCCATAGTAGCAAAAGAAATAGTAGCTAGCTGTGATAAATGTCAGCTAAAAGGGGAAGCCACACATGGACAAGTAGACTGTAGCCCAGGGATATGGCAATTAGACTGTACACATTTAGAAGGAAAAATCATCCTGGTAGCAGTCCATGTAGCTAGTGGTTACATAGAGGCAGAGGTTATCCCAGCAGAAACAGGACAAGAAACAGCATACTATATACTAAAATTAGCAGGGAGATGGCCAGTCAAAGTAATACATACAGACAATGGCAGTAATTTCACCAGTGCTGCAGTTAA…
	C_UY_01_TRA3011_AY563169 CTAGATGGAATAGATAGGGCTCAAGAAGACCATGAAAAGTATCACAGCAATTGGAGAGCAATGGCTAGTGAGTTTAATCTGCCACCCGTAATAGCAAAAGAAATAGTAGCTAGCTGTGATAAATGTCAGCTAAAAGGAGAAGCCACACATGGACAAGTGGACTGTAGTCCAGGAATATGGCAGTTAGATTGCACACATTTAGAAGGAAAGATCATCCTGGTAGCAGTACATGTAGCCAGTGGATACATAGAAGCAGAGGTTATCCCAGCAGAAACGGGACAGGAAACAGCATATTTTATACTAAAGTTAGCAGGAAGATGGCCAGTCCAAGTAATACATACAGACAACGGCCCTAATTTCACTAGTAATACAGT…
	C_TZ_02_CO6721_AY734560 CTAGATGGAATAGATAAGGCTCAAGAAGAGCATGAAAAATATCACAGCAATTGGAGAGCAATGGCTAGTGAGTTTAATCTGCCACCCATAGTAGCAAAAGAAATAGTAGCTAGCTGTGATAAATGTCAGCTAAAAGGGGAAGCCATGCATGGACAAGTAGACTGTAGTCCAGGGATATGGCAATTAGATTGTACACATTTAGAAGGGAAAATCATCTTGGTAGCAGTCCATGTAGCCAGTGGTTACATAGAAGCAGAGGTTATCCCAGCAGAAACAGGACAAGAAACAGCATACTATATATTAAAATTAGCAGGAAGATGGCCAGTCAAAGTAATACACACAGACAATGGTAGTAATTTCACCAGTGCTGCAGTT…
	C_ZM_02_02ZMDB_AB254153 CTAGATGGGATAGATCAGGCTCAAGAAGATCATGAAAGGTATCACAGCAATTGGAGAGCAATGGCTAGTGAGTTTAATCTGCCACCCATAGTAGCAAAAGAAATAGTAGCTAGCTGTGATAAATGTCAGCTAAAAGGGGAAGCCATACATGGACAAGTAGACTGTAGTCCAGGGATATGGCAATTAGATTGTACACATTTAGAAGGAAAAGTCATCCTGGTAGCAGTCCATGTAGCCAGTGGCTACATAGAAGCAGAAGTTATCCCAGCAGAAACAGGACAAGAGACAGCATACTTTATATTAAAGCTAGCAGGAAGATGGCCAGTCAAAGTGATACATACAGACAATGGTCCTAATTTCATCAGTGCTGCAGTT…
	C_ZA_03_03ZAPS056MB1_DQ396374 CTAGATGGAATAGATAAGGCTCAAGAAGAGCATGAAAAGTATCACAACAATTGGAGAGCAATGGCTAGCGATTTTAATCTGCCACCCATAGTAGCAAAAGAAATAGTAGCTAGCTGTGATAAATGTCAGATAAAAGGGGAAGCCATGCATGGACAAGTAGACTGTAGCCCGGGGATATGGCAATTAGATTGTACACACTTAGAAGGAAAAATCATCTTGGTAGCAGTGCATGTAGCCAGTGGCTACATAGAAGCAGAGGTCATACCGGCAGAAACAGGACAAGAAACAGCATACTTTATACTAAAATTAGCAGGAAGGTGGCCAGTCAAAGCAATACATACAGACAATGGCAGTAATTTTACCAGTGCT…
	C_ZA_03_03ZAPS071MB1_DQ396376 CTAGATGGAATAGATAAGGCTCAAGACGAGCATGAAAAGTATCACAGCAATTGGAGAGCAATGGCTAGTGATTTTAATCTGCCACCTATAGTAGCAAAAGAAATAGTAGCTAGCTGTGATAAATGTCAGCTAAAAGGGGAAGCCATACATGGACAAGTAGACTGTAGTCCAGGGATATGGCAATTAGATTGTACACATTTAGAAGGAAAAGTCATCCTGGTAGCAGTCCATGTAGCCAGTGGTTACATAGAAGCAGAGGTTATCCCAGCAGAAACAGGACAAGAAACAGCATATTATATACTGAAATTAGCAGGAAGATGGCCAGTCAAAGTAATACATACAGACAATGGCAGTAATTTCACCAGTGCT…
	C_ZA_04_04ZAPS177MB1_DQ396394 CTAGATGGAATAGATAAGGCTCAAGAAGAGCATGAAAAATATCACAGCAATTGGAGAGCAATGGCTAATGAGTTTAATCTGCCACCCATAGTAGCAAAAGAAATAGTAGCTAGCTGTGATAAATGTCAGCTAAAAGGGGAAGCCATGCATGGACAAGTAGACTGTAGCCCAGGGATATGGCAATTAGATTGTACACATTTAGAAGGAAAAGTCATCATAGTAGCAGTCCATGTAGCCAGTGGCTACATAGAAGCAGAGGTCATCCCAGCAGAAACAGGACAAGAAACAGCATACTTTCTACTGAAATTAGCAGGAAGATGGCCGGTCAAAGTAATACATACAGACAATGGCAGTAATTTCACCAGTACT…
	C_ZA_04_04ZASK180B1_AY878059 CTAGATGGAATAGAGAAGGCTCAAGACGAGCATGAAAAGTATCACAGCAATTGGAGGGCAATGGCTAGTGAGTTTAATCTGCCACCCATAGTAGCAAAAGAAATAGTAGCTAGCTGTGATAAATGTCAGTTAAAAGGGGAAGCCATACATGGACAAGTAGACTGTAGTCCGGGGATATGGCAATTAGACTGTACACACTTAGAAGGAAAAGTCATCTTGGTAGCAGTCCATGTAGCCAGTGGCTACATAGAAGCAGAGGTTATCCCAGCAGAAACAGGACAGGAAACAGCATACTATATACTAAAATTAGCAGGAAGATGGCCAGTCAAAGTAATACATACAGACAATGGCAGTAATTTCACCAGTGCTG…
	C_ZA_05_05ZASK243B1_DQ396372 CTAGATGGAATAGATAAGGCTCAAGAAGAACATGAAAAGTATCACAGTAATTGGAGAGCCATGGCTAGTGAGTTTAATCTACCACCCATAGTAGCAAAAGAAATAGTAGCTAGCTGTGATAAATGTCAGCTAAAAGGGGAAGCCATACATGGACAAGTAGATTGTAGTCCAGGAATATGGCAATTAGATTGTACACATTTAGAAGGAAAAGTCATCCTGGTAGCAGTCCATGTAGCCAGTGGCTATATAGAAGCAGAGGTTATCCCAGCAGAAACAGGACAAGAAACAGCATACTTTCTACTAAAATTAGCAGGAAGATGGCCAGTCAAAGTAATACATACAGACAATGGCAGTAATTTCACCAGTACTA…
	C_ZA_05_05ZASK246B1_DQ369983 CTAGATGGAATAGATAAAGCTCAAGAAGAACATGAAAAGTATCACAGCAATTGGAGAGCAATGGCTAGTGAGTTTAATCTGCCACCCATAGTAGCAAAAGAAATAGTAGCTAGCTGTGATAAATGTCAGCTAAAAGGGGAAGCCATGCATGGACAAGTAGACTGTAGTCCAGGGATATGGCAATTAGATTGTACACATTTAGAAGGAAAAGTCATCCTGGTAGCAGTCCATGTAGCCAGTGGTTACATAGAAGCAGAGGTTATCCCAGCAGAAACAGGACAAGAAACAGCATACTATATACTAAAATTAGCAGGGAGATGGCCAGTCAAAGTAATACATACAGACAATGGCAGTAATTTCACCAGTACTG…
	C_ET_86_ETH2220_U46016 CTAGATGGAATAGATAAGGCTCAAGAAGAGCATGAAAAATATCACAGCAATTGGAGAGCAATGGCTAATGAATTTAATATCCCACCCGTAGTACCCAAAGAAATAGTAGCTTGCTGTGATAAATGTCAGCTAAAAGGGGAAGCCATACATGGACAAGTAAATTGTAGTCCAGGGATATGGCAATTAGATTGTACACACTTAGAAGGGAAAATCATCCTGGTAGCAGTCCATGTAGCCAGTGGCTACATAGAGGCAGAGGTTATTCCAGCAGAAACAGGACAAGAAACAGCATACTTTCTACTAAAATTAGCAGGGAGATGGCCAGTCAGGGTAATACATACAGATAATGGCAGTAACTTCACCAGTAATGCAGTTA…
	C_SO_89_89SM_145_AY713415 CTAGATGGAATAGATAAAGCTCAAGAGGAGCATGAAAAATATCACAGCAATTGGAGAGCAATGGCTAGTGAGTTTAATCTGCCACCCGTAGTAGCAAGAGAAATAGTAGCTAGCTGTGATAAATGTCAGCTAAAAGGGGAAGCCATGCATGGACAAGTAGACTGTAGTCCAGGGATATGGCAATTAGATTGTACACATTTAGAAGGAAAAATCATCCTGGTAGCAGTCCATGTAGCCAGTGGTTACATAGAAGCAGAGGTTATTCCAGCAGAAACAGGACAAGAGACAGCATACTATATACTAAAATTAGCAGGAAGATGGCCAGTTAAAGTAATACATACAGACAATGGCAGTAATTTCACCAGTAATGCAG…
	C_SN_90_90SE_364_AY713416 CTAGATGGAATAGATAAGGCTCAAGAGGAACATGAAAAATACCACAGCAATTGGAGAGCAATGGCTAGTGAGTTTAATCTGCCACCCATAGTAGCAAAAGAAATAGTAGCCAGCTGTGATAAGTGTCAGCTAAAAGGGGAAGCAATACATGGACAAGTAGACTGTAGTCCAGGGATATGGCAATTAGATTGTACACATTTAGAAGGAAAAATCATCCTGGTAGCAGTCCATGTAGCCAGTGGCTACATAGAAGCAGAGGTTATCCCAGCAGAAACAGGACAAGAAACAGCATACTTTATACTAAAATTAGCAGGAAGATGGCCAGTCAAAGTAATACATACAGACAATGGCAGTAATTTCACCAGTGCTGCAG…
	C_KE_91_KNH1268_AY945738 CTAGATGGCATAGATAAGGCTCAAGAAGAACATGACAAATATCACAACAATTGGAGAGCAATGGCTAGTGATTTTAATCTGCCACCTGTAGTAGCAAAAGAAATAGTAGCTAGCTGTGATAAATGTCAGCTAAAAGGGGAAGCCACACATGGACAAGTAGACTGTAGTCCAGGAATATGGCAATTAGATTGTACACATCTAGAAGGAAAAACCATCCTGGTAGCAGTCCATGTAGCCAGTGGCTACATGGAAGCAGAGGTTATCCCAGCAGAAACAGGACAAGAAACAGCATACTATATACTAAAATTAGCAGGAAGATGGCCAGTCAAAGTAATACATACAGACAATGGCAGTAATTTCACCAGTAGTGCAGT…
	C_BR_92_BR025_d_U52953 CTAGATGGAATAAATAAGGCTCAAGAAGAGCATGAAAAATATCACAGCAATTGGAGAGCAATGGCTAGTGAGTTTAATCTGCCACCCATAGTAGCAAAAGAAATAGTAGCTAGCTGTGATAAATGTCAGCTAAAAGGGGAAGCCACACATGGACAAGTAGACTGTAGTCCAGGAATATGGCAATTAGATTGTACACATTTAGAAGGAAAAATCATCCTGGTAGCAGTCCATGTAGCCAGTGGATACATAGAAGCAGAGGTTATCCCAGCAGAAACAGGGCAAGAAACAGCATACTTTATACTAAAATTAGCAGGAAGATGGCCAGTCAAAGTAATACATACAGACAATGGCAGTAATTTCATCAGTAATACAGTTA…
	C_IN_93_93IN101_AB023804 CTAGATGGAATAGATAAAGCTCAAGAAGAGCATGAAAAGTATCACAGCAATTGGAGAGCAATGGCCAGTGACTTTAATCTACCACCCGTAGTAGCAAAAGAAATAGTAGCTAGCTGTGATCAATGTCAGCTAAAAGGGGAAGCCATGCATGGACAAGTAGACTGTAGTCCAGGGATATGGCAATTAGATTGTACACATTTAGAAGGAAAAATCATCCTGGTAGCAGTCCATGTAGCCAGTGGCTACATAGAAGCAGAGGTTATTCCAGCAGAAACAGGACAAGAAACAGCATACTTTATACTAAAATTAGCAGGAAGATGGCCAGTCAAAGTAATACATACAGACAATGGTAGTAATTTCACCAGTGCTGCAGT…
	C_IN_93_93IN9999_AF067154 CTAGATGGAATAGATAAGGCTCAAGAAGAGCATGAAAAGTATCACAGCAATTGGAGAGCAATGGCTAGTGACTTTAATCTGCCACCCATAGTAGCAAAAGAAATAGTAGCTAGCTGTGGTCAATGTCAGCAAAAAGGGGAAGCCATGCATGGACAAGTAGACTGTAGTCCAGGGATATGGCAATTAGATTGTACACATCTAGAAGGAAAAATCATCCTGGTAGCAGTCCATGTAGCCAGTGGTTACATAGAAGCAGAGGTTATCCCAGCAGAAACAGGACAAGAAACAGCATACTATATACTAAAATTAGCAGGAAGATGGCCAGTCAAAGTAATACATACAGACAATGGTAGTAATTTCACCAGTGCTGCAG…
	C_IN_94_94IN11246_AF067159 CTAGATGGAATAGATAAAGCTCAAGAAGAGCATGAAAAGTATCACAGCAATTGGAGAGCAATGGCTAGTGACTTTAATCTGCCACCCGTAGTAGCAAAAGAAATAGTAGCTAGCTGTGATCAATGTCAGCTAAAAGGGGAAGCCATGCATGGACAAGTAGATTGTAGTCCAGGGATATGGCAATTAGATTGTACACATTTAGAAGGAAAAATCATCCTAGTAGCAGTCCATGTAGCCAGTGGCTACATGGAAGCAGAGGTTATCCCAGCAGAAACAGGACAAGAAACAGCATACTTTATACTAAAATTAGCAGGAAGATGGCCAGTCAAAGTAATACATACAGACAATGGTAGTAATTTCACCAGTGCTGCA…
	C_IN_94_94IN_20635_04_AY713414 CTAGATGGAATAGATAAAGCTCAAGAAGAGCATGAAAAGTATCACAGCAATTGGAGAGCAATGGCTAGTGACTTTAATCTGCCACCCATAGTAGCAAAAGAAATAGTAGCTAGCTGTGATCAATGTCAGCTAAAAGGGGAAGCCATGCATGGACAAGTAGACTGTAGTCCAGGGATATGGCAATTAGATTGTACACATTTAAAAGGAAAAATCATCCTGGTAGCAGTCCATGTAGCCAGTGGCTACATAGAAGCAGAGGTTATCCCAGCAGAAACAGGACAAGAAACAGCATACTTTATACTAAAATTAGCAGGAAGATGGCCAGTCAAAGTAATACATACAGACAATGGTAGTAATTTCATCAGTGC…
	C_IN_95_95IN21068_AF067155 CTAGATGGAATAGATAAAGCTCAAGAAGAGCATGAAAGGTATCACAGCAATTGGAGAGCGATGGCTAGTGACTTTAATCTGCCACCCGTAGTAGCAAAAGAAATAGTAGCTAGCTGTGATCAATGTCAGTTAAAAGGGGAAGCCACGCATGGACAAGTAGACTGTAGTCCAGGGATATGGCAATTAGATTGCACACATTTAGAAGGAAAAATCATCCTGGTAGCAGTCCATGTAGCCAGTGGCTACATGGAAGCAGAGGTTATCCCAGCAGAAACAGGACAAGAAACAGCATACTTTATACTAAAATTAGCAGGAAGATGGCCAGTCAAAGTAATACATACAGACAATGGTAGTAATTTCACAAGTGCTGCA…
	C_BW_96_96BW01B03_AF110959 CTAGATGGAATAGATAAGGCTCAAGAAGAGCATGAAAAGTATCACAACAATTGGAGAGCAATGGCTAGTGAATTTAATCTACCACCCATAGTAGCAAAAGAAATAGTAGCTAGCTGTGATAAATGTCAGCTAAAAGGGGAAGCCATGCATGGACAAGTAGACTGTGGTCCAGGGATATGGCAATTAGATTGTACACATCTAGAAGGAAAAGTCATCCTGGTAGCAGTCCATGTAGCCAGTGGCTACATGGAAGCAGAGGTTATCCCAGCAGAAACAGGGCAGGAAACAGCATACTATATACTAAAATTAGCAGGAAGATGGCCAGTCAAAGTAATACATACAGACAATGGTACTAATTTCACCAGTGCTGCA…
	C_BW_96_96BW16B01_AF110976 CTAGATGGAATAGATAAGGCTCAAGAAGATCATGAAAAGTATCACAGCAATTGGAGAGCGATGGCTAGTGACTTTAATCTGCCACCCATAGTAGCAAAAGAAATAGTAGCTAGCTGTGACAAATGTCAGCTAAAAGGAGAAGCCATGCATGGACAAGTAGACTGTAGCCCAGGGATATGGCAATTAGATTGTACACATTTAGAAGGAAAAATCATCCTGGTAGCAGTCCATGTAGCCAGTGGCTACATAGAAGCAGAGGTTATCCCAGCAGAAACAGGACAAGAAACAGCATACTTTATACTAAAATTAGCAGGAAGATGGCCAGTCAAAGTAATACATACAGACAATGGTAGTAATTTCACCAGTGCTACA…
	C_ZA_97_97ZA003_AY118165 CTAGATGGAATAGATAAGGCTCAAGAAGACCATGAAAAGTATCACAACAATTGGAGAGCAATGGCTAGTGAGTTTAATCTGCCACCCATAGTAGCAAAAGAAATAGTAGCTAGCTGTGATAAATGTCAGCTAAAAGGGGAAGCCATGCATGGACAAGTAGACTGTAGTCCGGGGGTATGGCAATTAGATTGTACACATTTAGAAGAAAAAGTCATCCTGGTAGCAGTCCATGTAGCCAGTGGCTACATAGAAGCAGAGGTTATCCCAGCAGAAACGGGACAAGAAACAGCATACTATATACTAAAATTAGCAGGAAGATGGCCAGTCAAAGTAATACATACAGACAATGGTAGTAATTTCACCAGTGCTGCAGT…
	C_ZA_97_97ZA009_AY118166 CTAGATGGAATAGATAAAGCTCAAGAAGAGCATGAAAAATATCACAGCAACTGGAGAGCAATGGCTAGTGACTTTAATCTGCCACCCATAGTAGCAAAAGAAATAGTAGCTAGCTGTGATAAATGTCAGCTAAAAGGGGAAGCCATACATGGACAAGTAGATTGTAGTCCAGGGATATGGCAATTAGATTGTACACATTTAGAAGGAAAAATCATCCTGGTAGCAGTCCATGTAGCCAGCGGCTATATAGAAGCAGAGGTTATCCCAGCAGAAACAGGACAAGAAACAGCATACTTTATACTAAAATTGGCAGGAAGATGGCCAGTCAAAGTAATACATACAGACAATGGCAGTAATTTCACCAGTGCTGCAGT…
	C_BW_98_98BWMC122_AF443076 CTAGATGGAATAGATAAGGCTCAAGACGAGCATGAAAAGTATCACAGCAATTGGAGAGCAATGGCCAGTGAGTTTAATCTGCCACCCATAGTAGCAAAAGAAATAGTGGCTAGCTGTGATAAATGTCAGCTAAAAGGGGAAGCCATACATGGACAAGTAGACTGTAGTCCAGGGATATGGCAATTAGATTGTACACATCTAGAAGGAAAAATCATCCTGGTAGCAGTCCATGTAGCCAGTGGTTACATGGAGGCAGAGGTTATCACAGCAGAAACAGGACAAGAAACAGCATACTTTATACTAAAATTAGCAGGAAGATGGCCTGTCAAAGTAATACACACAGACAATGGCAGTAACTTCACCAGTGGTGCA…
	C_IN_98_98IN022_AF286232 CTAGATGGAATAGATAAAGCCCAAGAAGAGCATGAAAGGTATCATAGCAATTGGAGAGCAATGGCTAGTGACTTTAATCTGCCACCCATAGTAGCAAAAGAAATAGTAGCTAGCTGTGACCAATGTCAGCTAAAAGGGGAAGCCATGCATGGACAAGTGGACTGTAGTCCAGGAATATGGCAATTAGATTGTACACACTTAGAAGGAAAAATCATCCTGGTAGCAGTACATGTAGCCAGTGGCTACATAGAAGCAGAGGTTATCCCAGCAGAAACAGGACAAGAAACAGCATACTTTATACTAAAATTAGCAGGAAGATGGCCAGTCAAAGTAATACATACAGACAATGGAAGTAATTTCACCAGTGCTGCAGT…
	C_IL_99_99ET14_AY255825 CTAGATGGAATAGATAAGGCTCAAGAAGAGCATGAAAAATATCACAGCAATTGGAGAGCAATGGCTAATGAGTTTAATCTGCCACCCATAGTAGCAAAAGAAATAGTAGCTAGCTGTGATAAATGTCAGCTAAAAGGGGAAGCCATGCATGGACAAGTAGATTGTAGTCCAGGGATATGGCAATTAGATTGTACACACTTAGAAGGAAAAATCATCCTGGTAGCGGTCCATGTGGCCAGTGGCTACATAGAAGCAGAGGTTATTCCAGCAGAAACAGGGCAAGAAACAGCATACTATATATTAAAATTAGCAGGAAGATGGCCAGTCAAAGTAATACATACAGACAATGGCAGTAATTTCACCAGCAATGCCGTG…
	C_ZA_99_99ZATM10_AY228556 CTAGATGGAATAGATAAGGCTCAAGAAGAGCATGAAAAGTACCATAGCAATTGGAGAGCAATGGCTAATGAGTTTAATCTGCCACCCGTAGTAGCAAAAGAAATAGTAGCTAGCTGTGATAAATGTCAGCTAAAAGGGGAAGCCATACATGGACAAGTAGACTGTAGCCCAGGGATATGGCAATTAGATTGCACACACTTAGAAGGAAAAATCATCCTGGTAGCAGTCCATGTAGCCAGTGGCTACATGGAAGCAGAGGTTATCCCAGCAGAAACAGGACAAGAAACAGCATACTATATACTAAAATTAGCAGGAAGATGGCCAGTCAAAGTAATACATACAGACAATGGCAGTAATTTTACCAGTACTGCAG…
	D_CM_01_01CM_4412HAL_AY371157 TTGGATGGAATAAGTGAGGCTCAAGATGATCATGACAAATATCACAGCAATTGGAGAGCAATGGCTAGTGATTTTAACCTACCACCTATAATAGCAAAAGAAATAGTAGCTAGCTGTGATAAATGTCAGCTAAAAGGAGAAGCCATGCATGGACAAGTAGACTGTAGTCCAGGAATATGGCAATTAGATTGTACACATCTAGAGGGAAAAGTTATCCTGGTAGCAGTTCATGTAGCCAGTGGCTATATAGAAGCAGAAGTTATTCCATCAGAAACAGGGCAGGAGACAGCATACTTTCTCTTAAAATTAGCAGGAAGATGGCCAGTAAAAGTAGTGCATACAGACAATGGCAGCAATTTTACCAGTGCT…
	D_TZ_01_A280_AY253311 TTGGATGGAATAGATAAGGCACAGGAAGATCATGAAAGATATCACAGCAACTGGAGAGCAATGGCTAGTGATTTTAACCTGCCATCTGTGGTAGCAAAAGAAATAGTAGCCTGCTGTGATAAATGTCAGCTAAAAGGAGAAGCCATGCATGGACAAGTAGACTGTAGTCCAGGAATATGGCAATTGGATTGCACACATTTAGAAGGAAAAGTTATCCTGGTAGCAGTTCATGTAGCCAGTGGCTATATAGAAGCAGAAGTTATTCCAGCAGAAACAGGGCAGGAAACAGCCTACTTTATCTTAAAATTAGCAGGAAGATGGCCAGTAAAAGTAATACATACAGACAATGGCTCCAATTTCACCAGTGCTACTGTTAA…
	D_YE_02_02YE516_AY795907 TTGGATGGAATAAATCAGGCTCAAGAAGACCATGACAAATATCACAGCAATTGGAGAGCAATGGCTAGTGATTTCAACATACCACCTGTGGTAGCAAAAGAGATAGTAGCTAGCTGTGACAAATGCCAACAAAAAGGAGAAGCCATGCATGGACAAGTAGACTGTAGTCCAGGAATATGGCAATTAGATTGTACACATCTAGAAGGAAAAATTATCCTGGTAGCAGTTCATGTAGCCAGTGGCTATATAGAAGCAGAAGTTATTCCAGCAGAAACAGGGCAGGAAACAGCATACTTTCTTTTAAAATTAGCAGGAAGATGGCCAGTAAAAGTAGTGCATACAGACAATGGCAGCAATTTTACCAGTGGTGCTGT…
	D_KR_04_04KBH8_DQ054367 TTGGATGGAATAGACGAGGCTCAAGAAGACCATGAGAAATATCACAGCAATTGGAGAGCAATGGCTAGTGAGTTTAACCTGCCACCTGTGGTAGCAAAAGAAATAGTAGCTTGCTGTGATAAATGTCAGCAAAAAGGAGAAGCCATGCATGGACAAGTAGACTGTAGTCCAGGAATATGGCAATTAGATTGTACCCATCTAGAAGGAAAAGTTATCCTGGTAGCAGTTCATGTAGCCAGTGGCTATATAGAAGCAGAAGTTATTCCAGCAGAAACAGGACAGGAAACAGCATACTTTCTCTTAAAACTAGCAGGAAGATGGCCAGTAAAAGTGATACATACAGACAATGGCAGCAATTTCACCAGTGCTGTAGTT…
	D_CD_83_ELI_K03454 TTGGATGGAATAGATAAGGCTCAAGAAGAACATGAGAAATATCACAACAATTGGAGAGCAATGGCTAGTGATTTTAACCTACCACCCGTGGTAGCAAAAGAAATAGTAGCTAGCTGTGATAAATGTCAGCTAAAAGGAGAAGCCATGCATGGACAAGTAGACTGTAGTCCAGGAATATGGCAATTAGATTGTACACACTTAGAAGGAAAAGTTATCCTGGTAGCAGTTCATGTAGCCAGTGGCTATATAGAAGCAGAAGTTATTCCAGCAGAAACAGGGCAGGAAACAGCATATTTTCTTTTAAAATTAGCAGGAAGATGGCCAGTAAAAGTAGTACATACAGACAATGGCAGCAATTTCACCAGTGCTGCAGTTAAGGC…
	D_CD_83_NDK_M27323 TTGGATGGAATAGATAAGGCTCAGGAAGAACATGAGAAATATCACAACAATTGGAGAGCAATGGCTAGTGATTTTAACCTACCACCTGTGGTAGCGAAAGAAATAGTAGCTAGCTGTGATAAATGTCAGCTAAAAGGAGAAGCCATGCATGGACAAGTAGACTGTAGTCCAGGAATATGGCAATTAGATTGTACACATCTGGAAGGAAAAGTTATCCTGGTAGCAGTTCATGTAGCCAGTGGCTATATAGAAGCAGAAGTTATTCCAGCAGAAACGGGGCAAGAAACAGCATACTTTCTCTTAAAATTAGCAGGAAGATGGCCAGTAAAAGTAGTACATACAGATAATGGCAGCAATTTCACCAGTGCTACAGTTAAGGC…
	D_CD_84_84ZR085_U88822 TTGGATGGAATAGATAAGGCTCAAGAGGAACATGAGAAATATCACAGCAATTGGAGAGCAATGGCTAGTGATTTTAACCTGCCACCTGTGGTAGCAAAAGAAATAGTAGCTAGCTGTGATAAATGTCAGCTAAAAGGAGAAGCAATGCATGGACAAGTAGACTGTAGTCCAGGAATATGGCAATTAGACTGTACACATTTAGAAGGAAAAGTTATCCTGGTAGCAGTTCATGTAGCCAGTGGCTATATAGAAGCAGAAGTTATTCCAGCAGAAACAGGGCAGGAAGCAGCATACTTTCTCTTAAAATTAGCAGGAAGATGGCCAGTAAAAGTAGTGCATACAGACAATGGCAGCAATTTCACCAGTGCTACAGTTA…
	D_ZA_84_R2_AY773338 TTGGATGGAATAGATAAGGCTCAAGAAGAACATGAGAAATATCACAACAATTGGAGAGCAATGGCTAGTGATTTTAACCTACCACCTGTGGTAGCAAAAGAAATAGTAGCTAGCTGTGATAAATGTCAGCTAAAAGGAGAAGCCATGCATGGACAAGTAGACTGTAGTCCAGGAATATGGCAATTAGATTGTACACATTTAGAAGGAAAAGTTATCATAGTAGCAGTTCATGTAGCCAGTGGCTATATAGAAGCAGAAGTTATTCCAGCAGAAACAGGGCAGGAAACAGCATACTTTCTCTTAAAATTAGCAGGAAGATGGCCAGTAAAAGTAGTACATACAGACAATGGCAGCAATTTCACCAGTGCTGCAGTTAAGG…
	D_CD_85_Z2Z6_M22639 TTGGATGGAATAGATAAAGCTCAAGAAGAACATGAGAAATATCACAACAATTGGAGAGCAATGGCTAGTGATTTTAACCTACCACCTGTGGTAGCAAAAGAAATAGTAGCTAGCTGTGATAAATGTCAGCTAAAAGGAGAAGCCATGCATGGACAAGTAGACTGTAGTCCAGGAATATGGCAATTAGATTGTACACATTTAGAAGGAAAAGTTATCCTGGTAGCAGTTCATGTAGCCAGTGGCTATATAGAAGCAGAAGTTATTCCAGCAGAAACAGGGCAGGAAACAGCATATTTTATTTTAAAATTAGCAGGAAGATGGCCAGTAAAAATAGTACATACAGACAATGGCAGCAATTTCACCAGTGCTGCAGTTAAGG…
	D_ZA_85_R286_AY773340 TTGGATGGAATAGATCAGGCTCAAGAAGAACATGCGAAATATCACAACAATTGGAGAGCAATGGCTACTGCTTTTATCCTACCACCTGTAGTAGCCAAAGAAATACTATCTAGCTGTGATAAATGTCAGCTACAAGGAGAAGCCATGCATGGACAAGTATACTGTAGTCCAGGAATATGGCAATTAGATTGTACACATCTAGAAGGAAAAGTTATCATAGTAGCAGTTCATGTAGCCAGTGGCTATATAGAAGCAGAAGTTATTTCAGCAGAAACAGGGCAGGAAACAGCATACTTTCTCTTAAAATTAGCAGGAAGATGGCCAGTAAAAGTAGTACATACAGACAATGGCAGAAATTTCACCAGTGCTGCAGTCAA…
	D_ZA_86_R482_AY773341 TTGGATGGAATAGATATGGCTCAAAAAGAACATGTGAAATATCACAACAATTGGAGAGCAATGGCTATTGCTTTTACCCTACCACCTGTGGTAGCAAAAAAAATAGTAGCAAGCTGCGATATATGTCAGCTAAAAGGAGAAGCCATGCATGGACAAGTAGACTGTTGTCCAGGAATATGGCAATTAGATTGTACACATTTAGAAGGAAAAGTTATCATAGTAGCAGTTCATGTAGCTACTGGCTATATAGAAGCAGAAGTTATTTCAGCAGAAACAGGGCAGGAAACAGCATACTTTCTCTTAAAATTAGCAGGAAGATGGCCAGTAAAAGTAGTACATACAGACAATGGCAGCAACTTCACCAGTGCTGCAGTCAA…
	D_UG_92_92UG001_AJ320484 TTGGATGGAATAGATAAGGCTCAAGAAGAACATGAGAAATACCACAACAATTGGAGAGCAATGGCTAGTGATTTTAACCTGCCACCTGTGGTAGCGAAAGAAATAGTAGCTAGCTGTGATAAATGTCAGCTAAAAGGAGAAGCCATGCATGGACAAGTAGACTGTAGTCCAGGAATATGGCAATTAGATTGTACACATCTAGAAGGAAAAGTTATCCTGGTAGCAGTTCATGTAGCCAGTGGCTATATAGAAGCAGAAGTGATCCCAGCAGAAACAGGGCAGGAAACAGCCTACTTTATCTTAAAATTAGCAGGAAGATGGCCAGTAAAAGTAGTACATACAGACAATGGCAGCAATTTCACCAGTTCTGCAGT…
	D_KE_93_MB2059_AF133821 TTAGATGGGATAGATAAGGCTCAAGAAGAACATGAGAAATACCACAACAATTGGAGAGCAATGGCTAGTGATTTTAACCTGCCACCTGTGGTAGCAAAAGAAATAGTAGCTAGCTGTGATAAATGTCAGCTAAAAGGAGAAGCCTTGCATGGACAAGTAGACTGTAGTCCAGGTATATGGCAATTAGATTGTACACATTTAGAAGGAAAAGTTATCCTGGTAGCAGTCCATGTAGCCAGTGGCTATATAGAAGCGGAAGTTATTCCAGCAGAAACAGGGCAGGAAACAGCCTACTTTCTCTTGAAATTAGCAGGAAGATGGCCAGTAAAAGTAGTACATACAGACAATGGCAGCAATTTCACCAGTGCTGCAGTT…
	D_UG_93_93UG_065_AY713418 TTGGATGGAATAGATAAGGCTCAAGAAGAACATGAAAAATACCACAACAATTGGAGAGCAATGGCTAGTGATTTTAACCTGCCACCTGTGGTAGCAAAAGAAATAGTAGCTAGCTGTGATAAATGTCAGCTAAAAGGAGAAGCCTTGCATGGACAAGTAGACTGTAGTCCAGGAATATGGCAATTAGATTGTACACACTTAGAAGGAAAAGTTATCCTGGTAGCAGTCCATGTAGCCAGTGGCTATATAGAAGCAGAAGTTATTCCAGCAGAAACAGGGCAAGAAACAGCCTATTTTCTCTTGAAATTAGCAGGAAGATGGCCAGTAAAAGTAGTACATACAGACAATGGCAGCAATTTCACCAGCGCTGCAG…
	D_UG_94_94UG114_U88824 TTGGATGGAATAGATAAGGCTCAAGAAGAACATGAGAAATACCACAACAATTGGAGGGCAATGGCTAGTGAGTTTAACCTGCCACCTGTAGTAGCAAAAGAAATAGTAGCCAGCTGTGATAAATGTCAGGTGAAAGGAGAAGCCTTGCATGGACAAGTAGACTGTAGTCCAGGAATATGGCAATTAGATTGTACACATTTAGAAGGAAAAGGTATCCTGGTAGCAGTCCATGTAGCCAGTGGTTATATAGAAGCAGAAGTTATTCCAGCAGAAACAGGGCAGGAAACAGCCTACTTTCTTTTGAAATTAGCAGGAAGATGGCCAGTAAAAGTAGTACATACAGATAATGGCAGCAATTTCACCAGCGCTGCAGTAA…
	D_KE_97_ML415_02_AY322189 TTGGATGGGATAGATAAGGCTCAAGAAGAACATGAGAAATACCACAACAATTGGAGAGCAATGGCTAGTGATTTTAACCTGCCACCTGTGGTAGCAAAAGAAATAGTAGCTAGCTGTGATAAATGTCAACTAAAAGGAGAAGCCATGCATGGACAAGTAGACTGTAGTCCAGGAATATGGCAATTAGATTGTACACACTTAGAAGGAAAAGTTATCCTGGTAGCAGTCCATGTAGCCAGTGGCTATATGGAAGCAGAAGTTATTCCAGCAGAAACAGGACAGGAAACAGCCTACTTTATCTTGAAGTTAGCAGGAAGATGGCCAGTAAAAATAGTACATACAGACAATGGCAGCAATTTCACCAGCGCTGCAG…
	D_UG_98_98UG57131_AF484505 TTGGATGGAATAGATAAGGCTCAAGAGGACCATGAGAAATACCACAGCAATTGGAGAGCAATGGCTAGTGATTTCAACCTGCCACCTGTGGTAGCAAAAGAAATAATAGCTAGCTGTGATAAATGTCAGCTAAAAGGAGAAGCCTTGCATGGACAAGTAGACTGTAGTCCAGGAATATGGCAATTAGATTGTACACACTTAGAAGGAAAAGTTATCCTGGTAGCAGTCCATGTAGCTAGTGGCTATATAGAAGCAGAAGTTATTCCAGCAGAAACAGGGCAGGAAACAGCCTACTTCATCTTGAAATTAGCAGGAAGATGGCCAGTAAAAGTAATACATACAGACAATGGCAGCAATTTCACCAGCACCACA…
	D_UG_98_98UG57140_AF484511 TTGGATGGAATAGATAAGGCTCAAGAAGAACATGAGAAATACCACAACAATTGGAGAGCAATGGCTAGTGATTTTAACCTGCCACCAGTGGTAGCAAAAGAAATAGTGGCTAGCTGTGATAAATGTCAACTAAAGGGAGAAGCCTTGCATGGACAAGTAGACTGTAGTCCAGGAATATGGCAATTAGATTGTACACATTTAGAAGGAAAAGTTATTCTGGTAGCAGTCCATGTAGCCAGTGGCTATATAGAAGCAGAAGTCATTCCAGCAGAAACAGGGCAGGAAACAGCCTATTTTCTCTTAAAATTAGCAGGAAGATGGCCAGTAAAAGTAGTACATACAGACAATGGCAGCAATTTCACCAGCACTGTA…
	D_UG_99_99UGA07412_AF484477 TTGGATGGAATAGATAAGGCTCAAGAGGAACATGAAAAATACCACAACAATTGGAGAGCAATGGCTAGTGATTTTAACCTGCCACCGGTGGTAGCAAAAGAAATAGTAGCTAGCTGTGATAAATGCCAGCTAAAAGGAGAAGCCTTGCATGGACAAGTAGACTGTAGTCCAGGGATATGGCAATTAGATTGTACACATTTAGAAGGAAAAGTTATCCTGGTAGCAGTCCATGTAGCCAGTGGCTATATAGAAGCAGAGGTTATTCCAGCAGAAACAGGACAKGAAACAGCCTACTTTCTCTTGAAACTAGCAGGAAGGTGGCCGGTAAAAGTAGTACATACCGACAATGGCAGCAACTTCACCAGCGCTGC…
	D_UG_99_99UGA08483_AY304496 TTGGATGGAATAGATAAGGCTCAAGAAGAGCATGAGAAATACCACAGCAATTGGAGGGCAATGGCTAGTGATTTTAACCTGCCACCGGTGGTAGCAAAAGAAATAGTAGCCAGCTGTGATAAATGTCAGCTAAAAGGAGAAGCCTTGCATGGACAAGTAGATTGTAGTCCAGGAATATGGCAATTAGATTGTACACATTTAGAAGGAAAAGTTATCCTGGTAGCAGTCCATGTAGCCAGTGGCTATATAGAAGCAGAGGTTATTCCAGCAGAAACAGGGCAGGAAACTGCCTACTTTATCTTGAAATTAGCAGGAAGATGGCCAGTAAAAATAGTACACACAGACAATGGCAGCAATTTCACCAGCGCTGC…
	F_BR_01_01BR087_DQ358801 TTAGATGGGATAGATAAGGCACAGGAAGAGCATGAAAAATATCACAACAATTGGAGAGCAATGGCCAGTGACTTTAATCTGCCACCTGTAGTAGCAAAAGAAATAGTAGCTAGCTGTGATAAGTGTCAGCTAAAAGGGGAAGCCATGCATGGACAAGTAGATTGTAGTCCAGGGATATGGCAATTAGATTGTACACATCTAGAAGGGAAAGTTATCCTGGTAGCAGTCCATGTAGCTAGTGGGTATCTAGAAGCAGAAGTTATCCCAGCAGAAACAGGACAAGAAACAGCCTACTTCATACTAAAGTTAGCAGGAAGATGGCCAGTAAAAACAATACATACAGACAATGGCCCCAATTTCACCAGTGCCGCGGT…
	F_BR_01_01BR125_DQ358802 TTAGATGGGATAGATAAGGCACAGGAGGAACATGAAAAATATCACAATAATTGGAGAGCAATGGCTAGTGATTTTAATTTGCCACCTGTAGTAGCAAAAGAAATAGTAGCTAGCTGTGATAAGTGTCAACTAAAAGGGGAAGCCATGCATGGACAAGTAGATTGTAGTCCAGGGATATGGCAATTAGATTGTACACATTTAGAAGGGAAAGTTATCCTGGTAGCAGTCCATGTAGCTAGTGGGTACCTAGAAGCAGAAGTAATCCCAGCAGAAACAGGACAAGACACAGCCTACTTCATACTAAAGTTAGCAGGAAGATGGCCAGTAAAAATAATACATACAGATAATGGCCCCAATTTCACCAGTGCCGCGGT…
	F_AR_02_ARE933_DQ189088 TTAGATGGAATAGATAAGGCACAGGAAGACCATGAAAAATATCACAATAATTGGAGAGCAATGGCTAGTGATTTTAATCTGCCACCTGTAGTAGCAAAAGAAATAGTAGCTAGCTGTGATAAATGTCAGTTAAAAGGGGAAGCCATGCATGGACAAGTAGATTGTAGTCCAGGAATATGGCAATTAGATTGTACACATTTAGAAGGAAAAGTTATCCTGGTAGCAGTCCATGTAGCTAGTGGATACCTAGAAGCAGAAGTTATCCCAGCAGAAACAGGACAAGAAACAGCCTACTTCATACTAAAGTTAGCAGGAAGATGGCCAGCAAAAACAATACATACAGACAATGGTCCCAATTTCACCAGTGCCGCGGTT…
	F_BR_89_BZ126_AY173957 TTAGATGGGATAGATAAAGCACAGGAGGAACATGAAAAATATCACAACAATTGGAGAGCAATGGCTAGTGATTTTAATCTGCCACCTGTAGTAGCAAAAGAAATAGTAGCTAGCTGTGATAAGTGTCAGCTAAAAGGGGAAGCCATGCATGGACAAGTAGATTGTAGTCCAGGGATATGGCAATTAGATTGTACACATTTAGAAGGAAAAGTTATTCTAGTAGCAGTCCATGTAGCTAGTGGGTACCTAGAAGCAGAAGTKATCCCAACAGAAACAGGGCAAGAAACAGCCTACTTCATACTAAAGTTAGCAGGAAGATGGCCAGTAAAAACAATACATACAGACAATGGCACTAATTTCACCAGTGCCGCGGTTA…
	F_BR_89_BZ163_AY173958 TTAGATGGGATAGATAAAGCACAGGAGGAACATGAAAAATATCACAACAATTGGAGAGCAATGGCTAGTGATTTTAATCTGCCACCTGTAGTAGCAAAAGAAATAGTAGCTAGCTGTGATAAGTGTCAGCTAAAAGGGGAAGCCATGCATGGACAAGTAGATTG-AGTCCAGGGATATGGCAATTAGATTGTACACATTTAGAAGGAAAAGTTATTCTGGTAGCAGTCCATGTAGCTAGTGGGTACCTAGAAGCAGAAGTTATCCCAACAGAAACAGGACAAGAAACAGCCTACTTCATACTAAAGTTAGCAGGAAGATGGCCAGTAAAAACAATACATACAGACAATGGCACCAATTTCACCAGTGCCGCGGTTA…
	F_BE_93_VI850_AF077336 TTAGATGGGATAGATAAGGCACAAGAAGAACATGAAAAATATCACAACAATTGGAGAGCGATGGCTAGTGATTTTAATCTGCCACCTATAGTAGCAAAAGAAATAGTAGCTAGCTGTGATAAGTGTCAGCTAAAAGGGGAAGCCATGCACGGACAAGTAGACTGTAGTCCAGGGATATGGCAATTAGATTGCACACATTTAGAAGGCAAGGTTATCCTGGTAGCAGTCCATGTAGCTAGTGAGTACATAGAAGCAGAAGTTATTCCAGCAGAAACAGGACAGGAAACAGCCTACTTCATATTAAAGTTAGCAGGAAGATGGCCAGTAAAAATAATACATACAGACAATGGCAGCAATTTCACCAGTGCCGCGGTTA…
	F_BR_93_93BR020_01_AF005494 CTAGATGGGATAGATAAGGCACAAGAGGAACATGAAAAATATCACAACAATTGGAGAGCAATGGCTAGTGATTTTAATATACCAGCTGTAGTAGCAAAAGAAATAGTAGCTAGCTGTGATAAATGTCAGCTAAAAGGGGAAGCCATGCATGGACAAGTAGATTGTAGCCCAGGGATATGGCAATTAGATTGCACACATTTAGAAGGAAAAATTATCCTGGTAGCAGTCCATGTAGCTAGTGGGTACCTAGAAGCAGAAGTTATCCCAGCAGAAACAGGACAAGAGACAGCCTACTTCCTACTAAAGTTAGCAGGAAGATGGCCAGTAAAAACAATACATACAGACAATGGCACCAATTTCACCAGTGCCAC…
	F_FR_96_MP411_AJ249238 TTAGATGGGATAGATAAGGCACAAGAAGAACATGAAAAATATCACAACAACTGGAGAGCAATGGCTAGTGATTTTAATCTGCCACCAGTAGTAGCAAAAGAAATAGTAGCTAGCTGTGATAAATGTCAGCTAAAAGGAGAGGCCATGCATGGACAAGTAGACTGTAGTCCAGGAATATGGCAATTAGATTGTACACATTTAGAAGGAAAAATTATCCTAGTAGCAGTCCATGTAGCTAGTGGATATATAGAAGCAGAAGTCATTCCAGCAGAAACAGGACAGGAAACAGCCTACTTCATACTAAAGTTAGCAGGAAGATGGCCAGTAAAAATAATACATACAGACAATGGTAGCAATTTCACCAGTAGTGCAGTTA…
	F_CM_02_02CM_0016BBY_AY371158 TTGGATGGAATAGATAAGGCTCAAGAAGAACATGAAAAATATCACAACAATTGGAGAGCAATGGCTAGTGATTTTAATCTGCCACCTATAGTAGCAAAAGAAATAGTAGCCAGCTGTGATAAATGTCAGTTAAAAGGGGAAGCCATACATGGACAAGTAGACTGCAGTCCAGGGATATGGCAATTAGATTGTACACATTTAGAAGGAAAAATTATCCTGGTAGCAGTCCATGTAGCTAGTGGCTATATAGAAGCAGAAGTTATTCCAGCAGAAACGGGACAGGAAACAGCCTATTTCATATTAAAGTTAGCAGGAAGATGGCCAGTAAAAATAATACATACAGACAATGGCAGCAATTTCACCAGTACT…
	F_CM_95_MP255_AJ249236 TTAGATGGGATAGATAAGGCTCAAGAAGAACATGAAAAATATCACAACAATTGGAGAGCAATGGCTAGTGATTTTAATCTGCCACCTGTAGTAGCAAAAGAGATAGTAGCCAACTGTGATAAATGTCAGCTAAAAGGGGAAGCCATGCATGGACAAGTAGATTGCAGTCCAGGGATATGGCAATTAGATTGTACACATTTAGAAGGAAAAATTATCCTGGTAGCAGTCCATGTAGCTAGTGGCTATATAGAAGCAGAAGTTATCCCAGCAGAAACAGGACAGGAAACAGCCTACTTCATCCTAAAGTTAGCAGGAAGATGGCCAGTGAAAATAATACATACAGACAATGGCAGCAATTTCACCAGTACTGTGGTTA…
	F_CM_95_MP257_AJ249237 TTGGATGGGATAGATAAAGCTCAAGAAGAGCATGAGAAATATCACAGCAATTGGAGAGCAATGGCTAGTGATTTTAACCTGCCACCTGTAGTAGCAAAAGAAATAGTAGCCAGCTGTGATAAATGTCAGCTAAAAGGGGAAGCCATGCATGGACAAGTAGACTGCAGTCCAGGGATATGGCAATTAGATTGTACACATTTAGAAGGAAAAATTATCCTAGTAGCAGTCCATGTAGCTAGTGGCTATATAGAAGCAGAAGTTATTCCAGCAGAAACAGGACAGGAAGCAGCCTACTTCATACTAAAGTTAGCAGGAAGATGGCCAGTAAAAATAATACATACAGACAATGGCAGCAATTTTACCAGTGCTGTGGTTA…
	F_CM_97_CM53657_AF377956 TTGGATGGGATAGATAAGGCTCAAGAAGAACATGAAAAATATCACAGCAATTGGAGAGCAATGGCTAGTGATTTTAATTTGCCACCTGTAGTAGCCAAAGAAATAGTAGCCAGCTGTGATAAATGTCAGCTAAAAGGGGAAGCCATGCATGGACAAGTAGACTGCAGTCCAGGGATATGGCAACTAGATTGTACACATTTAGAAGGAAAAATTATCTTGGTAGCAGTCCATGTGGCTAGTGGTTATATAGAAGCAGAAGTTATCCCAGCAGAAACGGGACAGGAAACAGCCTACTTCCTACTAAAGTTAGCAGGAAGATGGCCAGTAAAAATAATACATACAGATAATGGCAGCAATTTCACCAGTACTGTGGT…
	H_BE_93_VI991_AF190127 CTAGATGGGATAGATAAAGCTCAAGTACAGCATGAAAAATATCACAGTAATTGGAGAGCAATGGCCAGTGATTTTAATCTGCCACCTATAGTAGCAAAAGAAATAGTAGCTAGCTGTGATAAATGTCAGTTAAAAGGGGAAGCCATGCATGGACAAGTAGACTGTAGCCCAGGCATATGGCAATTAGATTGTACACACTTAGAAGGAAAAATTATTCTGGTAGCAGTCCATGTAGCCAGTGGCTATATAGAAGCAGAAGTTATCCCAGCAGAAACAGGACAGGAAACAGCATACTTTATATTGAAACTAGCAGGCAGATGGCCAGTAAAAATGATACATACAGACAATGGCAGCAACTTCACAAGTGCTGCGGTTA…
	H_BE_93_VI997_AF190128 CTAGATGGGATAGACAAAGCTCAAGAAGCACATGAAAGGTATCACAACAATTGGAGAGCAATGGCTAGTGAGTTTAATCTGCCACCTATAGTAGCAAAAGAAATAGTAGCTAGCTGTGATAAATGTCAGCTAAAAGGAGAAGCCATGCATGGACAAGTGGACTGTAGCCCAGGAATATGGCAATTAGATTGTACACATTTAGAAGGAAAAGTTATTCTGGTAGCAGTCCACGTAGCCAGTGGCTATATASAACCAGAAGTCATCCCAGCAGAAACAGGACAGGAAACAGCATATTTTATATTGAAACTAGCAGGCAGATGGCCAGTAAAAATGATACATACAGACAATGGCACCAATTTCACAAGTACTGCGGTTA…
	H_CF_90_56_AF005496 CTAGATGGGATAGATAAAGCTCAAGAAGAACATGAAAGGTATCATAACAATTGGAGAGCAGTGGCTAGTGATTTTAATCTACCACCTATAGTAGCAAAAGAAATAGTAGCTAGCTGTGATAAATGTCAGCTAAAAGGGGAAGCCATGCATGGACAAGTAGACTGTAGCCCAGGAATATGGCAATTAGATTGCACACATTTGGAAGGACAAGTTATTCTGGTAGCAGTCCATGTAGCCAGTGGCTATATAGAAGCAGAAGTCATCCCAGCAGAAACAGGAAAGGAAACAGCATACTTCCTGTTGAAACTAGCAAGCAGATGGCCAGTAAAAGTAATACATACAGACAATGGCAGCAATTTCACGAGTGCTGCGGTTAAGG…
	J_SE_93_SE7887_AF082394 CTAGATGGGATAGATAAAGCTCAAGAAGATCATGAAAAATATCATAGCAATTGGAGAGCAATGGCTAGTGATTTTAATCTGCCACCTGTAGTAGCAAAAGAGATAGTAGCTAGCTGTGATAAATGTCAGCTAAAGGGGGAAGCCATGCATGGACAAGTAGACTGTAGTCCAGGGATATGGCAATTAGATTGTACACATCTAGAAGGAAAAGTTATCCTGGTAGCAGTTCATGTAGCCAGTGGCTATATAGAAGCAGAAGTTATCCCAGCAGAAACAGGACAGGAAGCAGCATTTTTTATATTAAAATTAGCAGGCAGATGGCCAGTAAAAGTAATACATACAGACAATGGCAGCAACTTCACCAGTGGTGCTGTG…
	J_SE_94_SE7022_AF082395 CTAGATGGGATAGATAAAGCTCAAGAAGAACATGAAAAATATCATAGCAATTGGAGAGCAATGGCTAGTGATTTTAATCTACCACCTGTAGTAGCAAAAGAAATAGTAGCTAGCTGTGATAAATGTCAGCTAAAGGGGGAAGCCATGCATGGACAAGTAGACTGTAGTCCAGGGATATGGCAATTAGATTGTACACATTTAGAAGGAAAAGTTATCCTGGTAGCAGTTCATGTAGCCAGTGGCTATATAGAAGCAGAAGTTATCCCAGCAGAAACAGGACAGGAAGCAGCATTTTTTATATTAAAATTAGCAGGCGGATGGCCAGTAAAAGCAATACATACAGATAATGGCAGCAACTTCACCAGTGGTGCTGTG…
	K_CD_97_EQTB11C_AJ249235 CTAGATGGAATAGATAAGGCTCAAGAAGAACATGAAAAATATCACAACAATTGGAGAGCAATGGCTAGTGATTTTAATCTGCCACCTGTAGTAGCAAAAGAAATAGTAGCTAGCTGTGATAAATGTCAGCTAAAAGGGGAAGCCATACATGGACAAGTAGACTGTAGTCCAGGGATATGGCAGTTAGATTGTACACATTTAGAAGGAAAAATTATCCTAGTAGCAGTTCATGTAGCTAGTGGCTATATAGAAGCAGAAGTTATCCCAGCAGAAACGGGACAGGAAACAGCCTACTTCATACTAAAATTAGCAGGAAGATGGCCAGTAAGAGTAATACATACAGACAATGGCAGCAATTTCACCAGTGCTGTAGT…
	K_CM_96_MP535_AJ249239 CTAGATGGAATAGATAAGGCTCAAGAAGAACATGAAAAATATCATAACAACTGGAGAGCAATGGCTAGTGATTTTAATCTGCCACCTATAGTAGCCAAAGAAATAGTAGCTAGCTGTGACAAATGTCAGCTAAAAGGGGAAGCCATACATGGACAAGTAGACTGTAGTCCAGGAATATGGCAATTAGATTGTACACATTTAGAAGGAAAAATTATCCTGGTAGCAGTCCATGTAGCTAGCGGCTATATAGAAGCAGAAGTTATCCCAGCAGAAACGGGACAAGAAACAGCCTACTTTATACTAAAATTAGCAGGAAGATGGCCAGTAAAAGTAATACATACAGACAATGGCACCAATTTCACCAGCACTGTGGTTA…
	O_BE_87_ANT70_L20587 CTAGAAGGAATAGACCAGGCACAAGAAGATCATGAAAAATATCATAGTAATTGGAAAGCACTAGCTAGTGAATTTGGACTACCACCAGTGGTGGCCAAGGAAATCATTGCTAGCTGTCCTAAATGTCATATAAAAGGGGAAGCAATTCATGGTCAGGTAGACTGCAGTCCAGAAGTATGGCAAATAGATTGCACACATATGGAAGGCAAAATCATAATAGTTGCTGTCCATGTGGCAAGTGGGTTCATAGAAGCAGAAGTGATACCAGCAGAAACAGGACAAGAAACTGCCTACTTCCTGTTAAAACTGGCTGCAAGATGGCCTGTTAAAGTAATACATACAGACAACGGGCCTAATTTTACAAGTACAACTATGAAG…
	CPZ_US_85_CPZUS_AF103818 CTAGATGGCATAGATAAAGCACAGGAAGACCATGACAAATATCATAGTAATTGGACAGCTATGGCCAGTGATTTTAACCTGCCACCAGTGGTCGCTAAGGAGATAGTGGCCAGCTGTGATAAATGTCAGCCAAAAGGAGAGGCCATACATGGGCAGGTAGATTGCAGTCCAGGTATCTGGCAGCTAGATTGTACACATTTAGAAGGGAAAATCATTATAGTGGCAGTACATGTGGCCAGTGGATACCTAGAAGCAGAGGTCATTCCTGCAGAAACAGGACAAGAGACAGCCTATTTTATCTTAAAATTAGCAGGAAGATGGCCTGTAAAAGTGATTCATACTGATAATGGATCTAACTTTACAAGTAGTACAGT…
	O_CM_91_MVP5180_L20571 CTGGAAGGAATAGATCAGGCACAAGAAGATCATGAAAAATATCATAGTAATTGGAGAGCATTAGCTAGTGACTTTGGATTACCACCAATAGTAGCCAAGGAAATCATTGCTAGTTGTCCTAAATGCCATATAAAAGGGGAAGCAACGCATGGTCAAGTAGACTACAGCCCAGAGATATGGCAAATGGATTGTACACATTTAGAAGGCAAAATCATAATAGTTGCTGTCCATGTAGCAAGTGACTTTATAGAAGCAGAGGTGATACCAGCAGAAACAGGACAGGAAACTGCCTATTTCCTGTTAAAATTAGCAGCAAGATGGCCTGTCAAAGTAATACATACAGACAATGGACCTAATTTTACAAGTGCAGCCATGA…
	CPZ_GA_88_GAB1_X52154 CTAGATGGAATAGACAGGGCCCAAGAAGAACATGAAAGGTATCATAGTAATTGGAAAGCTATGGCTAGTGATTTTAATTTACCACCCATAGTAGCAAAAGAAATAGTGGCCCATTGTGATAAGTGCCAGGTAAAAGGAGAAGCCATGCATGGGCAGGTAGACTGTAGCCCAGGGATTTGGCAAGTAGATTGTACCCACCTAGAAGGCAAAGTGATCATAGTGGCAGTTCACGTAGCCAGTGGCTATATAGAAGCAGAAGTTATCCCAGCTGAGACAGGACAAGAAACAGCTTATTTCCTGTTAAAATTAGCAGGTAGATGGCCAGTAAAAACTATTCACACAGATAATGGGCCAAATTTTACAAGTGCTGCAGTCAA…
	O_SN_99_SEMP1300_AJ302647 CTAGAAGGAATAGACCAGGCACAAGAAGATCATGAAAAGTATCATAGCAATTGGAGAGCATTAGCTAGTGATTTTGGATTGCCACCAGTGGTGGCCAAAGAAATCATTGCTAATTGTCCTAAATGTCATATAAAAGGGGAAGCAATTCATGGTCAGGTAGACTACAGTCCAGAAGTATGGCAAATAGATTGCACACATCTAGAAGGCAAAATCATAATAGTTGCTGTTCATGTGGCAAGTGGATTCATAGAAGCAGAAGTAATACCAGCAGAAACAGGACAAGAAACTGCCTACTTCCTGTTAAAATTAGCTGCAAGATGGCCTGTTAAAATAATACATACAGACAATGGGCCTAATTTCACAAGTGCAACCA…
	O_SN_99_SEMP1299_AJ302646 CTAGAAGGAATAGACCAGGCACAAGAAGATCATGAAAAGTATCATAGCAATTGGAGAGCATTAGCTAGTGATTTTGGATTACCACCAGTGGTGGCCAAAGAAATCATTGCTAATTGTCCTCAATGTCATATAAAAGGGGAAGCAATTCATGGTCAGGTAGACTGCAGTCCAGAAGTATGGCAAATGGATTGCACACATCTAGAAGGCAAAATCATAATAGTTGCTGTCCATGTGGCAAGTGGATTCATAGAAGCAGAAGTAATACCAGCAGAAACAGGACAGGAAACTGCCTACTTCCTGTTAAAATTAGCTGCAAGATGGCCTGTTAAGGTAATACATACAGACAATGGGCCTAATTTTACAAGTGCAGCCA…
	N_CM_97_YBF106_AJ271370 CTAGATGGTATAGAAAAAGCCCAAGAAGAACATGAAAGATATCACAGTAATTGGAAAGCAATGGCCAGTGATTTTAACTTACCCCCCATAGTAGCAAAAGAAATAGTAGCCAGCTGTGACAAATGCCAGCTAAAAGGGGAAGCCATGCATGGGCAGATCAATTGTAGTCCAGGAGTGTGGCAGTTAGATTGTACACACTTAGAAGGAAAAATCATTCTTGTAGCAGTCCATGTGGCCAGTGGCTACTTAGAAGCAGAAGTTATTCCTGCAGAAACAGGACAGGAAACAGCATATTTTATTTTAAAGTTAGCTGGAAGATGGCCAGTAAAAGTTATACACACTGATAATGGACCCAATTTTATTAGTGCCACTGTA…
	N_CM_95_YBF30_AJ006022 CTAGATGGTATAGAAAAAGCCCAAGAAGATCATGACAGATATCACAGCAATTGGAAAGCAATGGCCAGTGATTTTAACTTACCCCCCATAGTGGCAAAAGAAATAGTAGCCAGCTGTGACAAATGCCAGCTAAAAGGGGAAGCCATGCATGGACAGGTCAATTGTAGTCCAGGAGTGTGGCAATTAGATTGTACACACTTAGAGGGAAAAATCATCCTTGTGGCGGTCCATGTGGCCAGTGGCTACTTAGAAGCAGAAGTTATTCCTGCAGAGACAGGACAGGAAACAGCATATTTTATTTTAAAGTTAGCTGGAAGATGGCCAGTAAAAGTTATACACACTGATAATGGATCCAATTTCACTAGTGCCACTGTAA…
	O_FR_92_VAU_AF407418 CTAGAAGGAATAGATCAGGCACAAGAAGATCATGAAAAATATCATAGTAATTGGAGAGCATTAGCTAGTGACTTTGGACTACCACCAGTAGTAGCCAAAGAAATCATTGCAAGTTGTCCTAAGTGTCATATAAGAAGGGAAGCAATGCATGGCCAGGTAGACTGCAGTCCAGAAATATGGCAAATGGATTGCACACATTTAGAAGGCAAGATCATAATAGTTGCTGTCCATGTGGCAAGTGGATTCATAGAAGCAGAAGTCATACCAGCAGAGACAGGACAGGAAACTGCCTACTTCCTGTTAAAATTAGCAGCAAGATGGCCTATTAAAATACTACATACAGACAATGGGCCTAACTTTACAAGTGCAGCCATGAAA…
	N_CM_04_04CM_1015_04_DQ017382 CTAGATGGTATAGAAAAAGCCCAAGAAGAGCATGAAAGATATCACAGTAACTGGAAAGCAATGGCCAGTGATTTTAACTTGCCCCCCATAGTGGCAAAAGAAATAGTAGCCAGCTGTGACAAATGCCAGCTAAAAGGGGAAGCCATGCATGGACAGGTCAATTGTAGTCCAGGAGTGTGGCAGTTAGATTGTACACACTTAGAAGGAAAAATCATTCTTGTAGCGGTCCATGTGGCCAGTGGCTACTTAGAAGCAGAAGTTATTCCTGCAGAAACAGGACAKGAAACAGCATATTTTATTTTAAAGTTAGCTGGAAGATGGCCAGTAAAAGTTATACACACTGATAATGGACCCAATTTCACTAGTGCC…
	N_CM_02_DJO0131_AY532635 CTAGATGGTATAGAAAAAGCCCAAGAAGATCATGARAGATATCACAGTAACTGGAGAGCAATGGCCAGTGATTTTAACTTACCCTCTGTAGTGGCAAAAGAAATAGTAGCCAGCTGTGACAAATGCCAGCTAAAAGGGGAAGCCATACATGGACAGGTCAATTGTAGTCCAGGAGTGTGGCAGCTAGATTGTACACATTTAGAAGGAAAAATCATTCTTGTAGCGGTCCATGTGGCCAGTGGCTACTTAGAAGCAGAAGTTATTCCTGCAGAAACAGGACAGGAAACAGCATATTTTATTTTAAAATTAGCTGGAAGATGGCCAGTAAAAGTTATACACACTGATAATGGACCCAATTTCACTAGTGCCACTGT…
	N_CM_04_04CM_1131_03_DQ017383 CTAGATGGTATAGAAAAAGCCCAAGAAGAGCATGAAAGATATCACAGTAACTGGAGAGCAATGGCCAGTGATTTTAACTTRCCCCCCATAGTGGCAAAAGAAATAGTAGCCAGCTGTGACAAATGCCAGCTAAAAGGGGAAGCCATGCATGGACAGGTCAATTGTAGTCCAGGAGTGTGGCAGTTAGATTGTACACACTTAGAAGGAAAAATCATTCTTGTAGCAGTCCATGTGGCCAGTGGCTACTTAGAAGCAGAAGTTATTCCTGCAGAAACAGGACAGGAAACAGCATATTTTATTTTAAAGTTAGCTGGAAGATGGCCAGTAAAAGTTATACACACTGATAATGGACCCAATTTCACTAGTGCC…
	O_CM_98_98CMU2901_AY169812 YTAGAAGGAATAGACCAGGCACAAGAAGATCATGAGAAATATCATAGCAATTGGAAAGCATTAGCTAGTGACTTTGGGCTACCACCAGTAGTGGCCAAAGAAATCATTGCTAGTTGTCCTAAATGTCATATAAAAGGAGAAGCAATGCATGGTCAGGTCGACTGCAGTCCAGAAGTATGGCAAATAGATTGCACACATTTAGAAGGCAAGGTCATAATAGTTGCTGTCCATGTGGCAAGTGGATTCATAGAAGCAGAAGTAATACCAGCTGAAACAGGACAAGAAACTGCCTACTTCCTGTTAAAATTAGCTGCAAGGTGGCCTGTTAAAATTATACATACAGACAACGGGCCTAATTTTACAAGTGCAACC…
	O_CM_96_96CMABB009_AY169806 CTAGAAGGAATAGATCAGGCACAAGAAGATCATGAAAAATATCATAGCAATTGGAGAGCATTGGCTAGTGACTTTGGACTACCACCAGTAGTAGCCAAAGAAATTATTGCTAGCTGTCCTAAATGTCATATAAGAGGGGAAGCAATACATGGCCAGGTAGACTGCAGTCCAGAAGTATGGCAAATGGATTGTACACATTTAGAAGGCAAAATCATAATAGTAGCTGTCCATGTGGCAAGTGGGTTCATAGAAGCAGAGGTGATACCAGCAGAGACAGGACAGGAAACTGCCTATTTCCTGTTAAAATTAGCAGCAAGATGGCCTGTTAAAATAATACATACAGACAATGGGCCTAATTTTACAAGTGCAGC…
	O_CM_97_97CMABB447_AY169813 CTGGAAGGAATAGATCAGGCACAAGAAGATCATGAAAAATATCACAGCAATTGGAGAGCATTAGCTAGTGACTTTGGACTACCACCAGTAGTAGCCAAAGAAATTATTGCTAGTTGTCCTAAATGTCATACTAAAGGGGAAGCAATTCATGGTCAGGTAGATTACAGTCCAGAGATATGGCAAATGGATTGCACACATTTAGAAGGCAAAGTCATAATAGTTGCTGTCCATGTGGCAAGTGGATTCATAGAGGCAGAAGTGATACCAGCAGAAACAGGACAAGAAACTGCCTATTTCCTGTTAAAATTAGCAKCAAGATGGCCTATTAAAATATTACATACAGATAATGGGCCTAATTTTACAAGTGCAAC…
	O_CM_98_98CMU5337_AY169808 CTRGAAGGAATAGACCAGGCACAAGAAGATCATGAAAAATATCATAGCAATTGGAGAGCATTAGCTAGTGATTTTGGACTACCACCAGTAGTGGCCAAAGAAATCATTGCTAATTGTCCTAAATGTCATATAAAAGGGGAAGCAACTCATGGTCAGGTAGACTACAGTCCAGAAGTATGGCAAATAGATTGCACACATTTAGAAGGYAAAATCATAATAGTTGCTGTCCATGTGGCAAGTGGATTCATAGAAGCAGAAGTGATACCAGCAGARTCAGGACAAGAGACTGCCTACTTCCTGTTAAAGTTAGCTGCAAGATGGCCTGTTAAAATAATACATACAGACAACGGGCCTAATTTTACAAGTGCAATC…
	O_CM_98_98CMABB212_AY169804 CTGGAGGGAATAGAYCAGGCACAAGAAGATCATGAAAAATATCATAGTAATTGGAGAGCATTAGCTAGTGACTTTGGACTGCCACCAGTAGTAGCAAAGGAAATCATTGCTAGCTGTCCTAAATGCCATATAAAAGGGGAAGCAACACATGGTCAAGTAGACTGCAGCCCAGAGATATGGCAGATGGATTGTACACATTTAGAAGGCAAAATCATAATAGTTGCTGTCCATGTAGCAAGTGGCTTCATAGAAGCAGAGGTGATTCCAGCAGAATCAGGACAGGAAACTGCCTATTTCCTGTTAAAATTAGCAGCAAGATGGCCTGTCAAAGTAATACATACAGACAATGGGCCTAATTTTACAAGTGCAGC…
	O_CM_97_97CMABB497_AY169809 CTAGAAGGAATAGACCAGGCACAAGAAGATCATGAGAAATACCATAGCAATTGGAGAGCATTAGCCAGTGACTTTGGACTACCACCAGTGGTGGCCAAGGAAATTATTGCTAATTGTCCTAAATGTCATATAAAGGGGGAAGCAATTCATGGTCAGGTAGACTGCAGTCCAGAAGTATGGCAAATGGATTGCACACATGTAGAAGGCAAAGTTATCATAGTTGCTGTCCATGTGGCAAGCGGATTCATAGAAGCAGAAGTGATACCAGCAGAAACAGGACAGGAAACTGCCTATTTCCTGTTAAAATTAGCAGCAAGATGGCCTGTTAAAGTAATACATACAGACAACGGGCCTAATTTTACAAGTGCAAC…
	O_CM_96_96CMABB637_AY169810 CTAGAAGGAATAGATCARGCACAGGAAGATCATGAAAAATATCACAGCAATTGGAGAGCATTAGCTAGTGACTTTGGACTACCACCAGTAGTAGCCAAAGAAATTATTGCTAGTTGTCCTAAATGTCATATTAAAGGGGAAGCAATTCATGGTCAGGTAGATTACAGTCCAGAAATATGGCAAATGGATTGCACACATTTAGAAGGCAAAGTCATAATAGTTGCTGTCCATGTGGCAAGTGGATTCATAGAAGCAGAAGTGATACCAGCAGAAACAGGACAAGAAACTGCCTATTTCCTGTTAAAATTAGCAGCAAGATGGCCTATTAGAGTACTACATACAGACAATGGGCCTAATTTTACAAGTGCAAC…
	O_CM_96_96CMA102_AY169803 CTAGAAGGAATAGACCAGGCACAGGAAGATCATGAAAAATATCATAGCAATTGGAGAGCATTAGCTAGTGAATTTGGACTGCCACCAATAGTAGCCAAAGAAATTATTGCTAATTGTCCTAAATGYCATATAAAAGGGGAAGCAATGCATGGTCAAGTAGACTGCAGTCCAGAAGTATGGCAAATGGACTGCACACATGCAGAAGGCAAAGTCATAATAGTTGCTGTCCATGTGGCAAGTGGGTTCATAGAAGCAGAAGTGATACCAGCAGAAACAGGACAAGAAGCTGCCTATTTCCTGTTAAAATTAGCAGCAAGATGGCCTATTAAAATATTACATACAGACAATGGGCCTAATTTCACAAGTGCAACCA…
	O_CM_98_98CMA105_AY169816 TTAGAAGGAATAGACCAGGCACAAGAAGATCATGAAAAGTATCATAGTAATTGGAGAGCATTAGCTAGTGAATTTGGACTACCACCAGTAGTGGCCAAGGAAATCATTGCTAGCTGTCCTAAATGTCATATAAAAGGGGAAGCAATGCATGGTCAGGTAGACTGCAGTCCAGAAGTATGGCAGATGGATTGCACACATCTAGAAGGCAAAATCATAATAGTTGCTGTCCATGTGGCAAGTGGATTCATAGAAGCAGAAGTAATACCAGCAGAAACAGGACAAGAAACTGCCTACTTCCTGTTAAAACTAGCTGCAAGATGGCCTGTTAAAATATTACACACAGACAATGGGCCTAATTTTACAAGTGCAACTA…
	O_CM_98_98CMA104_AY169802 CTAGAAGGGATAGATCAGGCACAGGAAGATCATGAAAAATATCATAGCMATTGGAGAGCATTAGCTAGTGACTTTGGACTGCCACCAGTAGTGGCCAAAGAAATTATTGCTAATTGTCCTAAATGTCATATAAAAGGGGAAGCMATTCATGGGCAAGTAGACTGCAGTCCAGAAGTATGGCAAATGGATTGCACACATACAGAAGGCAAAGTCATAATAGTAGCTGTCCATGTGGCAAGTGGGTTCATAGAAGCAGAAGTAATACCAGCAGAAACAGGACAAGAAACTGCCTATTTCCTGTTAAAACTAGCAGCAAGATGGCCTGTTAAAGTAATACATACAGACAATGGGCCTAATTTCACAAGTGCAACCA…
	O_CM_98_98CMABB141_AY169807 CTAGAAGGAATAGACCAGGCACAGGAAGATCATGAAAAATATCATAGCAATTGGAGAGCATTAGCTAGTGACTTTGGACTACCACCAGTGGTGGCCAAGGAAATCATTGCTAGCTGTCCTAAATGTCATATAAGAGGAGAAGCAATGCATGGTCAGGTAGACTGCAGTCCAGAAGTATGGCAGATAGATTGCACACATGTAGAAGGTAAAGTCATAATAGTTGCTGTCCATGTGGCAAGTGGATTCATAGAAGCAGAAGTAATACCAGCAGAAACAGGGCAAGAAACTGCTTACTTCCTGTTAAAACTAGCTGCAAGATGGCCTGTTAAGGTAATACATACAGACAATGGGCCTAATTTTACAAGTGCAAC…
	O_CM_99_99CMU4122_AY169815 CTAGAAGGKATAGACCAGGCACAAGAAGATCATGAAAAGTATCATAGCAATTGGAGAGCATTAGCTAGTGACTTTGGACTACCACCAGTGGTAGCCAAGGAAATCATTGCTAATTGTCCTAAATGTCATATAAAAGGGGAAGCAATTCATGGTCAGGTAGACTGCAGTCCAGAAGTATGGCAAATAGATTGCACACATACAGAAGGCAAAGTCATAATAGTTGCTGTTCATGTGGCAAGTGGGTTTATAGAAGCAGAAGTGATACCAGCAGAAACAGGACAAGAAACTGCCTACTTCCTGTTAAAATTAGCTGCAAGATGGCCTGTTAAAGTAATACATACAGACAACGGGCCTAATTTCACAAGTGCAACC…
	CPZ_CM_98_CAM5_AJ271369 TTAGATGGTATCGATAAGGCACAGGAAGAACATGAAAAGTATCATAACAACTGGAAAGCTATGGCCAGTGATTTCAATCTACCACCTGTAGTGGCCAAAGAAATAGTAGCCAGTTGTGACAAGTGCCAGTTAAAAGGGGAAGCCATGCATGGACAAGTAGACTGTAGTCCAGGCATTTGGCAATTAGACTGTACACATCTAGAAGGAAAAATCATCCTAGTGGCAGTACATGTGGCCAGTGGATACCTAGAGGCAGAGGTCATTCCTGCAGAAACAGGACAAGAAACAGCTTATTTTATTTTAAAATTAGCAGGAAGATGGCCTGTAAAAGTAATACATACTGATAATGGGCCTAACTTTACTAGTAACACAGTC…
	O_US_97_97US08692A_AY169805 CTAGARGGAATAGACCAGGCACAGGAAGATCATGAAAAATATCATAGCAATTGGAGAGCATTAGCTAGTGACTTTGGACTACCACCAGTGGTGGCCAAGGAAATCATTGCTAGCTGTCCTAAATGTCATATAAAAGGAGAAGCAATACATGGTCAGGTAGACTGCAGTCCAGAAGTATGGCAGATAGATTGCACACATGTAGAAGGCAAAGTCATAATAGTTGCTGTCCATGTGGCAAGTGGATTCATAGAAGCAGAAGTAATACCAGCAGAAACAGGACAGGAAACTGCTTACTTCCTGTTAAAATTAGCTGCAAGATGGCCTGTTAAGATAATACATACAGACAATGGGCCTAATTTTACAAGTGCAAC…
	CPZ_CM_05_SIVcpzEK505_DQ373065 CTAGATGGTATAGATAAGGCTCAAGAAGAACATGAAAGATATCATAGTAATTGGAAGGCAATGGCCAGTGATTTTAATCTACCCCCCATAGTAGCTAAAGAAATAGTAGCCAGTTGTGATAAGTGTCAATTGAAAGGAGAAGCCATACATGGGCAAATCAACTGTAGTCCAGGGGTATGGCAATTAGATTGCACACATTTGGAGGGAAAAATTATCCTTGTAGCAGTCCATGTGGCCAGTGGCTACTTAGAAGCAGAAGTCATTCCTGCAGAAACAGGACAGGAAACTGCATATTTTATCCTAAAGTTAGCTGGAAGATGGCCAGTAAAAGTCATACATACTGATAATGGGAGCAACTTCACCAGTGC…
	CPZ_CM_05_SIVcpzLB7_DQ373064 CTGGATGGAATAGATCGAGCCCAGGAAGAGCATGAAAAATACCATAATAATTGGAGAGCTATGGCCAGTGATTTCAATCTGCCACCCATTGTAGCAAAAGAGATAGTAGCTAGTTGTGATAAATGTCAGCTAAAGGGAGAGGCAATGCATGGACAGGTAGACTGTAGCCCAGGAATATGGCAGTTAGATTGTACACACCTAGAAGGAAAAGTCATCTTAGTAGCAGTGCATGTAGCTAGTGGCTATATGGAAGCAGAAGTCATACCTGCAGAAACAGGACAGGAAACAGCTTATTTTATCTTAAAATTAGCATCGAGATGGCCAGTAAAAATTATACATACTGATAATGGTAGCAATTTTACTAGCACTG…
	CPZ_CM_05_SIVcpzMT145_DQ373066 TTAGATGGAATAGAAAAAGCTCAAGAAGAACATGAAAGATACCACTCTAATTGGAAGGCAATGGCTCAGGACTTTAACTTACCACCAATAGTGGCTAAAGAAATAGTAGCCCAATGTGATAAATGTCAGCTAAAAGGAGAAGCAATGCATGGACAAGTTGACTGTAGCCCAGGAATATGGCAGATTGATTGCACCCATTTAGAAGGAAAAATAATTATAGTGGCAGTCCATGTGGCCAGTGGATACATAGAAGCAGAAGTCATCCCTGCTGAAACAGGACAGGAAACAGCATATTTTGTCCTTAAGTTAGCAGGAAGATGGCCAGTAAAGACTATACACACAGACAATGGGCCTAATTTCACTAGTAA…
	O_CM_98_98CMABB197_AY169811 CTGGAAGGAATAGACCAGGCACAAGAAGATCATGAAAAATATCATAGTAATTGGAGAGCATTAGCTAGTGAATTTGGACTACCACCAGTGGTGGCTAAGGAAATCATTGCTAGCTGTCCTAAGTGTCATATAAGAGGGGAAGCAATTCATGGCCAGGTAGACTGCAGTCCAGAAGTGTGGCAAATGGATTGCACACATCTAGAAGGCAAAATCATAATAGTTGCTGTCCATGTGGCAAGTGGATTCATAGAAGCAGAGGTAATACCAGCAGAAACAGGACAAGAAACTGCCCACTTCCTGTTAAAACTAGCTGCAAGATGGCCTGTTAAAGTAYTACATACAGACAATGGGCCTAATTTTACAAGTGCAAC…
	CPZ_CM_01_SIVcpzCAM13_AY169968 CTGGATGGAATAGATAAAGCACAGGAAGAACATGAAAGATATCATAGCAATTGGAAAGCTTTGGCGGGTGAATTTAACTTACCACCCATAGTAGCAAAAGAGATAGTGGCTAACTGTGATAAATGTCAGGTAAAAGGAGAGGCTCTGCATGGGCAGGTTGATTGTAGCCCAGGAACATGGCAGATGGATTGCACACATTTAGAAGGCAAAATCATCATAGTAGCAGTTCATATAGCCAGTGGATACATAGAAGCAGAAGTTATCCCAGCAGAAACAGGACAAGAAACTGCATACTTCATATTAAAATTAGCAAGCAGATGGCCAGTGAAAGTCTTACACACAGATAATGGGACAAATTTTACAAGTAA…
	CPZ_CM_05_SIVcpzMB66_DQ373063 CTGGATGGGATAGATAAGGCCCAGGAAGAGCATGAAAAATACCATAATAATTGGAGGGCCATGGCCAGTGATTTTAATCTGCCACCCATAGTAGCAAAAGAGATAGTAGCAAATTGTGATAAGTGTCAATTAAAAGGAGAGGCCATACATGGACAGGTAGACTGTAGTCCAGGAATATGGCAATTAGACTGCACACACTTGGAAGGAAAGATCATCCTAGTGGCAGTACATGTAGCCAGTGGGTATATGGAAGCAGAAGTAATACCTGCTGAAACAGGACAAGAAACAGCATACTTTATCTTAAAATTGGCAGGCAGATGGCCAGTAAAAGTCATACATACTGATAATGGAAGTAACTTTACCAGTAGT…
	CPZ_TZ_01_TAN1_AF447763 CTGGATGGAATTAATGAAGCACAGGAAGACCATGATAAATATCACAGTAATTGGAAAGCTTTAGCTGATGAATATAATCTGCCCCCAGTTGTGGCTAAAGAAATTATTGCTCAGTGTCCAAAATGCCATATAAAAGGAGAGGCTATACATGGACAGGTGGACTACAGTCCAGAAATCTGGCAAATAGACTGTACCCACCTAGAAGGAAAGGTCATCATAGTAGCAGTGCATGTAGCTAGTGGTTTCATAGAAGCAGAAGTCATACCAGAAGAAACAGGAAGAGAAACCGCTTACTTCATCCTAAAATTGGCAGGAAGATGGCCTGTAAAGAAAATACATACAGATAATGGACCAAATTTTACTAGTACAGCAGTG…
	CPZ_TZ_02_TAN3_EF394358 CTAGATGGAATTAATGAGGCCCAGGAAGACCATGACAAATATCACAGCAACTGGAGGGCCTTAGCTGATGAGTATAATCTCCCTCCAATTGTAGCCAAAGAAATTATTGCCCAATGCCCTAAATGTCACATAAAAGGAGAGGCCATACATGGGCAAGTGGACTATAGTCCAGAAATATGGCAGATAGACTGCACCCACCTAGAAGGAAAAGTCATCATAGTAGCAGCACATGTAGCCAGTGGTTTCCTAGAAGCAGAGGTCATACCAGAAGAAACAGGAAAGGAAACAGCTTATTTCATCCTAAAACTGGCAGGAAGATGGCCAGTAAAGAAAATACATACAGACAATGGGCCAAATTTYACTAGTGCAGCAGTA…
	CPZ_TZ_02_TAN3_1_DQ374658 CTAGATGGAATTAATGAGGCCCAGGAAGACCATGACAAATATCACAGCAACTGGAGGGCCTTAGCTGATGAGTATAATCTCCCTCCAATTGTAGCCAAAGAAATTATTGCCCAATGCCCTAAATGTCACATAAAAGGAGAGGCCATACATGGGCAAGTGGACTATAGTCCAGAAATATGGCAGATAGACTGCACCCACCTAGAAGGAAAAGTCATCATAGTAGCAGCACATGTAGCCAGTGGTTTCCTAGAAGCAGAGGTCATACCAGAAGAAACAGGAAAGGAAACAGCTTATTTCATCCTAAAACTGGCAGGAAGATGGCCAGTAAAGAAAATACATACAGACAATGGGCCAAATTTTACTAGTGCAGCAG…
	CPZ_TZ_01_TAN2_EF394357 CTAGATGGAATTAATGAGGCCCAGGAGGACCATGACAAATATCATAGCAATTGGAAGGCCTTAGCTGATGAGTATCATCTCCCCCCAATTGTAGCCAAAGAAATTATTGCTCAATGCCCTAAATGCCACATAAAAGGAGAAGCCATACATGGGCAAGTAGACTATAGTCCAGAGATATGGCAAATAGACTGCACCCACCTAGAGGGAAAAGTCATCATAGTAGCAGTACATGTAGCCAGTGGTTTCCTAGAAGCAGAGGTCATACCAGAAGAAACAGGAAGGGAAACAGCTTATTTCATCTTAAAATTGGCTGGAAGATGGCCTGTAAAGAAAATACATACAGATAATGGGCCAAACTTTACTAGTGCAGCAGTA…
	CPZ_TZ_01_TAN2_69_DQ374657 CTAGATGGAATTAATGAGGCCCAGGAGGACCATGACAAATATCATAGCAATTGGAAGGCCTTAGCTGATGAGTATCATCTCCCCCCAATTGTAGCCAAAGAAATTATTGCTCAATGCCCTAAATGCCACATAAAAGGAGAAGCCATACATGGGCAAGTAGACTATAGTCCAGAGATATGGCAAATAGACTGCACCCACCTAGAGGGAAAAGTCATCATAGTAGCAGTACATGTAGCCAGTGGTTTCCTAGAAGCAGAGGTCATACCAGAAGAAACAGGAAGGGAAACAGCTTATTTCATCTTAAAATTGGCTGGAAGATGGCCTGTAAAGAAAATACATACAGATAATGGGCCAAACTTTACTAGTGCAGCA…
	CPZ_CM_98_CAM3_AF115393 TTAGATGGTATAGATTAAGCACAAGAAGAACATGAGAAATATCATAACAATTGGAGAGCTATGGCAAGTGATTTCAATATACCACATATAGTGGCCAAAGAACTAGTAGCCCGTTGTGATAAATGCCAACTAAAAGGAGAGGCCATGCATGGGCAAGTAGACTGCAGCCCAGGCATATGGCAATTAGACTGCACACACCTAGAAGGAAAAGTTATCCTGGTGGCAGTACATGTAGCCAGTGGGTACCTAGAGGCAGAGGTCATTCCTGCAGAGACTGGACAGGAAACAGCTTATTTTATTCTAAAATTAGCAGGAAGATGGCCTGTAAAAGTAATCCACACTGATAATGGGCCTAACTTTACCAGTAATACAGTT…
	CPZ_CD_90_ANT_U42720 CTGGAAGGCATAGATAAAGCTCAAGAGGACCATGATAAATATCATAGCAATTGGAGATCATTAGCAGATGAATACAATCTTCCCCCTATTGTGGCTAAAGAAATTATAGCACAGTGTGATAAATGTCACGTAAAGGGAGAAGCCAGGCATGGACAAGTAGACTGCAGTCCAGGAATATGGCAAGTAGATTGCACCCATTTAGAAGGTAAAGTAATCATAGTAGCAGTGCATGTATCTAGTGGCTTCATAGAAGCTGAAGTAATGGCAGATGAGACAGGGAAAAGTACAGCATACTTCCTGTTAAAATTAGCCAGCAGATGGCCAGTAAAAACAATACACACTGACAATGGAGCTAATTTCACAAGTGCAGCAGTAAAA…
	CPZ_GA_88_GAB2_AF382828 TTAGATGGTATAGATAAGGCACAAGAAGACCATGAGAGATATCATAGCAACTGGAGAGCCATGGCTGATGAATTCCAACTCCCACCGGTAGTAGCCAAAGAAATAGTAGCCACATGTGATAAATGTCAGCTTAAAGGAGAAGCAATACATGGACAAGTGGATTGCAGTCCAGGGATCTGGCAGCTGGACTGCACCCACTTAGAAGGGAAAATAATCCTGGTGGCAGTCCATGTGGCAAGTGGATACTTAGAAGCAGAAGTAATTCCAGCTGAGACTGGACAGGAAACTGCATATTTTATCTTAAAATTAGCAGGGAGATGGCCAGTAAAGAAGATACACACAGATAATGGAACAAATTTCACCAGTGCAGCAGTA…
;
End;
