# Supplementary material for: Dating the Age of the SIV Lineages That Gave Rise to HIV-1 and HIV-2
Source: PLoS Comput Biol. 2009 May 1;5(5):e1000377. doi: 10.1371/journal.pcbi.1000377 (PMC2669881; doi:10.1371/journal.pcbi.1000377)
Supplement: Dataset S6 — SIVcpz/HIV-1 env nexus alignment. (0.11 MB TXT) [file pcbi.1000377.s006.txt]

#NEXUS
Begin DATA;
	Dimensions ntax=178 nchar=582;
	Format datatype=NUCLEOTIDE gap=-;
	Matrix
	[ 1 11 21 31 41 51 61 71 81 91 101 111 121 131 141 151 161 171 181 191 201 211 221 231 241 251 261 271 281 291 301 311 321 331 341 351 361 371 381 391 401 411 421 431 441 451 461 471 481 491 501 511 521 531 541 551 561 571 581 ]
	[ | | | | | | | | | | | | | | | | | | | | | | | | | | | | | | | | | | | | | | | | | | | | | | | | | | | | | | | | | | | ]
	A_ZA_4_04ZASK162B1_DQ396400 CTGGGAGCTGTTTTCCTTGGGTTCTTAGGGGCAGCAGGAAGCACTATGGGCGCAGCGTCAATAACGCTGACGGTACAGGCTAGGCAATTATTGTCTGGCATAGTGCAACAGCAAAGCAATTTGCTGAGGGCTATAGAGGCTCAACAACATTTGTTGAAACTCACAGTCTGGGGCATTAAACAGCTCCAGGCAAGAGTCCTGGCTGTGGAAAGATACCTAAAGGATCAACAGCTTCTAGGAATTTGGGGCTGCTCTGGAAAGATCATCTGCACCACTACTGTGCCCTGGAACTCTAGTTGGATATGGGATAACATGACCTGGATGCAATGGGAAAAGGAAATTGGCAATTACACAGAATTAATATATAGTCT…
	A_SN_96_DDJ360_AY521630 CTAGGAGCTGTCTTCTTTGGGTTCTTAGGAGCAGCAGGAAGTACTATGGGCGCGGCGTCAATAACGCTGACGGCACAGGCCAGACAATTATTGTCTGGCATAGTACAACAGCAGAGCAATCTGCTGAGGGCTATAGAGGCTCAACAGCACTTGTTGAAACTCACAGTCTGGGGCATTAAACAGCTCCAGGCAAGAGTCCTGGCTGTGGAAAGATACCTAAGGGATCAACAGCTCCTAGGACTTTGGGGTTGCTCTGGGAAACTCATCTGCACCACTGCTGTGCCCTGGAACTCTAGTTGGATATGGGAGAATATGACCTGGCTACAATGGGATAAAGAAATTAGCAATTACACAGACATAATATATAATCTAATT…
	A_CD_97_97CD_KCC2_AM000053 ATGGGAGCTTTCTTCCTTGGGTTCTTAGGAGCAGCAGGAAGCACTATGGGCGCGGCGTCAATAACGCTGACGGTACAGGCCAGACAATTATTGGCTGGTATAGTGCAACAGCAAAGCAATTTGCTGAAGGCTATAGAGGCTCAACAACATCTGTTGAGACTCACAGTCTGGGGCATTAAACAGCTCCAGGCAAGAGTCCTGGCTGTGGAAAGATACCTAAAGGATCAACAGCTCCTAGGAATTTGGGGCTGCTCTGGAAAACTCATCTGCACCACTACTGTGCCTTGGAACTCTAGTTGGATTTGGAACAACATGACCTGGATGCAATGGGATAAAGAAATTAATAATTACACAGAAATAATATACGGGCTC…
	A_KE_0_KNH1199_AF457067 ATAGGAGCTGTATTCCTTGGGTTCTTAGGAGCAGCAGGAAGCACTATGGGCGCGGCGTCAATAACGCTGACGGTACAGGCCAGACAATTATTGTCTGGCATAGTGCGACAGCAAAGCAATTTGCTGAGGGCTATAGAGGCTCAACAACATCTGTTGAAACTCACGGTCTGGGGCATTAAACAGCTCCAGGCAAGAGTCCTGGCTGTGGAAAGATACCTAAAGGATCAACAGCTCCTAGGAATTTGGGGCTGCTCTGGAAAACTCATCTGCACCACTAATGTGCCCTGGAACTCTAGTTGGATATGGAATAACATGACCTGGCTGCAATGGGATAAAGAAATTACCAATTACACACAAGAAATATATAAACTAATT…
	A_KE_0_NKU3005_AF457089 CTAGGAGCTGTATTCATTGGGTTCTTAGGAGCAGCAGGAAGCACTATGGGCGCAGCGTCAGTAACGCTGACGGTACAGGCCAGACAATTACTGTCTGGCATAGTGCAACAGCAAAGCAATTTGCTGAGGGCTATAGAGGCTCAACAGCATATGTTGAAACTCACGGTCTGGGGCATTAAACAGCTCCAGGCAAGAGTCCTGGCTGTGGAGAGATACCTAAGGGATCAACAGCTCCTGGGAATTTGGGGCTGCTCTGGAAAGCTCATCTGCACCACTAGTGTGCCCTGGAACTCTAGTTGGATATGGGATAACATGACCTGGCAGCAATGGGAAAGAGAAATTGAAAATTACACAGACTACATATATAACCTGATT…
	A_UA_1_01UADN121_DQ823358 CTGGGAGCCGCCTTCATTGGGTTCTTAGGAGCAGCAGGAAGCACTATGGGCGCGGCGTCAATGACGCTGACGGTACAGGCCAGACAATTATTGTCTGGCATAGTGCAACAGCAAAGCAATTTGCTGAGGGCTATAGAGGCTCAGCAGCATCTGCTGAAACTCACGGTCTGGGGCATTAAACAGCTCCAGGCAAGAGTCCTGGCTGTGGAAAGATACCTAAAGGATCAGCAGCTCCTAGGAATTTGGGGTTGCTCTGGAAAACTCATCTGCACCACTAATGTGCCCTGGAACTCTAGTTGGATATGGGATAACATGACCTGGATGCAATGGGACAAGGAAGTTATCAATTACACAAACAAAATATATGAGCTAA…
	A_UA_1_01UAPol293_DQ823359 CTGGGAGCTGCCTTCCTTGGGTTCTTAGGAGCAGCAGGAAGCACTATGGGCGCGGTGTCACTGACGCTGACGGTACAGGCCAGACAATTATTGTCTGGCATAGTGCAACAGCAAAGCAATTTGCTGATGGCTATAGAGGCTCAGCAGCATCTGCTGAAACTCACGGTCTGGGGCATTAAACAGCTCCAGGCAAGAGTCCTGGCTGTGGAAAGATACCTAAAGGATCAGCAGCTCCTAGGACTTTGGGGTTGCTCTGGAAAACTCATCTGCACCACTAATGTGCCCTGGAACTCTAGTTGGATATGGGATAACATGACCTGGATGCAATGGGACAAGGAAGTTATCAATTACACAAACATAATATATGAGCTA…
	A_UZ_2_02UZ0659_AY829209 CTGGGAGCTGCCCTCCTTGGGTTCTTAGGAGCAGCAGGAAGCACTATGGGCGCGGCGTCAATGACGCTGACGGTACAGGCCAGACAATTGTTGTCTGGCATAGTGCAACAGCAAAGCAATTTGCTGAGGGCTATAGAGGCTCAGCAGCATCTGCTGAAACTCACGGTCTGGGGCATTAAACAGCTCCAGGCAAGAGTCCTGGCTGTGGAAAGATACCTAAAGGATCAGCAGCTCCTAGGAATTTGGGGTTGCTCTGGAAAACTCATCTGCACCACTAATGTGCCCTGGAACTCTAGTTGGATATGGGATAACATGACCTGGATGCAATGGGACAAGGAAGTTATCAATTACACAAACACAATATATGATCTAAT…
	A_UZ_2_02UZ652_AY829203 CTGGGAGCTGCCTTCCTTGGGTTCTTAGGAGCAGCAGGAAGTACTATGGGCGTGGCGTCAATGACGCTGACGGTACAGGCCAGACAATTGTTGTCTGGCATAGTGCAACAGCAAAGCAATTTGCTGAGGGCTATAGAGGCTCAGCAGCATCTGCTGAAACTCACGGTCTGGGGCATTAAACAGCTCCAGGCAAGAGTCCTGGCTGTGGAAAGATACCTAAAGGATCAGCAGCTCCTAGGAATTTGGGGTTGCTCTGGAAAACTCATCTGCACCACTAATGTGCCCTGGAACTCTAGTTGGATATGGGATAACATGACCTGGATGCAATGGGACAAGGAAGTTATCAATTACACAGACATAATATATGATCTAATT…
	A_RU_3_03RU20_06_13_AY500393 CTGGGAGCCGCCTTCCTTGGGTTCTTAGGAGCAGCAGGAAGTACTATGGGCGCGGCGTCAATGACGCTGACGGTACAGGCCAGACAATTATTGTCTGGCATAGTGCAACAGCAAAGCAATTTGCTGAGGGCTATAGAGGCTCAGCAGCATCTGCTGAAACTCACGGTCTGGGGCATTAAACAGCTCCAGGCAAGAGTCCTGGCTGTGGAAAGATACCTAAAGGATCAGCAGCTCCTAGGAATTTGGGGTTGCTCTGGAAAACTCATCTGCACCACTAATGTGCCCTGGAACTCTAGTTGGATATGGGATAACATGACCTGGATGCAATGGGACAAGGAAGTTATCAATTACACAGRCATAATATATGATC…
	A_UG_85_U455_M62320 CTAGGAGCTATCTTCCTTGGGTTCTTAGGAGCAGCTGGAAGCACAATGGGCGCGGCGTCAATAACGCTGACGGTACAGGCCAGACAATTATTGTCTGGTATAGTGCAACAGCAGAGCAATCTGCTGAGGGCTATAGAGGCTCAACAGCATCTGTTGAAACTCACTGTCTGGGGCATTAAACAGCTCCAGGCAAGAGTCCTGGCTGTGGAAAGATACCTACAGGATCAACAGCTCCTAGGAATTTGGGGCTGCTCTGGAAAGCTCATCTGCACCACTACTGTGCCCTGGAACTCTAGTTGGATATGGAATAACATGACCTGGCTGCAATGGGAGAAAGAAATTAGTAGTTACACAGGCATAATATATCAACTAATTGAGG…
	A_KE_86_ML170_1986_AF539405 ATAGGAGCTGTCTTCATTGGGTTCTTAGGAGCAGCAGGAAGCACTATGGGCGCGGCGTCAATAACGCTGACGGTACAGGCCAGACAATTATTGTCTGGCATAGTGCAACAGCAAAGCAATTTGCTGAGGGCTATAGAGGCTCAACAACATCTGTTGAAACTCACGGTCTGGGGCATTAAACAGCTCCAGGCAAGAGTCCTGGCTGTGGAAAGATACCTAAGGGACCAACAGCTCCTAGGAATTTGGGGCTGCTCTGGAAAACTCATCTGCACCACTAATGTGCCCTGGAACTCTAGTTGGATATGGGAAAACATGACCTGGCTGCAATGGGATAAAGAGATTAGCAATTACACACAGATAATATATACTCT…
	A_UG_92_92UG037_AB253429 CTGGGAGCTGTATTCATTGGGTTCTTAGGAACAGCTGGAAGCACAATGGGCGCGGCGTCAATAACGCTGACGGTACAGGCCAGAAAATTATTGTCTGGCATAGTGCAACAGCAAAGCAATTTGCTGAGGGCTATAGAGGCTCAACAGCATCTGTTGAAACTCACTGTCTGGGGCATTAAACAGCTCCAGGCAAGAGTCCTGGCTGTGGAAAGATACCTAAGGGATCAACAGCTCCTAGGAATTTGGGGCTGCTCTGGAAAACTCATCTGCCCCACTAATGTGCCCTGGAACTCTAGTTGGATATGGGAAAACATGACCTGGCTGCAATGGGATAAAGAAATTAGCAATTACACAATCAAAATATATGAGCTAAT…
	A_UG_92_UG029_AB098333 ATGGGAGCTTTATTCATTGGGTTCTTAGGAGCAGCAGGAAGCACTATGGGCGCGGCGTCAATAACGCTGACGGTACAGGCCAGACAATTATTGTCTGGCATAGTGCAACAGCAAAGCAATTTGCTGAAGGCTATAGAGGCTCAACAGCATCTGTTGAAACTCACGGTCTGGGGCATTAAACAGCTCCAGGCAAGAATCCTGGCTGTGGAAAGATACCTAAAGGATCAACAGCTCCTAGGGATTTGGGGCTGCTCTGGAAAACTCATCTGCACCACTACTGTGCCCTGGAACTTTAGTTGGATATGGGATAACATGACTTGGCTGCAATGGGATAAAGAAATTAGCAATTACACAGACAAAATATATAAGCTAATTG…
	A_RW_93_93RW037A_AB287379 CTGGGAGCTGTCTTCATTGGGTTCTTAGGAGCAGCAGGAAGCACTATGGGCGCGGCGTCAATAACGCTGACGGTACAGGCCAGACAATTATTGTCTGGCATAGTGCAACAGCAAAACAATTTGCTGAGGGCTATAGAGGCTCAACAACATCTGTTGAAACTCACGGTCTGGGGCATTAAACAGCTCCAGGCACGAGTCCTGGCTGTGGAAAGATACCTAAAGGATCAACAGCTCCTGGGAATTTGGGGCTGCTCTGGAAAACTCATCTGCACCACTAATGTGCCCTGGAACTCTAGTTGGATATGGGATAACATGACCTGGCTGCAATGGGATAAGGAAATTAGCAATTACACAGACATAATATATAGTCTAA…
	A_RW_93_93RW_024_AY713406 ATAGGAGCTGTCTTCCTTGGGTTCTTAGGAGCAGCAGGAAGCACTATGGGCGCGGCGTCAATAACGCTGACGGTACAGGCCAGACAATTATTGTCTGGCATAGTGCAACAGCAAAGCAATTTGCTGAGGGCTATAGAGGCTCAACAACATCTGTTGAAACTCACGGTCTGGGGCATTAAACAGCTCCAGGCAAGAGTCCTGGCTGTGGAAAGATACCTAAAGGATCAACAGCTCCTAGGAATTTGGGGTTGCTCTGGGAAACTCATCTGCACCACTAATGTGCCCTGGAATACTAGTTGGATATGGGATAACATGACCTGGCTGCAATGGGATAAAGAAATTAGCAATTACACAAACCTAATATATAACCTAA…
	A_SE_94_SE7253_AF069670 CTGGGAGCTTTATTCATTGGGTTCTTAGGAGCAGCAGGAAGCACTATGGGCGCGGCGTCAATAACGCTGACGGTACAGGCCAGACAATTATTATCTGGCATAGTGCAACAGCAAAGTAATTTGCTGAGGGCTATAGAGGCTCAACAGCATCTGTTGAAACTCACTGTCTGGGGCATTAAACAGCTCCAGGCAAGAGTCCTGGCTGTGGAAAGATACCTAAAGGATCAACAGCTCCTAGGAATTTGGGGCTGCTCTGGAAAACTCATCTGCACCACTAATGTGCCCTGGAACTCTAGTTGGATATGGGAAGACATGACCTGGCTACAATGGGACAGAGAAATTAGCAATTACACAGAAATAATATATAAACTAATT…
	A_SE_94_SE7535_AF069671 ATAGGAGCTGTCTTCCTTGGGTTCTTAGGAGCAGCAGGAAGCACTATGGGCGCGGCGTCAATAACGCTGACGGTACAGGCCAGACAATTATTGTCTGGCATAGTGCAACAGCAAAGCAATTTGCTGAGGGCTATAGAGGTTCAACAACATCTGTTGAAACTCACGGTCTGGGGCATTAAACAGCTCCAGGCAAGAGTCCTGGCTGTGGAAAGATACCTAAAGGATCAACAGCTCCTAGGAATTTGGGGCTGCTCTGGAAAACTCATCTGCACCACTACTGTGCCCTGGAACTCTAGTTGGATATGGGATAACATGACCTGGCTGCAATGGGATAAAGAAATTAGTAATTACACAGAAATAATATATCAACTAATT…
	A_SE_95_SE8891_AF069673 ATAGGAGCTGTCTTCATTGGGTTCTTGGGAGCAGCAGGAAGCACTATGGGCGCAGCGTCAATAACGCTGACGGTACAGGCCAGGCAATTATTGTCTGGCATAGTGCAACAGCAAAGCAATTTGCTGATGGCTATAGAGGCTCAACAGCATCTGTTGAAACTCACGGTCTGGGGCATTAAACAGCTCCAGGCACAAGTCCTGGCTGTGGAAAGATACCTAAGGGATCAACAGCTCCTAGGAATTTGGGGCTGCTCTGGAAAACTCATCTGCACCACTACTGTGCCTTGGAACTCTAGTTGGATATGGGAGAACATGACCTGGCTGCAATGGGATAAAGAAATTAGCAATTACACACAGATAATATATAGTCTAATT…
	A_SE_95_UGSE8131_AF107771 CTGGCAGCTGTATTCTTTGGGTTCTTAGGAGCAGCAGGAAGCACTATGGGCGCGGCGTCAATAACGCTGACGGTACAGGCCAGACAATTATTGTCTGGTATAGTGCAACAGCAAAACAATTTGCTGAGGGCTATAGAGGCTCAACAGCATATGTTGAGACTCACGGTCTGGGGCATTAAACAGCTCCAGGCAAGAGTCATGGCTGTGGAAAGATACCTAAAGGATCAACAGCTTCTAGGAATTTGGGGCTGCTCTGGAAAGATCATCTGCACCACTGCTGTGCCTTGGAACTCTACCTGGATATGGGATAACATGACCTGGCTGCAATGGGATAAAGAAATTAGCAATTACACAGACATAATATATCAACTAA…
	A_UG_98_98UG57136_AF484509 ATAGGAGCTGTGTTCCTTGGGTTCTTAGGAGCAGCAGGAAGCACTATGGGCGCGGCGTCAATAACGCTGACGGCACAGGCCAGAGCATTACTGTCTGGCATAGTGCAACAGCAAAGCAATTTGCTGAGGGCTATAGAGGCTCAACAACATCTGTTGAGACTCACGGTCTGGGGCATTAAACAGCTCCATGCAAGAGTCCTGGCTGTGGAAGGATACCTAAGGGATCAACAGCTCCTAGGAATTTGGGGCTGCTCTGGAAAACTCATCTGCACCACTAATGTGCCCTGGAACTCTAGTTGGATATGGGGCAACATGACCTGGCTGCAGTGGGATAAAGAAATTAGCAATTACACACAGATAATATATAGCCTA…
	A_UG_98_98UG57142_AF484512 ATAGGAGCTGTCTTCCTTGGGTTCTTAGGAGCAGCAGGAAGCACTATGGGCGCGGCGTCAATAACGCTGACGGTACAGGCCAGACTATTATTGTCTGGTATAGTGCAACAGCAAAGCAATTTGCTGAGGGCTATAGAGGCTCAACAACATTTGTTGAAGCTCACGGTCTGGGGCATTAAACAGCTCCAGGCACGAGTCCTGGCTCTGGAGAGATACCTAAAGGATCAACAGCTCCTAGGAATTTGGGGCTGCTCTGGAAAACTCATCTGCACCACTAATGTGCCCTGGAACTCTAGTTGGATATGGGATAACATGGCCTGGCTGCAATGGGATAGAGAAATTAACAATTACACAGACATAATATATAAATTA…
	A_KE_99_KNH1088_AF457063 CTGGGAGCTGTATTCCTTGGGTTCTTAGGAGCAGCAGGAAGCACTATGGGCGCGGCGTCCATAACGCTGACGGTACAGGTCAGACAATTATTGTCTGGCATAGTGCAACAGCAAAGCAATTTGCTGAGGGCTATAGAGGCTCAACAGCATCTGTTGAAACTCACGGTCTGGGGCATTAAACAGCTCCAGGCAAGAGTCCTGGCTGTGGAAAGATACCTAAAGGATCAACAGCTCCTAGGAATTTGGGGCTGCTCTGGAAAACTCATCTGCACCACTAATGTGCCCTGGAACTCTAGTTGGATATGGGATAACATGACCTGGTTGCAATGGGATAAAGAAGTCAGCAATTACACACAAATGATATATCAGTTAAT…
	A_UG_99_99UGA07072_AF484478 ATGGGAGCTGTCCTCATTGGGTTCTTAGGAGCAGCAGGAAGCACTATGGGCGCGGCGTCAATAACGCTGACGGTACAGGCCAGACAATTATTGTCTGGCATAGTGCAACAGCAAAGCAATTTGCTGAGGGCTATAGAGGCTCAACAGCATCTGTTGAAACTCACGGTCTGGGGCATTAAACAGCTCCAGGCAAGAGTCCTGGCTGTGGAAAGATACCTAAAGGATCAACAGCTCCTAGGAATTTGGGGCTGCTCTGGAAAACTCATCTGCACCACTAATGTGCCCTGGAACTCTAGTTGGATATGGGACAACATGACCTGGCTGCAATGGGATAAAGAAATTAGCAATTACACACAGATAATATATAATCT…
	A_CD_97_97CDKS10_AF286241 ATAGGAGCTGTTTTCCTTGGGTTCTTGGGAGCTGCAGGAAGCACTATGGGCGCGGCGTCAATAACGCTGACGGTACAGGCCAGACAGTTATTATCTGGCATAGTGCAACAGCAAAGCAATTTGCTGAAGGCTATAGAGGCTCAACAGCATCTGTTGAAACTCACAGTCTGGGGCATTAAACAGCTCCAGGCAAGAGTCCTGGCTCTGGAGAGATACCTACAAGATCAACAGCTCCTGGGAATTTGGGGTTGCTCTGGAAAACTCATCTGCACCACTACTGTGCCCTGGAACTCTAGTTGGATTTGGAACAACATGACCTGGTTGCAATGGGATAGAGAAATTGACAATTACACAAATATAATATACAATCTAC…
	B_AR_0_ARMS008_AY037269 TTAGGAGCTATGTTCCTTGGGTTCTTGGGAGCAGCAGGAAGCACTATGGGCGCAGCGTCAGTGACGTTGACGGTACAGGCCAGACAATTGTTGTCTGGTATAGTGCAACAGCAGAACAATCTGCTGAGAGCTATTGAGGCGCAACAACACCTGTTGCAACTCACAGTCTGGGGCATCAAGCAGCTCCAAGCAAGAGTCCTGGCTGTAGAAAGATACCTAAAGGATCAACAGCTCCTAGGGATTTGGGGTTGCTCTGGAAAGCTCATCTGCACCACTGCTGTGCCTTGGAATGATAGTTGGATCTGGAGAAACATGACCTGGATGCAGTGGGAGAGAGAAATAGACAATTACACAGACCACATATACCTCTTACTT…
	B_US_0_14294_1_DQ853436 CTGGGAGCTGTGTTCCTTGGGTTCTTGGGAGCAGCAGGAAGCACTATGGGCGCAGCGTCAATAACGCTGACGGTACAGGCCAGACAATTATTGTCTGGTATAGTGCAGCAGCAGAACAATCTGCTGAGGGCTATTGAGGCGCAACAACATCTGTTGCAACTCACAGTCTGGGGCATCAAGCAGCTCCAGGCAAGAGTCCTGGCTGTGGAAAGATACCTAAGGGATCAACAGCTCCTGGGAATTTGGGGTTGCTCTGGAGAACTCATCTGCACCACTGCTGTGCCTTGGAATAGTAGTTGGATTTGGGATAACATGACCTGGATGCAGTGGGAAAGAGAAATTGACAATTACACAGGCAAAATATATGACCTACTT…
	B_CO_1_PCM034_AY561238 CTAGGAGCTTTGTTCCTTAGGTTCTTAGGAGCAGCAGGAAGCACTATGGGCGCAGCGTCAGTGACGCTGACGGTACAGGCCAGACAATTATTGTCTGGTATAGTGCAACAGCAGAACAATCTGCTGAGAGCTATTGATGCGCAACAGCATCTGTTGCAACTCACAGTCTGGGGCATTAAGCAGCTCCAGGCGAGAATCCTGGCTATGGAAAGATACCTAAAGGATCAACAGCTCCTGGGGATATGRGGATGCTCTAGAAAACTCATTTGCACCACTAATGTGCCTTGGAATACTAGTTGGATTTGGGACAACATGACCTGGATGGATTGGGAAAGACAAATTGACAATTACACAGGCATAATATACACCTTACTTG…
	B_CO_1_PCM074_AY561240 CTAGGAGCTATGTTCCTTGGGTTCTTGGGAGCAGCAGGAAGCACTATGGGCGCAGCGTCATTGACGCTGACGGTACAGGCCAGACAATTACTGTCTGGAATAGTGCAACAGCAGAACAATCTGCTGAGGGCTATTGAGGCGCAACAGCACCTGTTGCAACTCACAGTCTGGGGCATCAAGCAGCTCCAGGCAAGAGTCCTGGCTGTGGAAAGATACCTACAGGATCAACAGCTCCTGGGGATTTGGGGCTGCTCTGGAAAGCTCATTTGCACCACTAATGTGCCTTGGAATACTAGTTGRATTTGGGACAACATGACCTGGATGCAGTGGGATAGAGAAATTAACAATTACACAAACACAATATATATGTTACTTG…
	B_BR_2_02BR013_DQ358810 CTAGGAGCTGTGTTCATTGGGTTCTTGGGAGCAGCAGGAAGCACTATGGGCGCAGCGTCAATAACGCTGACGGTACAAGCCAGACAATTGTTGTCTGGTATAGTGCAACAGCAAAACAATTTGCTGAAGGCTATTGAGGCGCAACAGCATCTGTTGCAACTCACAGTCTGGGGCATTAAGCAGCTCCAGGCAAGAGTCCTGGCTGTAGAAAGATACCTAAAGGATCAACAGCTCCTAGGAATTTGGGGTTGCTCTGGAAAACTCATTTGCGCCACTGCTGTGCCTTGGAATACTAGTTGGATTTGGGATAACATGACTTGGATGCAGTGGGAGAAAGAAATTGACCAGTACACAAACACAATATACACCTTAATT…
	B_CN_2_02HNsq4_DQ007902 ATAGGAGCTATGTTCCTTGGGTTCTTAGGAGCAGCAGGAAGCACTATGGGCGCAGCGTCAATAACGCTGACGGTACAGGCCAGACAATTGTTGTTTGGTATAGTGCAACAGCAAAGAAATTTGCTGAGAGCTATTGAGGCGCAACAGCATCTGTTGCAACTCACAGTCTGGGGCATCAAGCAGCTCCAGGCAAGAGTCTTGGCTGTGGAAAGATACCTAAAGGATCAACAGCTCCTAGGGATTTGGGGTTGCTCTGGAAAACTCATTTGCACCACTGCTGTGCCTTGGAATGCTAGTTGGATTTGGGATAACATGACTTGGATGGAATGGGAGAGAGAAATAGGCAATTACACAAGAGAAATATACACCTTAATT…
	B_AR_3_03AR137681_DQ383748 ATAGGAGCCCTGTTCCTTGGGTTCTTAGGAGCAGCAGGAAGCACTATGGGCGCAGCGTCGCTGACGCTGACGGTACAGGCCAGACAATTATTGTCTGGTATAGTGCAACAGCAGAACAATATGCTGAGGGCTATTGAGGCGCAACAGCATATGTTGCAACTCACAGTCTGGGGCATCAAGCAGCTCCAGGCAAGAGTCCTAGCTGTGGAAAGATACCTAAAGGATCAACAGCTCCTGGGGATTTGGGGTTGCTCTGGAAAACTCATTTGCACCACTAATGTACCTTGGAATACTAGTTGGATTTGGAATAACATGACCTGGATGGAGTGGGAGAGAGAAATTGACAATTACACAAGCCTGATATACACCTTA…
	B_AR_3_03AR138910_DQ383749 ATAGGAGCTATGTTACTTGGTTTCTTGGGAACAGCAGGAAGCACTATGGGCGCAGCGTCAATCACGCTGACGGTACAGGCCAGACAATTATTGTCTGGTATAGTGCAACAGCAGAACAATCTGCTGAGGGCTATTGAGGCGCAACAGCATCTGTTGCAACTCACAGTCTGGGGCATCAAACAGCTCCAGGCAAGAGTCCTGGCTGTGGAAAGATACCTATGTGATCAACAGCTCCTAGGGATTTGGGGTTGCTCTGGAAAACTCATCTGCCCCACTACTGTGCCTTGGAATACTAGTTGGATTTGGAATAACATGACATGGATGGAGTGGGAGAGGGAAATTGACAATTACACGAACATAATATACTCCTTA…
	B_RU_4_04RU129005_AY751406 TTAGGAGCAATGTTCCTTGGGTTCTTGGGAGCAGCAGGAAGCACTATGGGCGCAGCGGCAGTAACGCTGACGGTACAGGCCAGACAATTATTGTCTGGTATAGTGCAACAGCAGAACAATYTGCTGAGGGCTATTGAGGCGCAACAGCATCTGTTGCAACTCACAGTCTGGGGCATCAAGCAGCTCCAGGCAAGAGTCCTGGCTGTGGAAAGATACCTAAAGGATCAACAGCTCCTGGGGATTTGGGGTTGCTCTGGAAAACTCATCTGCACCACTAATGTGCCTTGGAATACTAGTTGGATTTGGGATAATATGACCTGGATGGAGTGGGAAAGAGAAATTGACAACTACACAGACTTAATATATAACTTA…
	B_RU_4_04RU139089_AY751407 CTAGGAGCTATGTTCCTTGGGTTCTTGGGAGCAGCAGGAAGCACTATGGGCRCAGCGTCACTGACGCTGACGGTACAGGCCAGACTATTATTGTCTGGTATAGTGCAACAGCAGAATAATCTGCTGAGGGCTATTGAGGCGCAACAGCATCTGTTGCAACTCACAGTCTGGGGCATCAAGCAGCTCCAGGCTAGAGTCCTGGCTGTGGAAAGATACCTAAAGGATCAACAGCTCCTAGGGATTTGGGGTTGCTCTGGGAAACTCATTTGCACCACCGCTGTGCCTTGGAATGCTAGTTGGATTTGGGATAACATGACCTGGATGGAGTGGGAAAGAGAAATTAACAATTACACAGGATTAATATACACCTTA…
	B_JP_5_DR6538_AB287363 ATAGGAGCTATGTTCCTTGGGTTCTTGGGAGCAGCAGGAAGCACTATGGGCGCAGCGTCAGTGACGCTGACGGTACAGGCCAGGCAATTATTGTCTGGTATAGTGCAACAGCAGAACAATCTGCTGAAAGCTATTGAGGCGCAACAGCATCTGTTGCAACTCACAGTCTGGGGCATCAAGCAGCTCCAGGCAAGAGTCCTGGCTATGGAGAGATACCTAAGGGATCAACAGCTCCTAGGGATTTGGGGTTGCTCTGGAAAACTCATTTGCACCACTGCTGTGCCTTGGAATACTAGTTGGATCTGGGATAACATGACATGGATGCAGTGGGAAAGAGAAATTGACAATTACACAAACTTAATATACACCTTACTTG…
	B_JP_5_DR7065_AB287368 ATGGGAGCTATGTTCCTTGGGTTCTTGGGAGCAGCAGGAAGCACTATGGGCGCAGCATCAATGACGCTGACGGTACAGGCCAGACTATTATTGTCTGGTATAGTGCAACAGCAAAACAACTTGCTGAGAGCTATTGAGGCGCAACAGCATCTGTTGCAGCTCACGGTCTGGGGCATTAAACAGCTCCAGGCAAGAGTCCTGGCTGTAGAAAGATACCTAAGGGATCAACAGCTCCTAGGGATTTGGGGTTGCTCTGGAAAACTCATCTGCACCACTAATGTGCCTTGGAATACTAGTTGGATTTGGAATAACATGACCTGGATGCAGTGGGACAGGGAAATTGATAATTACACAAGCTTAATATACACCTTAATTG…
	B_FR_83_HXB2_LAI_IIIB_BRU_K03455 ATAGGAGCTTTGTTCCTTGGGTTCTTGGGAGCAGCAGGAAGCACTATGGGCGCAGCCTCAATGACGCTGACGGTACAGGCCAGACAATTATTGTCTGGTATAGTGCAGCAGCAGAACAATTTGCTGAGGGCTATTGAGGCGCAACAGCATCTGTTGCAACTCACAGTCTGGGGCATCAAGCAGCTCCAGGCAAGAATCCTGGCTGTGGAAAGATACCTAAAGGATCAACAGCTCCTGGGGATTTGGGGTTGCTCTGGAAAACTCATTTGCACCACTGCTGTGCCTTGGAATGCTAGTTGGATTTGGAATCACACGACCTGGATGGAGTGGGACAGAGAAATTAACAATTACACAAGCTTAATACAC…
	B_US_83_5018_83_AY835777 ATAGGAGCTATGTTCCTTGGGTTCTTGGGAGCAGCAGGAAGCACTATGGGCGCAGCGTCAATGACGCTGACGGTACAAGCCAGACTATTATTGTCTGGTATAGTGCAACAGCAGAACAATTTGCTGAGGGCTATTGAGGCGCAACAGCATCTGTTGCAACTCACAGTCTGGGGCATCAAACAGCTCCAGGCAAGAGTCCTGGCTGTGGAAAGATACCTAAGGGATCAACAGCTCCTAGGAATTTGGGGTTGCTCTGGAAAACTCATTTGCACCACTTCTGTGCCTTGGAATAATAGTTGGATTTGGGATAACATGACCTGGATGGAGTGGGAGAGAGAGATTGACAATTATACAAGCTTAATATACACCTTAAT…
	B_US_84_MNCG_M17449 ATAGGAGCTCTGTTCCTTGGGTTCTTAGGAGCAGCAGGAAGCACTATGGGCGCAGCGTCAGTGACGCTGACGGTACAGGCCAGACTATTATTGTCTGGTATAGTGCAACAGCAGAACAATTTGCTGAGGGCCATTGAGGCGCAACAGCATATGTTGCAACTCACAGTCTGGGGCATCAAGCAGCTCCAGGCAAGAGTCCTGGCTGTGGAAAGATACCTAAAGGATCAACAGCTCCTGGGGTTTTGGGGTTGCTCTGGAAAACTCATTTGCACCACTACTGTGCCTTGGAATGCTAGTTGGATTTGGAATAACATGACCTGGATGCAGTGGGAAAGAGAAATTGACAATTACACAAGCTTAATATACTCATTACTAGAAA…
	B_US_84_NY5CG_M38431 CTAGGAGCTCTGTTCCTTGGGTTCTTGGGAGCAGCAGGAAGCACTATGGGCGCAGCGTCAATGGCGCTGACGGTACAGACCAGACAATTAATGTCTGGTATAGTGCAACAGCAGAACAATTTGCTGAAGGCTATTGAGGCGCAACAGCATCTGTTGCAACTCACAGTCTGGGGCATCAAGCAGCTCCAGGCAAGAGTCCTGGCTGTGGAAAGATACCTAAAGGATCAACAGCTCCTAAGGATTTGGGGTTGCTCTGGAAAACTCATCTGCACCACTACTGTGCCTTGGAATGCTAGTTGGATTTGGGATAACATGACCTGGATGGAGTGGGAGAGAGAAATTGACAATTACACAGGCTTAATATACACCTTAATTGAA…
	B_FR_85_pNL43_CS272319 ATAGGAGCTTTGTTCCTTGGGTTCTTGGGAGCAGCAGGAAGCACTATGGGCGCA-CGTCAATGACGCTGACGGTACAGGCCAGACAATTATTGTCTGATATAGTGCAGCAGCAGAACAATTTGCTGAGGGCTATTGAGGCGCAACAGCATCTGTTGCAACTCACAGTCTGGGGCATCAAACAGCTCCAGGCAAGAATCCTGGCTGTGGAAAGATACCTAAAGGATCAACAGCTCCTGGGGATTTGGGGTTGCTCTGGAAAACTCATTTGCACCACTGCTGTGCCTTGGAATGCTAGTTGGATTTGGAATAACATGACCTGGATGGAGTGGGACAGAGAAATTAACAATTACACAAGCTTAATACACTCCTTAATTG…
	B_US_85_5077_85_AY835769 TTAGGAGCTATGTTCCTTGGGTTCTTGGGAGCAGCAGGAAGCACTATGGGCGCAGCGTCAATAACGCTGACGGTACAGGCCAGACTATTATTGTCTGGTATAGTGCAACAGCAGAATAATTTGCTGAGGGCTATTGAGGCGCAACAGCATATGTTGAAACTCACAGTCTGGGGCATCAAGCAGCTCCAGGCAAGAGTCCTGGCTGTGGAAAGATACCTAAAGGATCAACAGCTCCTGGGTATTTGGGGTTGCTCTGGAAAACTCATCTGCACCACTGCTGTGCCTTGGAATGCTAGTTGGATTTGGGATAACATGACCTGGATGGAGTGGGAAAGAGAAATTGACAATTACACAAGCTTAATATACTCCCTAAT…
	B_US_86_AD87_AF004394 ATAGGAGCTATGTTCCTTGGGTTCTTGGGAGCAGCAGGAAGCACTATGGGCGCAGCGTCAATAACGCTGACGGTACAGGCCAGACTATTATTGTCTGGTATAGTGCAACAGCAGAACAACTTGCTGAGGGCTATTGAGGCGCAACAGCATCTGTTGCAACTCACAGTCTGGGGCATCAAGCAGCTCCAGGCAAGAGTCCTGGCTGTGGAAAGATACCTAAGGGATCAACAGCTCCTAGGGATTTGGGGTTGCTCTGGAAAACTCATCTGCACCACTGCTGTGCCTTGGAATGCTAGTTGGATTTGGAATAACATGACCTGGATGGAGTGGGAAAGAGAAATCGACAACTACACAGGCTTAATATACACATTAATTGA…
	B_US_86_YU_2_M93258 CTAGGAGCTTTGTTCCTTGGGTTCTTGGGAGCAGCAGGAAGCACTATGGGCGCAGCGTCAATAACGCTGACGGTACAGGCCAGACAATTATTGTCTGGTATAGTGCAACAGCAGAACAATCTGCTGAGGGCTATTGAGGCGCAACAGCACCTGTTGCAACTCACAGTCTGGGGCATCAAGCAGCTCCAGGCAAGAGTCCTGGCTGTGGAAAGATACCTAAGGGATCAACAGCTCCTAGGGATTTGGGGTTGCTCTGGAAAACTCATTTGCACCACTACTGTGCCTTGGAATACTAGTTGGATTTGGGATAACATGACTTGGATGAAGTGGGAAAGAGAAATTGACAATTACACACACATAATATACTCCTTAATTGAAC…
	B_US_87_5113_87_AY835758 ATAGGAGCTTTGTTCCTTGGGTTCTTGGGAGCAGCAGGAAGCACTATGGGCGCAGCGTCAATGACGCTGACGGTACAGGCCAGACTATTATTGTCTGGTATAGTGCAACAGCAGAACAATTTGCTGAGGGCTATTGAGGCGCAACAGCACCTGTTGCAACTCACAGTCTGGGGCATCAAGCAGCTCAAGGCAAGAGTCCTGGCTATAGAAAGATACCTAAAGGATCAACAGCTCCTGGGAATTTGGGGTTGCTCTGGAAAACTCATCTGCACCACTGCTGTGCCTTGGAATGCTAGTTGGATTTGGGATAATATGACCTGGATGCAGTGGGAAAAAGAAATTGGCAATTACACAAGCTTAATATACACCTTAAT…
	B_US_87_BC_L02317 ATAGGAGCTCTGTTCCTTGGGTTCTTGGGAGCAGCAGGAAGCACTATGGGCGCAGCGTCAATGACGTTGACGGTACAGGCCAGACAATTATTGTCTGGTATAGTGCAACAGCAGAACAATTTGCTGAGGGCTATTGAGGCGCAACAGCATCTGTTGCAACTCACAGTCTGGGGCATCAAGCAGCTCCAGGCAAGAGTCCTGGCTGTGGAAAGATACCTAAAGGATCAACAGCTCCTGGGGATTTGGGGTTGCTCTGGAAAACTCATTTGCACCACTGCTGTGCCTTGGAATGCTAGTTGGATTTGGGATAACATGACTTGGATGCAGTGGGAAAGAGAAATTGAAAATTACACAGACTTAATATACAACTTAATTGAAGAA…
	B_US_88_5160_88_AY835763 TTAGGAGCCTTGTTCCTTGGGTTCTTGGGAGCAGCAGGAAGCACTATGGGCGCAGCGTCACTGACGCTGACGGTACAGGCCAGACTATTATTGTCTGGTATAGTGCAACAGCAGAACAATTTGCTGAGGGCTATTGAGGCGCAACAGCGTATGTTGCAACTTACAGTCTGGGGCATCAAGCAGCTCCAGGCAAGAGTCCTGGCTGTGGAAAGATACCTAAGGGATCAACAGCTCCTGGGGATTTGGGGTTGCTCTGGAAAATTCATTTGCACCACTAATGTGCCTTGGAATACTAGTTGGATTTGGGATAACATGACCTGGATGCAGTGGGAAAAAGAAATTGACAAATACACAAGCTCAATATACACCTTACT…
	B_US_88_WR27_AF286365 ATAGGAGCTATGTTCCTTGGGTTCTTGGGAGCAGCAGGAAGCACTATGGGCGCAGCGTCAATGGCGCTGACGGTACAAGCCAGACAATTATTGTCTGGTATAGTGCAGCAGCAGAACAATCTGCTGAGAGCTATTGAGGCGCAACAACATATGTTGCAGCTCACAGTCTGGGGCATCAAGCAGCTCCAGGCAAGAGTCCTGGCTGTGGAAAGATACCTAAGGGATCAACAGCTCCTAGGGATTTGGGGTTGCTCGGGAAAACTCATTTGCACCACTGCTGTGCCTTGGAATGCTACTTGGATTTGGCAGAACATGACCTGGATGGAGTGGGAAAAAGAAATTGACAATTACACAGAATTAATATACAGCTTACTTGA…
	B_ES_89_S61K15_AF256210 ATAGGAGCTATGCTCCTTGGGTTCTTGGGAGCAGCAGGAAGCACTATGGGCGCAGCGTCAATGACGCTGACGGTACAGGCCAGACAATTATTGTCTGGTATAGTGCAACAGCAGAACAATTTGCTGAGGGCTATTGAGGCGCAACAGCATCTGTTGCAACTCACAGTCTGGGGCATCAAGCAGCTCCAAGCAAGAGTCCTGGCTGTGGAAAGATACCTAAGGGATCAACAGCTCCTGGGGATTTGGGGTTGCTCTGGAAAATTCATTCGCACCACTGCTGTGCCTTGGAATACTAGTTGGATTTGGGATAACATGACCTGGATGCAGTGGGAAAGGGAAATTGATAATTACACAAGCTTAATATACACCTTAATT…
	B_US_89_P896_U39362 ATAGGAGCTGTGTTCCTTGGGTTCTTGGGAGCAGCAGGAAGCACTATGGGCGCAGCGTCAGTGACGCTGACGGTACAGGCCAGGCTATTATTGTCTGGTATAGTGCAGCAGCAGAACAATCTGCTGAGGGCTATTGAGGCGCAACAGCATATGTTGCAACTCACAGTCTGGGGCATCAAGCAGCTCCAGGCAAGAGTCCTGGCTCTGGAAAGATACCTAAGGGATCAACAGCTCATGGGAATTTGGGGTTGCTCTGGAAAACTCATTTGCACCACTTCTGTGCCTTGGAATGTTAGTTGGATTTGGAATAACATGACCTGGATGGAGTGGGAAAGAGAAATTGACAATTACACAGACTATATATATGACTTACTTGAAA…
	B_US_90_US4_AY173955 CTAGGAGCTTTGTTCATTGGGTTCTTGGGAGCAGCAGGAAGCACTATGGGCGCAGCGTCAGTAACGCTGACGGTACAGGCCAGACAATTATTGTCTGGTATAGTGCAACAGCAGAACAATCTGCTGAGAGCTATTGAGGCGCAACAGCATCTGTTGCAACTCACGGTCTGGGGCATCAAACAGCTCCAGGCAAGAATCCTGGCTGTGGAAAGATACCTAAAGGATCAACAGCTCCTAGGGATTTGGGGTTGCTCTGGAAAACTCATTTGCACCACTGCTGTGCCTTGGAACAATAGCTGGATTTGGAATAATATGACCTGGATGCAGTGGGAAAGAGAAATTGACAATTATACAGGCTTAATATACAATTTAATTGAA…
	B_US_90_WEAU160_U21135 CTAGGAGCTATGTTCCTTGGGTTCTTGGGAGCAGCAGGAAGCACTATGGGCGCAGCGTCAATGACGCTGACGGTACAGGCCAGACTATTATTGTCTGGTATAGTGCAACAGCAGAACAATCTGCTGAGGGCTATTGAGGCGCAACAGCATCTGTTCGAACTCACAGTCTGGGGCATCAAACAGCTCCAGGCAAGAGTCCTGGCTGTGGAAAGATACCTAAAGGATCAGCAGCTCCTGGGGATTTGGGGTTGCTCTGGAAAACTCATCTGCACCACTACTGTGCCTTGGAATGCTAGTTGGATTTGGAATAACATGACCTGGATGGAGTGGGAGAGAGAAATTAACAATTACACAGGCTTAATATACAACTTAATTG…
	B_US_91_5048_91_AY835761 ATAGGAGCTGTGTTCCTTGGGTTCTTGGGAGCAGCAGGAAGCACTATGGGCGCAGCGTCAATAACGCTGACGGTACAAGCCAGACTATTATTGTCTGGTATAGTGCAACAGCAGAACAATTTGCTGAGGGCTATTGAGGCGCAACAGCATCTGTTGCAACTCACAGTCTGGGGCATCAAGCAGCTCCAGGCAAGAGTCCTGGCTGTGGAAAGATACCTACAGGATCAACAGCTCCTGGGGATTTGGGGTTGCTCTGGAAAACTCATTTGCACCACTGCTGTGCCTTGGAATGCTAGTTGGATTTATGTTAATATGACCTGGATGGAGTGGGAAAGAGAAATTAACAATTACACAGGCTTAATATACACATTAAT…
	B_US_91_DH12_3_AF069140 ATAGGAGCTGTGTTCCTTGGGTTCTTGGGAGCAGCAGGAAGCACTATGGGCGCAGCGTCAATAACGCTGACGGTACAGGCCAGACAATTATTGTCTGGTATAGTGCAACAGCAGAACAATTTGCTGAGGGCTATTGAAGCGCAACAGCATATGTTGCAACTCACAGTCTGGGGCATCAAGCAGCTCCAGGCAAGAGTCCTGGCTGTGGAAAGATACCTACAGGATCAACAGCTCCTGGGGATTTGGGGTTGCTCTGGAAAACTCATCTGCACCACTACTGTGCCTTGGAATACTAGTTGGATTTGGGGTAACATGACCTGGATGCAGTGGGAAAAAGAAATTAACAATTACACAGGCTTAATATACAACTTGATT…
	B_FR_92_92FR_BX08_AY713411 ATAGGAGCCATGTTCCTTGGGTTCTTGGGAGCAGCAGGAAGCACTATGGGCGCAGCGTCACTAACGCTGACGGTACAGGCCAGACAATTATTGTCTGGTATAGTGCAGCAGCAAAACAATTTGCTGAGGGCTATTGAGGCGCAACAGCACCTGTTGCAACTCACAGTCTGGGGCATCAAGCAGCTCCAGGCAAGAGTCCTGGCTCTGGAAAGATACCTACAGGATCAACGGTTCCTAGGGATGTGGGGTTGCTCTGGAAAACTCATCTGCACCACTGCTGTGCCTTGGAATGCTAGTTGGATTTGGGATAACATGACCTGGATGGAGTGGGAGAGAGAAATAAGCAATTACACAGAGATAATATACAGCTTA…
	B_US_93_WCD32P0793_DQ487188 ATAGGAGCTGTGTTCCTTGGGTTCTTGGGAGCAGCAGGAAGCACTATGGGCGCAGCGTCAATAACGCTGACGGTACAGGCCAGACAATTATTGTCTGGTATAGTGCAACAGCAGAACAATTTGCTGAGGGCTATTGAGGCGCAACAACATCTGTTGCAACTCACAGTCTGGGGCATCAAGCAGCTCCAGGCAAGAGTCCTGGCTGTGGAAAGATACCTAAGGGATCAACAGCTCCTGGGGATTTGGGGTTGCTCTGGAAAACTCATTTGCACCACTGCTGTGCCTTGGAATAATAGTTGGATTTGGAATAACCTGACCTGGATGCAGTGGGAAAGAGAAATTGATAATTACACAAGCTATATATACACCTT…
	B_US_93_WCM32P0793_DQ487190 ATAGGAGCTTTGTTCCTTGGGTTCTTGGGAGCAGCAGGAAGCACTATGGGCGCAGCGTCCATGACGCTGACGGTACAGGCCAGACAATTATTGTCTGGTATAGTGCAACAGCAGAATAATTTGCTGAGGGCTATTGAGGCGCAACAGCATCTGTTGCAACTCACAGTCTGGGGCATCAAGCAGCTCCAGGCAAGAGTCCTGGCTGTGGAAAGATACCTAAAGGATCAACAGCTCCTGGGGATTTGGGGTTGCTCTGGAAAACTCATTTGCACCACTACTGTGCCTTGGAATACTAGTTGGATTTGGGAGAACATGACCTGGATGCAGTGGGAAAAAGAAATTGATAATTACACAGACTTAATATACAACTT…
	B_US_94_5082_94_AY835773 CTAGGAGCTATGTTCCTTGGGTTCTTGGGAGCAGCAGGAAGCACTATGGGCGCAGCGTCACTGACGCTGACGGTACAGGCCAGACAATTATTGTCTGGTATAGTGCAACAGCAGAGCAATTTGCTGAGAGCTATTGAGGCGCAACAGCATCTGTTGCAACTCACAGTCTGGGGCATCAAGCAGCTCCAGGCAAGAGTCCTGGCTGTGGAAAGATACCTAAAGGATCAACAGCTCCTGGGGATTTGGGGTTGCTCTGGAAAACTCATTTGCACCACTACTGTGCCTTGGAATGCTAGTTGGATTTGGGATAACATGACCTGGATGCAGTGGGAAAGAGAAATTGAAAATTACACAGGCTTAATATACTCCTTAAT…
	B_US_94_94US_33931N_AY713410 CTAGGAGCTATGTTCCTTGGGTTCTTGGGAGCAGCAGGAAGCACTATGGGCGCAGCGTCAGTGACGCTGACGGTACAGTCCAGACAATTATTGTCTGGTATAGTGCAACAGCAAAACAATTTGCTGAGAGCTATTGAGGCGCAACAGCATCTGTTGCAACTCACAGTCTGGGGCATTAAACAGCTCCAGGCAAGAGTCCTGGCTATAGAAAGATACCTAAAGGATCAACAGCTCCTAGGGATCTGGGGTTGCTCTGGAAAACTCATTTGCACCACTGCTGTGCCTTGGAATGCCAGTTGGATTTGGGATAACATGACCTGGATGGAGTGGGAGAGAGAAATTGACAATTACACAAGCTTAATATACACCT…
	B_AU_95_MBCC54_AF042103 ATAGGAGCTGTGTTCCTTGGGTTCTTAGGAGCAGCAGGAAGCACTATGGGCGCAGCGTCACTGACGCTGACGGTACAAGCCAGACAATTATTGTCTGGTATAGTGCAGCAGCAGAGCAATTTGCTGAGGGCTATTGAGGCGCAACAGCATCTGTTGCAACTCACAGTCTGGGGCATTAAGCAGCTCCAGGCAAGAGTCCTGGCTGTGGAAAGATACCTAACGGATCAACAGCTCCTGGGGATTTGGGGTTGCTCTGGAAAACTCATTTGCACCACTGCTGTGCCTTGGAATGCTAGCTGGATTTGGAATAACATGACCTGGAGGGAGTGGGAAAGAGAAATTCACAATTACACAAAATTAATATACTCCTTAATT…
	B_US_95_5073_95_AY835768 ATAGGAGCTTTGTTCCTTGGGTTCTTGGGAGCAGCAGGAAGCACTATGGGCGCAGCGGCAATGACGCTGACGGTACAGGCCAGACAATTATTGACTGGTATAGTGCAACAGCAGAACAATTTGCTGAGGGCTATTGAGGCGCAACAGCATCTGTTGCAACTCACAGTCTGGGGCATCAAGCAGCTCCAGGCAAGAGTCCTGGCTGTGGAAAGATACCTAAAGGATCAACAGCTCCTGGGTATTTGGGGTTGCTCTGGAAAACTCATCTGCACCACTGCTGTGCCTTGGAATGATAGTTGGATTTGGAATAACATGACCTGGATGGATTGGGAAAGAGAAATTGACAATTACACAGACTTAATATATGACTTACT…
	B_US_96_1027_03_AY332237 CTAGGAGCTTTGTTCCTTGGGTTCTTGGGAGCAGCAGGAAGCACTATGGGCGCAGCGTCGTTGACGCTGACGGTACAGGCCAGACAATTACTGTCTGGTATAGTGCAGCAGCAGAACAATTTGCTGAGAGCTATTGAGGCGCAACACCAGCTGTTGCAACTCACAGTCTGGGGCATCAAGCAGCTCCAGGCAAGAGTCCTGGCTGTGGAAAGATACCTACAGGATCAACAGCTCCTGGGGATTTGGGGTTGCTCTGGAAAACTCATCTGCACCACTGCTGTGCCTTGGAATGCTAGTTGGATTTGGGATAACATGACCTGGATGGAGTGGGAAAGAGAAATTGACAATTACACAGGCCTAATATACAACTTAAT…
	B_US_96_1299_d22_AY308761 ATAGGAGCTGTGTTCCTTGGGTTCTTGGGAGCAGCAGGAAGCACTATGGGCGCAGCGTCAATAACGCTGACGGTACAGGCCAGACAATTATTGTCTGGTATAGTGCAACAGCAGAACAATTTGCTGAGGGCTATTGAGGCGCAACAGCATCTGTTGCAACTCACAGTCTGGGGCATTAAGCAGCTCCAGGCAAGAGTCCTGGCTGTGGAAAGTTACCTAGCGGATCAACAGCTCCTGGGGATTTGGGGTTGCTCTGGAAAACTCATCTGTACCACTGCTGTGCCTTGGAATAGTAGTTGGATTTGGGATAACATGACCTGGATGGAGTGGGAAAGAGAAATTGACAATTACACACAGACAATATACTCCTTAA…
	B_KR_97_WK_AF224507 TTCGGAGCTCTGTTCCTTGGGTTCTTGGGAGCAGCAGGAAGCACTATGGGCTGCACGTCAATGACGCTGACGGTACAGGCCAGACTATTATTGTCTGGTATAGTGCAACAGCAGAATAATTTGCTGAGAGCTATTGAGGCGCAACAGCATCTGTTGCAACTCACAGTCTGGGGCATCAAGCAGCTACAGGCAAGAGTCCTGGCTGTGGAAAGGTACCTAAGAGATCAACAGCTCCTGGGGATTTGGGGATGCTCTGGAAAGCTCATCTGCACCACTAATGTGCCTTGGAATACTAGTTGGATCTGGGATAACATGACCTGGATGGAGTGGGACAGAGAAATTAACAATTACACAAACTTAATATACGACCTACTTGAAA…
	B_US_97_1001_07_AY331282 CTCGGAGCTGTGTTCATTGGGTTCTTGGGAGCAGCAGGAAGCACTATGGGCGCAGCGTCAGTAACGCTGACGGTACAGGCCAGACAACTACTGTCTGGTATAGTGCAACAGCAGAGCAATCTGCTGAGAGCTATTGAGGCGCAACAGCATCTGTTGCAACTCACAGTCTGGGGCATCAAGCAGCTCCARGCAAGAGTCCTAGCTGTARAAAGATACCTAAAGGATCAACAGCTCCTGGRAATTTGGGGTTGCTCTGGAAAACTCATCTGCACCACTTCTGTGCCTTGGAATGCTAGTTGGATTTGGAATAACATGACCTGGATGGAGTGGGAAAAAGAAATTGATAATTACACAGGCTTAATATATTCCTTAAT…
	B_AR_98_ARCH054_AY037268 ATAGGAGCTTTGTTCCTTGGGTTCTTGGGAGCAGCAGGAAGCACTATGGGCGCAGCGTCAGTGACGTTGACGGTACAGGCCAGACAATTATTGTCTGGTATAGTGCAACAGCAGAACAATCTGCTAAGGGCTATTGAGGCGCAACAGCATCTGTTGCAACTCACAGTCTGGGGCATTAAACAGCTCCAGGCAAGAGTCCTGGCTGTGGAGAGATACCTAAGGGATCAACAGCTCCTGGGGATTTGGGGTTGCTCTGGAAAACTCATTTGCACCACTGCTGTGCCTTGGAATACTAGTTGGATTTGGAATTACACGACCTGGATGCAATGGGAAAAAGAAATTGACAATTACACAAGCATAATATACAGCTTAAT…
	B_US_98_98USHVTN3605c9_AY560108 ATAGGAGCTATGTTCCTTGGGATCTTGGGAACAGCAGGAAGCGCTATGGGCGCAGCGTCAATGACGCTGACGGTACAGGCCAGACAATTATTGTCTGGTATAGTGCAACAGCAGAACAATATGCTGAGGGCTATTGGGGCGCAACAGCACCTGTTGCAACTCACAGTCTGGGGCATCAAGCAGCTCCAGGCAAGAATCCTGGCTGTGGAAAGATACCTAAGAGATCAACAGCTCCTGGGGATTTGGGGTTGCTCTGGAAAACTCATTTGCACCACTACTGTGCCTTGGAATACTAGTTGGATTTGGAATAACTTGACCTGGATGCAGTGGGAAAGAGAAATTGAAAATTACACAAGCTTAATATACA…
	B_AR_99_ARMA132_AY037282 CTAGGAGCCTTGTTCCTTGGGTTCTTGGGAGCAGCAGGAAGCACTATGGGCGCAGCGTCAATAACGCTGACGGTACAGGCCAGACAATTATTGTCTGGTATAGTGCAACAGCAGAACAATCTGCTGAGAGCTATTGAGGCGCAACAACATCTGTTGCAACTCACAGTCTGGGGCATCAAGCAGCTCCAGGCAAGAGTCCTGGCTATAGAAAGATACCTAAAGGATCAACAGCTCCTAGGAATTTGGGGGTGCTCTGGAAAACTCATTTGCACCACTGCTGTGCCTTGGAATGCTAGTTGGATTTGGGATAACATGACCTGGATGCAGTGGGAGAGAGAAATTGATAATTACACAGGCTTAATATACACTTTAAT…
	B_BR_99_BREPM11932_DQ085870 ATAGGAGCTGTGTTCCTTGGGTTCTTGGGAGCAGCAGGAAGCACTATGGGCGCAGCGTCAATAACGCTGACGGTACAGGCCAGACAATTATTGTCTGGTATAGTGCAACAGCAGAACAATCTGCTGAGAGCTATTGAGGCGCAACAACATATGTTGCAACTCACAGTCTGGGGCATCAAGCAGCTCCAGGCAAGAGTCCTGGCTGTAGAAAGATACCTAAAGGATCAACAGCTCCTAGGAATTTGGGGTTGCTCTGGAAAACTCATCTGCCCCACTGCTGTGCCTTGGAATGCTAGTTGGATTTGGCATAACATGACCTGGATGCAGTGGGAGAAAGAAATTGACAATTACACAGACTTAATATACAGCTT…
	C_BW_0_00BW147127_AF443091 CTAGGAGCTGTGTTCCTTGGATTCTTAGGAGCAGCAGGAAGCACTATGGGCGCAGCATCAATAACGCTGACGGTACAGGCCAGACAATTATTATCTGGTATAGTGCAACAGCAAAACAATCTGATGAGAGCTATAGAGGCGCAACAACATATGTTGCAACTCACAGTCTGGGGCATTAAGCAGCTCCAGGCAAGAGTCCTGGCTCTGGAAAGATACCTACAGGATCAACAGCTCCTAGGGATTTGGGGCTGCTCTGGAAAACTCATCTGCACCACTCCTGTGCCTTGGAATAGTAGTTGGATTTGGAAAAACATGACCTGGATGGAGTGGGATAAAGAAATTAACAATTACACAAAAATAATATACAATTTG…
	C_BW_0_00BW1686_AF443093 ATAGGAGCTGTGCTCCTTGGGTTCTTGGGAGCAGCCGGAAGCACTATGGGCGCAGCATCAATGACGCTGACGGTACAGGCCAGACAATTGCTGTCTGGTATAGTGCAACAGCAAAGTAATTTGCTGAGGGCTATAGAGGCGCAACAGCATATGTTGCAACTCACGGTCTGGGGCATTAAGCAACTCCAGACAAGAGTCCTGGCTATGGAAAGATACCTAAAGGATCAACAGCTCCTAGGGCTTTGGGGCTGCTCTGGAAAAATCATCTGCACCACTAATGTGCCTTGGAACGCCAGTTGGATTTGGAATAACATGACCTGGATGCCGTGGGATAGGGAAATTAATAATTACACAAGAACAATATATGAGTTGCT…
	C_TZ_1_A301_AY253312 ATAGGAGCTGTGTTCCTTGGGTTCTTGGGAGCAGCAGGAAGCACTATGGGCGCGGCATCAATAACGCTGACGGTACAGGCCAGACAATTATTGTCTGGTATAGTGCAACAGCAAAGCAATTTGCTGAGAGCTATAGAGGCGCAACAGCATATGTTGCAACTCACGGTCTGGGGCATTAAGCAACTCCAGGCAAGAATCTTGGCTGTAGAAAGATACCTAAGGGATCAACAGCTCCTAGGGATTTGGGGCTGCTCTGGTAAACTCATCTGCACCACTGCTGTGCCTTGGGACAGTAGTTGGATTTGGAATAACTTGACCTGGATGCAGTGGGATAGAGAAATTACTAATTACACAGAAACAATCTATAAGTTGCTTGAA…
	C_UY_1_TRA3011_AY563169 CTAGGAGCTATGTTCCTTGGGTTCTTGGGAGCAGCAGGAAGCACTATGGGCGCAGCGTCAATAACGCTGACGGTACAGGCCAGACAATTATTGTCTGGGATAGTGCAACAGCAAAGCAATTTGCTGAAGGCTATAGAGGCGCAACAGCATATGTTGCAACTCACGGTCTGGGGCATTAAGCAGCTTCAGACAAGAGTCCTGGCTATAGAAAGATACCTAAAGGATCAACAGCTCCTAGGGATTTGGGGTTGCTCTGGGAAACTCATCTGCACCACTGCTGTGCCTTGGAACTCCAGTTGGATTTGGAATAACCTGACCTGGATGCAGTGGGATAAAGAAATTAGTAATTACACAAGCACAATATACAGGCTGCTT…
	C_TZ_2_CO6721_AY734560 ATAGGAGCTTTGATCCTTGGGTTCTTAGGAGCAGCAGGAAGCACTATGGGCGCAGCATCAATAACGCTGACGGTACAGGCCAGACAATTGTTGTCTGGTATAGTGCAACAGCAGAGCAATTTGCTGAGGGCTATAGAGGCGCAACAGCATATGTTGCAACTCACAGTCTGGGGCATTAAACAGCTCCAGACAAGAGTCCTAGCTCTAGAAAGATACCTAAGGGATCAACAGCTCCTAGGGATTTGGGGCTGCTCAGGAAAAATCATCTGCACCACCTCTGTGCTTTGGAACTCTAGTTGGATTTGGGATAACATGACCTGGATGCAGTGGGACAGAGAAATTAATAATTACACAGACACAATATACAGGTTGCTTG…
	C_ZM_2_02ZMDB_AB254153 ATAGGAGCTGTGTTCCTTGGGTTCTTGGGAGCAGCAGGAAGCACTATGGGCGCGGCGTCAATAACGCTGACGGTACAGGCCAGACAATTGTTGTCTGGTATAGTGCAACAGCAAAATAATTTGCTGAGAGCTATAGAGGCGCAACAGCATCTGTTGCAACTCACGGTCTGGGGCATAAAGCAGCTCCAGGCAAGAGTCCTGGCTATGGAAAGATACCTACAGGATCAACAGCTCCTAGGGATTTGGGGTTGCTCTGGAAAACTCATCTGCACCACTGCTGTACCTTGGAACTCCAGTTGGATTTGGGACAACATGACCTGGATGCAGTGGGACAAAGAAATTAGTAATTACACAGAAACCATATACAGGTTGCTTG…
	C_ZA_3_03ZAPS056MB1_DQ396374 CTAGGAGCTTTGATCCTTGGGTTCTTGGGAACAGCAGGAAGCACTATGGGCGCGGCGTCAATAGCGCTGACGGTACAGGCCAGACAACTGTTGTCTGGTATAGTGCAGCAGCAAAACAATTTGCTGAGAGCTATAGAGGCGCAACAGCATATGTTGCAACTCACAGTCTGGGGCATTAAGCAGCTCCAGACAAGAGTCTTGGCTATAGAAAGATACCTACAGGATCAACAGCTCCTAGGGCTTTGGGGCTGCTCTGGAAAAGTCATCTGCACCACTGCTGTACCTTGGAACTCCACTTGGATTTGGGGTAACATGACCTGGATGGAGTGGGATAGAGAAATTAATAACCACACAGACATAATATATAGGT…
	C_ZA_3_03ZAPS071MB1_DQ396376 ATGGGAGCTGTGCTCCTTGGGTTCTTGGGAGCAGCGGGAAGCACTATGGGCGCGGCGTCAATAACGCTGACGGTACAGGCCAGACAACTGTTGTCTGGTATAGTGCAACAGCAAAGCAATTTGCTGAGGGCTATAGAGGCGCAACAACATATGTTGCAACTCACGGTCTGGGGCATTAAGCAGCTCCAGGCAAGAGTCCTGGCTATAGAAAGATACCTAAAGGATCAACAGCTCCTAGGGCTTTGGGGCTGCTCTGGAAAACTCATCTGCACCACCGCTGTGCCTTGGAGCTGCAGTTGGATTTGGGATAACATGACATGGATGCAGTGGGATAGAGAAATTAATAATTACACAGGCATAATATACAGAT…
	C_ZA_4_04ZAPS177MB1_DQ396394 ATAGGAGCTGTTCTCCTTGGGTTCTTGGGAGCAGCAGGAAGCACTATGGGCGCGGCGTCAATAACGCTGACGGTACAGGCCAGACAACTGTTGTCTGGTATAGTGCAACAGCAAAGCAATTTGCTGAGAGCTATAGAGGCGCAACAGCATATGTTGCAACTCACAGTCTGGGGCATTAAGCAGCTCCAGACAAGAATCCTGGCTATAGAAAGATACCTAAAGGATCAACAGCTCCTAGGGCTTTGGGGCTGCTCTGGAAAACTCATCTGCATCACTAATGTGCCTTGGAACTCCAGTTGGATTTGGAATAACATGACCTGGATGCAGTGGGATAGAGAAATTGGTAATTACACAGGCATAATATACAGGT…
	C_ZA_4_04ZASK180B1_AY878059 ATAGGAGCTGTACTCTTTGGGTTCTTGGGAGCAGCAGGAAGCACTATGGGCGCGGCGTCAATAACGCTGACGGTACAGGCCAGACAATTGTTGTCTGGTATAGTGCAACAGCAAAGCAATTTGCTGAGAGCTATAGAGGTGCAACAGCATATGTTGCAACTCACGGTTTGGGGCATTAAGCAGCTCCAGACAAGAGTCTTGGCTATAGAAAGATACCTAAAAGATCAACAGCTCCTAGGACCTTGGGGCTGCTCTGGAAAAATCATCTGCACCACCGCTGTGCCTTGGAACTCCAGTTGGATTTGGAATAACATGACCTGGATGCAGTGGGATAGAGAAATTAATAGTCACACAGGCACAATATACAGGTT…
	C_ZA_5_05ZASK243B1_DQ396372 ATAGGAGCTGTGTTCCTTGGGTTCTTGGGAGCAGCAGGAAGCACTATGGGCGCAGCGTCAATAACGCTGACGGTACAGGCCAGACAACTGTTGTCTGGTATAGTGCAACAGCAGAGCAATCTGCTGAGAGCTATAGAGGCGCAACAGCATATGTTGCAACTCACAGTCTGGGGCATTAAACAGCTCCAGGCAAGAGTCCTGGCTATAGAAAAATACCTAAAGGATCAACAGCTCCTAGGACTTTGGGGCTGCTCTGGAAAACTCATCTGCACCACTGCCGTGCCTTGGGACTCCAGGTGGATTTGGGATAACATGACCTGGATGCAGTGGGATAGAGAAATTGATAATTACACAAGCACAATATACCAGTT…
	C_ZA_5_05ZASK246B1_DQ369983 ATAGGAGCTGTGCTCCTTGGGTTCTTGGGAGCAGCAGGAAGCACTATGGGCGCGGCGTCAATAACGCTGACGGTACAGGCCAGGCAATTATTGTCTGGTATAGTGCAACAGCAAAGCAGTTTGCTGAGAGCTATAGAGGCGCAACAGCATATGTCGCAACTCACGGTCTGGGGCATTAAACAGCTCCAGACAAGAGTCCTGGCTATAGAAAGATACCTAAAGGATCAACAGCTCCTAGGGCTTTGGGGCTGCTCTGGAAAACTCATCTGCACCACTGCTGTGCCTTGGAACTCCAGTTGGATTTGGGATAACACGACCTGGATGCAGTGGGATAGAGAAATTAGTAATTACACAGACATAATATACAGGTT…
	C_ET_86_ETH2220_U46016 CTAGGAGCTTTGTTCCTTGGGTTCTTGGGAGCAGCAGGAAGCACTATGGGCGCAGCATCAATAACGCTGACGGTACAGGCCAGACAATTATTGTCGGGTATAGTGCAACAGCAAAGCAATTTGCTGAAAGCTATAGAGGCGCAACAGCATATGTTGCAGCTCACGGTCTGGGGCATTAAGCAGCTCCAGACAAGAGTCCTGGCTATAGAAAGACACCTAAGGGATCAACAGCTCCTAGGGATTTGGGGCTGCTCTGGAAAACTCATCTGCACCACTGCTGTGCCTTGGAACTCTAGTTGGATTTGGGATAACATGACCTGGATGCAGTGGGATAGAGAAATTAGTAATTATACAGACATAATATACAATTTGCTTG…
	C_SO_89_89SM_145_AY713415 ATAGGAGCTGTGTTCCTTGGGTTCTTGGGAGCAGCAGGAAGCACTATGGGCGCGGCGTCAATAACGCTGACGGTACAGGCCAGACAACTGTTGTCTGGTATAGTGCAACAGCAAAGTAATTTGCTGAGAGCTATAGAGGCGCAACAGCATATGTTGCAACTCACGGTCTGGGGCATTAAGCAGCTCCGGGCAAGAGTCTTGGCTATAGAAAGATACCTAGAGGATCAACAGCTCCTAGGGATTTGGGGCTGCTCTGGAAAACTCATCTGCACCACTGCTGTACCTTGGAACTCCAGTTGGATTTGGGAAAACCTGACCTGGATGCAATGGGATAAAGAAATTAGTAATTACACAGACACAATATACAGGTTGC…
	C_SN_90_90SE_364_AY713416 ATAGGAGCTGTGTTCCTTGGGTTCTTGGGAGCAGCAGGAAGCACTATGGGCGCGGCATCAATAACGCTGACGGTACAGGCCAGACAATTGTTGTCTGGTATAGTGCAACAGCAAAGCAATTTGCTGAGAGCTATAGAGGCGCAACAGCATATGTTGCAACTCACAGTCTGGGGCATTAAGCAGCTCCAGACAAGAGTCCTGGCTATAGAAAGATACCTAAAGGATCAACAGCTCCTAGGGATTTGGGGCTGCTCTGGAAAAATCATCTGCACCACTGCTGTGCCTTGGAACACTAGTTGGATTTGGGATAACATGACTTGGATGCAGTGGGATAGAGAAATTAATAATTACACAAGCATAATATACAGCTTGC…
	C_KE_91_KNH1268_AY945738 ATAGGAGCTGCGTTCCTTGGGTTCTTGAGTGCAGCAGGAAGCACTATGGGCGCAGCGTCAATAACGCTGACGGTACAGGCCAGACAATTATTGTCTGGTATAGTGCAACAGCAAAGCAATTTGCTGAGGGCTATAGAGGCGCAACAGCATATGTTGCAACTCACGGTCTGGGGCATTAAGCAGCTTCAGACAAGAGTCCTGGCTATAGAAAGATACCTAAAGGATCAACAGCTCCTAGGGATTTGGGGCTGCTCTGGAAAACTCATCTGCACCACTGCTGTGCCTTGGAACGATAGTTGGATTTGGGATAACATGACCTGGATGCAATGGGATAAAGAAATTAATAATTACACAAACACAATATACAGGTTGCT…
	C_BR_92_BR025_d_U52953 ATAGGAGCTGTGTTCCTTGGGTTCCTGGGAGCAGCAGGAAGCACTATGGGCGCAGCATCAATAACGCTGACGGTACAGGTCAGACAATTATTGTCTGGGATAGTGCAACAGCAAAGCAATTTGCTGAGAGCTATAGAGGCGCAACAGCATATGTTGCAACTCACGGTCTGGGGCATTAAGCAGCTTCAGACAAGAGTCCTGGCTATAGAAAGGTACCTAAGGGATCAACAGCTCCTAGGGATTTGGGGCTGCTCTGGAAAACTCATCTGCACCACTGCTGTGCCTTGGAATTCTAGTTGGATTTGGAATAACATGACCTGGATGCAGTGGGATAGAGAAATTAGTAATTACACAAACACAATATACAGGTTGCTTG…
	C_IN_93_93IN101_AB023804 ATAGGAGCTGTGTTCCTTGGGTTCTTGGGAGCAGCAGGAAGCACTATGGGCGCGGCGTCAATAACGCTGACGGCACAGGCCAGACAATTGTTGTCTGGTATAGTGCAACAGCAAAGCAATTTGCTGAGGGCTATAGAGGCGCAACAGCATCTGTTGCAACTCACAGTCTGGGGCATTAAGCAGCTCCAGACAAGAGTCCTGGCTATAGAGAGATACCTAAAGGATCAACAGCTCCTAGGGATTTGGGGCTGCTCTGGAAAACTCATCTGCACTACTGCTGTACCTTGGAACTCCAGTTGGATTTGGAATAACATGACCTGGATGCAGTGGGATAGAGAAGTTAGTAATTACACAAACATAATATACAGCTTGCT…
	C_IN_93_93IN9999_AF067154 CTAGGAGCTGTGTTCCTTGGGTTCTTGGGAGCAGCAGGAAGCACTATGGGCGCGGCGTCAATAACGCTGACGGTACAGGCCAGACAATTGTTGTCTGGTATAGTGCAACAGCAAAGCAATTTGCTGAGGGCTATAGAGGCGCAACAGCATCTGTTGCAACTCACGGTCTGGGGCATTAAGCAGCTCCAGACAAGAGTCCTGGCTATAGAAAGATACCTAAAGGATCAACAGCTCCTAGGGATTTGGGGCTGCTCTGGAAAACTCATCTGCACCACTGCTGTACCTTGGAACTCCAGTTGGATTTGGGAGAACATGACCTGGATGCAGTGGGACAGAGAAATTAATAATTACACACAAACAATATATAGGTTGC…
	C_IN_94_94IN11246_AF067159 ATAGGAGCTGTGTTCCTTGGGTTCTTGGGAGCAGCAGGAAGCACTATGGGCGCGGCGTCAATAACGCTGACGGTACAGGCCAGACAATTGTTGTCTGGTATAGTGCAACAGCAAAGCAATTTGCTGAGGGCTATAGAGGCGCAACAGCATCTGTTGCAACTCACGGTCTGGGGCATTAAGCAGCTACAGACAAGAGTCCTGGCTATAGAAAGATACCTAAAGGATCAACAGCTCCTAGGGATTTGGGGCTGCTCTGGAAAACTCATCTGCACTACTGCTGTACCTTGGAACTCCAGCTGGATTTGGAATAACATGACCTGGATGCAGTGGGATAGAGAAATTAATAATTACACAAATACAATATACAGGTTA…
	C_IN_94_94IN_20635_4_AY713414 CTGGGAGCTGTGTTCCTTGGGTTCTTGGGAGCAGCAGGAAGCACTATGGGCGCGGCGTCAATAACGCTGACGGCACAGGCCAGACAATTGTTGTCTGGTATAGTGCAACAGCAAAGCAATTTGCTGAGGGCTATAGAGGCGCAACAGCATCTGTTGCAACTCACGGTCTGGGGCATTAAGCAGCTCCAGACAAGAGTCCTGGCTATAGAAAGATACCTAAGGGATCAACAGCTCCTAGGGATTTGGGGCTGCTCTGGAAAACTCATCTGCACTACTGCTGTACCTTGGAACTCCAGTTGGATTTGGGATAACATGACCTGGATGCAGTGGGATAGAGAGATTAGTAATTACACAAACACAATATACAGG…
	C_IN_95_95IN21068_AF067155 ATAGGAGCTGTGTTCCTTGGGTTCTTGGGAGCAGCAGGAAGCACTATGGGCGCGGCGTCAATAACGCTGACGGTACAGGCCAGACAATTGTTGTCTGGTATAGTGCAACAGCAAAGCAATTTGCTGAGGGCTATAGAGGCGCAACAGCATCTGTTGCAACTCACGGTCTGGGGCATTAAGCAGCTCCAGACAAGAGTCCTGGCTATAGAAAGATACCTAAAGGATCAACAGCTCCTAGGGATTTGGGGCTGCTCTGGAAAACTCATCTGCACCACTGCTGTACCTTGGAACTCTAGTTGGATTTGGGATAACATGACCTGGATGCAGTGGGATAGAGAAATTAATAATTACACAAACACAATATACAGGTTG…
	C_BW_96_96BW01B03_AF110959 ATAGGAGCTGTGTTCCTTGGGTCCTTGGGAGCAGCAGGAAGCACTATGGGCGCGGCGTCAATCACGCTGACGGTACAGGCCAGACAATTATTGTCTGGTATAGTGCAACAGCAAAGCAATTTGCTGAGGGCCATAGAGGCGCAACAGCACATGTTGCAACTCACGGTCTGGGGCATTAAGCAGCTCCAGACAAGAGTCCTGGCCATAGAAAGATACCTAAAGGATCAACAGCTCCTAGGGATTTGGGGTTGCTCTGGAAAACTCATCTGCACCACTAATGTGCCTTGGAACTCCAGTTGGATTTGGGATAGCATGACCTGGATGCAGTGGGATAAAGAAATTAGTAACTACACAGGCACAATATACAGGTTG…
	C_BW_96_96BW16B01_AF110976 ATAGGAGCTGTGTTCCTTGGGTTCTTGGGAGCAGCAGGAAGCACTATGGGCGCGGCGTCAATAACGCTGACGGTACAGGCCAGACAATTGTTGTCTGGTATAGTGCAACAGCAAAGCAATTTGCTGAAAGCTATAGAGGCGCAACAACATCTGTTGCAACTCACGGTCTGGGGCATTAAACAGCTCCAGACAAGAGTCCTGGCTATAGAAAGATACCTAAAGGATCAACAGCTCCTAGGGATTTGGGGTTGCTCTGCAAAGCTCATCTGCCCCACTGCTGTGCCTTGGAATGAAAGTTGGATTTGGAATAACATGACCTGGACGCAGTGGGATAGAGAAATTAATAATTACACAAACACAATATACAGGTTG…
	C_ZA_97_97ZA003_AY118165 ATAGGAGCTGTGCTCCTTGGGTTCTTGGGAACAGCAGGAAGCACTATGGGCGCGGCGTCAATAACGCTGACGGTACAGGCCAGACAACTGTTGTCTGGTATAGTGCAACAGCAAAGCAATTTGCTGAGAGCTATAGAGGCGCAACAGCATATGTTGCAACTCACAGTCTGGGGCATTAAGCAGCTCCAGACAAGAGTCCTGGCTATAGAAAGATACCTAAAGGATCAACAGCTCCTAGGGCTTTGGGGCTGCTCTGGAAAACTCATCTGCACCACTACTGTGCCTTGGAACTCCAGTTGGATTTGGGATAACATGACCTGGATGCAGTGGGATAGAGAAATTAGTAATTACACAGACACAATATACAGGTTGCT…
	C_ZA_97_97ZA009_AY118166 ATAGGAGCTGTGTTCCTTGGGTTCTTGGGAGCAGCAGGAAGCACTATGGGCGCGGCGTCAATAACGCTGACGGTACAGGCCAGACAACTGCTGTCTGGTATAGTGCAACAGCAAAGCAATTTGCTGAAGGCTATAGAGGCGCAACAGCATATGTTGCAACTCACGGTCTGGGGCATTAAGCAGCTCCAGGCAAGAGTCCTGGCTCTGGAAAGATACTTAAGGGATCAACAGCTCCTAGGGATTTGGGGCTGCTCTGGAAAACTCATCTGCACCACTGCTGTACCTTGGAACTCCAGTTGGATTTGGAATAACATGACCTGGATGCAGTGGGATAGAGAAATTAGTAATTACTCAAACACAATATACAAGTTGCT…
	C_BW_98_98BWMC122_AF443076 CTAGGAGCTGTGCTCTTTGGGTTCTTGGGAGCAGCAGGAAGCACTATGGGCGCAGCGTCAATAACGCTGACGGTACAGGCCAGACAACTGTTGTCTGGTATAGTGCAACAGCAAAGCAATTTGCTGAGGGCCATAGAGGCGCAACAGCATATGTTGCAACTCACGGTCTGGGGCATTAAGCAGCTCCAGGCGAGAGTCCTGGCTATAGAAAGATACCTAAAGGATCAACAGCTCCTAGGGATTTGGGGCTGCTCTGGAAAACTCATCTGCACCACTAATGTGCCTTGGAACAGCAGTTGGATTTGGGATAAAATGACCTGGATGGAATGGGATAGAGAAATTAATAATTACACAGACACAATATACTGGTTG…
	C_IN_98_98IN022_AF286232 ATAGGAGCTGTGTTCCTTGGGATCTTGGGAGCAGCAGGAAGCACTATGGGCGCGGCGTCAATAACGCTGACGGTACAGGCCAGACAATTGTTGTCTGGTATAGTGCAACAGCAAAGCAATTTGCTGAGAGCTATAGAGGCGCAACAGCATCTGTTGCAACTCACAGTCTGGGGCATTAAGCAGCTCCAGACAAGAGTCCTGGCTATCGAAAGATACCTAAAGGATCAACAGCTCCTAGGGATTTGGGGCTGCTCTGGAAAACTCATCTGCACTACTGCTGTACCTTGGAACTCCAGTTGGATTTGGGATAACATGACCTGGATGCAGTGGGATAGAGAAATTAGTAATTATACAAAAACAATATATGAATTGCT…
	C_IL_99_99ET14_AY255825 ATAGGRGCTGTGTTCCTTGGGTTCTTGGGAGCAGCTGGAAGCACTATGGGCGCAGCATCAATAACGCTGACGGTACAGGCCAGACAATTGTTGTCTGGTATAGTGCAACAGCAAAGCAATTTGCTGAGGGCTATAGAGGCGCAACAGCATATGTTGCAACTCACAGTCTGGGGTATTAAGCAGCTCCAGACAAGAGTCCTGGCTATAGAAAGATACCTAAAGGATCAACAGCTCCTAGGGATTTGGGGCTGCTCTGGAAAACTCATCTGCACCACTGCTGTGCCTTGGAACGGTAGTTGGATTTGGCATAACATGACCTGGATGCAGTGGGATAAGGAAATTAATAATTATACAAACATAATATATGAGTTGCTT…
	C_ZA_99_99ZATM10_AY228556 ATAGGAGCTGTGTTCCTTGGGTTCTTGGGAGCAGCAGGAAGCACTATGGGCGCGGCGTCAATAACGCTGACGGTACAGGCCAGACAATTGTTGTCTGGTATAGTGCAACAGCAAAGCAATTTGCTGAGGGCTATAGAGGCGCAACAGCATCTGTTGCAACTCACAGTCTGGGGCATTAAGCAGCTCCAGACAAGAGTCTTGGCGATAGAGAAATACCTAAAGGATCAACAGCTCCTAGGGATTTGGGGATGCTCTGGAAAACTCATCTGCACCACTGCTGTGCCTTGGAACTCCAGTTGGATTTGGGATAACATGACCTGGATGCAATGGGATAAAGAAATTAGTAATTACACAAAAATAATATACCAGTTGC…
	D_CM_1_01CM_4412HAL_AY371157 TTAGGAGCTATGTTCCTTGGGTTCTTGGGAGCAGCAGGAAGCACGATGGGCGCAGCGTCAGTGACGCTGACGGTACAGGCCAGACAATTATTGTCTGGTATAGTGCAACAGCAAAATAATTTGCTGAGGGCTATAGAGGCGCAACAGCATCTGTTGCAACTCACGGTCTGGGGCATTAAACAGCTCCAGGCAAGAGTCCTGGCTGTGGAAAGATACCTAAAGGATCAACAGCTCCTAGGAATTTGGGGTTGCTCTGGAAAACACATTTGCACCACTAATGTACCCTGGAACTCTAGTTGGATTTGGCAGAACATGACCTGGATGCAATGGGAGAGAGAAATTGAGAATTATACAGGTGTAATATACAGCT…
	D_TZ_1_A280_AY253311 CTAGGAGCTATGTTCCTTGGGTTCTTGGGAGCAGCAGGAAGCACGATGGGCGCAGCGTCATTGACGCTGACGGTACAGGCCAGACAGTTATTGTCTGGTATAGTGCAACAGCAAAACAATTTGCTGAGGGCTATAGAGGCGCAACAGCATTTGTTGCAACTCACAGTCTGGGGCATTAAACAGCTCCAGGCAAGAGTCCTGGCTGTAGAAAGCTACCTAAAGGATCAACAGCTCCTAGGAATTTGGGGTTGCTCTGGAAAACACATTTGCACCACTGCTGTGCCCTGGAACTCTAGTTGGATTTGGAATAACATGACCTGGATGGAGTGGGAAAAAGAAATTGACAATTACACAGGAGTAATATACAGCTTAATTGAA…
	D_YE_2_02YE516_AY795907 CTAGGAGCTATGTTCCTTGGGTTCTTGGGAGCAGCAGGAAGCACGATGGGCGCAGCGTCAGTGACGCTGACGGTACAGGCCAGACAATTATTGTCTGGTATAGTGCAACAGCAAAATAATTTGCTGAGGGCTATAGAGGCGCAACAACATCTGTTGCAACTCACGGTCTGGGGCATTAAACAGCTCCAGGCAAGAATCCTGGCTGTGGAACAATACCTAAAGGATCAACAGCTCCTAGGAATTTGGGGTTGCTCTGGAAAACACATTTGCACCACTAGTGTACCCTGGAATTCTAGTTGGATTTGGCAGAACATGACATGGATGGAATGGGAAAAAGAAATTGATAATTACACAGGTTTAATATACGCCTTACTT…
	D_KR_4_04KBH8_DQ054367 CTAGGAGCTATGTTCCTTGGGTTCTTGGGAGCAGCAGGAAGCACAATGGGCGCAGCGTCAGTGACGCTGACGGTACAGGCCAGACAGTTATTGTCTGGTATAGTGCAACAGCAAAACAATTTGCTGAGGGCTATAGAGGCGCAACAGCATCTGTTGCAACTCACGGTCTGGGGCATTAAACAGCTCCAGGCAAGAGTCCTGGCTCTAGAAAGATACCTAAAGGATCAACAGCTCCTAGGAATTTGGGGTTGCTCTGGAAAACTCATTTGCACCACTACTGTGCCTTGGAACTCTAGTTGGATTTGGGATAACATGACCTGGATGCAGTGGGAAAGAGAAATTGACAATTACACAGGCATAATATATGACTTACTTG…
	D_CD_83_ELI_K03454 TTAGGAGCTATGTTCCTTGGGTTCTTGGGAGCAGCAGGAAGCACGATGGGCGCACGGTCAGTGACGCTGACGGTACAGGCCAGACAATTAATGTCTGGTATAGTGCAACAGCAAAACAATTTGCTGAGGGCTATAGAGGCGCAACAGCATCTGTTGCAACTCACGGTCTGGGGCATTAAACAGCTCCAGGCAAGAATCCTGGCTGTGGAAAGATACCTAAAGGATCAACAGCTCCTAGGAATTTGGGGTTGCTCTGGAAAACACATTTGCACCACTAATGTGCCCTGGAACTCTAGTTGGATTTGGCAGAACATGACCTGGATGGAGTGGGAAAGAGAAATTGACAATTACACAGGCTTAATATATAGCTTAATTGAGGA…
	D_CD_83_NDK_M27323 CTAGGAGCTGTGTTCCTTGGGTTCTTGGGAGCAGCAGGAAGCACGATGGGCGCAGCGTCAGTGACGCTGACGGTACAGGCCAGACAGTTAATGTCTGGTATAGTGCACCAGCAAAACAATTTGCTGAGGGCTATAGAGGCGCAACAACATCTGTTGCAACTCACGGTCTGGGGCATTAAACAGCTCCAGGCAAGAGTCCTGGCTGTGGAAAGATACCTAAGGGATCAACAGCTCCTAGGAATTTGGGGTTGCTCTGGAAGGCACATTTGCACCACTAATGTACCCTGGAACTCTAGTTGGATTTGGCAGAACATGACCTGGATGGAGTGGGAAAGAGAAATTGACAATTACACAGGCTTAATATACAGCTTAATTGAAGA…
	D_CD_84_84ZR085_U88822 CTAGGAGCTATGTTCCTTGGGTTCTTGGGAGCAGCAGGAAGCACGATGGGCGCAGCGTCAATGACGCTGACGGTACAGGCCAGACAAGTATTGTCTGGTATAGTGCAACAGCAAAACAATTTGCTGAGGGCTATAGAGGCGCAACAGCATCTGTTGCAACTCACGGTCTGGGGCATTAAACAGCTCCAGGCAAGAATCCTGGCTGTAGAAAGATACCTGAAGGATCAACAGCTCCTAGGAATTTGGGGTTGCTCTGGAAAACACATTTGCACCACTACTGTACCCTGGAACTCTAGTTGGATTTGGGGGAACATGACCTGGATGCAGTGGGAAAGAGAAATTGACAATTACACGGGCTTAATATACAACTTGATTG…
	D_ZA_84_R2_AY773338 ---------------------TTCTTGGGAGCAGCAGGAAGCACGATGGGCGCAGCGTCATTGTCGCTGCCGGTACAGGCCAGACAGGTATTGTCTGGTACAGTGCAACAGCAAAGCAATTTGCTCAGGGCTATATCGGCGCAACAGCATCTGTTGCAACTCACGGTCTGGGGCATTAAACAGCTCCAGGCAAGAGTCCTGGCTGTGGAAAGATACCTTAAGGATCAACGGCTCCTGGGACTTTGGGGTTGCTCTGGAAAACACATTTGCACCACTACTGTGCCCTGGAACTCTAGTTGGATTTGGCATAACATGTCCTGGATGCAGTGGGAAAGAGAAATTGACAATTACACAGGACTATTATACACCTCAATTGAAA…
	D_CD_85_Z2Z6_M22639 CTAGGAGCTATGTTCCTTGGGTTCTTGGGAGCAGCAGGAAGCACGATGGGCGCACGGTCATTGACGCTGACGGTACAGGCCAGACAGTTATTGTCTGGTATAGTGCAACAGCAAAACAATTTGCTGAGGGCTATAGAGGCGCAACAGCATCTGTTGCAACTCACGGTCTGGGGCATTAAACAGCTCCAGGCAAGAATCCTGGCTGTAGAGAGATACCTAAAGGATCAACAGCTCCTAGGAATTTGGGGTTGCTCTGGAAAACTCATTTGCACCACTACTGTGCCCTGGAACTCTAGTTGGATTTGGCAGAACATGACCTGGATGGAGTGGGAAAGAGAAATTGACAATTACACAGGCTTAATATATAGATTAATTGAAG…
	D_ZA_85_R286_AY773340 CTAGGAGCTATGTTCCTTGGGTTCTTGGGAGCAGCAGGAAGCACAATGGGCGCAGCGTCAGTGACGCTGACGGTACAGGCCAGACAGGTATTGTCTGGTAGAGTGCAACAGCAAAACAATTTGGCCAGGGCTATAGAGGCGCAACAGCATCTGTTGCAACTCACGGTCTGGGGCATTAAACAGCTCCAGGCAAGAATCCTGGCTGTGGAAAGATACCTAAAGGATCAACGGCTCCTAGGCATTACGGGTTGCTCTGGAAAACATATTTGCACCACTAATGTGCCCTGGAACTCTTCTTGGATTTGGCAAAACTTGCCCTGGAAGAAAGTGGGAAGAGAAATCGACAATTACACAGGACTAATATACAACTTAATTGA…
	D_ZA_86_R482_AY773341 CTCGGAGCTATGTTCCTTGGGTTCTTGGGAGCAGCAGGAAGCACAATGGGCGCAGCGTCAGAGACGCGGACGGTACAGGCCAGACAGGTATTGTCTGGTATACTGCAACAGCAAAACAATTTGCTCAGGGCTATCGAGGCGCAACAGCATCTGTTGCAACTCACGGTCTGGGGCATTAAACAGCTCCAGGCAAGAATCCTGGCTGTGGAAAGATACCTCAAGGATCGACGGCTCCTATGCCTTTGGGGTTGCTCTGGAAAACACATTTGCACCACTACTGTGCCCTGGAACTCTAGTTGGATTTGGCAGAACATTACCTGGGTGCAGTGGGAAAGAGAAATTGAAAATTACACAGGACTATTATACAACTTATTTGA…
	D_UG_92_92UG001_AJ320484 CTAGGAGCTATGTTCCTTGGGTTCTTGGGAGCAGCAGGAAGCACGATGGGCGCAGCGTCATTGACGCTGACGGTACAGGCCAGACAATTATTGTCTGGTATAGTGCAACATCAAAACAATTTGCTGATGGCTATAGAGGCGCAACAGCATCTGTTGCAACTCACAGTCTGGGGCATTAAACAGCTCCAGGCAAGAATCCTGGCTGTGGAAAGATACCTACAGGATCAACAGCTCCTAGGAAGTTGGGGGTGCTCTGGAAGACACATTTGCACCACTACTGTGCCCTGGAACTCTAGTTGGATTTGGAATAACATGACCTGGATGGAGTGGGAAAAAGAAATTGACAATTACACAGGTGTAATATACAGATTAAT…
	D_KE_93_MB2059_AF133821 CTGGGAGCTTTGTTCCTTGGGTTCTTGGGAACAGCAGGAAGCACGATGGGCGCAGCGTCACTGACGCTGACGGTACAGGCCAGAAATTTATTGTCTGGTATAGTGCAACAGCAAAACAATTTGCTGAGGGCTATAGAGACGCAACAGCATCTATTGCAACTCACAGTCTGGGGCATTAAACAGCTCCAGGCAAGAGTCCTGGCTGTGGAAAGATACCTAAAGGATCAACAGCTCCTAGGAATTTGGGGTTGCTCTGGAAAACACATTTGCACCACTAATGTGCCCTGGAACTCTAGCTGGATTTGGAATAACATGACATGGATGGAGTGGGAAAGAGAAATTGACAATTACACAGGGTTAATATACAGCTTAATT…
	D_UG_93_93UG_065_AY713418 CTGGGAGCTCTGTTCCTTGGGTTCTTGGGAGCAGCAGGAAGCACGATGGGCGCAGCGTCAATAACGCTGACGGTACAGGCCAGACAAGTATTGTCTGGTATAGTGCAACAGCAAAACAATTTGCTGAGGGCTATAGAGGCGCAACAACACTTGTTGCAACTCACAGTCTGGGGCATTAAACAGCTCCAGGCAAGAATCCTGGCTGTGGAAAGATACCTGAGGGATCAACAGCTCCTAGGACTTTGGGGTTGCTCTGGAAGACACATTTGCACCACTAGTGTGCCCTGGAACTCTAGCTGGATTTGGGATAACATGACCTGGATGGAGTGGGAAAGAGAAATTAACAATTACACAGGGTTAATCTACAACTTAA…
	D_UG_94_94UG114_U88824 CTGGGAGCTCTGTTCCTTGGGTTCTTGGGAACAGCAGGAAGCACGATGGGCGCAGTGTCACTGACGCTGACGGTACAGGCCAGACAGGTATTGTCTGGTATAGTGCAACAGCAAAACAATTTGCTGAGGGCTATAGAGGCGCAACAGCATCTGTTGCAACTCACAGTCTGGGGCATTAAACAGCTCCAGGCAAGAATCCTGGCTGTGGAAAGCTACCTAAAGGATCAACAGCTCCTAGGAATTTGGGGTTGCTCTGGAAAACACATTTGCACCACTAATGTGCCCTGGAACTCTAGCTGGATTTGGAATAACATGACCTGGATGGAGTGGGAAAGAGAAATTGACAATTATACAGAGTTAGTATACAGCTTACTTG…
	D_KE_97_ML415_2_AY322189 CTGGGAGCTATGTTCCTTGGGTTCTTGGGAGCAGCAGGAAGCACGATGGGCGCAGCGTCAGTGACGCTGACGGTACAGGCCAGACAGTTACTGTCTGGTATAGTGCAACAGCAAAACAATTTGCTGAGAGCTATAGAGGCGCAACAGCATCTGTTGCAACTCACAGTCTGGGGCATTAAACAGCTCCAGGCAAGAGTCCTGGCTGTGGAAAGCTACCTAAAGGATCAACAGCTCCTAGGACTGTGGGGTTGCTCTGGAAAACTCATTTGCACCACTACTGTGCCTTGGAACTCTAGCTGGATTTGGAATAACATGACCTGGATGCAGTGGGAAAGAGAAATTGACAATTACACAGATTTAATATACACCTTAAT…
	D_UG_98_98UG57131_AF484505 CTGGGAGCTGTGTTCCTTGGGTTCTTGGGAGCAGCAGGAAGCACGATGGGCGCAGCGTCAGTGACGCTGTCAGTACAGGCCAAACAGTTAATGTCTGGTATAGTGCAACAGCAATACAATTTGCTGAGGGCTATAGAGGCGCAACAGCATCTGTTGCAACTCACAGTCTGGGGCAATAAACAGCTCCAGGCAAGAGTCCTGGCTGTGGAAAGCTACCTAAGGGATCAACAGCTCCTAGGACTGTGGGGTTGCTCTGGAAAAACCATATGCAGCACTAATGTGCCCTGGAACTCTAGCTGGATTTGGGAGAACATGACCTGGATGGAGTGGGAAAGAGAAATTAACAATTACACAGGTTTAATATATACCTTA…
	D_UG_98_98UG57140_AF484511 CTAGGAGCTATGTTCCTTGGGTTCTTGGGAGCAGCAGGAAGCACGATGGGCGCAGCGTCAATGACGCTGACGGTACAGGCCAGACTGTTATTGTCTGGTATAGTGCAACAGCAAAACAATTTGCTGAGGGCTATAGAGGCGCAACAGCATCTGTTGCAACTCACAGTCTGGGGCATTAAACAGCTCCAGGCAAGAGTCCTGGCTGTGGAAAGCTACCTAAGGGATCAACAGCTCCTAGGAATTTGGGGTTGCTCTGGAAGACACATTTGCACCACTTCTGTGCCCTGGAACTCTAGCTGGATTTGGAATAACATGACCTGGATGGAATGGGAAAAAGAAATTGAGAATTACACAGGGCTAATATACAGCTTA…
	D_UG_99_99UGA07412_AF484477 CTGGGAGCTATGTTCCTTGGGTTCTTGGGAGCGGCAGGAAGCACGATGGGCGCAGCGTCACTGACGCTGACGGTACAGGCCAGACAGTTATTGTCTGGTATAGTGCAACAGCAAAACAATTTGCTGAGAGCTATAGAGGCGCAACAGCATCTGTTGCAACTCACAGTCTGGGGCATTAAACAGCTCCAGGCAAGAGTCCTGGCTATGGAAAGCTACCTAAAGGATCAACAGCTCCTAGGAATTTGGGGTTGCTCTGGAAAACACATTTGCACCACTACTGTGCCCTGGAACTCTACCTGGATTTGGAATAAYATGACCTGGATGCAGTGGGAAAGAGAAATTGAGAATTACACAGGTTTAATATACACCTT…
	D_UG_99_99UGA08483_AY304496 CTAGGAGCTATGTTCCTTGGGTTCTTGGGAACAGCAGGAAGCACGATGGGCGCAGTGTCACTGACGCTGACGGTACAGGCCAGACAGGTACTGTCTGGTATAGTGCAGCAGCAAAACAATTTGCTGAGGGCCATAGAGGCGCAACAGCATCTGTTGCAACTCACAGTCTGGGGCATTAAACAGCTCCAGGCAAGAGTCCTGGCTGTGGAAAGCTACCTAAGGGATCAACAGCTCCTAGGAATTTGGGGTTGCTCTGGAAAACACATTTGCACCACTAATGTGCCCTGGAACTCTAGCTGGATTTGGGGTAACATGACCTGGATAGAGTGGGAAAAAGAAATTGATAATTACACAGGCTTAATATACAGCTT…
	F_BR_1_01BR087_DQ358801 ATAGCAGTTATGCTCTTTGGGTTCTTGGGAGCAGCAGGAAGCACTATGGGCGCGGCGTCAATGGCGCTGACGGTACAGGCCAGACAATTATTGTCTGGCATAGTGCAACAGCAGAACAATCTGCTGAGAGCTATTGAAGCGCAACAGCATCTGTTGCAGCTCACAGTCTGGGGCATTAAACAGCTCCAGGCAAGAATCCTGGCTGTGGAAAGATACCTAAGAGATCAACAGCTCCTAGGGCTTTGGGGCTGCTCTGGAAAACTCATCTGCACCACTAATGTGCCCTGGAACTCTAGTTGGATTTGGGGGAACATGACCTGGATGGAGTGGGAAAAAGAGATTGACAATTACTCAGATGTAATATATAGGTTAATT…
	F_AR_2_ARE933_DQ189088 ATGGGAGCTTTGTTCATTGGGTTCTTGGCAGCAGCAGGAGGCACTATGGGCGCGGCGTCAATAACGCTGACGGTACAGGCCAGACAGTTACTGTCTGGAATAGTGCAACAGCAAAACAATTTGCTGAGAGCTATTGAAGCGCAACAGCATATGTTGCAGCTCACAGTCTGGGGCATTAAACAGCTCCAGGCAAGACTCCTGGCTGTGGAAAGATACCTAAGGGATCAACAGCTCCTAGGGCTTTGGGGCTGCTCTGGAAAACTCATCTGCACCACTACTGTGCCCTGGAACTCTAGTTGGATTTGGGAAAACATGACCTGGATGGAGTGGGAAAAGGAGATTAGCAATTACTCAAATGAAATATACAGGTTAATTG…
	F_BR_89_BZ126_AY173957 ATAGGAGCTTTGTTCCTTGGGTTCTTGAGCGCGGCAGGAAGCACTATGGGCGCGGCGTCAATAGCGCTGACGGTACAGGCCAGACAATTATTGTCTGGAATAGTGCAACAGCAGAGCAATCTGCTGAGGGCTATTGAAGCGCAACAGCATCTGTTGCAGCTCACAGTCTGGGGCATTAAACAGCTCCAGGCAAGAGTCCTGGCTGTGGAAAGATACCTACAGGATCAACAGCTCCTAGGACTTTGGGGCTGCTCTGGAAAACTCATCTGCACCACTAATGTGCCCTGGAACTCTAGTTGGATTTGGGAGAACATGACCTGGATGGAGTGGGAAAAGGAGATTAGCAATTACTCATACGAGATATACAGGTTAATTG…
	F_BR_89_BZ163_AY173958 ATGGGAGCTTTGTTCCTTGGGTTCTTGAGCGCGGCAGGAAGCACTATGGGCGCGGCGTCAATAACGCTGACGGTACAGGCCAGACAATTATTGTCTGGAATAGTGCAACAGCAGAGTAATCTGCTGAGGGCTATTGAAGCGCAACAGCATCTGTTGCAGCTCACAGTCTGGGGCATTAAACAGCTCCAGGCAAGAGTCCTGGCCGTGGAAAGATACCTACAGGATCAACAGCTCCTAGGACTTTGGGGCTGCTCTGGAAAACTCATCTGCACCACTAATGTGCCCTGGAACTCTAGTTGGATTTGGGAGAACATGACCTGGATGGAATGGGAAAAAGAGATTAGCAATTACTCAAATGAAATATACAGGTTAATTG…
	F_BE_93_VI850_AF077336 CTAGGAGCTTTGTTCCTTGGGTTCTTGGGGACAGCAGGGAGCA-TATGGGCGCGGCGTCGATAACGCTGACGGTACAGGCCAGACAATTATTGTCTGGAATAGTGCAACAGCAAAACAATTTGCTGAGGGCTATTGAAGCGCAACAGCATCTGTTGCAGCTCACAGTCTGGGGCATTAAACAGCTCCAGGCAAGAGTCCTGGCTGTGGAAAGATACCTAAAGGATCAACAGCTCCTAGGGATCTGGGGCTGCTCTGGAAAACTCATCTGCACCACTAATGTGCCCTGGAACTCTAGTTGGATTTGGAATAACATGACCTGGATGGAGTGGGAAAAGGAGATTAGCAATTACTCAAACATAATATACAAATTGATTG…
	F_BR_93_93BR020_1_AF005494 CTAGGAGCTCTGTTCCTTGGGTTCTTGGGAGCAGCTGGAAGCACTATGGGCGCGGCGTCAATAACGCTGACGGTACAGGCCAGACAATTATTGTCTGGAATAGTGCAACAGCAGAGCAATCTGCTGAGGGCTATTGAAGCGCAACAGCATCTGTTGCAGCTCACAGTCTGGGGCATTAAACAGCTCCAGGCAAGAGTCCTGGCTGTGGAAAGATACCTAAAGGATCAACAGCTCCTAGGGCTTTGGGGCTGCTCTGGAAAACTCATCTGCACCACTAATGTGCCCTGGAACTCTAGTTGGATTTGGGGGAACATGACCTGGATGGAGTGGGAAAAAGAGGTTAGCAATTACTCAAAAGAAATATACAGGTTA…
	F_FR_96_MP411_AJ249238 ATAGGAGCTCTGTTCCTTAGATTCTTGGGAGCAGCAGGAAGCAACATAGGCGCAGCGTCAATAACGCTGACGGTACAGGCCAGACAATTACTGTCTGGAATAGTGCAGCAGCAAAACAATTTGCTGAGGGCTATTGAAGCGCAACAGCATCTGTTGCAGCTCACAGTCTGGGGCATTAAACAGCTCCAGGCAAGAGTCCTTGCTGTAGAAAGATACCTAAAGGATCAACAGCTCCTAGGGATTTGGGGCTGCTCTGGAAAACTCATCTGCACCACTAACGTGCCTTGGAACACTAGTTGGATTTGGAACAACATGACCTGGATGCAGTGGGAAAAAGAGATTAACAATTACTCAAACACAATATACAGGTTAATTG…
	F_CM_2_02CM_0016BBY_AY371158 ATAGGAGCTGTGTTCCTTGGGTTCTTGGGAGCAGCAGGAAGCACTATGGGCGCAGCGTCAATAACGCTGACGGTACAGGCCAGACAATTATTGTCTGGTATAGTGCAACAGCAAAACAATTTGCTGAAGGCTATAGAAGCGCAACAGCATCTGTTGCAGCTCACAGTCTGGGGCATTAAACAGCTCCAGGCGAGAATCCTGGCTGTGGAAAGATACCTAAAGGACCAACAGCTCCTAGGGATTTGGGGCTGCTCTGGAAAGCTCATCTGCACCACTAATGTGCCCTGGAATTCTAGTTGGATTTGGGGAAACATGACGTGGATGCAGTGGGAAAAAGAGATCGATAATTACACAGACACAATATACAGAT…
	F_CM_95_MP255_AJ249236 ATGGGAGCTGTGCTCTTTGGGTTCTTGGGAGCAGCAGGAAGCACTATGGGCGCGGCGGCAATCACGCTGACGGCACAGGCCAGACAATTATTGTCTGGTATAGTGCAACAGCAAAGCAATCTGCTGAAGGCTATAGAAGCGCAACAGCATCTGTTGCAGCTCACAGTCTGGGGCATTAAACAGCTTCAGGCGAGAATCCTGGCTGTGGAAAGATACCTAAAAGACCAACAGCTCCTAGGGATTTGGGGATGCTCTGGAAAACTCATCTGCACCACTAATGTACGCTGGAACTCTAGTTGGATTTGGGACAATATGACCTGGATGCAGTGGGAAAAAGAGATTGACAATTACACAAAAACAATATACAGCTTAATTG…
	F_CM_95_MP257_AJ249237 ATGGGAGCTATGTTCCTTGGGTTCTTGGGAGCAGCCGGAAGCACTATGGGCGCGGCGTCAATAACGCTGACGGTACAGGCCAGAAACTTATTGTCTGGTATAGTGCAGCAGCAAAGCAATTTGCTGAAAGCTATTGAAGCGCAACAGCATCTGTTGCAGCTCACAGTCTGGGGCATTAAACAGCTCCAGGCGAGAATCCTGGCTGTGGAAAGATACCTAAAGGACCAACAGCTCCTAGGGATTTGGGGCTGCTCTGGAAAACTCATCTGCCCAACTACTGTGCCTTGGAATCTTAGTTGGATTTGGGGAAACATGACATGGATGGAATGGGAAAAGGAGATTGGCAATTACACAGACACAATATACAGATTAATTG…
	F_CM_97_CM53657_AF377956 ATAGGAGCTGTGCTCCTTGGGTTCTTGGGAGCAGCAGGAAGCACTATGGGCGCGGCGTCAATGACGCTGACGGTACAGGCCAGACAATTATTGTCTGGTATAGTGCAACAGCAAAACAATTTGCTGAAGGCTATAGAAGCGCAACAGCATCTGTTGCAGCTCACAGTCTGGGGCATTAAACAGCTCCAGGCGAGAATCCTGGCTGTGGAAAGATACCTAAAGGACCAACAGCTCCTAGGGATTTGGGGATGCTCTGGAAAACTCATCTGCACCACTAATGTGCCCTGGAATTCTAGTTGGATTTGGGAGAACATGACCTGGATGCAGTGGGAAAAAGAGATCAGTAATTACACAGGCACAATATACAAATTAAT…
	H_BE_93_VI991_AF190127 ATGGGAGCTTTTTTCCTTGGGTTCTTGGGAGCAGCAGGAAGCACTATGGGCGCAGCGTCTATAACGTTGACGGTACAGGCCAGACAATTATTGTCTGGTATAGTGCAACAGCAAAGCAATTTGCTGAGAGCTATACAGGCGCAACAGCATATGTTGCAGCTCACGGTCTGGGGTATTAAACAACTCCAGGCAAGAGTCCTAGCTGTGGAAAGATACCTAAAGGATCAACAGCTCCTGGGGATTTGGGGCTGCTCTGGAAAACTCATCTGCACCACTAATGTGCCTTGGAACTCTAGTTGGATTTGGGACAACATGACTTGGATGGAGTGGGACAAACAAATTAACAATTACACAGATGAAATATACAGATTGCTTG…
	H_BE_93_VI997_AF190128 ATGGGAGCTTTTTTCCTTGGGTTCTTGGGAGCAGCTGGAAGCACTATGGGCGCAGCGTCAATAACGCTGACGGTACAGGCCAGGCAATTATTGTCTGGTATAGTGCAGCAGCAAAGCAATTTGCTAAGAGCTATACAGGCGCAACAGCACATGTTGCAGCTCACGGTCTGGGGTGTTAAACAGCTCCAGGCAAGAGTCCTAGCTGTGGAAAGATACCTAAAGGATCAACAGCTCCTGGGGATTTGGGGTTGCTCTGGAAAACTCATCTGCACCACTAATGTGCCTTGGAACTCTACTTGGATTTGGGACAACATGACTTGGATGGAGTGGGATAGACAAATTGACAATTACACAGAGGTAATATACAGATTGCTTG…
	H_CF_90_56_AF005496 ATGGGAGCTTCTTTCCTTGGGTTCTTGGGAGCAGCAGGAAGCACTATGGGCGCGGCGTCAATAACGCTGACGGTACAGGCCAGGCAATTATTGTCTGGTATAGTGCAGCAGCAAAGCAATTTGCTGAGAGCTATACAGGCGCGACAGCATATGTTGCAGCTCACGGTCTGGGGCATTAAACAGCTCCAGGCAAGAGTCCTCGCTGTGGAAAGATACCTAAGGGATCAACAGCTCCTGGGGATTTGGGGCTGCTCTGGAAAACTCATCTGCACCACTAATGTGCCTTGGAACTCTAGTTGGATCTGGGACAACATGACTTGGATGGAATGGGATAAACAAATTAGCAATTACACAGAGGAAATATACAGGTTGCTTGAAG…
	J_SE_93_SE7887_AF082394 ATAGGAGCTGTGTTCCTTGGGTTCTTGGGAACAGCAGGAAGTACTATGGGCGCAGCGTCAATAACGCTGACGGTACAGGTCAGACAATTGTTGTCTGGCATAGTGCAACAGCAAAGCAATTTGCTGAAGGCTATAGAGGCGCAACAGCATCTGTTGAAACTCACTGTCTGGGGCATTAAGCAGCTCCAGGCAAGAGTCCTGGCTGTGGAAAGATACCTAAAGGATCAACAACTCCTAGGGATTTGGGGCTGCTCTGGAAAACTCATCTGCACCACTAATGTGCCCTGGAATGCTAGTTGGATTTGGGAGAACATGACCTGGATACAATGGGAAAGGGAAATTAACAATTACACAGGAATAATATACAGTCTAATT…
	J_SE_94_SE7022_AF082395 ATAGGAGCTGTGTTCCTTGGGTTCTTGGGAACAGCAGGAAGCACTATGGGCGCAGCGTCAATAACGCTGACGGTACAGGTCAGACAATTGTTGTCTGGCATAGTGCAACAGCAAAGCAATTTGCTGAAGGCTATANAAGCGCAACAGCATCTGTTGAAGCTCACTGTCTGGGGCATTAAGCAGCTCCAGGCAAGAGTCCTGGCTGTGGAAAGATACCTAAAGGATCAACAGCTCCTAGGAATTTGGGGCTGCTCTGGAAAACTCATCTGCACCACTAATGTGCCCTGGAATGCTAGTTGGATTTGGGAGAACATGACCTGGATACAATGGGAAAGGGAAATTAACAATTACACAGGAATAATATACAGTCTAATT…
	K_CD_97_EQTB11C_AJ249235 ATAGGAGCGTTGTTCCTTGGGTTCTTGGGAGCAGCAGGAAGCACTATGGGCGCGGCGTCAATAACGCTGACGGTACAGGCCAGACAATTATTGTCTGGTATAGTGCAACAGCAAAACAATTTGCTGAGAGCTATAGAAGCGCAACAACAAATGTTACAGCTTACGGTCTGGGGCATTAAACAGCTCCGGGCAAGAGTCCTGGCTGTAGAGAGATACCTAAGGGATCAACAGCTCCTAGGAATTTGGGGCTGCTCTGGAAAACTTATCTGCACCACTAATGTGCCCTGGAACTCTAGCTGGATTTGGGAGAACATGACCTGGATGCAGTGGGAAAAGGAGATTAGTAATCATACAAGCACAATATATAGGTTAAT…
	K_CM_96_MP535_AJ249239 TTAGGAGCTGTGTTCTTTGGATTCTTGGGAGCAGCAGGAAGCACTATGGGCGCGGCGTCAATAACGCTGACGGTACAGGCCAGACAATTATTGTCTGGTATAGTGCAACAGCAAAGCAATTTGCTGAGAGCTATAGAAGCGCAACAACATCTGTTACAGCTCACGGTCTGGGGCATTAAACAGCTCCGGGCAAGAATCCTGGCTGTAGAAAGATACCTAAAGGATCAACAGCTCCTAGGGATTTGGGGCTGCTCTGGAAAACTCATCTGCACCACTAATGTGCCCTGGAACTCTAGCTGGATTTGGAACAACATGACCTGGATGGAGTGGGAAAAAGAGATTGGCAATTACTCAGACACAATATATAAGTTAATTG…
	N_CM_97_YBF106_AJ271370 CTAGGTGCGCTGTTTCTTGGGTTTCTTGGAGCAGCAGGGAGCACTATGGGCGCAGCGTCAATAACGCTGACGGTACAAGCCCGGACATTATTATCTGGGATAGTGCAACAGCAGAATAATCTGTTGAGAGCAATAGAGGCGCAACAACATTTGTTGCAACTCTCAATCTGGGGCATTAAACAGCTCCGAGCAAAAGTCCTTGCGATAGAAAGATACCTTAGAGATCAGCAAATCCTAAGTCTATGGGGCTGCTCAGGAAAAACTATATGCTATACCACTGTGCCTTGGAATGATACYTGGATCTGGRGTAATCTCACCTGGCAACAATGGGATCGGAAAGTAAGGAACTATTCAGGTGTCATTTTTGATCTTATA…
	N_CM_95_YBF30_AJ006022 CTAGGTGCGCTGTTTCTTGGGTTTCTTGGAGCAGCAGGGAGCACTATGGGCGCAGCGTCAATAACGCTGACGGTACAGGCCCGGACATTATTATCTGGGATAGTGCAACAGCAGAATATTCTGTTGAGAGCAATAGAGGCGCAACAACATTTGTTGCAACTCTCAATCTGGGGCATTAAACAGCTCCAGGCAAAAGTCCTTGCTATAGAAAGATACCTTAGGGATCAGCAAATCCTAAGTCTATGGGGCTGCTCAGGAAAAACAATATGCTATACCACTGTGCCTTGGAATGAGACTTGGATCTGGAATAATTTAACCTGGCAACAATGGGATGAGAAAGTAAGAAACTATTCAGGTGTCATTTTTGGACTTATAG…
	N_CM_04_04CM_1015_04_DQ017382 CTAGGTGCGCTGTTTCTTGGGTTTCTTGGTGCAGCAGGGAGCACTATGGGCGCAGCGTCAATAACGCTGACGGTACAGGCCCGGAACTTATTATCTGGGATAGTGCAACAGCAGAATAATCTGTTGAGAGCAATAGAGGCGCAACAACAATTGTTGCAACTCTCAATCTGGGGCATTAAACAGCTCCAAGCAAAAGTCCTTGCTATAGAAAGATACCTTAGGGATCAGCAAATCCTAAGTCTATGGGGCTGCTCAGGAAAAACTATATGCTATACCACTGTGCCTTGGAATGAGACTTGGATCTGGGGAAATTTAACCTGGCAACAATGGGATGAGAAAGTAAGAAACTATTCAGGTGTCATTTTTGAC…
	N_CM_02_DJO0131_AY532635 CTAGGTGCGCTGTTTCTGGGGTTTCTTGGAGCAGCAGGGAGCACTATGGGCGCAGCGTCAATAACGCTGACGGTACAGGCCCGGACATTGTTATCTGGGATAGTGCAACAGCAGAATAATCTGGTGAGAGCAATAGAGGCGCAACAACATTTGTTGCAACTCTCAATCTGGGGCATTAAACAGCTCCGTGCAAAAGTCCTTGCTATAGAAAGATACCTTAGGGATCAGCAAATCCTAAGTCTATGGGGCTGCTCAGGAAAAACTATATGCTATACCACTGTGCCTTGGAATGAGACTTGGATCTGGGGTAATTTAACCTGGCAGCAATGGGATAGGAAAGTAAGAAACTATTCAGGTGTCATTTTTGAGCTTAT…
	N_CM_04_04CM_1131_03_DQ017383 CTAGGGGCGCTGTTTCTTGGGTTTCTTGGTGCAGCAGGGAGCACTATGGGCGCAGCGTCAATAACGCTGACGGTACAGGCCCGGACATTATTATCTGGGATAGTGCAACAGCAGAATAATCTGTTGAGAGCAWTAGAGGCRCAACAACAMTTGTTGCAACTCTCAATCTGGGGCATTAAACAGCTCCRAGCAAAAGTCCTTGCTATAGARAGATACCTTAGGGATCAGCAAATCCTARGTCTATGGGGCTGCTCAGGAAAAACTATATGCTATACCACTGTGCCTTGGAATGAGACTTGGATCTGGGGWAATTTAACCTGGCARMAATGGGATRAGAAAGTAAGAAACTATTCAGGTRYTATTTTTGAM…
	O_BE_87_ANT70_L20587 TTGGGAATGCTATTCTTGGGGGTTCTAAGTGCAGCAGGTAGCACTATGGGCGCAGCGGCAACAACGCTGGCGGTACAGACCCACACTTTGCTGAAGGGTATAGTGCAACAGCAGGACAACCTGCTAAGAGCAATACAGGCCCAGCAGCAATTGCTGAGGCTATCTRTATGGGGTATCAGACAACTCCGAGCTCGCCTGCTAGCCTTAGAAACCTTACTACAGAATCAGCAACTCCTAAGCCTATGGGGCTGTAAAGGAAAGCTAGTCTGCTACACATCAGTAAAATGGAATAGAACATGGATTTGGGACACCTTAACATGGCAGGAATGGGATCGGCAGATAAGCAACATAAGCTCCACCATATATGAGGAAATACAA…
	O_CM_91_MVP5180_L20571 TTGGGAATGCTATTCTTGGGGGTGCTAAGTGCAGCAGGTAGCACTATGGGCGCAGCGGCAACAGCGCTGACGGTACGGACCCACAGTGTACTGAAGGGTATAGTGCAACAGCAGGACAACCTGCTGAGAGCGATACAGGCCCAGCAACACTTGCTGAGGTTATCTGTATGGGGTATTAGACAACTCCGAGCTCGCCTGCAAGCCTTAGAAACCCTTATACAGAATCAGCAACGCCTAAACCTATGGGGCTGTAAAGGAAAACTAATCTGTTACACATCAGTAAAATGGAACACATCATGGATTTGGGACAACCTTACATGGCAGCAATGGGACCAACACATAAACAATGTAAGCTCCATTATATATGATGAAATAC…
	O_SN_99_SEMP1300_AJ302647 TTGGGAATGCTGTTCTTGGGGGTTCTAAGTGCAGCAGGAAGCACTATGGGCGCAGCGGCAACAACGCTGGCGGTACAGACCCACACTTTGATGAAGGGTATAGTGCAACAGCAGGACAACCTGCTAAGAGCAATACAGGCCCAGCAGCAATTGCTGAGGCTATCTGTATGGGGTATCAGACAACTCCGAGCTCGCCTGCTAGCCTTAGAAACCTTAATACAGAACCAGCAACTCCTAAACCTATGGGGCTGTAAAGGAAGGCTAGTCTGCTACACATCAGTAAAATGGAACAGGACATGGATTTGGGGAAATCTAACATGGCAGGAATGGGATCAGCAGATAAGCAACATAAGCGCCACCATATATGATGAAA…
	O_SN_99_SEMP1299_AJ302646 TTGGGAATGCTATTCTTAGGGGTTCTAAGTGCAGCAGGAAGCACTATGGGCGCAGCGGCAACAGCGCTGGCGGTACAGACCCAATCTTTGATGAAGGGTATAGTGCAACAGCAGGACAACCTGCTAAGAGCAATACAGGCCCAGCAGCAATTGCTGAGGCTATCTGTATGGGGTATCAGACAACTCCGAGCTCGCCTGCTAGCCTTAGAAACCTTAATACAGAACCAGCAACTCCTAAACCTATGGGGCTGTAAGGGAAAGCTAATCTGCTACACATCAGTAAAATGGAACACGACATGGATTTGGGACAAGCTAACATGGCAGCAATGGGATCAGCAGATAAGCAACGTAAGTTCCATCATATATGAGGAAA…
	O_FR_92_VAU_AF407418 TTGGCAATGCTATTCTTGGGGATTCTAAGTGCAGCAGGAAGCACTATGGGCGCAGCGGCAACAGCGCTGACGGTACGGACCCAGCATCTGATAAAGGGTATAGTGCAACAGCAGGATAACCTGCTAAGAGCAATACAGGCCCAGCAACACTTGCTGAGGCTATCTGTATGGGGTATTAGACAACTCCGAGCTCGCCTGCTAGCCTTAGAAACCTTTATACAGAATCAGCAACTCCATAACCTGTGGGGCTGCAAGAATAGACTAATCTGCTACACATCAGTAAAGTGGAATAAAACATGGATTTGGGATGAGTTAACATGGCAGCAGTGGGATCAACAGATAAACAACGTAAGCTCCTTCATATATGAAAAAATACAA…
	O_CM_98_98CMU2901_AY169812 TTGGGAATGCTATTCTTGGGGGTTCTAAGTGCAGCAGGTAGCACTATGGGCGCAGCGGCAACAGCGCTGACGGTACAGACCCACTCTCTGATAAAGGGTATAGTGCAACAGCAGGACAACCTGCTAAGAGCAATACAGGCCCAGCAGGAATTGCTGAGGCTATCTGTATGGGGTATCAGACAACTCCGAGCTCGCCTGCTAGCCTTAGAAACCTTCATACAGAATCAGCAACTCCTAAACCTATGGGGCTGTAARGGAAGACTAATCTGCTACACATCAGTAAAATGGAACGASACATGGATTTGGGGAAACTTAACATGGCAGGAATGGGATCAGCAGATAGACAACGTAAGTGCCRCCATATATGAGGAA…
	O_CM_96_96CMABB009_AY169806 TTGGGAATGCTATTCTTTGGGATTCTAAGTGCAGCAGGTAGCACTATGGGCGCAGCGGCAACAGCGCTGACGGTACAGGCCCGAAATTTACTAAAGGGCATAGTGCAACAGCAGGACAACCTGCTGAGAGCAATACAGGCCCAGCAGCACTTGCTGAGGCTATCTGTATGGGGCATTAGACAGCTCCGAGCTCGCCTGCAAGCCTTAGAAACCTTTATGCAGAATCAGCAACTCCTAAACCTGTGGGGCTGTAGAGGAAGGCAAATCTGTTACACATCAGTAAAATGGAATACCTCATGGATTTGGASTGACCTAACATGGCAGGAATGGGATCAACAGATAAGCAACATAAGCAGCATTATATATGACCA…
	O_CM_97_97CMABB447_AY169813 TTGGGAATGCTATTCTTAGGGGTTCTAAGTGCAGCAGGTAGCACTATGGGCGCAGCGGCAGTGACGCTGACGGTACAGACCCAAACTTTGTTGAAGGGTATAGTGCAACAGCAGGACAACCTGCTAAGAGCAATACAGGCCCAGCAACAGTTGCTGAGGTTATCTGTATGGGGTATCAGACAACTCCGAGCTCGCCTGCAAGCCTTAGAAACCTTTATACAGAATCAGCAACTCCTAAACCTCTGGGGCTGTAAGGGAAAGCTAATTTGCTATACATCAGTAAAATGGAACAAAACATGGATCTGGGGTAACCTAACATGGCAGCAGTGGGATCAGCAGATAGAGAATGTAAGCTCCATCATATATGAAGA…
	O_CM_98_98CMU5337_AY169808 TTGGGAATGCTATTCTTGGGGGTTCTAAGTGCAGCAGGTAGCACTATGGGCGCAGCGGCAACGGCGCTGACGGTACAGACCCATTCTTTGATGAAGGGTATAGTGCAACAGCAGGACAACCTGCTAAGAGCAATACAGGCCCAGCAGCACTTGCTGAGGTTATCTGTATGGGGTATCAGACAACTCCGAGCTCGCCTGCTAGCCTTAGAAACCTTTATACAGAATCAGCAACTCCTAAACCTATGGGGCTGTAAGGGAAGACTAATCTGTTACACATCAGTAGCATGGAACAACACATGGATTTGGGGCAACCTAACATGGCAGGAATGGGATAAACAGGTAGCCAACATAAGTGACATCATATATGAGGAA…
	O_CM_98_98CMABB212_AY169804 CTGGGAATGCTGTTCTTTGGGGTACTAAGTGCAGCAGGTAGCACTATGGGCGCAGCGGCAACAACGCTGGCGGTACGAACCCACAGTGTACTGAGGGGTATAGTGCAACAGCAGGATAACCTGCTGAGAGCGATACAGGCCCAGCAACATTTGCTGAGGTTATCTGTATGGGGTATTAGACAACTCCGAGCTCGCCTGCAAGCCTTAGAAACCCTTATACAGATTCAGCAACGCCTAGACCTATGGGGCTGTAAAGGAAGAATAATCTGTTACACATCAGTAGAGTGGAACAAAACATGGATTTGGAATCAACTCACATGGCAGCAATGGGACCAACAAATAAACAATGTAAGCTCCATTATATATGATGA…
	O_CM_97_97CMABB497_AY169809 TTGGGAATGCTATTCTTGGGGGTTCTAAGTGCAGCAGGAAGCACTATGGGCGCAACGGCAACAACGCTGGCGGTACAGACCCACACTTTAATGAAGGGTATAGTGCAACAGCAGGACAACCTGCTAAGAGCAATACAGGCCCAGCAGCATTTGCTGAGGCTATCTGTATGGGGTATTAGACAACTCCGAGCTCGCCTGCTAGCCTTAGAAACCTTTATACGGAATCAGCAATTCCTAAACCTGTGGGGCTGTAAGGGACAATTAGTCTGCTACACATCAGTAAAATGGAACACAACATGGATTTGGGGCAAACTAACCTGGCAGGAATGGGATCAGCAGGTAAGCAATGTAAGCTCCATCATATATGAGGA…
	O_CM_96_96CMABB637_AY169810 TTGGGAATGCTATTCTTAGGGGTTCTAAGTGCAGCAGGTAGCACTATGGGCGCAGCGGCAGTGACGCTGACGGTACAGACCCAAACTTTGTTGAAGGGTATAGTGCAACAGCAGGACAACCTGCTAAGAGCAATACAGGCCCAGCAACAGTTGCTGAGGTTATCTGTATGGGGTATTAGACAACTCCGAGCTCGCCTGCTAGCCTTAGAAACCTTTATACAGAATCAGCAACTCCTAAACCTCTGGGGCTGTAARGGAAGGCTAATTTGCTATACATCAGTAAAATGGAACAGCACATGGATTTGGGATAGCCTAACATGGCAGCAGTGGGATCAACAGATAGACAATGTAAGCTCCATCATATATGAAGA…
	O_CM_96_96CMA102_AY169803 TTGGGAATGCTATTCTTAGGGGTTCTAAGTGCAGCAGGTAGCACTATGGGCGCAGCGGCAACAGCGCTGACGGTACAGACCCAAAATTTGATGAAGGGTATAGTGCAACAGCAGGACAACCTGCTAAGAGCAATACAGGCTCAGCATCAACTGCTGAAGCTATCTGTATGGGGTATCAGACAACTCCGAGCTCGCCTGCTAGCCTTAGAAACCTTTATACAGAATCAGCAACTCCTAAACCTATGGGGCTGTAAAGGAAACCTAATCTGCTACACATCAGTAAAATGGAATGATACATGGATTTGGGAGAACCTAACATGGCAGGAATGGGATCAGCAGATAAACAATGTAAGCTCCATCATATATGATGAAA…
	O_CM_98_98CMA105_AY169816 TTAGGAATGCTATTCTTGGGGGTTCTAAGTGCAGCAGGTAGCACTATGGGCGCAGCGGCAACAGCGCTGACGGTACAGACCCACACTTTGATAAAGGGTATAGCGCAACAGCAGGACAACCTGCTAAGAGCAATACAGGCCCAGCAGCAATTGCTGAGGCTATCTGTATGGGGTATCAGACAACTCCGAGCTCGCCTGCTAGCCTTAGAAACCTTAATACAGAATCAGCAACTCCTAAACCTGTGGGGCTGCAAAGGAAAGCTAGTCTGCTACACATCAGTAAAATGGAATGAATCATGGATTTGGGAAGAACTAACATGGCAGGAATGGGATCGGCAGATAAGAAACATAAGCTCCACCATATATGAGGAAA…
	O_CM_98_98CMA104_AY169802 TTGGGAATGCTATTCTTAGGGGTTCTAAGTGCAGCAGGTAGCACTATGGGCGCAGCAGCAACAGCGCTGACGGTACAGACCCACACTTTGATAAAGGGTATAGTGCAACAGCAGGACAACCTGCTGAGAGCAATACAGGCTCAGCATCAACTGCTGAAGCTATCTGTATGGGGTATCAGACAACTCCGAGCTCGCCTGCTAGCCTTAGAAACCTTTATACAGAATCAGCAACTCCTAAACCTATGGGGCTGTAAAGGAAATCTAATCTGCTACACATCAGTAAAATGGAACAATACATGGATTTGGGACAACATGACATGGCAGGAATGGGATCAGCAGATAAGCAACATAAGCTCCACCATATATGAAGAAA…
	O_CM_98_98CMABB141_AY169807 TTGGGAATGCTATTCTTGGGGGTTCTAAGTGCAGCAGGTAGCACTATGGGCGCAGCGGCAACAGCGCTGACGGTACAGACCCACACTTTGATAAAGGGTATAGTGCAACAGCAGGACAACCTGCTAAGAGCAATACAGGCCCAGCAGCACTTGCTGAGGCTATCTGTATGGGGTATCAGACAACTCCGAGCTCGCCTGCTAGCCTTAGAAACCTTAATACAGAATCAGCAACTCCTAAACTCATGGGGCTGTAAAGGAAAGCTAGTCTGTTACACATCAGTAAAGTGGAACAAGACATGGATTTGGGGCAACCTCACATGGCAGCAATGGGATCAGCAGATAGACAATGTAAGCTCCATCATATTTGATGA…
	O_CM_99_99CMU4122_AY169815 TTGGGAATGCTGTTCTTGGGGGTTCTAAGTGCAGCAGGTAGCACTATGGGCGCAACGGCAACAACGTTGGCGGTACAGACCCACACTTTGATGAAGGGTATAGTGCAACAGCAGGACAACCTGCTAAGAGCAATACAGGCCCAGCAGCAATTGCTGAGGCTATCTGTATGGGGTATCAGACAACTCCGAGCTCGCCTGCAAGCCTTAGAAACCTTAATACAGAATCAGCAACTCCTAAACCTATGGGGTTGTAAGGGAAGGCTAATCTGTTACACATCAGTAAAATGGAATAACACATGGATTTGGGACAACCTAACATGGCAGCAATGGGATCARCAGATAGACAACATAAGCGACGTTATATATGGTGAA…
	O_US_97_97US08692A_AY169805 TTGGGAATGCTATTCTTGGGGGTTCTAAGTGCAGCAGGTAGCACTATGGGCGCAGCGGCAACAGCGCTGACGGTACAGACCCACACTTTGATAAAGGGTATAGTGCAACAGCAGGACAACCTGCTAAGAGCAATACAGGCCCAGCAGCACTTGCTGAGGCTATCTGTATGGGGTATCAGACAACTCCGAGCTCGCCTGCTAGCCTTAGAAACCTTAATACAGAATCAGCAACTCCTAAACTCATGGGGCTGTAAAGGAAGGCTAGTCTGTTACACATCAGTAATATGGAACACATCAGAAATTTGGGGCAACCTCACATGGCAGCAATGGGATCAGGAGATAGACAATGTAAGTGCCACCATATTTGAAGA…
	O_CM_98_98CMABB197_AY169811 TTGGGAATGCTATTCTTGGGGGTTCTAAGTGCRGCAGGTAGCACTATGGGCGCAGCGGCAACAGCGCTGACGGTACAGACCCACACTTTAATGAAGGGTATAGTGCAACAGCAGGACAACCTGCTAAGAGCAATACAGGCCCAGCAGCAATTGCTGAGGCTATCTGTATGGGGTATCAGACAACTCCGAGCTCGCCTGCAAGCCTTAGAAACCTTAATACAGAATCAGCACCTCCTAAACCTGTGGGGCTGTAGAGGAAGGCTAGTCTGCTACACATCAGTACCATGGAATACATCATGGATTTGGGACCTACTAACATGGCAGGAATGGGATCGGCAAATAGACAACATAAGCGCCACCATTTATGAGGA…
	CPZ_US_85_CPZUS_AF103818 CTAGGTGCACTGTTCCTGGGGTTTCTTGGAGCAGCAGGAAGCACTATGGGCGCAGCATCAGTAGTGCTGACGGTACAGGCCCGACAATTATTGTCAGGGATAGTGCAACAGCAGAATAATCTGCTAAGAGCAATAGAGGCCCAACAGCATTTATTGCAACTATCAGTTTGGGGCATTAAACAGCTTCAAGCCAGAGTACTTGCTGTGGAAAGATACCTTAAGGATCAGCAGATCCTAGGTCTGTGGGGCTGCTCAGGAAAAACAATTTGTTATACCACTGTGCCTTGGAATGATACCTGGATTTGGGGCAATCTAACTTGGCAAGAATGGGACAGAAAAGTAAGAAACTATTCAGGTACTATTTTTAGTCTTAT…
	CPZ_GA_88_GAB1_X52154 CTGGGAGCACTGTTCCTTGGGTTCCTGGGTGCAGCAGGAAGCACTATGGGCGCAGCGGCAGTAACGCTGACGGTACAGGCCCGACAGTTGCTGTCGGGTATAGTGCAGCAACAGAATAATCTGTTGAAAGCAATAGAGGCTCAACAGCACCTATTGCAACTATCAATCTGGGGAGTAAAACAACTACAAGCCAGATTGCTTGCTGTAGAAAGGTACCTGCAGGATCAGCAGATTCTGGGCCTGTGGGGCTGCTCTGGAAAGGCTGTCTGTTATACCACGGTGCCTTGGAACAACTCTTGGATTTGGGGGAATCTAACATGGCAGCAATGGGATAAATTAGTGTCTAACTACACAGGGAAAATTTTTGGTCTGTTAGA…
	CPZ_CM_98_CAM5_AJ271369 CTAGGAGCACTGTTCCTCGGGTTTCTAGGAGCAGCAGGAAGCACTATGGGCGCAGCATCAGTGGTGCTGACGGTACAGGCCCGGCACTTGTTGTCAGGGATAGTGCAACAGCAGAACAACCTGCTGCGAGCAATAGAGGCGCAACAACATTTGTTGCAACTCTCAGTTTGGGGCATCAAACAGCTCCAAGCAAGAGTTCTTGCTGTAGAAAGATACCTAAAGGATCAGCAGATCCTAAGTCTATGGGGCTGCTCAGGAAAAGCCATCTGTTATACCACGGTGCCTTGGAATGCTACTTGGATCTGGAATAATTTAACATGGCAAGATTGGGATAAAAAGGTAAAAAATTACTCAGGAGTCATTTTTAGCCTTATA…
	CPZ_CM_05_SIVcpzEK505_DQ373065 CTAGGTGCGCTGTTTCTTGGGTTTCTTGGAGCAGCAGGGAGCACTATGGGCGCAGCGTCAATAACGCTGACGGTACAGGCCCGGAAATTATTATCTGGGATAGTGCAGCAGCAGAATAATCTGCTGAGAGCAATAGAGGCGCAACAACACTTGCTGCAACTCTCAGTTTGGGGCATTAAACAGCTCCAAGCAAGAGTCCTTGCTATAGAAAGATACCTGAGGGACCAGCAAATCCTAGGCCTATGGGGCTGCTCAGGAAAATCTGTGTGTTACACCAATGTGCCTTGGAATACCACTTGGATATGGGGAAATATGACATGGCAAAATTGGGATGAGCAAGTAAGAAATTATTCAGGTGTCATTTTTGG…
	CPZ_CM_05_SIVcpzLB7_DQ373064 CTGGGAGTGTTTTTCCTTGGGTTCTTGGGAGCAGCAGGGAGCACTATGGGCGCAGCATCATTAACGCTGACGGTACAGGCCAGACAATTATTGACTGGCATAGTGCAACAGCAGAGTAATTTGCTGAGAGCTATAGAGGCGCAGCAACACTTGCTGCAACTCTCAGTCTGGGGCATCAAACAGCTCCAAGCAAGAGTCCTTGCTATCGAAAGATACCTAAAGGATCAACAACTCCTAGGAATATGGGGTTGCTCAGGAAAACTCATCTGCACCACTTCTGTGCCATGGAATAGAACTTGGATTTGGGACAACATGACATGGATGGAATGGGACAGGGAAGTAAGAAATTACACAGAAATTATTTATGGGT…
	CPZ_CM_05_SIVcpzMT145_DQ373066 CTAGGAGCACTGTTTCTTGGGTTCCTGGGAGCAGCAGGAAGCACTATGGGCGCAGCATCAGTCGTGCTGACGGTACAAGCCCGGCAATTGTTAACGGGCATAGTGCAGCAGCAGAATAATCTGCTAAGAGCAATAGAAGCTCAACAACATCTGTTGCAGCTTTCTGTCTGGGGAATCAAACAGCTCCAGGCGAGAGTTCTTGCTGTGGAAAGGTACCTAAGGGATCAGCAACTCCTAGGTCTATGGGGCTGTACAGGAAAAACTATTTGTCCCACTGCTGTACGCTGGAACAAGACATGGATTTGGAATAATTACACATGGCAACAATGGGATAGAGAAGTAAATAATTACACAGGACTCATCTACAC…
	CPZ_CM_01_SIVcpzCAM13_AY169968 CTGGGAGCACTGTTCCTTGGGTTTCTGGGTGCAGCAGGAAGCACAATGGGCGCAGCGGCAGTCACGCTGACGGTACAGGCCCGACAGTTACTATCGGGAATAGTGCAACAACAGAACAACCTGTTGAGAGCAATAGAGGCCCAACAGCATCTATTGCAACTAACAGTCTGGGGAGTAAAACAACTCCAAGCCAGATTACTTGCTGTAGAAAGATACCTACAGGATCAGCAGATTCTAGGCCTTTGGGGCTGCTCTGGAAAGTCTATCTGTTATACCACTGTGCCTTGGAACAAAACATGGATTTGGAACAATTTAACATGGCAACAATGGGACAAATTGATCACTAATTACACAGGGACAATTTTTGG…
	CPZ_CM_05_SIVcpzMB66_DQ373063 TTGGGAGCTTTGTTCCTTGGGTTCTTGGGAGCAGCAGGAAGCACTATGGGCGCAGCGTCACTGACGCTGACGGTACAGGCCAGACAACTGCTGTCTGGTATAGTGCAGCAGCAGAGCAATCTGCTGAGAGCCATAGAGGCGCAACAGCATCTGTTGCAACTCTCAGTCTGGGGCATTAAACAGCTTCAGGCACGGGTTCTTGCTGTGGAGAGATACCTAAAGGATCAACAGCTCTTAGGACTATGGGGCTGCTCTGGAAAACTCATTTGCACCACTTCTGTGCCTTGGAACACTACCTGGATTTGGTATAACATGACATGGATGCAATGGGACAAAGAAGTTAGCAATTACACAGATGTTATCTATAAT…
	CPZ_TZ_01_TAN1_AF447763 ATAGGACTGTTGTTTCTTGGATTTCTTAGTGCAGCAGGAAGTACAATGGGCGCAGCGTCAATAGCGCTGACGGCACAGGCCAGAGGATTACTCTCTGGTATTGTACAGCAGCAACAAAACCTGCTTCAGGCCATAGAAGCGCAACAACACTTGTTGCAGCTCTCTGTATGGGGCATTAAGCAGCTCCAGGCCAGAATGCTTGCAGTAGAGAAATACATAAGAGACCAACAGCTCCTAAGCCTCTGGGGATGTGCTAACAAATTGGTGTGTCACAGTAGTGTGCCATGGAACCTCACCTGGATATGGAACAATTTGACTTGGCAGGAATGGGATCGATTAGTAGAAAACTCTACAGGAACCATATACTCCCTGTTA…
	CPZ_TZ_02_TAN3_EF394358 ATAGGACTGTTGTTTCTTGGATTTCTCAGTGCAGCAGGAAGTACAATGGGCGCAGCGTCACTAGCGCTGACGGCACAGGCCAGAGGGTTACTCTCTGGTATTGTACAGCAGCAACAAAACCTGCTGCAGGCCATAGAGGCGCAACAACATCTGTTGCAGCTCTCTGTGTGGGGCATCAAACAGCTCCAAGCCAGAATGCTTGCAGTAGAGAAATACATAAGAGATCAACAGTACTTAAGCATTTGGGGATGTGCCAACAAATTGGTGTGCCACAGTAGTGTGCCATGGAACCTCTCTTGGATATGGAATAATTTAACCTGGCAGGAATGGGATAAGCTAGTACAAAATTCCTCAGAAACTATATACTCCTTGTTA…
	CPZ_TZ_02_TAN3_1_DQ374658 ATAGGACTGTTGTTTCTTGGATTTCTCAGTGCAGCAGGAAGTACAATGGGCGCAGCGTCACTAGCGCTGACGGCACAGGCCAGAGGGTTACTCTCTGGTATTGTACAGCAGCAACAAAACCTGCTGCAGGCCATAGAGGCGCAACAACATCTGTTGCAGCTCTCTGTGTGGGGCATCAAACAGCTCCAAGCCAGAATGCTTGCAGTAGAGAAATACATAAGAGATCAACAGTACTTAAGCATTTGGGGATGTGCCAACAAATTGGTGTGCCACAGTAGTGTGCCATGGAACCTCTCTTGGATATGGAATAATTTAACCTGGCAGGAATGGGATAAGCTAGTACAAAATTCCTCAGAAACTATATACTCCTTGT…
	CPZ_TZ_01_TAN2_EF394357 ATAGGACTGTTGTTTCTTGGATTTCTCAGTGCAGCAGGAAGTACAATGGGCGCAGCGTCAATAGCGCTGACGGCACAGGCCAGAGGGTTACTCTCTGATATTGTACAGCAGCAACAAAACCTGCTGCAGGCCATAGAGGCGCAACAACATCTGTTGCAGCTCTCTGTGTGGGGCATCAAACAGCTCCAGGCCAGAATGCTTGCAGTAGAGAARTACATAAGAGATCAACAGTACCTAAGCATTTGGGGATGTGCCAACAAATTGGTATGTCACAGTAGTGTGCCATGGAACCTCTCTTGGATATGGAATAATTTAACCTGGCAGGAATGGGATAGACTAGTGCAAAACGCTTCAGAAACTATATACTCCTTGTTA…
	CPZ_TZ_01_TAN2_69_DQ374657 ATAGGACTGTTGTTTCTTGGATTTCTCAGTGCAGCAGGAAGTACAATGGGCGCAGCGTCAATAGCGCTGACGGCACAGGCCAGAGGGTTACTCTCTGATATTGTACAGCAGCAACAAAACCTGCTGCAGGCCATAGAGGCGCAACAACATCTGTTGCAGCTCTCTGTGTGGGGCATCAAACAGCTCCAGGCCAGAATGCTTGCAGTAGAGAAATACATAAGAGATCAACAGTACCTAAGCATTTGGGGATGTGCCAACAAATTGGTATGTCACAGTAGTGTGCCATGGAACCTCTCTTGGATATGGAATAATTTAACCTGGCAGGAATGGGATAGACTAGTGCAAAACGCTTCAGAAACTATATACTCCTTG…
	CPZ_CM_98_CAM3_AF115393 CTGGGTGCGCTGTTTCTTGGGTTCTTAGGAGCAGCAGGAAGCACTATGGGCGCAGCATCAGTGGTGCTGACGGTACAGGCCCGGCAATTATTGTCAGGGATAGTGCAACAGCAGAACAACCTGCTGCGAGCAATAGAGGCGCAACAGCATTTGTTGCAACTCTCAGTTTGGGGCATTAAACAGCTCCAAGCAAGAGTTCTTGCTGTAGAAAGATACCTCAGAGATCAGCAAATCCTAGGCCTATGGGGCTGCTCAGGAAAAGCCATTTGTTATACTACTGTGCCTTGGAATAATACTTGGATCTGGAATAATTTAACATGGCAAGACTGGGACAAAAGGGTAAAAAATTATTCAGGTGTCATTTTTAGCCTTATA…
	CPZ_CD_90_ANT_U42720 ATAGG-GCTGTTCTTCTTGGGTTTCTCAGTGCAGCTGGCAGTACAATGGGCGCAGCGTCAATAGCGCTGACGGCACAGACCAGGAATTTGYTCCATGGTATTGTACAACAGCAGGCCAATCTGCTGCAAGCCATAGAGACACAGCAACATCTGCTACAGCTCTCGGTCTGGGGAGTAAAACAACTCCAGGCAAGAATGCTTGCAGTCGAGAAGTACCTAAGAGATCAACAACTATTGAGCCTCTGGGGTTGTGCTGACAAGGTGACCTGTCACACTACGGTGCCTTGGAATAATTCCTGGATTTGGGAAAATATGACATGGCAAGAATGGGACAGATTAGTACAGAATTCAACAGGACAGATATATAATATCTTACAA…
	CPZ_GA_88_GAB2_AF382828 CTGGGGGCGCTGTTTCTTGGATTCCTTGGAGCAGCAGGAAGCACTATGGGCGCAGCATCTGTGATGCTGACGGTACAAGCTCGAAACCTGCTTTCGGGAATAGTGCAGCAGCAAAATAACTTGCTGCGAGCCATAGAAGCTCAGCAACACCTGCTGCAGCTATCAGTCTGGGGCATAAAACAGCTCCAGGCGAGGGTCCTTGCTGTGGAAAGATATCTAAAGGATCAGCAAGTCCTAGCACTATGGGGCTGCTCTGGAAAAACTGTGTGCTACTCTACTGTACCCTGGAATACTTCCTGGATTTGGAGTAATCTGACCTGGCAGCAATGGGATAAGTTAGTAGAAAATCATACAGGAACCATTTTTCAATTATTA…
;
End;
