# Supplementary material for: Dating the Age of the SIV Lineages That Gave Rise to HIV-1 and HIV-2
Source: PLoS Comput Biol. 2009 May 1;5(5):e1000377. doi: 10.1371/journal.pcbi.1000377 (PMC2669881; doi:10.1371/journal.pcbi.1000377)
Supplement: Dataset S7 — SIVsm/HIV-2 gag XML. (0.16 MB TXT) [file pcbi.1000377.s007.txt]

<?xml version="1.0" standalone="yes"?>
<!-- Generated by BEAUTi v1.4.7                                              -->
<!--       by Alexei J. Drummond and Andrew Rambaut                          -->
<!--       Department of Computer Science, University of Auckland and        -->
<!--       Institute of Evolutionary Biology, University of Edinburgh        -->
<!--       http://beast.bio.ed.ac.uk/                                        -->
<beast>
	
	<!-- The list of taxa analyse (can also include dates/ages).                 -->
	<!-- ntax=189                                                                -->
	<taxa id="taxa">
		<taxon id="AY965380_MAC85_F104_1">
			<date value="1985.0" direction="forwards" units="years"/>
		</taxon>
		<taxon id="AY965379_sm83_D176_2">
			<date value="1983.0" direction="forwards" units="years"/>
		</taxon>
		<taxon id="AY965378_sm75_CFU14">
			<date value="1975.0" direction="forwards" units="years"/>
		</taxon>
		<taxon id="AY965377_sm95_D175_5">
			<date value="1995.0" direction="forwards" units="years"/>
		</taxon>
		<taxon id="AY965376_sm86_CFU232_4">
			<date value="1986.0" direction="forwards" units="years"/>
		</taxon>
		<taxon id="AY965372_sm91_G931_4">
			<date value="1991.0" direction="forwards" units="years"/>
		</taxon>
		<taxon id="AY965370_sm85_F102_3">
			<date value="1985.0" direction="forwards" units="years"/>
		</taxon>
		<taxon id="AY965369_sm02_FLP_2">
			<date value="2002.0" direction="forwards" units="years"/>
		</taxon>
		<taxon id="AY965368_sm93_M950_2">
			<date value="1993.0" direction="forwards" units="years"/>
		</taxon>
		<taxon id="AY965367_sm93_M945_2">
			<date value="1993.0" direction="forwards" units="years"/>
		</taxon>
		<taxon id="AY965366_sm93_M926_2">
			<date value="1993.0" direction="forwards" units="years"/>
		</taxon>
		<taxon id="AY965365_sm93_M918_2">
			<date value="1993.0" direction="forwards" units="years"/>
		</taxon>
		<taxon id="AY965364_sm92_G079_1">
			<date value="1992.0" direction="forwards" units="years"/>
		</taxon>
		<taxon id="AY965363_sm97_G080_2">
			<date value="1997.0" direction="forwards" units="years"/>
		</taxon>
		<taxon id="AY965362_sm94_D086_2">
			<date value="1994.0" direction="forwards" units="years"/>
		</taxon>
		<taxon id="AY965361_sm03_M938_1">
			<date value="2003.0" direction="forwards" units="years"/>
		</taxon>
		<taxon id="AY965360_sm95_M927_1">
			<date value="1995.0" direction="forwards" units="years"/>
		</taxon>
		<taxon id="AY965359_sm03_M921_1">
			<date value="2003.0" direction="forwards" units="years"/>
		</taxon>
		<taxon id="AY965357_sm93_M920_1">
			<date value="1993.0" direction="forwards" units="years"/>
		</taxon>
		<taxon id="AY965356_sm93_G078_1">
			<date value="1993.0" direction="forwards" units="years"/>
		</taxon>
		<taxon id="AY965355_sm93_G076_1">
			<date value="1993.0" direction="forwards" units="years"/>
		</taxon>
		<taxon id="AY965354_sm94_E043_1">
			<date value="1994.0" direction="forwards" units="years"/>
		</taxon>
		<taxon id="AY965353_sm96_E040_1">
			<date value="1996.0" direction="forwards" units="years"/>
		</taxon>
		<taxon id="AY965352_sm95_E038_1">
			<date value="1995.0" direction="forwards" units="years"/>
		</taxon>
		<taxon id="AY965350_sm94_D173_1">
			<date value="1994.0" direction="forwards" units="years"/>
		</taxon>
		<taxon id="AY965349_sm83_A022_1">
			<date value="1983.0" direction="forwards" units="years"/>
		</taxon>
		<taxon id="AY965515_sm81_CFU233_7">
			<date value="1981.0" direction="forwards" units="years"/>
		</taxon>
		<taxon id="AY965514_sm86_CFU226_7">
			<date value="1986.0" direction="forwards" units="years"/>
		</taxon>
		<taxon id="AY965512_sm77_CFU212_7">
			<date value="1977.0" direction="forwards" units="years"/>
		</taxon>
		<taxon id="AY965511_sm03_D215_6">
			<date value="2003.0" direction="forwards" units="years"/>
		</taxon>
		<taxon id="AY965510_sm02_FTQ_5">
			<date value="2002.0" direction="forwards" units="years"/>
		</taxon>
		<taxon id="AY965509_sm89_G930_4">
			<date value="1989.0" direction="forwards" units="years"/>
		</taxon>
		<taxon id="AY965508_sm95_G932_4">
			<date value="1995.0" direction="forwards" units="years"/>
		</taxon>
		<taxon id="AY965507_sm02_FYN_3">
			<date value="2002.0" direction="forwards" units="years"/>
		</taxon>
		<taxon id="AY965506_sm95_E045_3">
			<date value="1995.0" direction="forwards" units="years"/>
		</taxon>
		<taxon id="AY965505_sm93_D178_3">
			<date value="1993.0" direction="forwards" units="years"/>
		</taxon>
		<taxon id="AY965504_sm00_M949_3">
			<date value="2000.0" direction="forwards" units="years"/>
		</taxon>
		<taxon id="AY965502_sm00_M951_3">
			<date value="2000.0" direction="forwards" units="years"/>
		</taxon>
		<taxon id="AY965501_sm95_M942_3">
			<date value="1995.0" direction="forwards" units="years"/>
		</taxon>
		<taxon id="AY965500_sm02_FUP_2">
			<date value="2002.0" direction="forwards" units="years"/>
		</taxon>
		<taxon id="AY965499_sm02_FCP_2">
			<date value="2002.0" direction="forwards" units="years"/>
		</taxon>
		<taxon id="AY965498_sm02_FAL_2">
			<date value="2002.0" direction="forwards" units="years"/>
		</taxon>
		<taxon id="AY965496_sm90_F100_2">
			<date value="1990.0" direction="forwards" units="years"/>
		</taxon>
		<taxon id="AY965495_sm00_M946_2">
			<date value="2000.0" direction="forwards" units="years"/>
		</taxon>
		<taxon id="AY965494_sm00_M933_2">
			<date value="2000.0" direction="forwards" units="years"/>
		</taxon>
		<taxon id="AY965493_sm93_M952_2">
			<date value="1993.0" direction="forwards" units="years"/>
		</taxon>
		<taxon id="AY965492_sm00_D177_2">
			<date value="2000.0" direction="forwards" units="years"/>
		</taxon>
		<taxon id="AY965491_sm03_M934_2">
			<date value="2003.0" direction="forwards" units="years"/>
		</taxon>
		<taxon id="AY965490_sm02_FVN_1">
			<date value="2002.0" direction="forwards" units="years"/>
		</taxon>
		<taxon id="AY965488_sm02_FWS_1">
			<date value="2002.0" direction="forwards" units="years"/>
		</taxon>
		<taxon id="AY965487_sm02_FBL_1">
			<date value="2002.0" direction="forwards" units="years"/>
		</taxon>
		<taxon id="AY965486_sm93_E042_1">
			<date value="1993.0" direction="forwards" units="years"/>
		</taxon>
		<taxon id="AY965485_sm95_M939_1">
			<date value="1995.0" direction="forwards" units="years"/>
		</taxon>
		<taxon id="AY965484_sm95_D171_1">
			<date value="1995.0" direction="forwards" units="years"/>
		</taxon>
		<taxon id="AY965483_sm00_M930_1">
			<date value="2000.0" direction="forwards" units="years"/>
		</taxon>
		<taxon id="AY965482_sm00_M947_1">
			<date value="2000.0" direction="forwards" units="years"/>
		</taxon>
		<taxon id="AY965481_sm03_M924_1">
			<date value="2003.0" direction="forwards" units="years"/>
		</taxon>
		<taxon id="U17646_smSL92a">
			<date value="1992.0" direction="forwards" units="years"/>
		</taxon>
		<taxon id="U48811_smSL92b">
			<date value="1992.0" direction="forwards" units="years"/>
		</taxon>
		<taxon id="U48812_smSL92c">
			<date value="1992.0" direction="forwards" units="years"/>
		</taxon>
		<taxon id="U48813_sm92d">
			<date value="1992.0" direction="forwards" units="years"/>
		</taxon>
		<taxon id="U48814_smSL92e">
			<date value="1992.0" direction="forwards" units="years"/>
		</taxon>
		<taxon id="U48815_smSL92f">
			<date value="1992.0" direction="forwards" units="years"/>
		</taxon>
		<taxon id="U48816_smLib88">
			<date value="1988.0" direction="forwards" units="years"/>
		</taxon>
		<taxon id="EF569963_sm04_FPM_5">
			<date value="2004.0" direction="forwards" units="years"/>
		</taxon>
		<taxon id="EF569962_sm04_FNG_5">
			<date value="2004.0" direction="forwards" units="years"/>
		</taxon>
		<taxon id="EF569961_sm04_FWT_3">
			<date value="2004.0" direction="forwards" units="years"/>
		</taxon>
		<taxon id="EF569960_sm04_FWF_3">
			<date value="2004.0" direction="forwards" units="years"/>
		</taxon>
		<taxon id="EF569959_sm04_FVS_3">
			<date value="2004.0" direction="forwards" units="years"/>
		</taxon>
		<taxon id="EF569958_sm04_FRP_3">
			<date value="2004.0" direction="forwards" units="years"/>
		</taxon>
		<taxon id="EF569957_sm04_FQU_3">
			<date value="2004.0" direction="forwards" units="years"/>
		</taxon>
		<taxon id="EF569956_sm04_FQG_3">
			<date value="2004.0" direction="forwards" units="years"/>
		</taxon>
		<taxon id="EF569955_sm04_FMM_3">
			<date value="2004.0" direction="forwards" units="years"/>
		</taxon>
		<taxon id="EF569954_sm04_FLV_3">
			<date value="2004.0" direction="forwards" units="years"/>
		</taxon>
		<taxon id="EF569953_sm04_FKW_3">
			<date value="2004.0" direction="forwards" units="years"/>
		</taxon>
		<taxon id="EF569952_sm04_FKO_3">
			<date value="2004.0" direction="forwards" units="years"/>
		</taxon>
		<taxon id="EF569951_sm04_FJQ_3">
			<date value="2004.0" direction="forwards" units="years"/>
		</taxon>
		<taxon id="EF569950_sm04_FGN_3">
			<date value="2004.0" direction="forwards" units="years"/>
		</taxon>
		<taxon id="EF569949_sm04_FFI_3">
			<date value="2004.0" direction="forwards" units="years"/>
		</taxon>
		<taxon id="EF569948_sm04_FDO_3">
			<date value="2004.0" direction="forwards" units="years"/>
		</taxon>
		<taxon id="EF569947_sm04_FBY_3">
			<date value="2004.0" direction="forwards" units="years"/>
		</taxon>
		<taxon id="EF569946_sm04_FBN_3">
			<date value="2004.0" direction="forwards" units="years"/>
		</taxon>
		<taxon id="EF569945_sm04_FAN_3">
			<date value="2004.0" direction="forwards" units="years"/>
		</taxon>
		<taxon id="EF569944_sm04_FAE_3">
			<date value="2004.0" direction="forwards" units="years"/>
		</taxon>
		<taxon id="EF569943_sm04_FZS_2">
			<date value="2004.0" direction="forwards" units="years"/>
		</taxon>
		<taxon id="EF569942_sm04_FZL_2">
			<date value="2004.0" direction="forwards" units="years"/>
		</taxon>
		<taxon id="EF569941_sm04_FWK_2">
			<date value="2004.0" direction="forwards" units="years"/>
		</taxon>
		<taxon id="EF569939_sm04_FTN_2">
			<date value="2004.0" direction="forwards" units="years"/>
		</taxon>
		<taxon id="EF569938_sm04_FRI_2">
			<date value="2004.0" direction="forwards" units="years"/>
		</taxon>
		<taxon id="EF569937_sm04_FNT_2">
			<date value="2004.0" direction="forwards" units="years"/>
		</taxon>
		<taxon id="EF569936_sm04_FMO_2">
			<date value="2004.0" direction="forwards" units="years"/>
		</taxon>
		<taxon id="EF569935_sm04_FIT_2">
			<date value="2004.0" direction="forwards" units="years"/>
		</taxon>
		<taxon id="EF569934_sm04_FKN_2">
			<date value="2004.0" direction="forwards" units="years"/>
		</taxon>
		<taxon id="EF569933_sm04_FKL_2">
			<date value="2004.0" direction="forwards" units="years"/>
		</taxon>
		<taxon id="EF569932_sm04_FJJ_2">
			<date value="2004.0" direction="forwards" units="years"/>
		</taxon>
		<taxon id="EF569931_sm04_FGL_2">
			<date value="2004.0" direction="forwards" units="years"/>
		</taxon>
		<taxon id="EF569930_sm04_FFH_2">
			<date value="2004.0" direction="forwards" units="years"/>
		</taxon>
		<taxon id="EF569929_sm04_FDV_2">
			<date value="2004.0" direction="forwards" units="years"/>
		</taxon>
		<taxon id="EF569928_sm04_FDN_2">
			<date value="2004.0" direction="forwards" units="years"/>
		</taxon>
		<taxon id="EF569927_sm04_FDC_2">
			<date value="2004.0" direction="forwards" units="years"/>
		</taxon>
		<taxon id="EF569926_sm04_FCY_2">
			<date value="2004.0" direction="forwards" units="years"/>
		</taxon>
		<taxon id="EF569925_sm04_FBW_2">
			<date value="2004.0" direction="forwards" units="years"/>
		</taxon>
		<taxon id="EF569924_sm04_FBS_2">
			<date value="2004.0" direction="forwards" units="years"/>
		</taxon>
		<taxon id="EF569923_sm04_FAV_2">
			<date value="2004.0" direction="forwards" units="years"/>
		</taxon>
		<taxon id="EF569921_sm04_FZP_1">
			<date value="2004.0" direction="forwards" units="years"/>
		</taxon>
		<taxon id="EF569920_sm04_FZO_1">
			<date value="2004.0" direction="forwards" units="years"/>
		</taxon>
		<taxon id="EF569919_sm04_FWW_1">
			<date value="2004.0" direction="forwards" units="years"/>
		</taxon>
		<taxon id="EF569918_sm04_FWR_1">
			<date value="2004.0" direction="forwards" units="years"/>
		</taxon>
		<taxon id="EF569917_sm04_FYB_1">
			<date value="2004.0" direction="forwards" units="years"/>
		</taxon>
		<taxon id="EF569916_sm04_FUS_1">
			<date value="2004.0" direction="forwards" units="years"/>
		</taxon>
		<taxon id="EF569915_sm04_FUI_1">
			<date value="2004.0" direction="forwards" units="years"/>
		</taxon>
		<taxon id="EF569913_sm04_FUH_1">
			<date value="2004.0" direction="forwards" units="years"/>
		</taxon>
		<taxon id="EF569912_sm04_FVF_1">
			<date value="2004.0" direction="forwards" units="years"/>
		</taxon>
		<taxon id="EF569911_sm04_FRW_1">
			<date value="2004.0" direction="forwards" units="years"/>
		</taxon>
		<taxon id="EF569910_sm04_FRN_1">
			<date value="2004.0" direction="forwards" units="years"/>
		</taxon>
		<taxon id="EF569909_sm04_FRG_1">
			<date value="2004.0" direction="forwards" units="years"/>
		</taxon>
		<taxon id="EF569908_sm04_FRC_1">
			<date value="2004.0" direction="forwards" units="years"/>
		</taxon>
		<taxon id="EF569907_sm04_FPN_1">
			<date value="2004.0" direction="forwards" units="years"/>
		</taxon>
		<taxon id="EF569906_sm04_FQI_1">
			<date value="2004.0" direction="forwards" units="years"/>
		</taxon>
		<taxon id="EF569905_sm04_FPF_1">
			<date value="2004.0" direction="forwards" units="years"/>
		</taxon>
		<taxon id="EF569904_sm04_FPC_1">
			<date value="2004.0" direction="forwards" units="years"/>
		</taxon>
		<taxon id="EF569903_sm04_FOQ_1">
			<date value="2004.0" direction="forwards" units="years"/>
		</taxon>
		<taxon id="EF569902_sm04_FOH_1">
			<date value="2004.0" direction="forwards" units="years"/>
		</taxon>
		<taxon id="EF569901_sm04_FNW_1">
			<date value="2004.0" direction="forwards" units="years"/>
		</taxon>
		<taxon id="EF569900_sm04_FNR_1">
			<date value="2004.0" direction="forwards" units="years"/>
		</taxon>
		<taxon id="EF569899_sm04_FNP_1">
			<date value="2004.0" direction="forwards" units="years"/>
		</taxon>
		<taxon id="EF569898_sm04_FMR_1">
			<date value="2004.0" direction="forwards" units="years"/>
		</taxon>
		<taxon id="EF569897_sm04_FML_1">
			<date value="2004.0" direction="forwards" units="years"/>
		</taxon>
		<taxon id="EF569896_sm04_FLS_1">
			<date value="2004.0" direction="forwards" units="years"/>
		</taxon>
		<taxon id="EF569895_sm04_FLL_1">
			<date value="2004.0" direction="forwards" units="years"/>
		</taxon>
		<taxon id="EF569894_sm04_FLJ_1">
			<date value="2004.0" direction="forwards" units="years"/>
		</taxon>
		<taxon id="EF569893_sm04_FKR_1">
			<date value="2004.0" direction="forwards" units="years"/>
		</taxon>
		<taxon id="EF569892_sm04_FKP_1">
			<date value="2004.0" direction="forwards" units="years"/>
		</taxon>
		<taxon id="EF569891_sm04_FJO_1">
			<date value="2004.0" direction="forwards" units="years"/>
		</taxon>
		<taxon id="EF569890_sm04_FJN_1">
			<date value="2004.0" direction="forwards" units="years"/>
		</taxon>
		<taxon id="EF569889_sm04_FJG_1">
			<date value="2004.0" direction="forwards" units="years"/>
		</taxon>
		<taxon id="EF569888_sm04_FIQ_1">
			<date value="2004.0" direction="forwards" units="years"/>
		</taxon>
		<taxon id="EF569887_sm04_FIG_1">
			<date value="2004.0" direction="forwards" units="years"/>
		</taxon>
		<taxon id="EF569886_sm04_FHS_1">
			<date value="2004.0" direction="forwards" units="years"/>
		</taxon>
		<taxon id="EF569885_sm04_FHR_1">
			<date value="2004.0" direction="forwards" units="years"/>
		</taxon>
		<taxon id="EF569884_sm04_FHF_1">
			<date value="2004.0" direction="forwards" units="years"/>
		</taxon>
		<taxon id="EF569883_sm04_FGW_1">
			<date value="2004.0" direction="forwards" units="years"/>
		</taxon>
		<taxon id="EF569882_sm04_FGO_1">
			<date value="2004.0" direction="forwards" units="years"/>
		</taxon>
		<taxon id="EF569881_sm04_FFV_1">
			<date value="2004.0" direction="forwards" units="years"/>
		</taxon>
		<taxon id="EF569880_sm04_FFQ_1">
			<date value="2004.0" direction="forwards" units="years"/>
		</taxon>
		<taxon id="EF569879_sm04_FFM_1">
			<date value="2004.0" direction="forwards" units="years"/>
		</taxon>
		<taxon id="EF569878_sm04_FFJ_1">
			<date value="2004.0" direction="forwards" units="years"/>
		</taxon>
		<taxon id="EF569877_sm04_FFE_1">
			<date value="2004.0" direction="forwards" units="years"/>
		</taxon>
		<taxon id="EF569876_sm04_FEY_1">
			<date value="2004.0" direction="forwards" units="years"/>
		</taxon>
		<taxon id="EF569875_sm04_FEK_1">
			<date value="2004.0" direction="forwards" units="years"/>
		</taxon>
		<taxon id="EF569874_sm04_FDY_1">
			<date value="2004.0" direction="forwards" units="years"/>
		</taxon>
		<taxon id="EF569873_sm04_FDS_1">
			<date value="2004.0" direction="forwards" units="years"/>
		</taxon>
		<taxon id="EF569872_sm04_FAY_1">
			<date value="2004.0" direction="forwards" units="years"/>
		</taxon>
		<taxon id="EF569871_sm04_FAQ_1">
			<date value="2004.0" direction="forwards" units="years"/>
		</taxon>
		<taxon id="AY158980_sm00_M940_3">
			<date value="2000.0" direction="forwards" units="years"/>
		</taxon>
		<taxon id="AY158969_sm00_A023_3">
			<date value="2000.0" direction="forwards" units="years"/>
		</taxon>
		<taxon id="AY158978_sm00_D174_1">
			<date value="2000.0" direction="forwards" units="years"/>
		</taxon>
		<taxon id="AY158979_sm00_M923_1">
			<date value="2000.0" direction="forwards" units="years"/>
		</taxon>
		<taxon id="AY158981_sm00_E041_1">
			<date value="2000.0" direction="forwards" units="years"/>
		</taxon>
		<taxon id="AY158968_sm00_M922_1">
			<date value="2000.0" direction="forwards" units="years"/>
		</taxon>
		<taxon id="AY158970_sm00_M935_1">
			<date value="2000.0" direction="forwards" units="years"/>
		</taxon>
		<taxon id="AY158976_sm00_E039_1">
			<date value="2000.0" direction="forwards" units="years"/>
		</taxon>
		<taxon id="X05291_AROD85">
			<date value="1985.0" direction="forwards" units="years"/>
		</taxon>
		<taxon id="J03654_ANIHZ86">
			<date value="1986.0" direction="forwards" units="years"/>
		</taxon>
		<taxon id="M30502_ABEN87">
			<date value="1987.0" direction="forwards" units="years"/>
		</taxon>
		<taxon id="X52223_Adh87">
			<date value="1987.0" direction="forwards" units="years"/>
		</taxon>
		<taxon id="D00835_ACAM87">
			<date value="1987.0" direction="forwards" units="years"/>
		</taxon>
		<taxon id="U38293_AUC88">
			<date value="1988.0" direction="forwards" units="years"/>
		</taxon>
		<taxon id="L33082_AFAG90">
			<date value="1990.0" direction="forwards" units="years"/>
		</taxon>
		<taxon id="AJ008494_A91">
			<date value="1991.0" direction="forwards" units="years"/>
		</taxon>
		<taxon id="U75442_ASL93a">
			<date value="1993.0" direction="forwards" units="years"/>
		</taxon>
		<taxon id="L33076_AKG93">
			<date value="1993.0" direction="forwards" units="years"/>
		</taxon>
		<taxon id="DQ307022_ACRIK95">
			<date value="1995.0" direction="forwards" units="years"/>
		</taxon>
		<taxon id="DQ848048_AJKM05">
			<date value="2005.0" direction="forwards" units="years"/>
		</taxon>
		<taxon id="X61240_BALT86">
			<date value="1986.0" direction="forwards" units="years"/>
		</taxon>
		<taxon id="L07625_BUC88">
			<date value="1988.0" direction="forwards" units="years"/>
		</taxon>
		<taxon id="U27200_BEHO88">
			<date value="1988.0" direction="forwards" units="years"/>
		</taxon>
		<taxon id="L33085_BJA90">
			<date value="1990.0" direction="forwards" units="years"/>
		</taxon>
		<taxon id="L33086_BON90">
			<date value="1990.0" direction="forwards" units="years"/>
		</taxon>
		<taxon id="AB100245_BKR01">
			<date value="2001.0" direction="forwards" units="years"/>
		</taxon>
		<taxon id="L33077_C89">
			<date value="1989.0" direction="forwards" units="years"/>
		</taxon>
		<taxon id="L33083_D89">
			<date value="1989.0" direction="forwards" units="years"/>
		</taxon>
		<taxon id="L33087_EPA91">
			<date value="1991.0" direction="forwards" units="years"/>
		</taxon>
		<taxon id="U75441_FSL93">
			<date value="1993.0" direction="forwards" units="years"/>
		</taxon>
		<taxon id="AF208027_GAbt93">
			<date value="1993.0" direction="forwards" units="years"/>
		</taxon>
		<taxon id="AY530889_HFR96">
			<date value="1996.0" direction="forwards" units="years"/>
		</taxon>
		<taxon id="X60667_stm77">
			<date value="1977.0" direction="forwards" units="years"/>
		</taxon>
		<taxon id="M83293_stm89">
			<date value="1989.0" direction="forwards" units="years"/>
		</taxon>
		<taxon id="M32741_mne82_mnIV">
			<date value="1982.0" direction="forwards" units="years"/>
		</taxon>
	</taxa>
	
	<taxa id="HIV-2">
		<taxon idref="AB100245_BKR01"/>
		<taxon idref="AF208027_GAbt93"/>
		<taxon idref="AJ008494_A91"/>
		<taxon idref="AY530889_HFR96"/>
		<taxon idref="D00835_ACAM87"/>
		<taxon idref="DQ307022_ACRIK95"/>
		<taxon idref="DQ848048_AJKM05"/>
		<taxon idref="J03654_ANIHZ86"/>
		<taxon idref="L07625_BUC88"/>
		<taxon idref="L33076_AKG93"/>
		<taxon idref="L33077_C89"/>
		<taxon idref="L33082_AFAG90"/>
		<taxon idref="L33083_D89"/>
		<taxon idref="L33085_BJA90"/>
		<taxon idref="L33086_BON90"/>
		<taxon idref="L33087_EPA91"/>
		<taxon idref="M30502_ABEN87"/>
		<taxon idref="U27200_BEHO88"/>
		<taxon idref="U38293_AUC88"/>
		<taxon idref="U75441_FSL93"/>
		<taxon idref="U75442_ASL93a"/>
		<taxon idref="X05291_AROD85"/>
		<taxon idref="X52223_Adh87"/>
		<taxon idref="X61240_BALT86"/>
	</taxa>
	<taxa id="HIV-2A">
		<taxon idref="AJ008494_A91"/>
		<taxon idref="D00835_ACAM87"/>
		<taxon idref="DQ307022_ACRIK95"/>
		<taxon idref="DQ848048_AJKM05"/>
		<taxon idref="J03654_ANIHZ86"/>
		<taxon idref="L33076_AKG93"/>
		<taxon idref="L33082_AFAG90"/>
		<taxon idref="M30502_ABEN87"/>
		<taxon idref="U38293_AUC88"/>
		<taxon idref="U75442_ASL93a"/>
		<taxon idref="X05291_AROD85"/>
		<taxon idref="X52223_Adh87"/>
	</taxa>
	<taxa id="HIV-2AB">
		<taxon idref="AB100245_BKR01"/>
		<taxon idref="AJ008494_A91"/>
		<taxon idref="D00835_ACAM87"/>
		<taxon idref="DQ307022_ACRIK95"/>
		<taxon idref="DQ848048_AJKM05"/>
		<taxon idref="J03654_ANIHZ86"/>
		<taxon idref="L07625_BUC88"/>
		<taxon idref="L33076_AKG93"/>
		<taxon idref="L33082_AFAG90"/>
		<taxon idref="L33085_BJA90"/>
		<taxon idref="L33086_BON90"/>
		<taxon idref="M30502_ABEN87"/>
		<taxon idref="U27200_BEHO88"/>
		<taxon idref="U38293_AUC88"/>
		<taxon idref="U75442_ASL93a"/>
		<taxon idref="X05291_AROD85"/>
		<taxon idref="X52223_Adh87"/>
		<taxon idref="X61240_BALT86"/>
	</taxa>
	<taxa id="HIV-2B">
		<taxon idref="AB100245_BKR01"/>
		<taxon idref="L07625_BUC88"/>
		<taxon idref="L33085_BJA90"/>
		<taxon idref="L33086_BON90"/>
		<taxon idref="U27200_BEHO88"/>
		<taxon idref="X61240_BALT86"/>
	</taxa>
	<taxa id="SIVsm">
		<taxon idref="AY158968_sm00_M922_1"/>
		<taxon idref="AY158969_sm00_A023_3"/>
		<taxon idref="AY158970_sm00_M935_1"/>
		<taxon idref="AY158976_sm00_E039_1"/>
		<taxon idref="AY158978_sm00_D174_1"/>
		<taxon idref="AY158979_sm00_M923_1"/>
		<taxon idref="AY158980_sm00_M940_3"/>
		<taxon idref="AY158981_sm00_E041_1"/>
		<taxon idref="AY965349_sm83_A022_1"/>
		<taxon idref="AY965350_sm94_D173_1"/>
		<taxon idref="AY965352_sm95_E038_1"/>
		<taxon idref="AY965353_sm96_E040_1"/>
		<taxon idref="AY965354_sm94_E043_1"/>
		<taxon idref="AY965355_sm93_G076_1"/>
		<taxon idref="AY965356_sm93_G078_1"/>
		<taxon idref="AY965357_sm93_M920_1"/>
		<taxon idref="AY965359_sm03_M921_1"/>
		<taxon idref="AY965360_sm95_M927_1"/>
		<taxon idref="AY965361_sm03_M938_1"/>
		<taxon idref="AY965362_sm94_D086_2"/>
		<taxon idref="AY965363_sm97_G080_2"/>
		<taxon idref="AY965364_sm92_G079_1"/>
		<taxon idref="AY965365_sm93_M918_2"/>
		<taxon idref="AY965366_sm93_M926_2"/>
		<taxon idref="AY965367_sm93_M945_2"/>
		<taxon idref="AY965368_sm93_M950_2"/>
		<taxon idref="AY965369_sm02_FLP_2"/>
		<taxon idref="AY965370_sm85_F102_3"/>
		<taxon idref="AY965372_sm91_G931_4"/>
		<taxon idref="AY965376_sm86_CFU232_4"/>
		<taxon idref="AY965377_sm95_D175_5"/>
		<taxon idref="AY965378_sm75_CFU14"/>
		<taxon idref="AY965379_sm83_D176_2"/>
		<taxon idref="AY965481_sm03_M924_1"/>
		<taxon idref="AY965482_sm00_M947_1"/>
		<taxon idref="AY965483_sm00_M930_1"/>
		<taxon idref="AY965484_sm95_D171_1"/>
		<taxon idref="AY965485_sm95_M939_1"/>
		<taxon idref="AY965486_sm93_E042_1"/>
		<taxon idref="AY965487_sm02_FBL_1"/>
		<taxon idref="AY965488_sm02_FWS_1"/>
		<taxon idref="AY965490_sm02_FVN_1"/>
		<taxon idref="AY965491_sm03_M934_2"/>
		<taxon idref="AY965492_sm00_D177_2"/>
		<taxon idref="AY965493_sm93_M952_2"/>
		<taxon idref="AY965494_sm00_M933_2"/>
		<taxon idref="AY965495_sm00_M946_2"/>
		<taxon idref="AY965496_sm90_F100_2"/>
		<taxon idref="AY965498_sm02_FAL_2"/>
		<taxon idref="AY965499_sm02_FCP_2"/>
		<taxon idref="AY965500_sm02_FUP_2"/>
		<taxon idref="AY965501_sm95_M942_3"/>
		<taxon idref="AY965502_sm00_M951_3"/>
		<taxon idref="AY965504_sm00_M949_3"/>
		<taxon idref="AY965505_sm93_D178_3"/>
		<taxon idref="AY965506_sm95_E045_3"/>
		<taxon idref="AY965507_sm02_FYN_3"/>
		<taxon idref="AY965508_sm95_G932_4"/>
		<taxon idref="AY965509_sm89_G930_4"/>
		<taxon idref="AY965510_sm02_FTQ_5"/>
		<taxon idref="AY965511_sm03_D215_6"/>
		<taxon idref="AY965512_sm77_CFU212_7"/>
		<taxon idref="AY965514_sm86_CFU226_7"/>
		<taxon idref="AY965515_sm81_CFU233_7"/>
		<taxon idref="EF569871_sm04_FAQ_1"/>
		<taxon idref="EF569872_sm04_FAY_1"/>
		<taxon idref="EF569873_sm04_FDS_1"/>
		<taxon idref="EF569874_sm04_FDY_1"/>
		<taxon idref="EF569875_sm04_FEK_1"/>
		<taxon idref="EF569876_sm04_FEY_1"/>
		<taxon idref="EF569877_sm04_FFE_1"/>
		<taxon idref="EF569878_sm04_FFJ_1"/>
		<taxon idref="EF569879_sm04_FFM_1"/>
		<taxon idref="EF569880_sm04_FFQ_1"/>
		<taxon idref="EF569881_sm04_FFV_1"/>
		<taxon idref="EF569882_sm04_FGO_1"/>
		<taxon idref="EF569883_sm04_FGW_1"/>
		<taxon idref="EF569884_sm04_FHF_1"/>
		<taxon idref="EF569885_sm04_FHR_1"/>
		<taxon idref="EF569886_sm04_FHS_1"/>
		<taxon idref="EF569887_sm04_FIG_1"/>
		<taxon idref="EF569888_sm04_FIQ_1"/>
		<taxon idref="EF569889_sm04_FJG_1"/>
		<taxon idref="EF569890_sm04_FJN_1"/>
		<taxon idref="EF569891_sm04_FJO_1"/>
		<taxon idref="EF569892_sm04_FKP_1"/>
		<taxon idref="EF569893_sm04_FKR_1"/>
		<taxon idref="EF569894_sm04_FLJ_1"/>
		<taxon idref="EF569895_sm04_FLL_1"/>
		<taxon idref="EF569896_sm04_FLS_1"/>
		<taxon idref="EF569897_sm04_FML_1"/>
		<taxon idref="EF569898_sm04_FMR_1"/>
		<taxon idref="EF569899_sm04_FNP_1"/>
		<taxon idref="EF569900_sm04_FNR_1"/>
		<taxon idref="EF569901_sm04_FNW_1"/>
		<taxon idref="EF569902_sm04_FOH_1"/>
		<taxon idref="EF569903_sm04_FOQ_1"/>
		<taxon idref="EF569904_sm04_FPC_1"/>
		<taxon idref="EF569905_sm04_FPF_1"/>
		<taxon idref="EF569906_sm04_FQI_1"/>
		<taxon idref="EF569907_sm04_FPN_1"/>
		<taxon idref="EF569908_sm04_FRC_1"/>
		<taxon idref="EF569909_sm04_FRG_1"/>
		<taxon idref="EF569910_sm04_FRN_1"/>
		<taxon idref="EF569911_sm04_FRW_1"/>
		<taxon idref="EF569912_sm04_FVF_1"/>
		<taxon idref="EF569913_sm04_FUH_1"/>
		<taxon idref="EF569915_sm04_FUI_1"/>
		<taxon idref="EF569916_sm04_FUS_1"/>
		<taxon idref="EF569917_sm04_FYB_1"/>
		<taxon idref="EF569918_sm04_FWR_1"/>
		<taxon idref="EF569919_sm04_FWW_1"/>
		<taxon idref="EF569920_sm04_FZO_1"/>
		<taxon idref="EF569921_sm04_FZP_1"/>
		<taxon idref="EF569923_sm04_FAV_2"/>
		<taxon idref="EF569924_sm04_FBS_2"/>
		<taxon idref="EF569925_sm04_FBW_2"/>
		<taxon idref="EF569926_sm04_FCY_2"/>
		<taxon idref="EF569927_sm04_FDC_2"/>
		<taxon idref="EF569928_sm04_FDN_2"/>
		<taxon idref="EF569929_sm04_FDV_2"/>
		<taxon idref="EF569930_sm04_FFH_2"/>
		<taxon idref="EF569931_sm04_FGL_2"/>
		<taxon idref="EF569932_sm04_FJJ_2"/>
		<taxon idref="EF569933_sm04_FKL_2"/>
		<taxon idref="EF569934_sm04_FKN_2"/>
		<taxon idref="EF569935_sm04_FIT_2"/>
		<taxon idref="EF569936_sm04_FMO_2"/>
		<taxon idref="EF569937_sm04_FNT_2"/>
		<taxon idref="EF569938_sm04_FRI_2"/>
		<taxon idref="EF569939_sm04_FTN_2"/>
		<taxon idref="EF569941_sm04_FWK_2"/>
		<taxon idref="EF569942_sm04_FZL_2"/>
		<taxon idref="EF569943_sm04_FZS_2"/>
		<taxon idref="EF569944_sm04_FAE_3"/>
		<taxon idref="EF569945_sm04_FAN_3"/>
		<taxon idref="EF569946_sm04_FBN_3"/>
		<taxon idref="EF569947_sm04_FBY_3"/>
		<taxon idref="EF569948_sm04_FDO_3"/>
		<taxon idref="EF569949_sm04_FFI_3"/>
		<taxon idref="EF569950_sm04_FGN_3"/>
		<taxon idref="EF569951_sm04_FJQ_3"/>
		<taxon idref="EF569952_sm04_FKO_3"/>
		<taxon idref="EF569953_sm04_FKW_3"/>
		<taxon idref="EF569954_sm04_FLV_3"/>
		<taxon idref="EF569955_sm04_FMM_3"/>
		<taxon idref="EF569956_sm04_FQG_3"/>
		<taxon idref="EF569957_sm04_FQU_3"/>
		<taxon idref="EF569958_sm04_FRP_3"/>
		<taxon idref="EF569959_sm04_FVS_3"/>
		<taxon idref="EF569960_sm04_FWF_3"/>
		<taxon idref="EF569961_sm04_FWT_3"/>
		<taxon idref="EF569962_sm04_FNG_5"/>
		<taxon idref="EF569963_sm04_FPM_5"/>
		<taxon idref="U17646_smSL92a"/>
		<taxon idref="U48811_smSL92b"/>
		<taxon idref="U48812_smSL92c"/>
		<taxon idref="U48813_sm92d"/>
		<taxon idref="U48814_smSL92e"/>
		<taxon idref="U48815_smSL92f"/>
		<taxon idref="U48816_smLib88"/>
	</taxa>
	<taxa id="SIVsm1">
		<taxon idref="AY158968_sm00_M922_1"/>
		<taxon idref="AY158970_sm00_M935_1"/>
		<taxon idref="AY158976_sm00_E039_1"/>
		<taxon idref="AY158978_sm00_D174_1"/>
		<taxon idref="AY158979_sm00_M923_1"/>
		<taxon idref="AY158981_sm00_E041_1"/>
		<taxon idref="AY965349_sm83_A022_1"/>
		<taxon idref="AY965350_sm94_D173_1"/>
		<taxon idref="AY965352_sm95_E038_1"/>
		<taxon idref="AY965353_sm96_E040_1"/>
		<taxon idref="AY965354_sm94_E043_1"/>
		<taxon idref="AY965355_sm93_G076_1"/>
		<taxon idref="AY965356_sm93_G078_1"/>
		<taxon idref="AY965357_sm93_M920_1"/>
		<taxon idref="AY965359_sm03_M921_1"/>
		<taxon idref="AY965360_sm95_M927_1"/>
		<taxon idref="AY965361_sm03_M938_1"/>
		<taxon idref="AY965364_sm92_G079_1"/>
		<taxon idref="AY965380_MAC85_F104_1"/>
		<taxon idref="AY965481_sm03_M924_1"/>
		<taxon idref="AY965482_sm00_M947_1"/>
		<taxon idref="AY965483_sm00_M930_1"/>
		<taxon idref="AY965484_sm95_D171_1"/>
		<taxon idref="AY965485_sm95_M939_1"/>
		<taxon idref="AY965486_sm93_E042_1"/>
		<taxon idref="AY965487_sm02_FBL_1"/>
		<taxon idref="AY965488_sm02_FWS_1"/>
		<taxon idref="AY965490_sm02_FVN_1"/>
		<taxon idref="EF569871_sm04_FAQ_1"/>
		<taxon idref="EF569872_sm04_FAY_1"/>
		<taxon idref="EF569873_sm04_FDS_1"/>
		<taxon idref="EF569874_sm04_FDY_1"/>
		<taxon idref="EF569875_sm04_FEK_1"/>
		<taxon idref="EF569876_sm04_FEY_1"/>
		<taxon idref="EF569877_sm04_FFE_1"/>
		<taxon idref="EF569878_sm04_FFJ_1"/>
		<taxon idref="EF569879_sm04_FFM_1"/>
		<taxon idref="EF569880_sm04_FFQ_1"/>
		<taxon idref="EF569881_sm04_FFV_1"/>
		<taxon idref="EF569882_sm04_FGO_1"/>
		<taxon idref="EF569883_sm04_FGW_1"/>
		<taxon idref="EF569884_sm04_FHF_1"/>
		<taxon idref="EF569885_sm04_FHR_1"/>
		<taxon idref="EF569886_sm04_FHS_1"/>
		<taxon idref="EF569887_sm04_FIG_1"/>
		<taxon idref="EF569888_sm04_FIQ_1"/>
		<taxon idref="EF569889_sm04_FJG_1"/>
		<taxon idref="EF569890_sm04_FJN_1"/>
		<taxon idref="EF569891_sm04_FJO_1"/>
		<taxon idref="EF569892_sm04_FKP_1"/>
		<taxon idref="EF569893_sm04_FKR_1"/>
		<taxon idref="EF569894_sm04_FLJ_1"/>
		<taxon idref="EF569895_sm04_FLL_1"/>
		<taxon idref="EF569896_sm04_FLS_1"/>
		<taxon idref="EF569897_sm04_FML_1"/>
		<taxon idref="EF569898_sm04_FMR_1"/>
		<taxon idref="EF569899_sm04_FNP_1"/>
		<taxon idref="EF569900_sm04_FNR_1"/>
		<taxon idref="EF569901_sm04_FNW_1"/>
		<taxon idref="EF569902_sm04_FOH_1"/>
		<taxon idref="EF569903_sm04_FOQ_1"/>
		<taxon idref="EF569904_sm04_FPC_1"/>
		<taxon idref="EF569905_sm04_FPF_1"/>
		<taxon idref="EF569906_sm04_FQI_1"/>
		<taxon idref="EF569907_sm04_FPN_1"/>
		<taxon idref="EF569908_sm04_FRC_1"/>
		<taxon idref="EF569909_sm04_FRG_1"/>
		<taxon idref="EF569910_sm04_FRN_1"/>
		<taxon idref="EF569911_sm04_FRW_1"/>
		<taxon idref="EF569912_sm04_FVF_1"/>
		<taxon idref="EF569913_sm04_FUH_1"/>
		<taxon idref="EF569915_sm04_FUI_1"/>
		<taxon idref="EF569916_sm04_FUS_1"/>
		<taxon idref="EF569917_sm04_FYB_1"/>
		<taxon idref="EF569918_sm04_FWR_1"/>
		<taxon idref="EF569919_sm04_FWW_1"/>
		<taxon idref="EF569920_sm04_FZO_1"/>
		<taxon idref="EF569921_sm04_FZP_1"/>
	</taxa>
	<taxa id="SIVsm2">
		<taxon idref="AY965362_sm94_D086_2"/>
		<taxon idref="AY965363_sm97_G080_2"/>
		<taxon idref="AY965365_sm93_M918_2"/>
		<taxon idref="AY965366_sm93_M926_2"/>
		<taxon idref="AY965367_sm93_M945_2"/>
		<taxon idref="AY965368_sm93_M950_2"/>
		<taxon idref="AY965369_sm02_FLP_2"/>
		<taxon idref="AY965379_sm83_D176_2"/>
		<taxon idref="AY965491_sm03_M934_2"/>
		<taxon idref="AY965492_sm00_D177_2"/>
		<taxon idref="AY965493_sm93_M952_2"/>
		<taxon idref="AY965494_sm00_M933_2"/>
		<taxon idref="AY965495_sm00_M946_2"/>
		<taxon idref="AY965496_sm90_F100_2"/>
		<taxon idref="AY965498_sm02_FAL_2"/>
		<taxon idref="AY965499_sm02_FCP_2"/>
		<taxon idref="AY965500_sm02_FUP_2"/>
		<taxon idref="EF569923_sm04_FAV_2"/>
		<taxon idref="EF569924_sm04_FBS_2"/>
		<taxon idref="EF569925_sm04_FBW_2"/>
		<taxon idref="EF569926_sm04_FCY_2"/>
		<taxon idref="EF569927_sm04_FDC_2"/>
		<taxon idref="EF569928_sm04_FDN_2"/>
		<taxon idref="EF569929_sm04_FDV_2"/>
		<taxon idref="EF569930_sm04_FFH_2"/>
		<taxon idref="EF569931_sm04_FGL_2"/>
		<taxon idref="EF569932_sm04_FJJ_2"/>
		<taxon idref="EF569933_sm04_FKL_2"/>
		<taxon idref="EF569934_sm04_FKN_2"/>
		<taxon idref="EF569935_sm04_FIT_2"/>
		<taxon idref="EF569936_sm04_FMO_2"/>
		<taxon idref="EF569937_sm04_FNT_2"/>
		<taxon idref="EF569938_sm04_FRI_2"/>
		<taxon idref="EF569939_sm04_FTN_2"/>
		<taxon idref="EF569941_sm04_FWK_2"/>
		<taxon idref="EF569942_sm04_FZL_2"/>
		<taxon idref="EF569943_sm04_FZS_2"/>
	</taxa>
	<taxa id="SIVsm3">
		<taxon idref="AY158969_sm00_A023_3"/>
		<taxon idref="AY158980_sm00_M940_3"/>
		<taxon idref="AY965370_sm85_F102_3"/>
		<taxon idref="AY965501_sm95_M942_3"/>
		<taxon idref="AY965502_sm00_M951_3"/>
		<taxon idref="AY965504_sm00_M949_3"/>
		<taxon idref="AY965505_sm93_D178_3"/>
		<taxon idref="AY965506_sm95_E045_3"/>
		<taxon idref="AY965507_sm02_FYN_3"/>
		<taxon idref="EF569944_sm04_FAE_3"/>
		<taxon idref="EF569945_sm04_FAN_3"/>
		<taxon idref="EF569946_sm04_FBN_3"/>
		<taxon idref="EF569947_sm04_FBY_3"/>
		<taxon idref="EF569948_sm04_FDO_3"/>
		<taxon idref="EF569949_sm04_FFI_3"/>
		<taxon idref="EF569950_sm04_FGN_3"/>
		<taxon idref="EF569951_sm04_FJQ_3"/>
		<taxon idref="EF569952_sm04_FKO_3"/>
		<taxon idref="EF569953_sm04_FKW_3"/>
		<taxon idref="EF569954_sm04_FLV_3"/>
		<taxon idref="EF569955_sm04_FMM_3"/>
		<taxon idref="EF569956_sm04_FQG_3"/>
		<taxon idref="EF569957_sm04_FQU_3"/>
		<taxon idref="EF569958_sm04_FRP_3"/>
		<taxon idref="EF569959_sm04_FVS_3"/>
		<taxon idref="EF569960_sm04_FWF_3"/>
		<taxon idref="EF569961_sm04_FWT_3"/>
	</taxa>
	<taxa id="SIVsm4">
		<taxon idref="AY965372_sm91_G931_4"/>
		<taxon idref="AY965376_sm86_CFU232_4"/>
		<taxon idref="AY965508_sm95_G932_4"/>
		<taxon idref="AY965509_sm89_G930_4"/>
	</taxa>
	<taxa id="SIVsm5">
		<taxon idref="AY965377_sm95_D175_5"/>
		<taxon idref="AY965510_sm02_FTQ_5"/>
		<taxon idref="EF569962_sm04_FNG_5"/>
		<taxon idref="EF569963_sm04_FPM_5"/>
	</taxa>
	<taxa id="SIVsm7">
		<taxon idref="AY965512_sm77_CFU212_7"/>
		<taxon idref="AY965514_sm86_CFU226_7"/>
		<taxon idref="AY965515_sm81_CFU233_7"/>
	</taxa>
	<taxa id="SIVsm-midnode">
		<taxon idref="AY158968_sm00_M922_1"/>
		<taxon idref="AY158969_sm00_A023_3"/>
		<taxon idref="AY158970_sm00_M935_1"/>
		<taxon idref="AY158976_sm00_E039_1"/>
		<taxon idref="AY158978_sm00_D174_1"/>
		<taxon idref="AY158979_sm00_M923_1"/>
		<taxon idref="AY158980_sm00_M940_3"/>
		<taxon idref="AY158981_sm00_E041_1"/>
		<taxon idref="AY965349_sm83_A022_1"/>
		<taxon idref="AY965350_sm94_D173_1"/>
		<taxon idref="AY965352_sm95_E038_1"/>
		<taxon idref="AY965353_sm96_E040_1"/>
		<taxon idref="AY965354_sm94_E043_1"/>
		<taxon idref="AY965355_sm93_G076_1"/>
		<taxon idref="AY965356_sm93_G078_1"/>
		<taxon idref="AY965357_sm93_M920_1"/>
		<taxon idref="AY965359_sm03_M921_1"/>
		<taxon idref="AY965360_sm95_M927_1"/>
		<taxon idref="AY965361_sm03_M938_1"/>
		<taxon idref="AY965362_sm94_D086_2"/>
		<taxon idref="AY965363_sm97_G080_2"/>
		<taxon idref="AY965364_sm92_G079_1"/>
		<taxon idref="AY965365_sm93_M918_2"/>
		<taxon idref="AY965366_sm93_M926_2"/>
		<taxon idref="AY965367_sm93_M945_2"/>
		<taxon idref="AY965368_sm93_M950_2"/>
		<taxon idref="AY965369_sm02_FLP_2"/>
		<taxon idref="AY965370_sm85_F102_3"/>
		<taxon idref="AY965372_sm91_G931_4"/>
		<taxon idref="AY965376_sm86_CFU232_4"/>
		<taxon idref="AY965379_sm83_D176_2"/>
		<taxon idref="AY965481_sm03_M924_1"/>
		<taxon idref="AY965482_sm00_M947_1"/>
		<taxon idref="AY965483_sm00_M930_1"/>
		<taxon idref="AY965484_sm95_D171_1"/>
		<taxon idref="AY965485_sm95_M939_1"/>
		<taxon idref="AY965486_sm93_E042_1"/>
		<taxon idref="AY965487_sm02_FBL_1"/>
		<taxon idref="AY965488_sm02_FWS_1"/>
		<taxon idref="AY965490_sm02_FVN_1"/>
		<taxon idref="AY965491_sm03_M934_2"/>
		<taxon idref="AY965492_sm00_D177_2"/>
		<taxon idref="AY965493_sm93_M952_2"/>
		<taxon idref="AY965494_sm00_M933_2"/>
		<taxon idref="AY965495_sm00_M946_2"/>
		<taxon idref="AY965496_sm90_F100_2"/>
		<taxon idref="AY965498_sm02_FAL_2"/>
		<taxon idref="AY965499_sm02_FCP_2"/>
		<taxon idref="AY965500_sm02_FUP_2"/>
		<taxon idref="AY965501_sm95_M942_3"/>
		<taxon idref="AY965502_sm00_M951_3"/>
		<taxon idref="AY965504_sm00_M949_3"/>
		<taxon idref="AY965505_sm93_D178_3"/>
		<taxon idref="AY965506_sm95_E045_3"/>
		<taxon idref="AY965507_sm02_FYN_3"/>
		<taxon idref="AY965508_sm95_G932_4"/>
		<taxon idref="AY965509_sm89_G930_4"/>
		<taxon idref="AY965512_sm77_CFU212_7"/>
		<taxon idref="AY965514_sm86_CFU226_7"/>
		<taxon idref="AY965515_sm81_CFU233_7"/>
		<taxon idref="EF569871_sm04_FAQ_1"/>
		<taxon idref="EF569872_sm04_FAY_1"/>
		<taxon idref="EF569873_sm04_FDS_1"/>
		<taxon idref="EF569874_sm04_FDY_1"/>
		<taxon idref="EF569875_sm04_FEK_1"/>
		<taxon idref="EF569876_sm04_FEY_1"/>
		<taxon idref="EF569877_sm04_FFE_1"/>
		<taxon idref="EF569878_sm04_FFJ_1"/>
		<taxon idref="EF569879_sm04_FFM_1"/>
		<taxon idref="EF569880_sm04_FFQ_1"/>
		<taxon idref="EF569881_sm04_FFV_1"/>
		<taxon idref="EF569882_sm04_FGO_1"/>
		<taxon idref="EF569883_sm04_FGW_1"/>
		<taxon idref="EF569884_sm04_FHF_1"/>
		<taxon idref="EF569885_sm04_FHR_1"/>
		<taxon idref="EF569886_sm04_FHS_1"/>
		<taxon idref="EF569887_sm04_FIG_1"/>
		<taxon idref="EF569888_sm04_FIQ_1"/>
		<taxon idref="EF569889_sm04_FJG_1"/>
		<taxon idref="EF569890_sm04_FJN_1"/>
		<taxon idref="EF569891_sm04_FJO_1"/>
		<taxon idref="EF569892_sm04_FKP_1"/>
		<taxon idref="EF569893_sm04_FKR_1"/>
		<taxon idref="EF569894_sm04_FLJ_1"/>
		<taxon idref="EF569895_sm04_FLL_1"/>
		<taxon idref="EF569896_sm04_FLS_1"/>
		<taxon idref="EF569897_sm04_FML_1"/>
		<taxon idref="EF569898_sm04_FMR_1"/>
		<taxon idref="EF569899_sm04_FNP_1"/>
		<taxon idref="EF569900_sm04_FNR_1"/>
		<taxon idref="EF569901_sm04_FNW_1"/>
		<taxon idref="EF569902_sm04_FOH_1"/>
		<taxon idref="EF569903_sm04_FOQ_1"/>
		<taxon idref="EF569904_sm04_FPC_1"/>
		<taxon idref="EF569905_sm04_FPF_1"/>
		<taxon idref="EF569906_sm04_FQI_1"/>
		<taxon idref="EF569907_sm04_FPN_1"/>
		<taxon idref="EF569908_sm04_FRC_1"/>
		<taxon idref="EF569909_sm04_FRG_1"/>
		<taxon idref="EF569910_sm04_FRN_1"/>
		<taxon idref="EF569911_sm04_FRW_1"/>
		<taxon idref="EF569912_sm04_FVF_1"/>
		<taxon idref="EF569913_sm04_FUH_1"/>
		<taxon idref="EF569915_sm04_FUI_1"/>
		<taxon idref="EF569916_sm04_FUS_1"/>
		<taxon idref="EF569917_sm04_FYB_1"/>
		<taxon idref="EF569918_sm04_FWR_1"/>
		<taxon idref="EF569919_sm04_FWW_1"/>
		<taxon idref="EF569920_sm04_FZO_1"/>
		<taxon idref="EF569921_sm04_FZP_1"/>
		<taxon idref="EF569923_sm04_FAV_2"/>
		<taxon idref="EF569924_sm04_FBS_2"/>
		<taxon idref="EF569925_sm04_FBW_2"/>
		<taxon idref="EF569926_sm04_FCY_2"/>
		<taxon idref="EF569927_sm04_FDC_2"/>
		<taxon idref="EF569928_sm04_FDN_2"/>
		<taxon idref="EF569929_sm04_FDV_2"/>
		<taxon idref="EF569930_sm04_FFH_2"/>
		<taxon idref="EF569931_sm04_FGL_2"/>
		<taxon idref="EF569932_sm04_FJJ_2"/>
		<taxon idref="EF569933_sm04_FKL_2"/>
		<taxon idref="EF569934_sm04_FKN_2"/>
		<taxon idref="EF569935_sm04_FIT_2"/>
		<taxon idref="EF569936_sm04_FMO_2"/>
		<taxon idref="EF569937_sm04_FNT_2"/>
		<taxon idref="EF569938_sm04_FRI_2"/>
		<taxon idref="EF569939_sm04_FTN_2"/>
		<taxon idref="EF569941_sm04_FWK_2"/>
		<taxon idref="EF569942_sm04_FZL_2"/>
		<taxon idref="EF569943_sm04_FZS_2"/>
		<taxon idref="EF569944_sm04_FAE_3"/>
		<taxon idref="EF569945_sm04_FAN_3"/>
		<taxon idref="EF569946_sm04_FBN_3"/>
		<taxon idref="EF569947_sm04_FBY_3"/>
		<taxon idref="EF569948_sm04_FDO_3"/>
		<taxon idref="EF569949_sm04_FFI_3"/>
		<taxon idref="EF569950_sm04_FGN_3"/>
		<taxon idref="EF569951_sm04_FJQ_3"/>
		<taxon idref="EF569952_sm04_FKO_3"/>
		<taxon idref="EF569953_sm04_FKW_3"/>
		<taxon idref="EF569954_sm04_FLV_3"/>
		<taxon idref="EF569955_sm04_FMM_3"/>
		<taxon idref="EF569956_sm04_FQG_3"/>
		<taxon idref="EF569957_sm04_FQU_3"/>
		<taxon idref="EF569958_sm04_FRP_3"/>
		<taxon idref="EF569959_sm04_FVS_3"/>
		<taxon idref="EF569960_sm04_FWF_3"/>
		<taxon idref="EF569961_sm04_FWT_3"/>
	</taxa>
	
	<!-- The sequence alignment (each sequence refers to a taxon above).         -->
	<!-- ntax=189 nchar=477                                                      -->
	<alignment id="alignment" dataType="nucleotide">
		<sequence>
			<taxon idref="AY965380_MAC85_F104_1"/>
			GTCATTTGGTGCATCCACGCAGAAGAGAAAGTGAAACACACTGAGGAAGCAAGACAAACAGTGCAGAGACATCTAGTGGTGGAAACAGGAACAGCAGATAAAATGCCAGCAACAAGCAGACCAACAGCACCACCTAGTGGCAGAGGAGGAAATTACCCAGTGCAGCAAATAGGTGGCAATTACACCCATCTACCCTTAAGTCCAAGAACATTAAATGCTTGGGTAAAATTGGTAGAAGAGAAAAAATTTGGGGCAGAGGTAGTGCCAGGATTTCAAGCGCTATCAGAAGGCTGCACTCCCTATGATATCAATCAAATGTTAAATTGTGTAGGAGAACATCAGGCAGCCATGCAAATTATTAGAGAAATTATAAATGAAGAAGCTGCTGATTGGGATTTACAACACCCGCAGCCA---GGTCCAATACCAGCAGGACAACTTAGAGATCCAAGAGGATCGGATATTGCAGGAACTACT
		</sequence>
		<sequence>
			<taxon idref="AY965379_sm83_D176_2"/>
			GTCATTTGGTGCTTGCACGCAGAAGAGAAAGTGAAACATACTGAGGAAGCAAGACAAATAGTACAGAGACATCTAGTGGTGGAAACAGGAACAACAGACAATATGCCAAAGACAAGTAGACCAACAGCACCACCTAGTGGCAGAGGAGGAAATTACCCAGTACAACAAGCAGGCGGCAACTATGTCCATTTGCCGTTAAGTCCAAGGACATTAAATGCCTGGGTAAAATTGGTAGAGGAGAAGAAATTTGGGGCAGAAGTAGTGCCAGGCTTTCAGGCACTATCAGAAGGCTGCACCCCCTATGACATCAATCAAATGTTAAATTGTGTGGGGGAACATCAAGCAGCCATGCAGATTGTCAGAGAAATCATAAATGAGGAAGCTGCGGATTGGGACTTGCAGCATCCACAGCCA---GGTCCATTGCCAGCAGGACAACTCAGGGAACCAAGAGGATCAGACATTGCAGGAACTACT
		</sequence>
		<sequence>
			<taxon idref="AY965378_sm75_CFU14"/>
			GTCATTTGGTGTAT--------------------------------------------------------------------------------------------------------------------------------------------------------------------------------TGCCTCTAAGTGCAAGATCTTTGAATGCATGGGTAAAATTAGTGGAGGAAAAGAAATTTGGTGCAGAAGTAGTGCCAGGATTTCAGGCGCTGTCAGAAGGCTGTACCCCCTATGACATCAATCAAATGCTAAATTGTGTGGGGGAACATCAAGCAGCCATGCAAATCATAAGAGAGATCATAAATGAGGAAGCTGCTGATTGGGACTTGCAGCATCCACAACCA---GGTCCGCTACCAGCAGGACAACTCAGAGAACCAAGGGGATCAGATATAGCAGGAACTACT
		</sequence>
		<sequence>
			<taxon idref="AY965377_sm95_D175_5"/>
			GTCATTTGGTGCATCCACGCAGAACAGAAAGTGAAACATACAGAGGAAGCAAAACAAATAGTGCAGAGACATCTAGTGGTGGAAACAGGAACTGCAGATACAATGCCAGCCACAAGTAGACCAACAGCACCACCTAGTGGCAGAGGAGGAAATTACCCTGTGCAGCAAATAGGCGGCAATTATGTCCACCTACCTTTAAGTCCAAGAACACTGAATGCCTGGGTAAAATTGGTGGAAGAAAAGAAATTTGGAGCAGAAGTGGTGCCAGGATTCCAGGCACTATCAGAAGGCTGTACCCCATATGATATCAATCAAATGTTAAACTGTGTGGGAGACCATCAGGCGGCCATGCAAATCATAAGGGAGATCATAAATGAGGAAGCGGCTGATTGGGACTTACAACATCCACAGCCGATGGGCCCAATACCAGCAGGGCAGCTTAGAGACCCAAGGGGATCAGACATTGCAGGAACTACT
		</sequence>
		<sequence>
			<taxon idref="AY965376_sm86_CFU232_4"/>
			GTCATTTGGTGTCTTCACGCAGAAGAGAAAGTGAAACATACTGAAGAGGCAAAACAAGTAGTACAGAGACACCTAGTGGTGGAAACAGGAACAGCAGAAGCTATGCCAAAAACAAGTAGACCAACAGCACCACCTAGTGGCAGAGGAGGAAATTACCCAGTACAGCAAGTAGGTGGTAATTACACCCACCTACCTTTAAGTCCTAGGACATTAAATGCTTGGGTAAAATTGGTGGAGGAGAAAAAGTTTGGAGCAGAGGTAGTGCCAGGATTTCAGGCGCTGTCAGAAGGCTGCACACCCTATGACATTAATCAGATGCTAAACTGTGTAGGGGAACATCAAGCAGCTATGCAAATTATCAGAGAAATCATAAATGAGGAGGCTGCGGATTGGGACTTGCAGCACCCACAGCCA---GGTCCAATACCAGCAGGACAGCTCAGGGACCCAAGAGGATCAGATATTGCAGGAACCACT
		</sequence>
		<sequence>
			<taxon idref="AY965372_sm91_G931_4"/>
			GTCATTTGGTGTCTTCACGCAGAAGAGAAAGTGAAACATACTGAAGAGGCAAAACAAGTAGTACAGAGACACCTAGTGGTGGAAACAGGAACAGCAGAAGCTATGCCAAAAACAAGCAGACCAACAGCACCACCTAGTGGCAGAGGAGGAAATTACCCAGTACAGCAAGTAGGTGGTAATTACACCCACCTACCTTTAAGTCCTAGGACATTAAATGCTTGGGTAAAATTGGTGGAGGAGAAAAAGTTTGGAGCAGAGGTAGTGCCAGGATTTCAGGCGCTGTCAGAAGGCTGCACACCCTATGACATTAATCAGATGCTAAATTGCGTAGGGGAACATCAAGCAGCTATGCAAATTATCAGAGAAATCATAAATGAGGAAGCTGCGGATTGGGACCTACAGCACCCGCAGCCA---GGTCCAATACCAGCAGGACAGCTCAGGGACCCAAGAGGATCAGATATTGCAGGAACCACT
		</sequence>
		<sequence>
			<taxon idref="AY965370_sm85_F102_3"/>
			GTCATTTGGTGCATTCACGCAGAAGAGAAAGTGAAACATACTGAGGAAGCAAAACAAATAGTGCAGAGACATCTAGTGGTGGAAACAGGAACAGCAGACACCATGCCAAAAACAAGTAGACCAACAGCACCACCTAGTGGCGCAAGAGGAAATTACCCAGTACAGCAAGTTGGAGGCAATTACGTCCACTTGCCGTTAAGTCCAAGAACCTTGAATGCATGGGTAAAGTTGGTAGAAGAAAAGAAGTTTGGAGCAGAGGTAGTGCCAGGATTTCAGGCATTGTCAGAAGGCTGTACCCCTTATGACATCAACCAAATGCTAAATTGTGTAGGGGAACATCAAGCAGCCATGCAAATTATCAGAGAAATAATAAATGAAGAAGCAGCAGACTGGGATTTGCAACATCCACAGCAA---GGCCCATTACCAGCAGGGCAGCTCAGAGAACCAAGGGGCTCTGACATAGCAGGAACCACC
		</sequence>
		<sequence>
			<taxon idref="AY965369_sm02_FLP_2"/>
			GTCATTTGGTGCTTGCACGCAGAAGAGAAAGTGAAACATACTGAGGAAGCAAAACAAGTAGTACAGAGACATCTAGTGGTGGAAACAGGAACAGCAGACAGCATGCCGAAAACAAGTAGGCCAACAGCACCACCTAGTGGCAGAGGAGGAAATTACCCAGTACAGCAAGTAGGCGGCAACTATGTCCATCTGCCGTTAAGTCCAAGGACATTAAATGCCTGGGTAAAATTGGTGGAGGAAAAGAAATTTGGAGCAGAGGTAGTGCCAGGCTTTCAGGCACTATCAGAAGGCTGTACCCCTTATGATATCAACCAAATGTTAAATTGTGTGGGGGAACATCAAGCAGCCATGCAAATTATCAGAGAAATTATAAATGAGGAAGCTGCGGATTGGGACTTGCAGCATCCACAGCCA---GGTCCATTGCCAGCAGGACAACTCAGGGAACCAAGAGGATCAGACATTGCAGGAACCACT
		</sequence>
		<sequence>
			<taxon idref="AY965368_sm93_M950_2"/>
			GTCATTTGGTGCTTGCACGCAGAAGAGAAAGTGAAACATACTGAGGAAGCAAAACAAGTAGTGCAGAGACATCTAGTGGTGGAAACAGGAACAGCAGACAACATGCCGAAAACAAGTAGGCCAACAGCACCACCTAGTGGCAGAGGAGGAAATTACCCAGTACAGCAAGTAGGCGGCAACTATGTCCATCTGCCGTTAAGTCCAAGGACATTAAATGCCTGGGTAAAATTGGTGGAGGAAAAGAAATTTGGAGCAGAAGTAGTGCCAGGCTTTCAGGCACTATCAGAAGGCTGTACCCCTTATGACATCAATCAAATGTTAAATTGTGTGGGGGAACATCAAGCAGCCATGCAGATTGTCAGAGAAATTATAAATGAGGAAGCTGCGGATTGGGACTTGCAGCATCCACAGCCA---GGTCCATTGCCAGCAGGACAACTCAGGGAACCAAGAGGATCAGACATTGCAGGAACCACT
		</sequence>
		<sequence>
			<taxon idref="AY965367_sm93_M945_2"/>
			GTCATTTGGTGCTTGCACGCAGAAGAGAAAGTGAAACATACTGAGGAAGCAAAACAAATAGTGCAGAGACATCTAGTGGTGGAAACAGGAACAGCAGACAACTTGCCAAAAACAAGTAGACCAACAGCACCACCTAGTGGCAGAGGAGGAAATTACCCAGTACAGCAAGTAGGCGGCAACTATGTCCATTTGCCGTTAAGTCCAAGGACATTAAATGCCTGGGTAAAGTTGGTGGAGGAAAAGAAATTTGGGGCAGAAGTAGTGCCAGGCTTTCAGGCACTATCAGAAGGCTGTACCCCCTATGACATCAATCAAATGTTAAATTGTGTGGGGGAACATCAAGCAGCCATGCAAATTGTCAGAGAAATCATAAATGAGGAAGCTGCGGATTGGGACTTGCAGCATCCACAGCCA---GGTCCATTGCCAGCAGGACAGCTCAGGGAACCAAGAGGATCAGATATTGCAGGGACCACT
		</sequence>
		<sequence>
			<taxon idref="AY965366_sm93_M926_2"/>
			GTCATTTGGTGCTTGCACGCAGAAGAGAAAGTGAAACATACTGAGGAAGCAAAACAAATAGTACAGAGACATCTAGTGGTGGAAACAGGAACAACAGATAACCTGCCAAAGACAAGTAGACCAACAGCACCACCTAGTGGCAGAGGAGGAAATTACCCAGTACAGCAAGTAGGCGGCAACTATGTCCATTTGCCGTTAAGTCCAAGAACATTAAATGCCTGGGTAAAATTGGTAGAGGAGAAGAAATTTGGGGCAGAAGTAGTGCCAGGCTTTCAGGCACTATCAGAAGGCTGTACCCCCTATGACATCAATCAAATGTTAAATTGTGTGGGGGAACATCAAGCAGCCATGCAGATTGTCAGAGAAATCATAAATGAGGAAGCTGCGGATTGGGACTTGCAGCATCCACAGCCA---GGCCCATTGCCAGCAGGACAACTCAGAGAACCAAGAGGATCAGACATTGCAGGAACTACT
		</sequence>
		<sequence>
			<taxon idref="AY965365_sm93_M918_2"/>
			GTCATTTGGTGCTTGCACGCAGAAGAGAAAGTGAAACATACTGCGGAAGCAAAACAAATAGTGCAGAGACATCTAGTGGTGGAAACAGGAACAGCAGACAACTTGCCAAAAACAAGTAGACCAACAGCACCACCTAGTGGCAGAGGAGGAAATTACCCAGTACAGCAAGTAGGCGGCAACTATGTCCATTTGCCGTTAAGTCCAAGGACATTAAATGCCTGGGTAAAGTTGGTGGAGGAAAAGAAATTTGGGGCAGAAGTAGTGCCAGGCTTTCAGGCACTATCAGAAGGCTGTACCCCCTATGACATCAATCAAATGTTAAATTGTGTGGGGGAACATCAAGCAGCCATGCAAATTGTCAGAGAAATCATAAATGAGGAAGCTGCGGATTGGGACTTGCAGCATCCACAGCCA---GGTCCATTGCCAGCAGGACAGCTCAGGGAACCAAGAGGATCAGATATTGCAGGGACCATT
		</sequence>
		<sequence>
			<taxon idref="AY965364_sm92_G079_1"/>
			GTCATCTGGTGCATTCACGCAGAAGAGAAAGTGAAACATACCGAGGAAGCAAAACAAATAGTGCAGAGACATCTAGTGGTGGAAACAGGAACAGCAGACAAAATGCCAGCAACAAGTAGACCAACAGCACCACCTAGTGGCAGGGGAGGAAATTACCCAGTGCAGCAAATAGGTGGCAATTATACCCACCTACCCTTAAGTCCAAGAACATTAAATGCTTGGGTAAAATTGGTAGAAGAGAAGAAATTTGGGGCAGAAGTAGTGCCAGGATTTCAGGCACTATCAGAAGGCTGCACTCCCTATGACATCAATCAAATGCTAAATTGTGTAGGGGAACATCAGGCAGCCATGCAAATTATTAGAGAAATTATAAATGAAGAAGCTGCTGATTGGGATTTACAACACCCACAGCCA---GGTCCAATACCAGCAGGACAACTTAGAGATCCAAGAGGATCAGACATTGCAGGAACTACT
		</sequence>
		<sequence>
			<taxon idref="AY965363_sm97_G080_2"/>
			GTCATTTGGTGCTTGCACGCAGAAGAGAAAGTGAGACATACTGAGGAAGCAAAACAAATAGTACAGAGACATCTAGTGGTGGAAACAGGAACAACAGACAACATGCCAAAGACAAGTAGACCAACAGCACCACCTAGTGGCAGAGGAGGAAATTACCCAGTACAGCAAGTAGGCGGCAACTATGTCCATTTGCCGTTAAGTCCAAGGACATTAAATGCCTGGGTAAAATTGGTGGAGGAAAAGAAATTTGGAGCAGAAGTAGTGCCAGGCTTTCAGGCACTATCAGAAGGCTGTACCCCCTATGACATCAATCAAATGTTAAATTGTGTGGGGGAACATCAAGCAGCCATGCAAATTGTCAGAGAAATCATAAATGAGGAAGCTGCGGATTGGGACTTGCAGCATCCACAGCCA---GGTCCATTGCCAGCAGGACAACTCAGGGAGCCAAGAGGATCAGACATTGCAGGAACTACT
		</sequence>
		<sequence>
			<taxon idref="AY965362_sm94_D086_2"/>
			GTCATTTGGTGCTTGCACGCAGAAGAGAAAGTGAAACATACTGAGGAAGCAAAGCAAGTAGTGCAGAGACATCTGGTGGTGGAAACAGGAACAACAGACAACATGTCGAAAACAAGTAAGCCAACAGCACCACCTAGTGGCAGAGGAGGAAATTACCCAGTACAGCAAGTAGGCGGCAACTATGTCCATCTGCCGTTGAGTCCAAGGACATTAAATGCCTGGGTAAAATTGGTGGAGGAGAAGAAATTTGGAGCAGAAGTAGTGCCAGGCTTTCAGGCGCTATCAGAAGGCTGTACCCCCTATGATATTAATCAAATGTTAAATTGTGTGGGGGAACATCAAGCAGCCATGCAAATTGTCAGAGAAATCATAAATGAGGAAGCTGCGGATTGGGACTTGCAGCATCCACAGCCA---GGTCCATTGCCAGCAGGACAACTCAGGGAACCAAGAGGATCAGACATTGCAGGAACCACT
		</sequence>
		<sequence>
			<taxon idref="AY965361_sm03_M938_1"/>
			GTCATCTGGTGCATTCACGCAGAAGAGAAAGTGAAACATACTGAGGAAGCAAAACAAATAGTGCAGAGACATCTAGTGGTGGAAACAGGAACAGCAGACAAAATGCCAGCAACAAGTAGACCAACAGCACCACCTAGTGGCAGAGGAGGAAATTACCCAGTGCAGCAAGTAGGTGGCAATTATACCCACCTACCCTTAAGTCCAAGGACATTAAATGCTTGGGTAAAATTGGTAGAAGAGAAAAAATTTGGGGCAGAAGTAGTGCCAGGATTCCAGGCACTATCGGAAGGCTGCACTCCCTATGACATCAATCAAATGCTAAATTGTGTAGGGGAACATCAGGCGGCCATGCAAATTATTAGAGAAATTATAAATGAAGAAGCTGCTGATTGGGATTTACAACACCCGCAGCCA---GGTCCAATACCAGCAGGACAACTTAGAGATCCAAGAGGATCAGACATTGCAGGAACTACT
		</sequence>
		<sequence>
			<taxon idref="AY965360_sm95_M927_1"/>
			GTCCTCTGGTGCATTCACGCAGAAGAGAAAGTGAATCATACTGAGGAAGCAAAACAAATAGTGCAGAGACATTTAGTGGTGGAAACAGGAACAGCAGACAAAATGCCAGCAACAAGTAGACCAACAGCACCACCTAGTGGCAGAGGAGGAAATTACCCAGTGCAGCAAGTAGGTGGCAATTATACCCACCTACCTTTAAGTCCAAGAACATTAAATGCTTGGGTAAAATTGATAGAAGAGAAAAAATTTGGAGCAGAGGTAGTGCCAGGATTTCAAGCGCTATCAGAAGGCTGCACTCCCTATGACATCAATCAAATGCTAAATTGTGTAGGAGAACATCAAGCAGCCATGCAAATTATTAGAGAAATTATAAATGAAGAAGCTGCTGATTGGGATTTACAACACCCGCAGCCA---GGTCCACTACCAGCAGGACAACTTAGAGAGCCAAGGGGATCCGACATTGCAGGAACTACT
		</sequence>
		<sequence>
			<taxon idref="AY965359_sm03_M921_1"/>
			GTCATTTGGTGCATTCACGCAGAAGAGAAAGTGAAACATACTGAGGAAGCAAAACAAATAGTGCAGAGACATCTAGTGGTGGAAACAGGAACAGCAGATAAAATGCCAGCAACAAGCAGACCAACAGCACCACCTAGTGGCAGAGGAGGAAATTACCCAGTGCAGCAAGTAGGTGGCAATTACACCCACCTACCCTTAAGTCCAAGAACATTAAATGCTTGGGTAAAATTGGTAGAAGAGAAAAAATTTGGAGCAGAGGTAGTGCCAGGATTTCAAGCGCTATCAGAAGGCTGCACTCCCTATGACATTAATCAAATGCTAAATTGTGTAGGAGAACATCAGGCAGCCATGCAAATTGTTAGAGAAATTATAAATGAAGAAGCTGCTGATTGGGATTTACAACACCCGCAGCCA---GGTCCACTACCAGCAGGACAACTTAGAGATCCAAGAGGATCAGATATTGCAGGAACTACT
		</sequence>
		<sequence>
			<taxon idref="AY965357_sm93_M920_1"/>
			GTCCTTTGGTGCATTCACGCAGAAGAGAAAGTGAAACATACTGAAGAAGCAAAACAAATAGTGCAGAGACATCTAGTGGTGGAAACAGGAACAGCAGACAAAATGCCAGCAACAAGTAGACCAACAGCACCACCTAGTGGCAGAGGAGGAAATTACCCAGTGCAGCAAGTAGGTGGCAATTATACCCACCTACCTTTAAGTCCAAGAACATTAAATGCTTGGGTAAAATTGGTAGAAGAGAAAAAATTTGGGGCAGAGGTAGTGCCAGGATTTCAAGCGCTATCAGAAGGCTGCACTCCCTATGACATCAATCAAATGCTAAATTGTGTAGGAGAACATCAGGCAGCCATGCAAATTATTAGAGAAATTATAAATGAGGAGGCTGCTGATTGGGATTTACAACACCCGCAGCCA---GGTCCAATACCAGCAGGACAACTTAGAGAGCCAAGAGGATCCGACATTGCAGGAACTACT
		</sequence>
		<sequence>
			<taxon idref="AY965356_sm93_G078_1"/>
			GTCATTTGGTGCATTCACGCAGAAGAGAAAGTGAAACATACTGAGGAAGCAAAACAAATAGTGCAGAGACATCTAGTGGTGGAAACAGGAACAGCAGACAAAATGCCAGCAACAAGCAGACCAACAGCACCACCTAGTGGCAGAGGAGGAAATTACCCAGTGCAGCAAGTAGGTGGCAATTACACCCACCTACCCTTAAGTCCAAGAACATTGAATGCTTGGGTAAAATTGGTAGAAGAGAAAAAATTTGGAGCAGAGGTAGTGCCAGGATTTCAAGCGCTATCAGAAGGCTGCACTCCCTATGACATCAATCAAATGCTAAATTGTGTAGGAGAACATCAGGCAGCCATGCAAATTATTAGAGAAATTATAAATGAAGAAGCTGCTGATTGGGATTTACAACACCCGCAGCCA---GGTCCAATACCAGCAGGACAACTTAGAGATCCAAGAGGATCTGATATTGCAGGAACCACT
		</sequence>
		<sequence>
			<taxon idref="AY965355_sm93_G076_1"/>
			GTCATTTGGTGCATTCACGCAGAAGAGAAAGTGAAACATACTGAGGAAGCAAGACAAATAGTGCAGAGACATCTAGTGGTGGAAACAGGAACAGCAGACAAAATGCCAGCAACAAGTAGACCAACAGCACCACCTAGTGGCAGAGGAGGAAATTACCCAGTGCAGCAAGTAGGTGGCAACTACACCCACCTACCCTTAAGTCCAAGGACATTGAATGCTTGGGTAAAATTGATAGAAGAGAAAAAATTTGGGGCAGAGGTAGTGCCAGGATTTCAAGCGCTATCAGAAGGCTGCACCCCCTATGACATCAATCAAATGCTAAATTGTGTAGGAGAACATCAGTCAGCCATGCAAATTATTAGAGAAATTATAAATGAAGAAGCTGCTGATTGGGATTTACAACACCCGCAGCCA---GGTCCAATACCAGCAGGACAACTTAGAGATCCAAGAGGATCAGATATTGCAGGAACTACT
		</sequence>
		<sequence>
			<taxon idref="AY965354_sm94_E043_1"/>
			GTCATTTGGTGCATTCACGCAGAAGAGAAAGTGAAACATACTGAGGAAGCAAAACAAATAGTGCAGAGACATCTAGTGGTGGAAACAGGAACAGCAGACAAAATGCCAGTAACAAGCAGACTAACAGCACCACCTAGTGGCAGAGGAGGAAATTACCCAGTGCAGCAAGTAGGTGGCAATTACACCCACCTACCCTTAAGTCCAAGGACATTGAATGCTTGGGTAAAATTGGTAGAAGAGAAAAAATTTGGGGCAGAGGTAGTGCCAGGATTTCAAGCGCTATCAGAAGGCTGCACCCCCTATGACATCAATCAAATGCTAAATTGTGTAGGAGAACATCAGGCAGCCATGCAAATTATTAGAGAAATTATAAATGAAGAAGCTGCTGATTGGGATTTACAACACCCGCAGCCA---GGTCCAATACCAGCAGGACAACTTAGAGATCCAAGAGGATCAGATATTGCAGGAACTACT
		</sequence>
		<sequence>
			<taxon idref="AY965353_sm96_E040_1"/>
			GTCATTTGGTGCATTCACGCAGAAGAGAAAGTGAAACATACTGAGGAAGCAAAACAAATAGTGCAGAGACATCTAGTGGTGGAAACAGGAACAGCAGATAAAATGCCAGCAACAAGCAGACCAACAGCACCACCTAGTGGCAGAGGAGGAAATTACCCAGTGCAGCAAGTAGGTGGCAATTACACCCACCTACCCTTAAGTCCAAGAACATTAAATGCTTGGGTAAAATTGGTAGAAGAGAAAAAATTTGGGGCAGAGGTAGTGCCAGGATTTCAAGCGCTATCAGAAGGCTGCACTCCCTATGACATCAATCAAATGCTAAATTGTGTAGGAGAACATCAGGCAGCCATGCAAATTATTAGAGAAATCATAAATGAAGAAGCTGCTGATTGGGATCTACAACACCCACAGCCA---GGTCCAATACCAGCAGGACAACTTAGAGATCCAAGAGGATCAGATATTGCAGGAACTACT
		</sequence>
		<sequence>
			<taxon idref="AY965352_sm95_E038_1"/>
			GTCATTTGGTGCATTCACGCAGAAGAGAAAGTGAAACATACTGAGGAAGCAAAACAAATAGTGCAGAGACATCTAGTGGTGGAAACAGGAACAGCAGACAAAATGCCAGCAACAAGCAGACCAACAGCACCACCTAGTGGCAGAGGAGGAAATTACCCAGTGCAGCAAGTAGGTGGCAATTACGTTCACCTACCCTTAAGTCCAAGAACATTAAATGCTTGGGTAAAATTGGTAGAAGAGAAAAAATTTGGGGCAGAGGTAGTGCCAGGATTTCAAGCGCTATCAGAAGGCTGTACTCCCTATGACATCAATCAAATGCTAAATTGCGTAGGAGAACATCAGGCAGCCATGCAAATTATTAGAGAGATTATAAATGAAGAAGCTGCCGATTGGGATTTACAACACCCGCAGCCA---GGTCCACTACCAGCAGGGCAACTTAGAGAGCCAAGAGGATCAGATATTGCAGGAACTACT
		</sequence>
		<sequence>
			<taxon idref="AY965350_sm94_D173_1"/>
			GTCATTTGGTGCATTCACGCAGAAGAGAAAGTGAAACATACTGAGGAAGCAAAACAAATAGTGCAGAGACATCTAGTGGTGGAAACAGGAACTGCAGATAAAATGCCAGCAACAAGCAGACCAACAGCGCCACCTAGTGGCAGAGGAGGAAATTACCCAGTGCAGCAAGTAGGTGGCAATTACACCCACCTACCCTTAAGTCCAAGAACATTAAATGCTTGGGTAAAATTGGTAGAAGAGAAAAAATTTGGGGCAGAGGTAGTGCCAGGATTTCAAGCGCTATCAGAAGGCTGCACTCCCTATGACATCAATCAAATGCTAAATTGTGTAGGAGAACATCAGGCAGCCATGCAAATTATTAGAGAAATTATAAATGAAGAAGCTGCTGATTGGGATTTACAACACCCGCAGCCA---GGTCCAATACCAGCAGGACAACTTAGAGATCCAAGAGGATCAGACATTGCAGGAACTACT
		</sequence>
		<sequence>
			<taxon idref="AY965349_sm83_A022_1"/>
			GTCATTTGGTGCATTCACGCAGAAGAGAAAGTGAAACATACTGAGGAAGCAAAACAAATAGTGCAGAGACATCTAGTGGTGGAAACAGGAACAGCAGATAAAATGCCAGCAACAAGCAGACCAACAGCGCCACCTAGTGGCATAAGAGGAAATTACCCAGTGCAGCAAGTAGGTGGCAATTACACCCACCTACCCTTAAGTCCAAGAACATTAAATGCTTGGGTAAAATTGGTAGAAGAGAAAAAATTTGGGGCAGAGGTAGTGCCAGGATTTCAAGCGCTATCAGAAGGCTGCACTCCCTATGACATCAATCAAATGCTAAATTGTGTAGGAGAACATCAGGCAGCCATGCAAATTATTAGAGAAATTATAAATGAAGAAGCTGCTGATTGGGATTTACAACACCCGCAGCCA---GGTCCAATACCAGCAGGACAACTTAGAGATCCAAGAGGATCAGACATTGCAGGAACTACT
		</sequence>
		<sequence>
			<taxon idref="AY965515_sm81_CFU233_7"/>
			GTCATCTGGTGCATTCACGCAGAAGAGAAAGTGAAACATACCGAGGAAGCAAAACAAATAGTGCAGAGACATCTAGTGGCAGAGACAGGAACTGCAGATCCCATGCCGAAAAGTAGTAGACCAACAGCACCACCTAGTGGCATGAAAGGAAATTACCCAGTGCAGCAAGTAGGTGGCAATTATGTTCACCTACCATTAAGCCCCAGGACATTAAATGCCTGGGTAAAATTAGTGGAGGAAAAGAAGTTTGGAGCAGAAGTAGTGCCAGGGTTTCAGGCACTATCAGAAGGCTGTACCCCTTATGATATCAATCAGATGCTAAATTGTGTGGGAGAACACCAAGCAGCCATGCAGATCATAAGGGAAATCATCAATGAAGAGGCAGCAGATTGGGACCTGCAACATCCACAACCA---GGTCCAATACCAGCAGGACAGCTTAGGGAACCAAGAGGGTCAGATATAGCAGGAACCACC
		</sequence>
		<sequence>
			<taxon idref="AY965514_sm86_CFU226_7"/>
			GTCATCTGGTGCATTCACGCAGAAGAGAAAGTGAAACATACTGAGGAAGCAAAACAAATAGTGCAGAGACATCTAGTGGCAGAAACAGGAACTGCAGATCCCATGCCGAAAAGCAGTAGACCAACAGCACCACCTAGTGGCATGAGAGGAAATTACCCAGTGCAGCAAGTAGGTGGCAATTATGTTCACCTACCATTAAGCCCCAGGACATTAAACGCCTGGGTAAAATTAGTGGAGGAAAAGAAATTTGGGGCAGAAGTAGTGCCAGGGTTTCAGGCACTATCAGAAGGCTGTACCCCTTATGACATCAATCAGATGCTAAACTGTGTGGGAGAACACCAAGCAGCCATGCAGATCATAAGGGAAATTATCAATGAAGAGGCAGCTGATTGGGACCTGCAACATCCACAACCA---GGTCCAATACCAGCAGGACAGCTTAGGGACCCAAGAGGGTCAGATATAGCAGGAACCACC
		</sequence>
		<sequence>
			<taxon idref="AY965512_sm77_CFU212_7"/>
			GTCATCTGGTGCATTCACGCAGAAGAGAAAGTGAAACATACCGAGGAAGCAAAACAAATAGTGCAGAGACATCTAGTGGTAGAGACAGGAACTGCAGATCCCATGCCGAAAAGCAGTAGACCAACAGCACCACCTAGTGGCATGAAGGGAAATTACCCAGTGCAGCAAGTAGGTGGCAATTATGTTCACCTACCATTAAGCCCCAGGACATTAAACGCCTGGGTAAAATTAGTGGAGGAAAAGAAATTTGGGGCAGAGGTAGTGCCAGGGTTTCAGGCACTATCAGAAGGCTGTACCCCTTATGATATCAATCAGATGCTAAATTGTGTGGGAGAACACCAAGCAGCCATGCAGATCATAAGGGAAATCATCAATGAAGAGGCAGCTGATTGGGACCTGCAACATCCACAACCA---GGTCCAATACCAGCAGGACAGCTTAGGGACCCAAGAGGGTCAGATATAGCAGGAACCACC
		</sequence>
		<sequence>
			<taxon idref="AY965511_sm03_D215_6"/>
			GTCATTTGGTGCATTCACGCAGAAGAGAAAGTGAAACATACTGAGGAAGCAAAACAAATTGTGCAGAGACATCTAGTGGTAGAAACTGAAACTGCAGGGACCATGCCGAAAACTAGTAGACCAACAGCACCACCTAGTGGCATGAGAGGAAACTACCCAGTGCAGCAGGTAGGAGGTAATTATATCCACCAACCTCTAAGCCCAAGGACATTAAATGCTTGGGTAAAGTTAGTTGAAGAAAAGAAATTTGGGGCAGAAGTAGTGCCAGGATTTCAGGCATTATCAGAAGGCTGCACCCCGTATGACATCAACCAGATGCTAAATTGTGTAGGAGAACATCAGGCAGCCATGCAAATCATTAGGGAAATAATCAATGAAGAAGCTGCTGATTGGGATCTGCAGCATCCACAGCCA---GGCCCGCTACCAGCAGGACAGCTCAGGGAACCAACAGGGTCTGATATTGCAGGAACCACC
		</sequence>
		<sequence>
			<taxon idref="AY965510_sm02_FTQ_5"/>
			GTCATTTGGTGCATCCACGCAGAACAGAAAGTGAAACATACAGAGGAAGCAAAACAAATAGTGCAGAGACATCTAGTGGTGGAAACAGGAACTGCAAATACAATGCCAGCCACAAGTAGACCAACAGCACCACCTAGTGGCAGAGGAGGAAATTACCCTGTGCAACAGATAGGCGGCAACTATGTCCACCTACCTTTAAGTCCAAGAACACTGAATGCATGGGTAAAATTGGTGGAAGAGAAGAAATTTGGAGCAGAGGTAGTGCCAGGATTCCAGGCACTATCAGAAGGCTGTACCCCATATGATATTAATCAAATGTTAAATTGTGTGGGAGATCATCAGGCAGCCATGCAAATTATAAGAGAGATCATAAATGAGGAAGCGGCTGATTGGGACTTACAACACCCACAGCCGATGGGCCCAATACCAGCAGGGCAGCTCAGAGACCCAAGGGGATCAGACATTGCAGGAACTACT
		</sequence>
		<sequence>
			<taxon idref="AY965509_sm89_G930_4"/>
			GTCATTTGGTGTCTTCACGCAGAAGAGAAAGTGAAACATACTGAAGAGGCAAAACAAATAGTGCAGAGACACCTAGTGGTGGAAACAGGAACAGCAGAAGCTATGCCAAAAACAAGTAGACCAACAGCACCACCTAGTGGCAGAGGAGGAAATTACCCAGTACAGCAAGTAGGCGGTAATTACACCCACCTACCTTTAAGTCCTAGGACATTAAATGCTTGGGTAAAATTGGTGGAGGAGAAAAAGTTTGGAGCAGAGGTAGTGCCAGGATTTCAGGCGCTGTCAGAAGGCTGCACACCCTATGACATTAATCAGATGCTAAATTGTGTAGGGGAACATCAAGCAGCTATGCAAATTATCAGAGAAATCATAAATGAGGAGGCTGCGGATTGGGACTTGCAGCACCCACAGCCA---GGTCCAATACCAGCAGGACAGCTCAGGGACCCAAGAGGATCAGATATTGCAGGAACCACT
		</sequence>
		<sequence>
			<taxon idref="AY965508_sm95_G932_4"/>
			GTCATTTGGTGTCTTCACGCAGAAGAGAAAGTGAAACATACTGAAGAGGCAAAACAAATAGTACAGAGACACCTAGTGGTGGAAACAGGAACAGCAGAAGCTATGCCAAAAATAAGTAGACCAACAGCACCACCTAGTGGCAAAGGAGGAAATTACCCAGTACAGCAAGTAGGCGGTAATTACACCCACCTACCTTTAAGTCCTAGGACATTAAATGCTTGGGTAAAATTGGTGGAGGAGAAAAAGTTTGGAGCAGAGGTAGTGCCAGGATTTCAGGCGCTGTCAGAAGGCTGCACACCCTATGACATTAATCAGATGCTAAATTGTGTAGGGGAACATCAAGCAGCTATGCAAATTATCAGAGAAATCATAAATGAGGAGGCTGCAGATTGGGACCTACAGCACCCGCAGCCA---GGTCCAATACCAGCAGGACAGCTCAGGGACCCAAGAGGATCAGATATTGCAGGAACCACT
		</sequence>
		<sequence>
			<taxon idref="AY965507_sm02_FYN_3"/>
			GTCATTTGGTGCATTCACGCAGAAGAGAAAGTGAAACATACTGAGGAAGCAAAACAAATAGTACAGAGACATCTAGTGGTGGAAACAGGAACAGCAGACACCATGCCAAAAACAAGTAGACCAACAGCGCCACCTAGTGGCGCAAGAGGAAATTACCCAGTACAGCAAGTTGGAGGCAATTACGTCCACTTGCCGTTAAGTCCAAGAACCTTGAATGCCTGGGTAAAGTTGGTAGAAGAAAAGAAGTTTGAAGCAGAGGTAGTGCCAGAATTTCAGGCATTGTCAGAAGGCTGTACCCCTTATGACATCAACCAAATGCTAAATTGTGTAGGGGAACATCAAGCAGCCATGCAAATTATAAAAGAAATAATAAATGAAGAAGCAGCAGACTGGGATTTGCAGCATCCACAGCCA---GGCCCACTACCAGCAGGGCAGCTCAGAGAACCAAGGGGCTCTGACATAGCAGGAACCACC
		</sequence>
		<sequence>
			<taxon idref="AY965506_sm95_E045_3"/>
			GTCATTTGGTGCATTCACGCAGAAGAGAAAGTGAGACATACTGAGGAAGCAAGACAAATAGTACAGAGACATCTAGTGGTGGAAACAGGAACAGCAGACAACATGCCAAAAACAAGTAGACCAACAGCACCACCTAGTGGCACAAGAGGAAATTACCCAGTACAGCAAGCTGGAGGCAATTACGTCCACTTGCCGCTAAGTCCAAGAACCTTGAATGCATGGGTAAAGTTAGTAGAAGAAAAGAGGTTTGGAGCAGAGGTAGTGCCAGGATTTCAGGCATTGTCAGAAGGCTGCACCCCTTATGACATCAACCAAATGCTAAATTGTGTAGGGGAACATCAAGCAGCTATGCAAATCATAAGAGAAATAATAAATGAAGAAGCAGCAGACTGGGATTTGCAACATCCACAACCA---GGCCCATTACCAGCAGGGCAGCTCAGAGAACCGAGGGGCTCTGACATAGCAGGAACCACC
		</sequence>
		<sequence>
			<taxon idref="AY965505_sm93_D178_3"/>
			GTCATTTGGTGCATTCACGCAGAAGAGAAAGTGAAACATACTGAGGAAGCAAAACAAATAGTGCAGAGACATCTAGTGGTGGAAACAGGAACAGCAGACACCATGCCAAAAACAAGTAGACCAACAGCACCACCTAGTGGCGCAAGAGGAAATTACCCAGTACAGCAAGTTGGAGGCAATTACGTCCACTTGCCGTTAAGTCCAAGAACCTTGAATGCCTGGGTAAAGTTGGTAGAAGAAAAGAAGTTTGGAGCAGAGGTAGTGCCAGGATTTCAGGCATTGTCAGAGGGCTGTACCCCTTATGACATCAACCAAATGCTAAATTGTGTAGGGGAACATCAAGCAGCCATGCAAATTATAAGAGAAATAATAAATGAAGAAGCAGCAGACTGGGATTTGCAGCATCCACAGCCA---GGCCCACTACCAGCAGGGCAGCTCAGAGAACCAAGGGGCTCTGACATAGCAGGAACCACC
		</sequence>
		<sequence>
			<taxon idref="AY965504_sm00_M949_3"/>
			GTCATTTGGTGCATTCACGCAGAAGAGAAAGTGAAACATACTGAGGAAGCAAAACAAATAGTGCAGAGACATCTAGTGGTGGAAACAGGAACAGCAGACACCATGCCAAAAACAAGTAGACCAACAGCACCACCTAGTGGCGCAAGAGGAAATTACCCAGTACAGCAAGTTGGAGGCAATTACGTCCACTTGCCGTTAAGTCCAAGAACCTTGAATGCCTGGGTAAAGTTGGTAGAAGAAAAGAGGTTTGGAGCAGAGGTAGTGCCAGGATTTCAGGCATTGTCAGAAGGCTGTACCCCGTATGACATCAACCAAATGCTAAATTGTGTAGGGGAACATCAAGCAGCCATGCAAATTGTAAGAGAAATAATAAATGAAGAAGCAGCAGACTGGGATTTGCAGCATCCACAGCCA---GGCCCACTACCAGCAGGGCAGCTCAGGGAACCAAGGGGCTCTGACATAGCAGGAACCACC
		</sequence>
		<sequence>
			<taxon idref="AY965502_sm00_M951_3"/>
			GTCATTTGGTGCATTCACGCGGAAGAGAAAGTGAAACATACTGAGGAAGCAAAACAAATAGTGCAGAGACATCTAGTGGTGGAAACAGGAACAGCAGACACCATGCCAAAAACAAGTAGACCAACAGCACCACCTAGCGGTGCAAGAGGAAATTACCCAGTACAGCAAGTTGGAGGCAATTACAGCCACTTGCCGTTAAGTCCAAGAACTTTGAATGCCTGGGTAAAGTTGGTAGAAGAAAAGAGGTTTGGAGCAGAGGTAGTGCCAGGATTTCAGGCATTGTCAGAAGGCTGTACCCCTTATGACATCAACCAAATGCTAAATTGTGTAGGGGAACATCAGGCAGCCATGCAGATTATAAGAGGAATAATAAATGAACAAGCAGCAGACTGGGATTTGCAGCATCCACAGCCA---GGCCCACTACCAGCAGGGCAGCTCAGAGAACCAAGGGGCTCTGACATAGCAGGAACCACC
		</sequence>
		<sequence>
			<taxon idref="AY965501_sm95_M942_3"/>
			GTCATTTGGTGCATTCACGCAGAAGAGAAAGTGAAACATACTGAGGAAGCAAAACAAGTAGTGCAGAGACATCTAGTGGTGGAAACAGGAACAGCAGACACCATGCCAAAAACAAGTAGACCAACAGCACCACCTAGTGGCGCAAGAGGAAATTACCCAGTGCAGCAAGTTGGAGGCAATTACGTCCACTTGCCGCTAAGTCCAAGAACCTTGAATGCATGGGTAAAGTTGGTGGAAGAAAAGAGATTTGGAGCAGAGGTAGTGCCAGGATTTCAGGCATTGTCAGAAGGCTGTACCCCTTATGACATCAACCAAATGCTAAATTGTGTAGGGGAACATCAAGCAGCCATGCAAATGGTCAGAGAAATAATAAATGAAGAAGCAGCAGACTGGGATTTGCAACATCCACAGCCA---GGCCCGCTACCAGCAGGGCAGCTCAGAGAACCAAGGGGCTCTGACATAGCAGGAACCACC
		</sequence>
		<sequence>
			<taxon idref="AY965500_sm02_FUP_2"/>
			GTCATTTGGTGCTTGCACGCAGAAGAGAAAGTGAAACATACTGAGGAAGCAAAACAAATAGTGCAGAGACATCTAGTGGTGGAAACAGGAACAACAGACAACCTGCCAAAAACAAGTAGACCAACAGCACCACCTAGTGGCAGAGGAGGAAATTACCCAGTACAGCAAGTAGGTGGCAACTATGTCCATTTGCCGTTAAGTCCAAGGACACTAAATGCCTGGGTAAAATTGGTAGAGGAGAAGAAGTTTGGGGCAGAAGTAGTGCCAGGCTTCCAGGCACTATCAGAAGGCTGTACCCCCTATGACATCAACCAAATGTTAAATTGTGTGGGGGAACATCAAGCAGCCATGCAGATTGTCAGAGAAATCATAAATGAGGAAGCTGCAGATTGGGACTTGCAGCATCCACAACCA---GGTCCGTTGCCAGCAGGACAACTCAGGGAACCAAGAGGATCAGATATTGCAGGAACTACT
		</sequence>
		<sequence>
			<taxon idref="AY965499_sm02_FCP_2"/>
			GTCATTTGGTGCTTGCACGCAGAAGAGAAAGTAAGACATACTGAGGAAGCAAAACAAATAGTGCAGAGACATCTAGTGGTGGAAACAGGAACAACAGACAACATGCCAAAAACAAGTAGACCAACAGCACCACCTAGTGGCAGAGGAGGAAATTACCCGGTACAGCAAGTAGGCGGCAACTATGTCCATCTGCCGTTAAGTCCAAGGACTTTAAACGCCTGGGTAAAATTGGTGGAGGAGAAGAAATTTGGAGCAGAAGTAGTGCCAGGTTTTCAGGCACTATCAGAAGGCTGTACCCCCTATGACATCAATCAAATGTTAAATTGTGTGGGGGAACATCAAGCAGCCATGCAAATTATCAGAGAAATCATAAATGAGGAAGCTGCGGATTGGGACTTGCAGCATCCACAGCCA---GGTCCATTGCCAGCAGGACAACTCAGGGAACCAAGAGGATCAGATATTGCAGGAACCACT
		</sequence>
		<sequence>
			<taxon idref="AY965498_sm02_FAL_2"/>
			GTCATCTGGTGCTTGCACGCAGAAGTGAAAGTGAAACATACTGAGGAAGCAAAACAAGTAGTGCAGAGACATCTAGTGGTGGAAACCGGAACAGCAGACAACATGCCGAAAACAAGTAGGCCAACAGCACCACCTAGTGGCAGAGGAGGAAATTACCCAGTACAGCAAGTAGGCGGCAACTATGTCCATCTGCCGTTAAGTCCAAGGACATTAAATGCCTGGGTAAAATTGGTGGAGGAAAAGAAATTCGGAGCAGAAGTAGTGCCAGGCTTTCAGGCACTATCAGAAGGCTGTACCCCTTATGACATCAATCAAATGTTAAACTGTGTGGGGGAGCATCAAGCAGCCATGCAAATTATCAGAGAAATTATAAATGAGGAAGCTGCGGATTGGGACTTGCAGCATCCACAGCCA---GGTCCATTGCCAGCAGGACAGCTCAGGGAACCAAGAGGATCAGACATTGCAGGAACCACT
		</sequence>
		<sequence>
			<taxon idref="AY965496_sm90_F100_2"/>
			GTCATTTGGTGCTTGCACGCAGAAGAGAAAGTGAAACATACTGAGGAAGCAAGGCAAGTAGTACAGAGACATCTAGTGGTGGAAACAGGAACAACAGACAACATGCCGAAAACAAGTAGGCCAACAGCACCACCTAGTGGCAGAGGAGGAAATTACCCAGTACAGCAAGTAGGCGGCAACTATGTCCATCTGCCGTTAAGTCCAAGGACATTAAATGCCTGGGTAAAATTGGTGGAGGAGAAGAAATTTGGAGCAGAAGTAGTGCCAGGCTTTCAGGCGCTATCAGAAGGCTGTACCCCCTATGATATTAATCAAATGTTAAATTGTGTGGGGGAACATCAAGCAGCCATGCAAATTGTCAGAGAAATCATAAATGAGGAAGCTGCGGATTGGGACTTGCAGCATCCACAGCCA---GGTCCATTGCCAGCAGGACAACTCAGGGAACCAAGAGGATCAGACATTGCAGGAACCACT
		</sequence>
		<sequence>
			<taxon idref="AY965495_sm00_M946_2"/>
			GTCATTTGGTGCTTGCACGCAGAAGAGAAAGTGAAACATACTGAGGAAGCAAAACAAGTAGTGCAGAGACATCTAGTGGTGGAAACAGGAACAGCAGACAACATGCCGAAAACAAGTAGGCCAACAGCACCACCTAGTGGCAGAGGAGGAAATTACCCAGTACAGCAAGTAGGCGGCAACTATGTCCATCTGCCGTTAAGTCCAAGGACATTAAATGCCTGGGTAAAATTGGTGGAGGAAAAGAAATTTGGAGCAGAAGTAGTGCCAGGCTTTCAGGCACTATCAGAAGGCTGTACCCCTTATGACATCAATCAAATGTTAAATTGTGTGGGGGAACATCAAGCAGCCATGCAAATTGTCAGAGAAATTATAAATGAGGAAGCTGCAGATTGGGACTTGCAGCATCCACAGCCA---GGTCCATTGCCAGCAGGACAACTCAGGGAACCAAGAGGATCAGACATTGCAGGAACCACT
		</sequence>
		<sequence>
			<taxon idref="AY965494_sm00_M933_2"/>
			GTCATTTGGTGTTTGCACGCAGAAGAGAAAGTGAAACATACTGAGGAAGCAAAACAAGTAGTGCAGAGACATCTAGTGGTGGAAACAGGAACAGCAGACAACATGCCGAAAACAAGTAGGCCAACAGCACCACCTAGTGGCAGAGGAGGAAATTACCCAGTACAACAAGTAGGCGGCAACTATGTCCATCTGCCGTTAAGTCCAAGGACGTTAAATGCCTGGGTAAAATTGGTGGAGGAAAAGAAATTTGGAGCAGAAGTAGTGCCAGGCTTTCAGGCACTATCAGAAGGCTGTACCCCTTATGACATCAATCAAATGTTAAATTGTGTGGGGGAACATCAAGCAGCCATGCAAATTGTCAGAGAAATTATCAATGAGCAAGATGCGGATTGGGACTTGCAGCATCCACAGCCA---GGTCCATTGCCAGCAGGACAACTCAGGGAACCAAGAGGATCAGACATTGCAGGAACCACT
		</sequence>
		<sequence>
			<taxon idref="AY965493_sm93_M952_2"/>
			GTCATTTGGTGCTTGCACGCAGAAGAGAAAGTGAAACATACTGAGGAAGCAAGACAAGTAGTGCAGAGACATCTAGTGGTGGAAACAGGAACAGCAGACAACATGCCGAAAACAAGTAGGCCAACAGCACCACCTAGTGGCAGAGGAGGAAATTACCCAGTACAGCAAGTAGGCGGCAACTATGTCCATCTGCCGTTAAGTCCAAGGACATTAAATGCCTGGGTAAAATTGGTGGAGGAAAAGAAATTTGGAGCAGAAGTAGTGCCAGGCTTTCAGGCACTATCAGAAGGCTGTACCCCTTATGACATCAATCAAATGTTAAATTGTGTGGGGGAACATCAAGCAGCCATGCAAATTGTCAGAGAAATTATAAATGAGGAAGCTGCGGATTGGGACTTGCAGCATCCACAGCCA---GGTCCATTGCCAGCAGGACAACTCAGGGAACCAAGAGGATCAGACATTGCAGGAACCACT
		</sequence>
		<sequence>
			<taxon idref="AY965492_sm00_D177_2"/>
			GTCATTTGGTGCTTGCACGCAGATGAGAAAGTGAAACATACTGAGGAAGCAAAGCAAGTAGTGCAGAGACATCTAGTGGTGGAAACAGGAACAACAGACAACATGTCAAAAACAAGTAAGCCAACAGCACCACCTAGTGGCAGAGGAGGAAATTACCCAGTACAGCAAGTAGGCGGCAACTATGTCCATCTGCCGTTAAGTCCAAGGACATTAAATGCCTGGGTAAAATTGGTGGAGGAGAAGAAATTTGGAGCAGAAGTAGTGCCAGGTTTTCAGGCACTATCAGAAGGCTGTACCCCCTATGATATTAATCAAATGTTAAATTGTGTGGGGGAACATCAAGCAGCCATGCAAATTGTCAGAGAAATCATAAATGAGGAAGCTGCGGATTGGGACTTGCAGCATCCACAGCCA---GGTCCATTGCCAGCAGGGCAACTCAGGGAACCAAGAGGATCAGACATTGCAGGAACCACT
		</sequence>
		<sequence>
			<taxon idref="AY965491_sm03_M934_2"/>
			GTCATTTGGTGTTTGCACGCAGAAGAGAAAGTGAAACATACTGAGGAAGCAAAACAAGTAGTGCAGAGACATCTAGTGGTGGAATCAGGAACAGCAGACAACATGCCGAAAACAAGTAGGCCAACAGCACCACCTAGTGGCAGAGGAGGAAATTACCCAGTACAGCAAGTAGGCGGCAACTATGTCCATCTGCCGTTAAGTCCAAGGACACTAAATGCCTGGGTAAAATTGGTGGAGGAAAAGAAATTTGGAGCAGAAGTAGTGCCAGGCTTTCAGGCACTGTCAGAAGGCTGTACCCCTTATGATATCAATCAAATGTTAAATTGTGTGGGGGAACATCAAGCAGCCATGCAAATTGTCAGAGAAATTATAAATGAGGAAGCTGCAGATTGGGACTTGCAGCATCCACAACCA---GGTCCATTACCAGCAGGACAACTCAGGGAACCAAGAGGATCAGATATTGCAGGAACCACT
		</sequence>
		<sequence>
			<taxon idref="AY965490_sm02_FVN_1"/>
			GTCATTTGGTGCATTCACGCAGAAGAGAAAGTGAAACATACTGAGGAAGCAAAACAAATAGTGCAGAGACATCTAGTGGTAGAAACAGGAACAGCAGATAAAATGCCAGCAACAAGCAGACCAACAGCACCACCTAGTGGCAGAGGAGGAAATTACCCAGTGCAGCAAGTAGGTGGCAATTACACCCACCTACCCTTAAGTCCAAGAACATTAAATGCTTGGGTAAAATTGGTAGAAGAGAAAAAATTTGGGGCAGAGGTAGTGCCAGGATTTCAAGCACTATCAGAAGGCTGCACTCCCTATGACATCAATCAAATGCTAAACTGTGTAGGAGAACATCAGGCAGCCATGCAAATTATTAGAGAAATTATAAATGAAGAAGCTGCTGATTGGGATTTACAACATCCGCAGCCA---GGTCCAATACCAGCAGGACAACTCAGAGATCCAAGAGGATCAGATATTGCAGGAACTACT
		</sequence>
		<sequence>
			<taxon idref="AY965488_sm02_FWS_1"/>
			GTCATTTGGTGCATTCACGCAGAAGAGAAAGTGAAACATACTGAGGAAGCAATACAAATAGTGAAGAGACATCTAGTGGTGGAAACAGGAACAGCAGACAAAATGCCAGTAACAAGCAGACCAACAGCACCACCTAGTGGCAGAGGGGGAAATTACCCAGTGCAGCAAGTAGGTGGCAATTACACCCACCTACCCTTAAGTCCAAGAACATTAAATGCTTGGGTAAAATTGGTAGAAGAGAAAAAATTTGGGGCAGAGGTAGTGCCAGGATTTCAAGCGCTATCAGAAGGCTGCACCCCCTATGACATCAATCAAATGCTAAATTGTGTGGGAGAACATCAGGCAGCCATGCAAATTATTAGAGAAATTATAAATGAAGAAGCTGCTGATTGGGACTTACAGCACCCGCAGCCA---GGTCCAATACCAGCAGGACAACTCAGAGATCCAAGAGGATCAGATATTGCAGGAACTACT
		</sequence>
		<sequence>
			<taxon idref="AY965487_sm02_FBL_1"/>
			GTCATTTGGTGCATTCACGCAGAAGAGAAAGTGAAACATACTGAGGAAGCAAAACAAGTAGTGCAGAGACATCTAGTGGTGGAAACAGGAACAGCAGACAAAATGCCAGCAACAAGCAGACCAACAGCACCACCTAGTGGCAGAGGAGGAAATTACCCAGTGCAGCAAGTAGGTGGCAATTATGTCCACCTACCCTTAAGCCCCAGAACATTAAACGCCTGGGTAAAATTGGTAGAAGAGAAAAAATTCGGGGCAGAGGTAGTGCCAGGATTTCAAGCGCTTTCAGAAGGCTGCACTCCCTATGACATCAATCAAATGCTAAATTGTGTAGGAGAACATCAGGCAGCCATGCAAATTATTAGAGAGATTATAAATGAAGAAGCTGCTGATTGGGATTTGCAACACCCGCAGCCA---GGTCCACTACCAGCAGGACAACTTAGAGAACCAAGAGGATCAGACATTGCAGGAACTACT
		</sequence>
		<sequence>
			<taxon idref="AY965486_sm93_E042_1"/>
			GTCATTTGGTGCATTCACGCAGAAGAGAAAGTGAAACATACTGAGGAAGCAAAACAAATAGTGCAGAGACATCTAGTGGTGGAAACAGGAACAGCAGATAAAATGCCAGCAACAAGCAGACTAACAGCACCACCTAGTGGCAGAGGAGGAAATTACCCAGTGCAGCAAGTAGGTGGCAATTACACCCACCTACCCTTAAGTCCAAGAACATTAAATGCTTGGGTAAAATTGGTAGAAGAGAAAAAATTTGGGGCAGAGGTAGTGCCAGGATTTCAAGCACTATCAGAAGGCTGCACTCCCTATGACATCAATCAAATGCTAAATTGTGTAGGAGAACATCAGGCAGCCATGCAAATTATTAGAGAAATCATAAATGAAGAAGCTGCTGATTGGGATCTACAACACCCGCAGCCA---GGTCCAATACCAGCAGGACAACTCAGAGATCCAAGAGGATCAGATATTGCAGGAACTACT
		</sequence>
		<sequence>
			<taxon idref="AY965485_sm95_M939_1"/>
			GTCATTTGGTGCATTCACGCAGAAGAGAAAGTGAAACATACTGAGGAAGCAAAACAAATAGTGCAGAGACATCTAGTGGTGGAAACAGGAACAGCAGACAAAATGCCAATAACAAGCAGACCAACAGCACCACCTAGTGGCAGAGGAGGAAATTACCCAGTGCAGCAAATAGGTGGCAATTACACCCACCTACCCTTAAGTCCAAGAACATTAAATGCTTGGGTAAAATTGGTAGAAGAGAAAAAATTTGGGGCAGAGGTAGTGCCAGGATTTCAAGCGCTATCAGAAGGCTGCACTCCCTATGACATTAATCAAATGCTAAATTGTGTAGGAGAACATCAGGCAGCCATGCAAATTATTAGAGAAATTATAAATGAAGAAGCTGCTGATTGGGATTTACAACACCCGCAGCCA---GGTCCAATACCAGCAGGACAACTTAGAGATCCAAGAGGATCAGATATTGCAGGAACTACT
		</sequence>
		<sequence>
			<taxon idref="AY965484_sm95_D171_1"/>
			GTCATTTGGTGCATTCACGCAGAAGAGAAAGTGAAACATACTGAGGAAGCAAAACAAATAGTGCAGAGACATCTAGTGGTGGAAACAGGAACAGCAGATAAAATGCCAGCAACAAGCAGACCAACAGCACCACCTAGTGGCAGAGGAGGAAATTACCCAGTGCAGCAAGTAGGTGGCAATTACACCCACCTACCCTTAAGTCCAAGAACATTAAATGCTTGGGTAAAATTGGTAGAAGAGAAAAAATTTGGGGCAGAGGTAGTGCCAGGATTTCAAGCGCTATCAGA-GGCTGCACTCCCTATGACATCAATCAAATGCTAAATTGTGTAGGAGAACATCAGGCAGCCATGCAAATTATTAGAGAGATTATAAATGAAGAAGCTGCTGATTGGGATTTACAACACCCACAGCCA---GGTCCAATACCAGCAGGACAACTTAGAGATCCAAGAGGATCAGATATTGCAGGAACTACT
		</sequence>
		<sequence>
			<taxon idref="AY965483_sm00_M930_1"/>
			GTCATTTGGTGCATTCACGCAGAAGAGAAAGTGAAACATACTGAAGAAGCAAAACAAATAGTGCAGAGACATCTAGTGGCGGAAACAGGAACAGCAGATAAAATGCCAGTAACAAGCAGACCAATAGCACCACCTAGTGGCAGAGGAGGAAATTACCCAGTGCAGCAAGTAGGTGGCAATTACACCCACCTACCCTTAAGTCCAAGAACATTAAATGCTTGGGTAAAATTGGTAGAAGAGAAAAAATTTGGGGCGGAGGTAGTGCCAGGATTTCAAGCGCTATCAGAAGGCTGCACTCCCTATGACATTAATCAAATGCTAAATGGTGTAGCAGAACATCAGTCAGCCATGCAAATTATTAGAGTGATTATAAATGAAGAAGCTGCTGACTGGGATTTACAACACCCGCAGCCA---GGTCCAATACCAGCAGGACGACTTAGAGATCCAAGTGGATCAGATATTGCAGGAACTACT
		</sequence>
		<sequence>
			<taxon idref="AY965482_sm00_M947_1"/>
			GTCATCTGGTGCATTCACGCAGAAGAGAAAGTGAAACATACTGAAGAAGCAAAACAAATAGTGCAGAGACATCTAGTGGTGGAAACAGGAACAGCAGACAAAATGCCAGCAACAAGTAGACCAACAGCACCACCTAGTGGCAGAGGAGGAAATTACCCAGTGCAGCAAGTAGGTGGCAATTATACTCACCTACCCTTAAGTCCAAGAACATTAAATGCTTGGGTAAAATTGGTAGAAGAGAAAAAATTTGGGGCAGAAGTAGTGCCAGGATTTCAAGCACTATCAGAAGGCTGCACTCCCTATGACATCAATCAAATGCTAAATTGTGTAGGGGAACATCAGGCAGCCATGCAAATTATTAGAGAAATTATAAATGAAGAAGCTGCTGATTGGGATTTACAACACCCGCAGCCA---GGTCCAATACCAGCAGGACAACTTAGAGATCCGAGAGGATCAGTCATTGCAGGAACTACT
		</sequence>
		<sequence>
			<taxon idref="AY965481_sm03_M924_1"/>
			GTCATTTGGTGCATTCACGCAGAAGAGAAAGTGAAACATACTGAGGAAGCAGTACAAATAGTGAAGAGACATCTAGTGGTGGAAACAGGAACAGCAGACAAAATGCCAATAACAAGCAGACCAACAGCACCACCTAGTGGCAGAGGGGGAAATTACCCAGTGCAGCAAGTAGGTGGCAATTACACCCACCTACCCTTAAGTCCAAGAACATTAAATGCTTGGGTAAAATTGGTAGAAGAGAAAAAATTTGGGGCAGAAGTAGTGCCAGGATTTCAAGCACTATCAGAAGGCTGCACCCCCTATGACATCAATCAAATGCTAAATTGTGTAGGAGAACATCAGGCAGCCATGCAAATTATTAGAGAAATTATAAATGAAGAAGCTGCTGATTGGGATTTACAACACCCACAGCCA---GGTCCAATACCAGCAGGACAACTCAGAGATCCAAGAGGATCAGATATTGCAGGAACTACT
		</sequence>
		<sequence>
			<taxon idref="U17646_smSL92a"/>
			GTCATTTGGTGCATACACGCAGAAATGAAAGTGAAAAATACTGAGGAAGCAAAGCAAATAGTGCAGAGACACCTAGCGGTGGAAAATGAAACTGCAGACCAATTGCCTGCCACAAGTAGACCAACAGCACCACCTAGTGGCAAGAGAGGAAATTACCCAGTTCAACAAGTAGGAGGCAATTATGTTCACCTACCTTTAAGCCCCCGCACGTTGAACGCTTGGGTTAAGCTAGTGGAAGAAAAGAAGTTTGGAGCAGAAGTAGTCCCAGGTTTTCAAGCGTTGTCAGAAGGATGCACCCCCTATGACATTAATCAAATGCTTAATTGTGTCGGGGAGCACCAAGCAGCAATGCAAATAATTAGAGAAATCATCAATGAAGAGGCAGCAGACTGGGACTTGCAGCATCCGCAACCA---GGTCCACTCCCAGCAGGGCAACTCAGGGAGCCAAGAGGATCCGATATAGCAGGAACAACT
		</sequence>
		<sequence>
			<taxon idref="U48811_smSL92b"/>
			GTAGTTTGGTGTCTGCACGCAGAAATGAAAGTGAAAGATATAGAGGAAGCTAAGAAAACAGTACAGAGCCATCTAGTGGTAGAAAGTGGAACTGCAGAAAAATTGCCAGCTACAAGCAGACCAACAGCTCCACCTAGTGGAGGA------AACTATCCAGTGCAGCAAGTAGGAAATAATTATGTGCACACTCCACTGTCCCCACGGACACTCAATGCGTGGGTCAAACTGGTAGAAGAAAAGAAATTTGGAGCAGAAGTAGTGCCAGGATTTCAGGCACTATCAGAAGGCTGTACACCCTATGACATTAATCAGATGCTTAATTGTGTAGGTGAACATCAGGCAGCCATGCAAATTATCAGAGAAATAATTAATGAGGAAGCAGCAGACTGGGACCTACAACACCCAAGAGGACAACAGCCGGCGCAACCGGGAGGGCTAAGGGAACCATCAGGATCAGACATAGCAGGGACAACT
		</sequence>
		<sequence>
			<taxon idref="U48812_smSL92c"/>
			GTAGTATGGTGTCTGCACGCAGAAGTGAAAGTGAAAGACACAGAGGAAGCAAAAAAGGCGGTACAGAGCCACCTAGTGGTAGAAAGTGGTACTGCAGAAAAAATGCCTGCTACAAGTAGACCAACAGCACCACCTAGTGGAGGA------AATTATCCGGTGCAGCAGGTAGGAAATAATTATGTACATACCCCGCTGTCCCCAAGAACTTTAAATGCTTGGGTTAAATTGGTGGAGGAAAAGAAATTTGGAGCAGAGGTAGTGCCAGGCTTCCAGGCACTATCAGAAGGCTGTACCCCATACGATATCAACCAAATGCTCAATTGTGTGGGTGAACACCAAGCAGCCATGCAAATTATTAGAGAAATAATTAATGAAGAAGCAGCGGATTGGGACTTACAACATCCAAGAGGGCAGCCACCTGCACAACCAGCAGGTCTGAGAGAACCATCAGGATCAGACATAGCAGGAACAACT
		</sequence>
		<sequence>
			<taxon idref="U48813_sm92d"/>
			GTCATTTGGTGCTTGCACGCAGAAATGAAAGTGAAACATACTGAGGAAGCAAAACAAATAGTAGAGAGACATCTAGTGGTGGAAAGTGGAACTGCAGAAACCATGCCAAAGACAAGTAGACCAACAGCACCACCTAGTGGCATGAAGGGAAATTACCCAGTACAGCAAGTCGGTGGAAATTATGTCCACCTGCCATTAAGCCCAAGGACATTAAATGCATGGGTAAAATTAGTAGAGGAGAAAAAATTTGGGGCAGAAGTAGTGCCAGGATTTCAGGCGCTATCAGAAGGCTGTACACCATATGACATCAATCAAATGTTAAACTGTGTGGGAGATCATCAGGCAGCCATGCAGATTATAAGGGAAATAATAAATGAGGAAGCTGCTGATTGGGATTTGCAGCATCCACAACCA---GGCCCTCTACCAGCAGGACAACTTAGAGAGCCCAGAGGATCAGATATTGCGGGGACTACT
		</sequence>
		<sequence>
			<taxon idref="U48814_smSL92e"/>
			GTCATTTGGTGCTTGCACGCAGAAGAGAAAGTGAAACACACTGAGGAAGCAAAGCAGATAGTACAGAGACATCTAGTGGTGGAAACTGGAACTGCAGAGAAAATGCCTAGTACAAGTAGACCAACAGCACCACCTAGTGGTAAAGGAGGAAATTACCCAGTTCAACAAATAGGAGGCAACTATGTCCATCAGCCTCTGAGCCCTCGCACTTTAAATGCTTGGGTTAAATTAGTAGAAGAAAAGAAATTTGGAGCTGAAGTAGTGCCAGGCTTTCAGGCGCTATCAGAAGGCTGCACCCCATATGACATTAATCAAATGCTTAATTGTGTGGGAGAACATCAAGGAGCAATGCAAATAATCAGGGAAATTATTAATGATGAAGCAGCCGATTGGGATTTGCAGCATCCACAACCA---GGCCCGCTCCCAGCAGGACAGCTTAGGGAACCAAGGGGATCTGACATAGCAGGAACAACT
		</sequence>
		<sequence>
			<taxon idref="U48815_smSL92f"/>
			GTCATTTGGTGCTTACACGCAGAAATGAAAGTGAAACATACTGAGGAAGCAAAGCAAATAGTGCAGAGACACCTAGCGGTGGAAAATGAAACTGCAGACCAATTGCCTGCCACAAGTAGACCAACAGCACCACCTAGTGGCAAGAGAGAAAATTACCCAGTTCAACAAGTAGGAGGCAATTATGTTCACCTACCTTTAAGCCCCCGCACGTTAAACGCTTGGGCTAAGCTAGTGGAGGAAAAAAAGTTTGGAGCAGAAGTAGTCCCAGGCTTTCAAGCGTTGTCAGAAGGATGCACCCCCTATGACATTAATCAAATGCTTAATTGTGTCGGGGAGCACCAAGCAGCAATGCAAATAATTAGAGAGATCATCAATGAAGAGGCAGCAGACTGGGACTTGCAACATCCGCAACCA---GGTCCACTCCCAGCAGGGCAACTCAGGGAGCCAAGAGAATCTGATATAGCAGGAACAACT
		</sequence>
		<sequence>
			<taxon idref="U48816_smLib88"/>
			GTCATTTGGTGCATACACGCAGAAGAGAAAGTGAAACATACAGAGGAAGCAAAACAAATAGTGCAGAGACATCTAGTGGTGGAAACAGGAACTGCAGACACAATGCCAAAAGCAAGTAGACCAACAGCACCACCTAGTGACAGGAGAGGAAATTACCCAGTACAGCAAATGGGCGGCAATTATGTCCACTTGCCGCTAAGCCCCAGGACACTAAATGCATGGGTAAAGCTAGTGGAAGAAAAGAAGTTTGGGGCAGAAGTAGTGCCAGGATTTCAGGCACTATCAGAAGGCTGCACTCCGTATGACATCAATCAGATGTTAAACTGTGTGGGAGAACATCAGGCAGCCATGCAAATTATAAGGGAAATAATTAATGAAGAAGCAGCAGATTGGGATTTGCAGCATCCACAGCCA---GGCCCAATACCAGCAGGGCAACTTAGGGAACCGCGAGGTTCCGATATAGCTGGCACCACT
		</sequence>
		<sequence>
			<taxon idref="EF569963_sm04_FPM_5"/>
			GTCATTTGGTGCATCCACGCAGAACAGAAAGTGAAACATACAGAGGAAGCAAAACAAATAGTGCAGAGACATCTAGTGGTGGAAACAGGAACTGCAGATACAATGCCAGCCACAAGTAGACCAACAGCACCACCTAGTGGCAGAGGAGGAAATTACCCAGTGCAGCAGATAGGCGGCAATTATGTTCACCTACCTTTAAGTCCAAGAACACTGAATGCCTGGGTAAAACTGGTGGAAGAAAAGAAATTTGGAGCAGAAGTGGTGCCAGGATTTCAGGCACTATCAGAAGGCTGTACCCCATATGATATTAATCAAATGCTGAATTGTGTGGGAGATCACCAGGCAGCCATGCAAATTATAAGGGAGATCATAAATGAGGAAGCGGCTGATTGGGACTTGCAACACCCACAGCCAATGGGCCCAATACCAGCAGGGCAGCTTAGAGACCCAAGAGGATCAGACATTGCAGGAACTACT
		</sequence>
		<sequence>
			<taxon idref="EF569962_sm04_FNG_5"/>
			GTCATTTGGTGCATCCACGCAGAACAGAAAGTGAAACATACAGAGGAAGCAAAACAAATAGTGCAGAGACATCTAGTGGTGGAAACAGGAACTGCAGATACAATGCCAGCCACAAATAGACCAACAGCACCACCTAGTGGCAGAGGAGGAAATTACCCTGTACAGCAGATAGGCGGCAATTATGTCCACCTACCTTTAAGTCCAAGAACACTGAATGCCTGGGTAAAGTTGGTGGAAGAAAAGAAATTCGGAGCAGAAGTAGTGCCAGGATTTCAGGCACTGTCAGAAGGCTGTACCCCTTATGATATTAATCAAATGTTAAATTGTGTGGGAGAACATCAGGCAGCCATGCAAATCATAAGGGAGATCATAAATGAGGAGGCGGCTGATTGGGATTCGCAACACCCACAGCCGATGGGCCCAATTCCAGCAGGGCAGCTTAGAGACCCAAGGGGATCAGACATTGCAGGATCTACT
		</sequence>
		<sequence>
			<taxon idref="EF569961_sm04_FWT_3"/>
			GTCATTTGGTGCATTCACGCAGAAGAGAAAGTGAAACATACTGAGGAAGCAAAACAAATAGTGCAGAGACATCTAGTGGTGGAAACAGGAACAGCAGACACCATGCCAAAAACAAGTAGACCAACAGCGCCACCTAGTGGCGCAAGAGGAAATTACCCAGTACAGCAAGTTGGAGGCAATTACGTCCACTTGCCGTTAAGTCCAAGAACCTTGAATGCCTGGGTAAAGTTGGTAGAAGAAAAGAGGTTTGGAGCAGAAGTAGTGCCAGGATTTCAGGCATTGTCAGAAGGCTGTACCCCTTACGACATCAACCAAATGCTAAATTGTGTAGGGGAACATCAAGCAGCCATGCAAATTATAAGAGAAATAATAAATGAAGAAGCAGCAGACTGGGATTTGCAGCATCCACAGCCA---GGCCCACTACCAGCAGGGCAGCTCAGAGAACCAAGGGGCTCTGACATAGCAGGAACCACC
		</sequence>
		<sequence>
			<taxon idref="EF569960_sm04_FWF_3"/>
			GTCATTTGGTGCATTCACGCAGAAGAGAAAGTGAAACATACTGAGGAAGCAAAACAAATAGTACAGAGACATCTAGTGGTGGAAACAGGAACAGCAGACACCATGCCAAAAACAAGTAGACCAACAGCACCACCTAGTGGCAGAGGAGGAAATTACCCAGTACAGCAAGTTGGAGGCAATTACGTCCACTTGCCGTTAAGTCCAAGAACCTTGAATGCATGGGTAAAGTTAGTAGAAGAAAAGAAATTTGGAGCAGAAGTAGTGCCAGGATTTCAGGCATTGTCAGAAGGCTGTACCCCTTATGATATCAACCAAATGCTAAATTGTGTGGGGGAACATCAAGCAGCCATGCAAATTATAAGAGAAATAATAAATGAAGAAGCAGCAGATTGGGATTTGCAACATCCACAGCCA---GGCCCATTACCAGCAGGGCAGCTCAGAGACCCAAGGGGCTCTGACATAGCAGGAACCACC
		</sequence>
		<sequence>
			<taxon idref="EF569959_sm04_FVS_3"/>
			GTCATTTGGTGCATTCACGCAGAAGAGAAAGTGAAACATACTGAGGAAGCAAAACAAATAGTGCAGAGACATCTAGTGGTGGAAACAGGAACAGCAGACACCATGCCAAAAACAAGTAGACCAACAGCGCCACCTAGTGGCGCGAGAGGAAATTACCCAGTACAGCAAGTTGGAGGCAATTACGTCCACTTGCCGTTAAGTCCAAGAACCTTGAATGCCTGGGTAAAGTTGGTAGAAGAAAAGAGGTTTGGAGCAGAGGTAGTGCCAGGATTTCAGGCATTGTCAGAAGGCTGTACCCCTTATGACATCAATCAAATGCTAAATTGTGTAGGAGAACATCAAGCAGCCATGCAAATTATAAGAGAAATAATAAATGAAGAAGCAGCAGACTGGGATTTGCAGCATCCACAGCCA---GGCCCACTACCAGCAGGGCAGCTCAGGGAACCAAGGGGCTCTGACATAGCAGGAACCACC
		</sequence>
		<sequence>
			<taxon idref="EF569958_sm04_FRP_3"/>
			GTCATTTGGTGCATTCACGCAGAAGAGAAAGTGAAACATACTGAGGAAGCAAAACAAATAGTGCAGAGACATCTAGTGGTGGAAACAGGAACAGCAGACACCATGCCAAAAACAAGTAGACCAACAGCACCACCTAGTGGCGCAAGAGGAAATTACCCAGTACAGCAAGTTGGAGGCAATTACGTCCACTTGCCGTTAAGTCCAAGAACCTTGAATGCCTGGGTAAAGTTGGTAGAAGAAAAGAAGTTTGGAGCAGAAGTAGTGCCAGGATTTCAGGCATTGTCAGAAGGCTGTACCCCTTATGACATCAACCAAATGCTAAATTGTGTAGGGGAACATCAAGCAGCCATGCAAATTATAAGAGAAATAATAAATGAGGAAGCCGCAGACTGGGATTTGCAACATCCACAGCCA---GGCCCACTACCAGCAGGACAGCTCAGAGAACCAAGGGGCTCTGACATAGCAGGAACCACC
		</sequence>
		<sequence>
			<taxon idref="EF569957_sm04_FQU_3"/>
			GTCATTTGGTGCATTCACGCAGAAGAGAAAGTGAAACATACTGAGGAAGCAAAACAAATAGTACAGAGACATCTAGTGGTGGAAACAGGAACAACAGACACCATGCCAAAAACAAGTAGACCAACAGCACCACCTAGTGGCGCGAGAGGAAATTACCCAGTACAGCAAGCTGGAGGCAATTACATCCACTTGCCGTTAAGTCCAAGAACCTTGAATGCCTGGGTAAAGTTGGTAGAAGAAAAGAGGTTTGGAGCAGAGGTAGTGCCAGGATTTCAGGCATTGTCAGAAGGCTGTACCCCTTATGACATCCACCAAATGCTAAATTGTGTAGGGGAACATCAATCAGCCATGCAAATTATAAGAGAAATAATAAATGAAGAAGCAGCAGACTGGGATTTGCAGCATCCACAGCCA---GGCCCACTACCAGCAGGGCAGCTCAGGGAACCAACGGGCTCTGACATAGCAGGAACCACC
		</sequence>
		<sequence>
			<taxon idref="EF569956_sm04_FQG_3"/>
			GTCATTTGGTGCATTCACGCAGAAGAGAAAGTGAAACATACTGAGGAAGCAAAACAAGTAGTGCAGAGACATCTAGTGGTGGAAACAGGAACAGCAGACACCATGCCAAAAACAAGTAGACCAACAGCACCACCTAGTGGCGCAAGAGGAAATTACCCAGTACAGCAAGTTGGAGGCAATTATGTCCACTTGCCGCTAAGTCCAAGAACCTTGAATGCATGGGTAAAGTTGGTAGAAGAAAAGAAGTTTGGAGCAGAGGTAGTGCCAGGATTTCAGGCATTGTCAGAAGGCTGTACCCCTTATGACATCAACCAAATGCTAAATTGTGTAGGGGAACACCAAGCAGCCATGCAAATTATAAGAGAAATAATAAATGAAGAAGCAGCAGACTGGGACTTGCAACATCCACAGCCA---GGCCCATTACCAGCAGGGCAGCTCAGAGAACCAAGGGGCTCTGACATAGCAGGAACCACC
		</sequence>
		<sequence>
			<taxon idref="EF569955_sm04_FMM_3"/>
			GTCATTTGGTGCATTCACGCAGAAGAGAAAGTGAAACATACTGAGGAAGCAAAACAAATAGTGCAGAGACATCTAGTGGTGGAAACAGGAACAGCAGACACCATGCCAAAAACAAGTAGACCAACAGCACCACCTAGTGGCGCAAGAGGAAATTACCCAGTACAGCAAGTTGGAGGCAATTATGTCCACTTGCCGTTAAGTCCAAGAACCTTGAATGCCTGGGTGAAGTTGGTAGAAGAAAAGAGGTTTGGAGCAGAGGTAGTGCCAGGATTTCAGGCATTGTCAGAAGGCTGTACCCCTTATGACATCAACCAAATGCTGAATTGTGTAGGGGAACATCAAGCAGCCATGCAAATTATAAGGGAAATAATAAATGAAGAAGCAGCAGACTGGGATTTGCAGCATCCACAGCCA---GGTCCACTTCCAGCAGGGCAGCTCAGAGAACCAAGGGGCTCTGATATAGCAGGAACCACC
		</sequence>
		<sequence>
			<taxon idref="EF569954_sm04_FLV_3"/>
			GTCATTTGGTGCATTCACGCAGAACAGAAAGTGAAACATACTGAGGAAGCAAAACAAATAGTGCAGAGACATCTAGTGGTGGAAACAGGAACAACAGACACCATGCCAAAAACAAGTAGACCAACAGCACCACCTAGTGGCATGAGAGGAAATTACCCAGTACAGCAAGCTGGAGGCAATTACAGCCACTTGCCGTTAAGTCCAAGAACCTTGAATGCCTGGGTAAAGTTGGTAGAAGAAAAGAGGTTTGGAGCAGAGGTAGTGCCAGGATTTCAGGCATTGTCAGAAGGCTGTACCCCTTATGACATCAACCAAATGCTAAATTGTGTAGGGGAACATCAATCAGCCATGCAAATTATAAGAGAAATAATAAATGAAGAAGCAGCAGACTGGGATTTGCAGCATCCACAGCCA---GGCCCACTACCAGCAGGGCAGCTCAGGGACCCAACGGGCTCTGACATAGCAGGAACCACC
		</sequence>
		<sequence>
			<taxon idref="EF569953_sm04_FKW_3"/>
			GTCATCTGGTGCATTCACGCAGAAGAGAAAGTGAAACATACTGAGGAAGCAAAACAGATAGTACAGAGACATCTAGTGGTGGAAACAGGAACAGCAGACACCATGCCAAAAACAAGTAGACCAACAGCACCACCTAGTGGCAGAAGAGGAAATTACCCAGTACAGCAAGTTGGAGGCAATTACGTCCACTTGCCGTTAAGTCCAAAAACATTGGATGCCTGGGTAAAGTTGGTGGAGGAAAAGAAATTTGGAGCAGAGGTAGTGCCAGGATTTCAAGCATTGTCAGAAGGCTGTACCCCTTATGACATCAACCAAATGCTGAATTGTGTAGGGGAACATCAAGCAGCCATGCAAATTATTAGAGAGAATAATAATGAGGAAGCAGCAGATTGGGATTTGCAGCATCCACAGCCA---GGCCCAATACCAGCAGGACAGCTCAGAGAACCAAGAGGGTCTGACATAGCAGGACCAACT
		</sequence>
		<sequence>
			<taxon idref="EF569952_sm04_FKO_3"/>
			GTCATTTGGTGCATTCACGCAGAAGAGAAAGTGAAACATACTGAGGAAGCAAAACAAATAGTGCAGAGACATCTAGTGGTGGAAACAGGAACAGCAGACACCATGCCAAAAACAAGTAGACCAACAGCACCACCTAGTGGCGCAAGAGGAAATTACCCAGTACAGCAAGTTGGAGGCAATTATGTCCACTTGCCGTTAAGTCCAAGAACCTTGAATGCCTGGGTGAAGTTGGTAGAAGAAAAGAGGTTTGGAGCAGAGGTAGTGCCAGGATTTCAGGCATTATCAGAAGGCTGTACCCCTTATGACATCAACCAAATGCTAAATTGTGTAGGGGTACATCAAGCAGCCATGCAAATTATCAGGGAAATAATAAATGAAGAAGCAGCAGACTGGGATTTGCAGCATCCACAGCCA---GGCCCATTACCAGCAGGGCAGCTCAGAGAACCAAGGGGCTCTGATATAGCAGGAACCACC
		</sequence>
		<sequence>
			<taxon idref="EF569951_sm04_FJQ_3"/>
			GTCATTTGGTGCATTCACGCAGAAGAGAAAGTGAAACATACTGAGGAAGCAAAACAAATAGTGCAGAGACATCTAGTGGTGGAAACAGGAACAGCAGACACCATGCCAAAAACAAGTAGACCAACAGCGCCACCTAGTGGCGCAAGAGGAAATTACCCAGGACAGCTAGTTGGAGGCAATTACGTCCACTTGCCGTTAAGTCCAAGAACCTTGAATGCCTGGGTAAAGTTGGTAGAAGAAAAGAAGTTTGGAGCAGAGGTAGTGCCAGGATTTCAGGCATTGTCAGAAGGCTGTACCCCTTATGACATCAACCAAATGCTAAATTGTGTAGGGGAACATCAAGCAGCCATGCAAATTATTAGAGAAATAATAAATGAGGAAGCAGCAGACTGGGATTTTCAGCATCCAAAGCCA---GGCCCTCTACCAGCAGGGCAGTTTAGAGATCCAAGGGGCTCAGATATTGCGGGAACCACC
		</sequence>
		<sequence>
			<taxon idref="EF569950_sm04_FGN_3"/>
			GTCATTTGGTGCATTCACGCAGAAGAGAAAGTGAAACATACTGAGGAAGCAAAACAGATAGTGCAGAGACATCTAGTGGTGGAAACAGGAACAACAGACACCATGCCAAAAACAAGTAGGCCAACAGCACCACCTAGTGGCATAAGAGGAAATTACCCAGTACAGCAAGTGGGAGGCAATTACGTCCACTTGCCGTTAAGTCCAAGAACCTTGAATGCCTGGGTAAAGTTGGTAGAAGAAAAGAAGTTTGGAGCAGAGGTAGTGCCAGGATTTCAGGCATTGTCAGAAGGCTGTACCCCTTATGACATCAACCAAATGCTAAATTGTGTAGGGGAACATCAAGCAGCCATGCAAATTATAAGAGAAATAATAAATGAAGAAGCAGCAGACTGGGATTTGCAACATCCACAGCCA---GGCCCACTACCAGCAGGGCAGCTCAGAGAACCAAGGGGCTCTGATATAGCAGGAACCACC
		</sequence>
		<sequence>
			<taxon idref="EF569949_sm04_FFI_3"/>
			GTCATTTGGTGCATTCACGCAGAAGAGAAAGTGAAACATACTGAGGAAGCAAAACAAATAGTGCAGAGACATCTAGTGGTAGAAACAGGAACAGCAGACACCATGCCAAAAACAAGTAGACCAACAGCGCCACCTGGTGGCGCAAGAGGAAATTACCCAGTACAGCAAGTTGGAGGTAATTACGTCCACTTGCCGCTAAGTCCAAGAACCTTGAATGCATGGGTAAAGTTGGTGGAAGAAAAGAGGTTTGGAGCAGAGGTAGTGCCAGGATTTCAGGCATTGTCAGAAGGCTGTACCCCTTATGACATCAACCAAATGCTAAATTGTGTGGGGGAACATCAGGCAGCCATGCAAATTATCAGAGAAATAATAAATGAAGAAGCAGCAGACTGGGATTTGCAGCATCCACAGCAA---GGCCCATTACCAGCAGGGCAGCTCAGAGAACCAAGGGGTTCTGACATAGCAGGAACCACC
		</sequence>
		<sequence>
			<taxon idref="EF569948_sm04_FDO_3"/>
			GTCATTTGGTGCATTCACGCAGAAGAGAAAGTGAAACATACTGAGGAAGCAAAACAAATAGTACAGAGACATCTAGTGGTGGAAACAGGAACAGCAGACACCATGCCAAAAACAAGTAGACCAACAGCACCACCTAGTGGCATGAGAGGAAATTACCCAGTACAGCAAGTTGGAGGCAATTACGTCCACTTGCCGTTAAGTCCAAGAACTTTGAATGCCTGGGTAAAATTGGTAGAAGAAAAGAGGTTTGGAGCAGAGGTAGTGCCAGGATTTCAGGCATTGTCAGAAGGCTGTACCCCTTATGACATCAACCAAATGCTAAATTGTGTAGGAGAACATCAAGCAGCCATGCAAATTATAAGAGAAATAATAAATGAAGAAGCAGCAGATTGGGATTTGCAGCATCCACAGCAA---GGCCCACTACCAGCAGGGCAGCTCAGGGAACCAATGGGCTCTGACATAGCAGGAACCACC
		</sequence>
		<sequence>
			<taxon idref="EF569947_sm04_FBY_3"/>
			GTCATTTGGTGCATTCACGCAGAAGAGAAAGTGAAACATACTGAGGAAGCAAAACAACTAGTACAGAGACATCTAGTGGTGGAAACAGGAACAGCAGACACCATGCCAAAAACAAGTAGACCAACAGCACCACCTAGTGGCGCAAGAGGAAATTACCCAGTACAGCAAGTTGGAGGCAATTACGTCCACTTGCCGTTAAGTCCAAGAACCTTGAATGCCTGGGTAAAGTTAGTAGAAGAAAAGAAATTTGGAGCAGAAGTAGTGCCAGGATTTCAGGCATTGTCAGAAGGCTGTACCCCTTATGATATCAACCAAATGCTAAATTGTGTGGGGGAACATCAAGCAGCCATGCAAATTATAAGAGAAATAATAAATGAAGAAGCAGCAGATTGGGATTTGCAACATCCACAGCCA---GGCCCACTACCAGCAGGGCAGCTCAGAGAACCAAGAGGCTCTGACATAGCAGGAACCACC
		</sequence>
		<sequence>
			<taxon idref="EF569946_sm04_FBN_3"/>
			GTCATTTGGTGCATTCACGCAGAAGAGAAAGTGAAACATACTGAGGAAGCAAAACAAATAGTGCAGAGACATCTAGTGGTGGAAACAGGAACAGCAGACGCCATGCCAAAAACAAGTAGACCAACAGCACCACCTAGTGGCGTAAGAGGAAATTACCCAGTACAGCAAGTTGGAGGCAATTACGTCCACTTGCCGTTAAGTCCAAGAACCTTGAATGCCTGGGTAAAGTTGGTAGAAGAAAAGAAGTTTGGAGCAGAGGTAGTGCCAGGATTTCAGGCATTGTCAGAAGGCTGTACCCCTTATGACATCTACCAAATGCTAAATTGTGTAGGGGAACATCAAGCAGCCATGCAAATTATCAGAGAAATAATAAATGAAGAAGCAGCAGATTGGGATTTACAGCATCCACAGCCA---GGCCCTCTACCAGCAGGGCAGCTCAGAGAACCAAGGGGATCTGACATAGCAGGAACCTCC
		</sequence>
		<sequence>
			<taxon idref="EF569945_sm04_FAN_3"/>
			GTCATTTGGTGCATTCACGCAGAAGAGAAAGTGAAACATACTGAGGAAGCAAAACAAGTAGTACAGAGACATCTAGTGGTAGAAACAGGAACAGCAGACACCATGCCGAAAACAAGTAGACCAACAGCACCACCTAGTGGCGCGAGAGGAAATTACCCAGTACAGCAAGCTGGAGGCAATTACATCCACTTGCCGTTAAGTCCAAGAACCTTAAATGCCTGGGTAAAATTGGTAGAAGAGAAGAGGTTTGGAGCAGAGGTAGTGCCAGGATTTCAGGCATTGTCAGAAGGCTGTACCCCTTATGACATCAACCAAATGCTAAATTGTGTAGGAGAACATCAAGCAGCCATGCAAATTATAAGAGAAATAATAAATGAAGAAGCAGCAGACTGGGATTTGCAGCATCCACAGCCA---GGCCCACTACCAGCAGGGCAGCTCAGGGAACCAAGGGGCTCTGACATAGCAGGAACCACC
		</sequence>
		<sequence>
			<taxon idref="EF569944_sm04_FAE_3"/>
			GTCATTTGGTGCATTCACGCAGAAGAGAAAGTGAAACATACTGAGGAAGCAAAACAAATAGTGCAGAGACATCTAGTGGTGGAAACAGGAACAGCAGACACCATGCCAAAAACAAGTAGACCAACAGCACCACCTAGTGGCGCAAGAGGAAATTACCCAGTACAGCAAGTTGGAGGCAATTACGTCCACTTGCCGTTAAGTCCAAGAACCTTGAATGCATGGGTAAAGTTGGTAGAAGAAAAGAAGTTTGGAGCAGAGGTAGTGCCAGGATTTCAGGCATTGTCAGAAGGCTGTACCCCTTATGACATCAACCAAATGCTAAATTGTGTAGGGGAACATCAAGCAGCCATGCAAATTATCAGAGAAATAATAAATGAAGAAGCAGCAGACTGGGATTTGCAACATCCACAGCCA---GGCCCATTACCAGCAGGGCAGCTCAGAGAACCAAGGGGCTCTGACATAGCAGGAACCACC
		</sequence>
		<sequence>
			<taxon idref="EF569943_sm04_FZS_2"/>
			GTCATTTGGTGCATACACGCAGAAGAGAAAGTGAAACATACAGAGGAAGCAAAACAAATAGTGCAGAGACATCTAGTGGTGGAAACAGGAACAGCAGACAACATGCCGAAAACAAGTAGGCCAACAGCACCACCTAGTGGCAGAGGAGGAAATTACCCAGTACAGCAAGTAGGCGGCAACTATGTCCATCTGCCGTTAAGTCCAAGGACATTAAATGCCTGGGTAAAATTGGTGGAGGAAAAGAAATTTGGAGCAGAAGTAGTGCCAGGCTTTCAGGCACTATCAGAAGGCTGTACCCCCTATGACATCAATCAAATGTTAAATTGTGTGGGGGAACATCAAGCAGCCATGCAAATTGTCAGAGAAATTATAAATGAGGAAGCTGCAGATTGGGACTTGCAGCATCCACAGCCA---GGTCCATTGCCAGCAGGACAACTCAGGGAACCAAGAGGATCAGACATTGCAGGAACCACT
		</sequence>
		<sequence>
			<taxon idref="EF569942_sm04_FZL_2"/>
			GTCATTTGGTGTTTGCACGCAGAAGAGAAAGTGAAACATACTGAGGAAGCAAGACAAGTAGTGCAGAGACATCTAGTGGTGGAAACAGGAACAGCAGACAACATGCCGAAAACAAGTAGGCCAACAGCACCACCTAGTGGCAGAGGAGGAAATTACCCAGTACAGCAAGTAGGCGGCAACTATGTCCATCTGCCGTTAAGTCCAAGGACATTAAATGCCTGGGTAAAATTGGTGGAGGAAAAGAAATTTGGAGCAGAAGTAGTGCAAGGCTTTCAGACACTATCAGAAGGCTGTACCCCTTATGACATCAATCAGATGTTAAATTGTGTGGGGGAACATCAAGCAGCCATGCAAATTATCAGAGAAATTATAAATGAGGAAGCTGCGGATTGGGACTTGCAACATCCACAGCCA---GGTCCATTGCCAGCAGGACAACTCAGGGAACCAAGAGGATCAGACATTGCAGGAACCACT
		</sequence>
		<sequence>
			<taxon idref="EF569941_sm04_FWK_2"/>
			GTCATTTGGTGCTTGCACGCAGAAGAGAAAGTGAAACATACTGAGGAAGCAAGACAAATAGTGGAGAGACATCTAGTGGTAGAAACAGGAACAACAAACAACATGCCAAAAACAAGTAGACCAACAGCACCACCTAGTGGCAAAGGAGGAAATTACCCAGTACAGCAAGTAGGCGGCAACTATGTCCATTTGCCGTTAAGTCCAAGGACATTAAATGCCTGGGTAAAATTGGTGGAGGAAAAGAAATTTGGAGCAGAAGTAGTGCCAGGCTTTCAGGCACTATCAGAAGGCTGTACCCCCTATGACATCAATCAAATGTTAAATTGTGTGGGGGAACATCAGGCAGCCATGCAAATTGTCAGAGAAATCATAAATGAGGAAGCTGCGGATTGGGACTTGCAGCATCCACAGCCA---GGTCCATTGCCAGCAGGACAGCTCAGGGAACCAAGAGGGTCAGACATTGCAGGAACCACT
		</sequence>
		<sequence>
			<taxon idref="EF569939_sm04_FTN_2"/>
			GTCATTTGGTGCTTGCACGCAGAAGAGAAAGTGAAACATACTGAGGAAGCAAAACAACTAGTACAGAGACATCTAGTGGTGGAAACAGGAACAGCAGACAGCATGCCAAAGACAAGTAGACCACCAGCACCACCTAGTGGCAGAGGAGGAAATTACCCAGTACAGCAAGTAGGCGGCAATTATGTCCATTTGCCGTTAAGTCCAAGGACATTAAATGCCTGGGTAAAATTGGTGGAGGAAAAGAAATTTGGGGCAGAAGTAGTGCCAGGCTTTCAGGCACTATCAGAAGGCTGTACCCCCTATGATATCAATCAAATGCTAAATTGTGTGGGGGAACATCAAGCAGCCATGCAAATTATCAGAGAAATTATAAATGAGGAAGCTGCGGATTGGGACTTGCAGCATCCACAGCCA---GGTCCATTGCCAGCAGGACAACTCAGGGAGCCAAGAGGATCAGACATTGCAGGGACCACT
		</sequence>
		<sequence>
			<taxon idref="EF569938_sm04_FRI_2"/>
			GTCATTTGGTGCGTGCACGCAGAAGAGAAAGTAAAACATACTGAGGAAGCAAAACAAATAGTGCAGAGACATCTAGTGGTGGAAACAGGAACAGCAGACAACATGCCGAAAACAAGTAGGCCAACAGCACCACCTAGTGGCAGAGGAGGAAATTACCCAGTACAGCAAGTAGGCGGCAACTATGTCCATCTGCCGTTAAGTCCAAGGACATTAAATGCCTGGGTAAAATTGGTGGAGGAAAAGAAATTTGGAGCAGAAGTAGTGCCAGGCTTTCAGGCGCTGTCAGAAGGCTGTACCCCTTATGACATCAATCAAATGTTAAATTGTGTGGGGGAACATCAAGCAGCCATGCAAATTATCAGAGAAATTATAAATGAGGAAGCTGCAGATTGGGTCTTGCAGCATCCACAGCCA---GGTCCATTGCCAGCAGGACAACTCAGGGAACCAAGAGGATCAGACATTGCAGGAACCACT
		</sequence>
		<sequence>
			<taxon idref="EF569937_sm04_FNT_2"/>
			GTCATTTGGTGTTTGCACGCAGAAGAGAAAGTGAAACATACTGAGGAAGCAAAGCAAATAGTACAGAGACATCTAGTGGTGGAAACAGGAACAACAGACAGCCTGCCAAAGACAAGTAGACCAACAGCACCACCTAGTGGCAGAGGGGGAAATTACCCAGTACAGCAAGTAGGCGGCAACTATGTCCATCTGCCGCTAAGTCCAAGGACATTAAATGCCTGGGTAAAATTGGTAGAGGAGAAGAAATTTGGGGCAGAAGTAGTGCCAGGCTTTCAGGCACTATCAGAAGGCTGTACCCCCTATGACATCAATCAAATGTTAAATTGTGTGGGGGAACATCAAGCAGCCATGCAAATTGTCAGAGAAATCATAAATGAGGAAGCTGCAGATTGGGACTTGCAGCATCCACAACCA---GGTCCATTGCCAGCAGGACAACTCAGGGAACCAAGAGGATCAGACATTGCAGGAACCACT
		</sequence>
		<sequence>
			<taxon idref="EF569936_sm04_FMO_2"/>
			GTCATTTGGTGCTTGCACGCAGAAGAGAAAGTGAAACATACTGAGGAAGCAAAACAAATAGTGCAGAGACATCTAGTGGTGGAAACAGGAACAACAGACAACCTGCCAAAGACAAGTAGACCAACAGCACCACCTAGTGGCAGAGGAGGAAATTACCCAGTACAGCAAGTAGGCGGCAACTATGTCCACTTGCCGTTAAGTCCAAGGACATTAAATGCCTGGGTAAAATTGGTGGAGGAGAAAAAATTTGGGGCAGAAGTAGTGCCAGGTTTTCAGGCACTATCAGAAGGCTGTACCCCCTATGACATCAATCAAATGTTAAATTGTGTGGGGGAACATCAAGCGGCCATGCAAATTGTCAGAGAAATCATAAATGAGGAAGCTGCGGATTGGGACTTGCAGCATCCACAACCA---GGTCCATTGCCAGCAGGACAACTCAGGGAGCCAAGAGGATCAGACATTGCAGGAACTACT
		</sequence>
		<sequence>
			<taxon idref="EF569935_sm04_FIT_2"/>
			GTCATTTGGTGCTTGCACGCAGAAGAGAAAGTGAAACATACTGAGGAAGCAAAACAAATAGTGCAGAGACATCTAGTGGTGGAAACAGGAACAACAGACACCCTGCCAAAGACAAGTAGACCAACAGCACCACCTAGTGGCAGAGGAGGAAATTACCCAGTACAGCAAGCAGGCGGCAATTATGTTCATTTGCCATTAAGTCCAAGGACATTAAATGCCTGGGTAAAATTGGTAGAGGAGAAAAAATTTGGGGCAGAAGTAGTGCCAGGCTTTCAGGCACTATCAGAAGGCTGCACCCCCTATGACATCAATCAAATGCTAAATTGTGTGGGGGAGCATCAAGCAGCCATGCAGATTGTCAGAGAAATCATAAATGAGGAAGCTGCGGATTGGGACTTGCAGCATCCACAACCA---GGTCCATTGCCAGCAGGACAACTCAGGGAACCAAGAGGATCAGACATTGCAGGAACCACT
		</sequence>
		<sequence>
			<taxon idref="EF569934_sm04_FKN_2"/>
			GTCATTTGGTGCTTGCACGCGGAAGAGAAAGTGAAACATACTGAGGAAGCAAAACAAATAGTGCAGAGACATCTAGTGGTGGAAACAGGAACAACAGACAACCTGCCAAAGACAAGTAGACCAACAGCACCACCTAGTGGCAGAGGAGGAAATTACCCAGTACAGCAAGCAGGCGGCAACTATGTCCACTTGCCGTTAAGTCCAAGGACATTAAATGCCTGGGTAAAATTGGTGGAGGAGAAAAAATTTGGGGCAGAAGTAGTGCCAGGCTTTCAGGCACTATCAGAAGGCTGTACCCCCTATGACATCAATCAAATGTTAAATTGTGTGGGGGAACATCAAGCGGCCATGCAAATTGTCAGAGAAATCATAAATGAGGAAGCTGCGGATTGGGACTTGCAGCATCCACAACCA---GGTCCATTGCCAGCAGGACAACTCAGGGAACCAAGAGGATCAGACATTGCAGGAACTACT
		</sequence>
		<sequence>
			<taxon idref="EF569933_sm04_FKL_2"/>
			GTCATTTGGTGCTTGCACGCAGAAGAGAAAGTGAAACATACTGAGGAAGCGAGACAAGTAGTAGAGAGACATCTAGTGGTGGAAACAGGAACAGCAGACAACATGCCGAAAACAAGTAGGCCCACAGCACCACCTAGTGGCAGAGGAGGAAATTACCCAGTACAGCAAGTAGGCGGCAACTATGTCCATCTGCCGTTAAGTCCAAGGACATTAAATGCCTGGGTAAAATTGGTGGAGGAAAAGAAATTTGGAGCAAAAGTAGTGCCAGGCTTTCAGGCACTATCAGAAGGCTGTACCCCTTATGACATCAATCAAATGTTAAACTGTGTGGGGGAACATCAAGCAGCCATGCAAATTATCAGAGAAATTATAAATGAGGAAGCTGCGGATTGGGACTTGCAGCATCCACAGCCA---GGTCCATTGCCAGCAGGACAGCTCAGGGAACCAAGAGGATCAGACATTGCAGGAACCACT
		</sequence>
		<sequence>
			<taxon idref="EF569932_sm04_FJJ_2"/>
			GTCATTTGGTGCGTGCACGCAGAAGAGAAAGTGAAACATACTGAGGAAGCAAAACAAATAGTGCAGAGACATCTAGTGGTGGAAACAGGAACAGCAGACAACATGCCGAAAACAAGTAGGCCAACAGCACCACCTAGTGGCAGAGGAGGAAATTACCCAGTACAGCAAGTAGGCGGCAACTATGTCCATCTGCCGTTAAGTCCAAGGACATTAAATGCCTGGGTAAAATTGGTGGAGGAAAAGAAATTTGGAGCAGAAGTAGTGCCAGGCTTTCAGGCACTATCAGAAGGCTGTACCCCTTATGACATCAATCAAATGTTAAATTGTGTGGGGGAACATCAAGCAGCCATGCAAATTGTCAGAGAAATTATAAATGAGGAAGCTGCAGATTGGGACTTGCAGCATCCACAGCCA---GGTCCATTGCCAGCAGGACAACTCAGGGAACCAAGAGGATCAGACATTGCAGGAACCACT
		</sequence>
		<sequence>
			<taxon idref="EF569931_sm04_FGL_2"/>
			GTCATTTGGTGCTTGCACGCAGAAGAGAAAGTGAAACATACTGAGGAAGCAAAACAAATAGTGCAGAGACATCTAGTGGTGGAAACAGGAACAGCAGACAGCCTGCCGAAAACAAGTAGGCCAACAGCACCACCTAGTGGCAGAGGAGGAAATTACCCAGTACAGCAAGTAGGCGGCAACTATGTCCATCTGCCGTTAAGTCCAAGGACATTAAATGCCTGGGTAAAATTGGTGGAGGAAAAGAAATTTGGAGCAGAAGTAGTGCCAGGCTTTCAGGCACTATCAGAAGGCTGTACCCCTTATGACATCAATCAAATGCTAAATTGTGTGGGGGAACATCAAGCAGCCATGCAAATTATCAGAGAAATTATAAATGAGGAAGCTGCGGATTGGGACTTGCAGCATCCACAGCCA---GGTCCATTGCCAGCAGGACAACTCAGGGAACCAAGAGGATCAGACATTGCAGGAACCACT
		</sequence>
		<sequence>
			<taxon idref="EF569930_sm04_FFH_2"/>
			GTCCTTTGGGGCTTGCACGCAGAAGAGAAAGTGAAACATACTGAGGAAGCAAAACAAATAGTGCAGAGACATCTAGTGGTGGAAACAGGAACAACAGACAGCATGCCGAAAACAAGTAGGCCAACAGCACCACCTAGTGGCAAAGGAGGAAATTACCCAGTACAGCAAGTAGGCGGCAACTATGTCCATCTGCCGTTAAGTCCAAGGACATTAAATGCCTGGGTAAAATTGGTGGAGGAAAAGAAATTTGGAGCAGAAGTAGTGCCAGGCTTCCAGGCACTATCAGAAGGCTGTACCCCTTATGACATCAATCAAATGTTAAATTGTGTGGGGGAACATCAAGCAGCCATGCAAATTGTCAGAGAAATTATAAATGAGGAAGCTGCGGATTGGGACTTGCAGCATCCACAGCCA---GGTCCATTGCCAGCAGGACAACTCAGGGAACCAAGAGGATCAGACATTGCAGGAACCACT
		</sequence>
		<sequence>
			<taxon idref="EF569929_sm04_FDV_2"/>
			GTCATTTGGTGCTTGCACGCAGAAGAGAAAGTGAAACATACTGAGGAAGCAAAACAAATAGTGCAGAGACATCTAGTGGTGGAAACAGGAACAACAGACAACCTGCCAAAGACAAGTAGACCAACAGCACCACCTAGTGGCAGAGGAGGAAATTACCCAGTACAGCAAGTGGGCGGCAACTATGTCCACTTGCCGTTAAGTCCAAGGACATTAAATGCCTGGGTAAAATTGGTGGAGGAGAAAAAATTTGGGGCAGAAGTAGTGCCAGGCTTTCAGGCACTATCAGAAGGCTGTACCCCCTATGACATCAATCAAATGTTAAATTGTGTGGGGGAACATCAAGCGGCCATGCAAATTGTCAGAGAAATCATAAATGAGGAAGCTGCGGATTGGGACTTGCAGCATCCACAACCA---GGTCCATTGCCAGCAGGACAACTCAGGGAACCAAGAGGATCAGACATTGCAGGAACTACT
		</sequence>
		<sequence>
			<taxon idref="EF569928_sm04_FDN_2"/>
			GTCATTTGGTGCTTGCACGCAGAAGAGAAAGTGAAACATACTGAGGAAGCAAAACAAATAGTGCAGAGACATCTAGTGGTGGAAACAGGAACAACAGACAACCTGCCAAAGACAAGTAGACCAACAGCACCACCTAGTGGCAGAGGAGGAAATTACCCAGTACAGCAAGTGGGCGGCAACTATGTCCACTTGCCGTTAAGTCCAAGGACATTAAATGCCTGGGTAAAATTGGTGGAGGAGAAAAAATTTGGGGCAGAAGTAGTGCCAGGCTTTCAGGCACTATCAGAAGGCTGTACCCCCTATGACATCAATCAAATGTTAAATTGTGTGGGGGAACATCAAGCGGCCATGCAAATTGTCAGAGAAATCATAAATGAGGAAGCTGCGGATTGGGACTTGCAGCATCCACAACCA---GGTCCATTGCCAGCCGGACAACTCAGGGAACCAAGAGGATCAGACATTGCAGGAACTACT
		</sequence>
		<sequence>
			<taxon idref="EF569927_sm04_FDC_2"/>
			GTCATTTGGTGTTTGCACGCAGAAGAGAAAGTGAAACATACTGAGGAAGCAAAACAAGTAGTGCAGAGACATCTAGTGGTGGAAACAGGAACAGCAGACAACATGCCGAAAACAAGTAGGCCAACAGCACCACCTAGTGGCAGAGGAGGAAATTACCCAGTACAGCAAGTAGGCGGCAACTATGTCCATCTGCCGTTAAGTCCAAGGACATTAAATGCCTGGGTAAAATTGGTGGAGGAAAAGAAATTTGGAGCAGAAGTAGTGCCAGGCTTTCAGGCACTATCAGAAGGCTGTACCCCTTATGACATCAATCAAATGTTAAATTGTGTGGGGGAACATCAAGCAGCCATGCAAATTATCAGAGAAATTATAAATGAGGAAGCTGCGGATTGGGACTTGCAGCATCCACAGCCA---GGTCCATTGCCAGCAGGACAACTCAGGGAACCAAGAGGATCAGACATTGCAGGAACCACT
		</sequence>
		<sequence>
			<taxon idref="EF569926_sm04_FCY_2"/>
			GTCATTTGGTGCTTGCACGCGGAAGAGAAAGTGAAACATACCGAGGAAGCAAAACAAATAGTGCAGAGACATCTAGTGGTGGAAACAGGAACAACAGACAACATGCCAAAAACAAGTAGACCAACAGCACCACCTAGTGGCAGAGGAGGAAATTACCCAGTACAGCAAGTAGGCGGCAACTATGTCCATCTGCCGTTAAGTCCAAGGACTTTAAATGCCTGGGTAAAATTGGTGGAGGAAAAGAAATTTGGAGCAGAAGTAGTGCCAGGCTTTCAGGCACTGTCAGAAGGCTGTACCCCCTATGACATCAATCAAATGTTAAATTGTGTGGGGGAACATCAAGCAGCCATGCAAATTGTCAGAGAAATCATAAATGAGGAAGCTGCGGATTGGGACTTGCAGCATCCACAACCA---GGTCCGTTTCCAGCAGGACAACTCAGGGAACCAAGAGGATCAGACATTGCAGGAACCACT
		</sequence>
		<sequence>
			<taxon idref="EF569925_sm04_FBW_2"/>
			GTCATTTGGTGCTTGCACGCAGAAGAGAAAGTGAAACATACTGAGGAAGCAAAACAAATAGTGCAGAGACATCTAGTGGTGGAAACAGGAACAGCAGACAACCTGCCAAAAACAAGTAGACCAACAGCACCACCTAGTGGCAGAGGAGGAAATTACCCGGTACAGCAGGTAGGCGCCAACTATGTTCACTTACCTTTAAGTCCAAGAACATTGAATGCCTGGGTAAAATTGGTGGAGGAAAAGAAATTTGGAGCAGAAGTAGTGCCAGGCTTTCAGGCATTATCAGAAGGCTGTACTCCTTATGACATCAATCAAATGTTAAATTGTGTGGGGGAACATCAAGCGGCCAGGCAAATTATCAGAGAAATCATAAATGAGGAAGCTGCGGATTGGGACTTGCAGCATCCACAACCA---GGTCCATTTCCAGCAGGACAACTCAGGGAACCAAGAGGATCAGACATTGCAGGAACTACT
		</sequence>
		<sequence>
			<taxon idref="EF569924_sm04_FBS_2"/>
			GACATTTGGTGCTTGCGCGCAGAAGAGAAAGTGAAACACACTGTGGAAGCTAGACAAATAGTGCAGAGACATCTAGTGGTGGAGACAGGAACAACAGACAACCTGCCAAGAACAAGTAGACCAACAGCACCACCTAGTGGCAGAGGAGGAAATTACCCAGTACAGCAAGTAGGTGGCAACTATGTTCATTTTCCATTAAGTCCAAAGGCATTAAATGCCTGGGTAAAATGGGTAGAGAAGAAAAAATTTGGTGCAGAAGTAGTGCCAGGCTTTCAGACACTATCAGAAGGGTGTACCCCCTATGACATCAATCAAATGTTAAATTGTGTGGGGGACCATCAAGCAGCCAGGCAGATTGTCAGAGAAATCATAAATGAGGAAGCTGCGGATTGGGACTTGCAGCATCCACAACCA---GGTCCATTTCCAGCAGGACAACTCAGGGAGCCAAGAGGATCAGACATTGCAGGAACCACT
		</sequence>
		<sequence>
			<taxon idref="EF569923_sm04_FAV_2"/>
			GTCATTTGGTGGTTGCACGCAGAAGAGAAAGAGAAACATACTGTGGAAGCAAAACCAATAGTGCAGAGACATCTTGTGGTGGAAACAGGAACAACAGACAACCTGCCAAAAACAAGTAGACCAACAGCACCACCTAGTGGCAGAGGAGGAAATTACCCAGTGCAGCAAGTAGGTGGCAACCATGTCCATTTGCCGTTAGATCCAAGGACATTAAATGCCTGGGTAAAATTGGTAGAAGAGAAGAAATTTGGGGCAGAAGAAGTTCCAGGTTTTCAGCCATTATCAGAAGGCTGTACCCCCTATGACATCAATCAAATGTTAAATTGTGTGGGGGACCATCAAGCAGCCAGGCAAATTGTCAGAGAAATCATAAATGAGGAAGCTGCGGATTGGGACTTGCAGCATCCACAACCA---GGTCCATTGCCAGCAGGACAACTCAGGGAACCAAGAGGATCAGTCATTGCAGGAACTACT
		</sequence>
		<sequence>
			<taxon idref="EF569921_sm04_FZP_1"/>
			GTCATTTGGTGCATTCACGCAGAAGAGAAAGTGAAACATGCTGAGGAAGCACTACAAATAGTGAAGAGACATCTAGTGGTGGAAACAGGAACAGCAGACAAAATGCCAATAACAAGCAGACCAACAGCACCACCTAGTGGCAGAGGGGGAAATTACCCAGTGCAGCAAGTAGGTGGCAATTACACCCACCTACCCTTAAGTCCAAGAACATTAAATGCTTGGGTAAAATTGGTAGAAGAGAAAAAATTTGGGGCAGAGGTAGTGCCAGGATTTCAAGCGCTATCAGAAGGCTGCACCCCCTATGACATCAATCAAATGCTAAATTGTGTAGGAGAACATCAGGCAGCCATGCAAATTGTTAGAGAAATCATAAATGAAGAAGCTGCTGATTGGGACTTGCAACACCCGCAGCCA---GGTCCACTACCAGCAGGACAACTCAGAGAGCCGAGAGGATCAGATATTGCAGGAACCACT
		</sequence>
		<sequence>
			<taxon idref="EF569920_sm04_FZO_1"/>
			GTCCTTTGGTGCATTCACGCAGAAGAGAAAGTGAAACATACTGAGGAAGCAAAACAAACAGTGCAGAGACATCTAGTGGTGGAAACAGGAACAGCAGATAAAATGCCAGCAACAAGCAGACCAACAGCGCCACTTAGTGGCAGAGGAGGAAATTACCCAGTGCAGCAAGTAGGTGGCAATTACACCCACCTACCCTTAAGTCCAAGAACATTAAATGCTTGGGTAAAATTAGTAGAAGAGAAAAAATTTGGGGCAGAGGTAGTGCCAGGATTTCAAGCACTATCAGAAGGCTGCACTCCCTATGACATCAATCAAATGCTAAACTGTGTAGGAGAACATCAGGCAGCCATGCAAATTATTAGAGAAATTATAAATGAAGAAGCTGCTGGTTGGGATTTACAACATCCACAGCCA---GGTCCCATACCAGCAGGACAACTCAGAGATCCAAGAGGATCAGATATTGCAGGAACTACT
		</sequence>
		<sequence>
			<taxon idref="EF569919_sm04_FWW_1"/>
			GTCATTTGGTGCATTCACGCAGAAGAGAAAGTGAAACATACTGAGGAAGCAACACAAATAGTGAAGAGACATCTAGTGGTGGAAACAGGAACAGCAGACAAAATGCCAGTAACAAGCAGACCCACAGCACCACCTAGTGGCAGAGGGGGAAATTACCCAGTGCAGCAAGTAGGTGGCAATTACACCCACCTACCCTTAAGTCCAAGAACATTAAATGCTTGGGTAAAATTGGTTGAAGAGAAAAAATTTGGGGCAGAGGTAGTACCAGGATTTCAAGCGCTATCAGAAGGCTGCACCCCCTATGACATCAATCAGATGCTAAATTGTGTAGGAGAACATCAGGCAGCCATGCAAATTATTAGAGAAATTATAAATGAAGAAGCTGCTGATTGGGATTTACAACACCCGCAGCCA---GGTCCAATACCAGCAGGACAACTCAGAGATCCAAGAGGATCAGATATTGCAGGAACTACT
		</sequence>
		<sequence>
			<taxon idref="EF569918_sm04_FWR_1"/>
			GTCATTTGGTGCATTCACGCAGAAGAGAAAGTGAAACATACTGAGGAAGCAATACAAATAGTGAAGAGACATCTAGTGGTGGAAACAGGAACAGCAGACAAAATGCCAATAACAAGCAGACCAACAGCACCACCTAGTGGCAGAGGGGGAAATTACCCAGTGCAGCAAGTAGGTGGCAATTACACCCACCTACCCTTAAGTCCAAGAACATTAAATGCTTGGGTAAAATTGGTAGAAGAGAAAAAATTTGGGGCAGAGGTAGTGCCAGGATTTCAAGCGCTGTCAGAAGGCTGCACTCCCTATGACATCAATCAAATGCTAAATTGTGTAGGAGAACATCAAGCAGCCATGCAAATTATTAGAGAAATTATAAATGAAGAAGCTGCTGATTGGGATTTGCAACACCCGCAGCCA---GGTCCAATACCAGCAGGACAACTCAGAGATCCAAGAGGATCAGATATTGCAGGAACTACT
		</sequence>
		<sequence>
			<taxon idref="EF569917_sm04_FYB_1"/>
			GTCATTTGGTGCATCCACGCAGAAGAGAAAGTGAAACATACTGAGGAAGCAAAACAACTAGTGCAGAGACATCTAGTGGTGGAAACAGGAACAGCAGATAAGATGCCAGTAACAAGTAGACCAACAGCACCACCTAGTGGCAGAGGAGGAAATTACCCAGTGCAGCAAGTAGGTGGCAATTACACCCACTTACCCTTAAGTCCAAGGACATTAAATGCTTGGGTAAAATTGGTGGAAGAGAAGAAATTTGGGGCAGAGGTAGTGCCAGGATTTCAAGCACTATCAGAAGGCTGCACTCCCTATGATATCAATCAAATGCTAAATTGTGTAGGAGAACATCAGGCAGCCATGCAAATTATTAGAGAAATTATAAATGAAGAAGCTGCTGATTGGGATTTACAACACCCGCAGCCA---GGTCCAATACCAGCAGGACAACTTAGAGATCCAAGAGGATCAGATATTGCAGGAACTACT
		</sequence>
		<sequence>
			<taxon idref="EF569916_sm04_FUS_1"/>
			GTCATTTGGTGCATTCACGCAGAAGAGAAAGTGAAACATACTGAGGAAGCAAAACAAATAGTGCAGAGACATCTAGTGGTGGAAACAGGAACAGCAGACAAAATGCCAGCAACAAGCAGACCAACAGCACCACCTAGTGGCAGAGGAGGAAATTACCCAGTGCAGCAAGTAGGTGGCAATTATGTCCACCTACCCTTAAGCCCCAGAACATTAAATGCTTGGGTAAAATTGGTAGAAGAGAAAAAATTTGGGGCAGAGGTAGTGCCAGGATTTCAAGCGCTATCAGAAGGCTGCACTCCCTATGACATCAATCAAATGCTAAATTGTGTAGGAGAACATCAGGCAGCCATGCAAATTATTAGAGAAATTATAAATGAGGAAGCTGCTGATTGGGATTTACAACACCCGCAGCCA---GGTCCACTACCAGCAGGGCAACTTAGAGAACCAAGAGGATCAGACATTGCAGGAACTACT
		</sequence>
		<sequence>
			<taxon idref="EF569915_sm04_FUI_1"/>
			GTCATTTGGTGCATTCATGCAGAAGAGAAAGTGAAACATACTGAGGAAGCAAAACAACTAGTGCAGAGACATCTAGTGGTGGAAACAGAAACAGCAGATAAAATGCCAGCAACAAGCAGACCAACAGCACCACCTAGTGGCAGAGGAGGAAATTACCCAGTGCAGCAAATAGGTGGCAATTACACCCACCTACCCTTAAGTCCAAGAACATTAAATGCTTGGGTAAAATTGGTGGAAGAGAAAAAATTTGGGGCTGAGGTAGTGCCAGGATTTCAAGCGCTATCAGAAGGCTGCACTCCCTATGATATCAATCAAATGCTAAATTGTGTAGGAGAACATCAGGCAGCCATGCAAATTATTAGAGAAATTATAAATGAAGAAGCTGCTGATTGGGATTTACAACACCCGCAGCCA---GGTCCAATACCAGCAGGACAACTTAGAGATCCAAGAGGATCAGATATTGCAGGAACTACT
		</sequence>
		<sequence>
			<taxon idref="EF569913_sm04_FUH_1"/>
			GTCATTTGGTGCATTCACGCAGAAGAGAAAGTGAAACATACTGAGGAAGCAAAACAAATAGTGCAGAGACATCTAGTGGTGGAAACAGGAACAACAGATAACATGCCAGCAACAAGCAGACCAACAGCACCACCTAGTGGCAGAGGAGGAAATTACCCAGTGCAGCAGGTAGGTGGCAATTATGTCCACCTGCCGTTAAGTCCAAGAACATTAAATGCTTGGGTAAAATTGGTAGAAGAGAAAAAATTTGGAGCAGAAGTAGTGCCAGGATTTCAGGCACTATCAGAAGGCTGCACTCCCTATGACATCAATCAAATGCTAAACTGTGTAGGAGAACATCAGGCAGCCATGCAAATTATTAGAGAATTATTAAATGAAGAAGCTGCTGATTGGGATTTGCAGCATCCGCAGCCA---GGTCCATTGCCAGCAGGACAACTCAGAGATCCAAGAGGATCAGATATTGCAGGAACTACT
		</sequence>
		<sequence>
			<taxon idref="EF569912_sm04_FVF_1"/>
			GTCATTTGGTGCATTCACGCAGAAGAGAAAGTGAAACATACCGAGGAAGCAAAACAAATAGTGCAGAGACATCTAGTGGTGGAAACAGGAACAGCAGACAAAATGCCAGTAACAAGTAGACCAACAGCACCACCTAGTGGCAGAGGAGGAAATTACCCAGTGCAGCAAGTAGGTGGCAACTATACCCACCTACCCTTAAGTCCAAGAACATTGAATGCTTGGGTAAAGTTGGTAGAAGAGAAAAAGTTTGGGGCAGAGGTAGTGCCAGGATTTCAAGCGCTATCAGAAGGCTGCACCCCCTATGACATCAATCAAATGTTAAATTGTGTAGGAGAACATCAGGCAGCCATGCAAATTATTAGAGAAATTATAAATGAAGAAGCTGCTGATTGGGACTTACAACACCCGCAGCCA---GGTCCAATACCAGCAGGGCAACTTAGAGATCCAAGAGGATCAGATATTGCAGGAACTACT
		</sequence>
		<sequence>
			<taxon idref="EF569911_sm04_FRW_1"/>
			GTCATTTGGTGCATTCACGCAGAAGAGAAAGTGAAACATACTGAGGAAGCAAAACAAATAGTGCAGAGACATCTAGTGGTGGAAACAGGAACAGCAGATAAGATGCCAGCAACAAGCAGACCAACAGCACCACCTAGTGGCAGAGGAGGAAATTACCCAGTGCAGCAAGTAGGTGGCAATTATACCCACCTACCCTTAAGTCCAAGAACATTAAATGCTTGGGTAAAATTGGTAGAAGAGAAAAAATTTGGGGCAGAGGTAGTGCCAGGATTTCAAGCACTATCAGAAGGCTGCACTCCCTATGACATCAATCAAATGCTAAACTGTGTAGGAGAACACCAGGCAGCCATGCAAATTATTAGAGAAATTATAAATGAAGAAGCTGCTGATTGGGATTTACAACATCCGCAGCCA---GGTCCAATACCAGCAGGACAACTCAGGGATCCAAGAGGATCAGATATTGCAGGGACTACT
		</sequence>
		<sequence>
			<taxon idref="EF569910_sm04_FRN_1"/>
			GTCATTTGGTGCATTCACGCAGAAGAGAAAGTGAAACATACTGAGGAAGCAACACAAACAGTGAAGAGACATCTAGTGGTGGAAACAGGAACAGCAGAGAAAATGCCAATAACAAGCAGACCAACAGCACCACCTAGTGGCAGAGGGGGAAATTACCCAGTGCAGCAAGTAGGTGGCAATTACACCCACCTACCCTTAAGTCCAAGAACATTAAATGCTTGGGTAAAATTGGTAGAAGAGAAAAAATTTGGGGCAGAGGTAGTGCCAGGATTTCAAGCGCTATCAGAAGGCTGCACCCCCTATGACATCAATCAAATGCTAAATTGTGTAGGAGAACATCAGGCAGCCATGCAAATTATTAGAGAAATTATAAATGAAGAAGCTGCTGATTGGGATTTACAACACCCGCAGCCA---GGGCCAATACCAGCAGGACAACTCAGAGATCCAAGAGGATCAGATATTGCAGGAACTACT
		</sequence>
		<sequence>
			<taxon idref="EF569909_sm04_FRG_1"/>
			GTCATTTGGTGCATTCACGCAGAAGAGAAAGTGAAACATACTGAGGAAGCAAAACAAATAGTGCAGAGACATCTAGTGGTGGAAACAGGAACAGCAGATAAAATGCCAGCAACAAGCAGACCAACAGCACCACCTAGCGGCAGAGGAGGAAATTACCCAGTGCAGCAAGTAGGTGGCAATTACACCCACCTACCCTTAAGTCCAAGAACATTAAATGCTTGGGTAAAATTGGTAGAAGAGAAAAAATTTGGGGCAGAGGTAGTGCCAGGATTTCAAGCACTATCAGAAGGCTGCACTCCCTATGACATCAATCAAATGTTAAACTGTGTGGGAGAACATCAGGCAGCCATGCAAATTATTAGAGAAATCATAAATGAAGAAGCTGCTGATTGGGATTTACAACATCCGCAGCCA---GGTCCAATACCAGCAGGACAACTCAGAGACCCAAGAGGATCAGATATTGCAGGAACTACT
		</sequence>
		<sequence>
			<taxon idref="EF569908_sm04_FRC_1"/>
			GTCATTTGGTGCATTCACGCAGAAGAGAAAGTGAAACATACTGAGGAAGCAAAACAAATAGTGCAGAGACATCTAGTGGTGGAAACAGGAACAGCAGATAAAATGCCAGCAACAAGCAGACCAACAGCGCCACCTAGTGGCAGAAGAGGAAATTACCCAGTGCAGCAAGTAGGTGGCAATTATACCCACCTACCCTTAAGTCCAAGGACATTAAATGCTTGGGTAAAATTGGTAGAGGAGAAAAAATTTGGGGCAGAAGTAGTGCCAGGATTTCAAGCACTATCAGAAGGCTGCACTCCCTATGACATCAATCAAATGCTAAATTGTGTAGGGGAACATCAGGCAGCCATGCAAATTATTAGAGAAATTATAAATGAAGAAGCTGCTGATTGGGATTTACAACACCCGCAGCCA---GGTCCAATACCAGCAGGACAACTTAGAGATCCAAGAGGATCAGACATTGCAGGAACTACT
		</sequence>
		<sequence>
			<taxon idref="EF569907_sm04_FPN_1"/>
			GTCATTTGGTGCATTCACGCAGAAGAGAAAGTGAAACATACTGAGGAAGCAAAACAAATAGTGCAGAGACATCTAGTGGTGGAAACAGGAACAGCAGACAAAATGCCAGCAACAAGCAGACCAACAGCACCACCTAGTGGCAGAGGAGGAAATTACCCGGTGCAGCAAGTAGGTGGCAATTACACCCACCTACCTTTAAGTCCAAGGACATTGAATGCTTGGGTAAAATTGGTAGAAGAGAAAAAATTTGGAGCAGAGGTAGTGCCAGGATTTCAAGCGCTATCAGAAGGCTGCACTCCCTATGACATCAATCAAATGCTAAATTGTGTAGGAGAACACCAAGCAGCCATGCAAATTATTAGGGAAATTATAAATGAAGAAGCTGCTGATTGGGATTTACAACACCCGCAGCCA---GGTCCAATACCAGCAGGACAACTTAGAGATCCAAGAGGATCAGACATTGCAGGAACTACT
		</sequence>
		<sequence>
			<taxon idref="EF569906_sm04_FQI_1"/>
			GTCATTTGGTGCATCCACGCAGAAGAGAAAGTGAAACATACTGAGGAAGCAAAACAAATAGTGCAGAGACATCTAGTGGTGGAAACAGGAACAGCAGATAAAATGCCAATAACAAGCAGACCAACAGCACCACCTAGTGGCAGAGGAGGAAATTACCCAGTGCAGCAAGTAGGTGGCAATTACACCCACCTACCCTTAAGTCCAAGAACATTAAATGCTTGGGTAAAATTGGTGGAAGAGAAAAAATTTGGGGCAGAAGTAGTGCCAGGATTTCAAGCACTATCAGAAGGCTGCACTCCCTATGATATCAATCAAATGCTAAATTGTGTAGGAGAACATCAGGCAGCCATGCCAATTATCAGAGAAATTATAAATGAAGAAGCTGCTGATTGGGATTTACAACATCCGCAGCCA---GGTCCAATACCAGCAGGACAGCTTAGAGATCCAAGAGGATCAGATATTGCAGGAACTACT
		</sequence>
		<sequence>
			<taxon idref="EF569905_sm04_FPF_1"/>
			GTCATTTGGTGCATTCACGCAGAAGAGAAAGTGAAACATACTGAGGAAGCAAAACAAATAGTGCAGAGACATCTAGTGGTGGAAACAGGAACAGCAGACAAAATGCCAGCAACAAGCAGACTAACAGCACCACCTAGTGGCAGAGGAGGAAATTACCCGGTGCAGCAAGTAGGTGGCAATTACACCCACCTACCCTTAAGTCCAAGGACATTGAATGCTTGGGTAAAATTGGTAGAAGAGAAAAAATTTGGAGCAGAGGTAGTGCCAGGATTTCAAGCGCTATCAGAAGGCTGCACTCCCTATGACATCAATCAAATGCTAAATTGTGTAGGAGAACATCAAGCAGCCATGCAAATTATTAGGGAAATTATAAATGAAGAAGCTGCTGATTGGGATTTACAACACCCGCAGCCA---GGTCCAATACCAGCAGGACAACTTAGAGATCCAAGAGGATCAGACATTGCAGGAACTACT
		</sequence>
		<sequence>
			<taxon idref="EF569904_sm04_FPC_1"/>
			GTCATTTGGTGCATTCACGCAGAAGAGAAAGTGAAACATACTGAGGAAGCAAGACAAACAGTGCAGAGACATCTAGTGGTGGAAACAGGAACAGCAGACAAAATGCCAGCAACAAGTAGACCAACAGCACCACCTAGTGGCAGAGGAGGAAATTACCCAGTGCAGCAAGTAGGTGGCAATTATACCCACCTACCCTTAAGTCCAAGGACATTAAATGCTTGGGTAAAATTGGTAGAGGAGAAAAAATTTGGGGCAGAAGTAGTGCCAGGATTTCAAGCACTATCAGAAGGCTGCACTCCCTATGACATCAATCAAATGCTAAATTGTGTAGGGGAACATCAGGCAGCCATGCAAATTATTAGAGAAATTATAAATGAAGAAGCTGCTGATTGGGATTTACAACACCCGCAGCCA---GGTCCAATACCAGCAGGACAACTTAGAGATCCAAGAGGATCAGACATTGCAGGAACTACT
		</sequence>
		<sequence>
			<taxon idref="EF569903_sm04_FOQ_1"/>
			GTCATTTGGTGCATTCACGCAGAAGAGAAAGTGAAACATACTGAGGAAGCAATACAAACAGTGAAGAGACATCTAGTGGTGGAAACAGGAACAGCAGACAAAATGCCTATAACAAGCAGACCAACAGCACCACCTAGTGGCAAAGGAGGAAATTACCCAGTGCAGCAAGTAGGTGGCAATTACACCCACCTACCTTTAAGTCCAAGAACATTAAATGCTTGGGTAAAATTGGTAGAAGAGAAAAAATTTGGGGCAGAGGTAGTGCCAGGATTTCAGGCGCTATCAGAAGGCTGCACCCCTTATGACATCAATCAAATGCTAAATTGTGTAGGAGAACATCAGGCAGCCATGCAAATTATTAGAGAGATTATAAATGAAGAAGCTGCTGATTGGGATTTACAACACCCGCAGCCA---GGTCCAATACCAGCAGGACAACTCAGAGATCCAAGAGGATCAGATATTGCAGGAACTACT
		</sequence>
		<sequence>
			<taxon idref="EF569902_sm04_FOH_1"/>
			GTCATTTGGTGCATCCACGCAGAAGAGAAAGTGAAACACACTGAGGAAGCAAAACAACTTGTGCAGAGACATCTAGTGGTGGAAACAGGAACAGCAGATAAAATGCCAGCAACAAGTAGACCAACAGCACCACCTAGTGGCAGAGGAGGAAATTACCCAGTGCAGCAAGTAGGTGGCAATTACACCCACCTACCCTTAAGTCCAAGAACATTAAATGCTTGGGTAAAATTGGTAGAAGAGAAAAAATTTGGGGCTGAGGTAGTGCCAGGATTTCAAGCGCTATCAGAAGGCTGCACGCCCTATGATATCAATCAAATGCTAAATTGTGTAGGAGAACATCAGGCAGCCATGCAAATTATTAGAGAAATTATAAATGAAGAAGCTGCTGATTGGGATTTACAACACCCGCAGCCA---GGTCCAATACCAGCAGGACAACTTAGAGATCCAAGAGGATCAGATATTGCAGGAACTACT
		</sequence>
		<sequence>
			<taxon idref="EF569901_sm04_FNW_1"/>
			GTCATTTGGTGCATTCACGCAGAAGAGAAAGTGAAACATACCGAGGAAGCAAAACAAATAATGCAGAGACATCTAGTGGTGGAAACAGGAACAGCAGACAAAATGCCAGTAACAAGTAGACCAACAGCACCACCTAGTGGCAGAGGAGGAAATTACCCAGTGCAGCAAGTAGGTGGCAACTATACCCACCTACCCTTAAGTCCAAGAACATTGAATGCTTGGGTAAAGTTGGTAGAAGAGAAAAAGTTTGGGGCAGAGGTAGTGCCAGGATTTCAAGCGCTATCAGAAGGCTGCACCCCCTATGACATCAATCAAATGTTAAATTGTGTAGGAGAACATCAGGCAGCCATGCAAATTATTAGAGAAATTATAAATGAAGAAGCTGCTGATTGGGACTTACAACACCCGCAGCCA---GGTCCAATACCAGCAGGGCAACTTAGAGATCCAAGAGGATCAGATATTGCAGGAACTACT
		</sequence>
		<sequence>
			<taxon idref="EF569900_sm04_FNR_1"/>
			GTCATTTGGTGCATTCGGGCAGAAGAGAAAGTGAAACATACTGAGGAAGCAATACAAATAGTGAAGAGACATCTAGTGGTGGAAACAGGAACAGCAGACAAAATGCCAAAAACAAGCAGACCAACAGCACCACCTAGTGGCAGAGGGGGAAATTACCCAGTGCAGCAAGTAGGTGGCAATTACACCCACCTACCCTTAAGTCCAAGAACATTAAATGCTTGGGTAAAATTGGTAGAAGAGAAAAAATTTGGGGCAGAGGTAGTGCCAGGATTTCAAGCGCTATCAGAAGGCTGCACCCCCTATGACATCAATCAAATGCTAAATTGTGTAGGAGAACATCAGGCAGCCATGCAAATTATTAGAGAAATTATAAATGAAGAAGCTGCTGATTGGGATTTACAACACCCGCAGCCA---GGTCCAATACCAGCAGGACAACTCAGAGATCCAAGAGGATCAGATATTGCAGGAACTACT
		</sequence>
		<sequence>
			<taxon idref="EF569899_sm04_FNP_1"/>
			GTCATTTGGTGCATTCACGCAGAAGAGAAAGTGAAACATACTGAGGAAGCAAAACAAATAGTGAAGAGACATCTTGTGGTGGAAACAGGAACAGCAGACAAAATGCCTTTAACGAGCAGACCAACAGCACCACCTAGTGGCAGAGGGGGAAATTACCCAGGGCAGCTAGTAGGTGGCAATTACACCCACCTACCCTTTAGACCAAGAACATTAAATGCTTGGGTAAAATTGGTGGAAGAGAAAAAATTTGGAGCAGAGGGAGTGCCAAGATTTCAGGCGCTCTCAAAAGGGTGCACCCCCTATGACATCAATCAAATGTTAAATTGTGTGGGGGAGCATCAGGCAGCCATGCAAATTATCAGAGAAATTATAAATGAAGAAGCTGCTGATTGGGATTTACAACACCCGCAGCCA---GGTCCAATACCAGCAGGACAACTCAGAGATCCAAGAGGATCAGATATTGCAGGGACTACT
		</sequence>
		<sequence>
			<taxon idref="EF569898_sm04_FMR_1"/>
			GTCATTTGGTGCATTCACGCAGAAGAGAAAGTGAAACATACTGAGGAAGCAATACAAATAGTGAAGAGACATCTAGTGGTGGAAACAGGAACAGCAKAAAAAATGCCAATAACAAGCAGACCAACAGCACCACCTAGTGGCGGAGGGGGAAATTACCCAGTGCAGCAAGTAGGTGGCAATTACACCCACCTACCCTTAAGTCCAAGAACATTAAATGCTTGGGTAAAATTGGTAGAAGAGAAAAAATTTGGGGCAGAGGTAGTGCCAGGATTTCAAGCGCTATCAGAAGGCTGCACCCCCTATGACATCAATCAAATGCTAAATTGTGTAGGAGAACATCAGGCAGCCATGCAAATTATTAGAGAAATTATAAATGAAGAAGCTGCTGATTGGGATTTGCAACACCCGCAGCCA---GGTCCAATACCAGCAGGACAACTCAGAGATCCAAGAGGATCAGATATTGCAGGAACTACT
		</sequence>
		<sequence>
			<taxon idref="EF569897_sm04_FML_1"/>
			GTCATTTGGTGCATTCACGCAGAAGAGAAAGTGAAACATACTGAGGAAGCAAAACAAACAGTGCAGAGACATCTAGTGGTGGAAACAGGAACAGCAGATAAAATGCCAGCAACAAGCAGACCAACAGCACCACCTAGTGGCAGAGGAGGAAATTACCCAGTGCAGCAAGTAGGTGGCAATTACACCCACCTACCCTTAAGTCCAAGAACATTAAATGCTTGGGTAAAATTGGTAGAAGAGAAAAAATTTGGGGCAGAGGTAGTGCCAGGATTTCAAGCACTATCAGAAGGCTGCACTCCCTATGACATCAATCAAATGCTAAATTGTGTGGGAGAACATCAGGCAGCCATGCAAATTATTAGAGAAATTATAAATGAAGAAGCTGCTGATTGGGATTTACAACATCCGCAGCCA---GGTCCATTACCAGCAGGACAACTCAGAGATCCAAGAGGGTCAGACATTGCAGGAACCACT
		</sequence>
		<sequence>
			<taxon idref="EF569896_sm04_FLS_1"/>
			GTCATTTGGTGCATTCACGCAGAAGAGAAAGTGAAACATACTGAGGAAGCAATACAAATAGTGAAGAGACATCTAGTGGTGGAAACAGGAACAGCAGACAAAATGCCAATGACAAGCAGACCAACAGCACCACCTAGTGGCAGAGGGGGAAATTACCCAGTGCAGCAAGTAGGTGGCAATTACACCCACCTACCCTTAAGTCCAAGAACATTAAATGCTTGGGTAAAATTGGTAGAAGAGAAAAAATTTGGGGCAGAGGTAGTGCCAGGATTTCAAGCACTATCAGAAGGCTGCACCCCCTATGACATCAATCAAATGCTAAATTGTGTAGGAGAACATCAGGCAGCCATGCAAATTATTAGAGAAATTATAAATGAAGAAGCTGCTGATTGGGATTTACAGCACCCGCAGCCA---GGTCCAATACCAGCAGGACAACTCAGAGATCCAAGAGGATCAGATATTGCAGGAACTACT
		</sequence>
		<sequence>
			<taxon idref="EF569895_sm04_FLL_1"/>
			GTCATTTGGTGCATTCACGCAGAAGAGAAAGTGAAACATACTGAGGAAGCAAAACAACTAGTGCAGAGACATCTAGTGGTGGAAACAGGAACAGCAGACAAAATGCCAGCAACAAGCAGACCAACAGCACCACCTAGTGGCAGAGGAGGAAATTACCCGGTGCAGCAAGTAGGTGGCAATTACACCCACCTACCCTTAAGTCCAAGGACATTGAATGCTTGGGTAAAATTGGTAGAAGAGAAAAAATTTGGAGCAGAGGTAGTGCCAGGATTTCAAGCGCTATCAGAAGGCTGCACTCCCTATGACATCAATCAAATGCTAAATTGTGTAGGAGAACATCAAGCAGCCATGCAAATTATTAGGGAAATTATAAATGAAGAAGCTGCTGATTGGGATTTACAACACCCGCAGCCA---GGTCCAATACCAGCAGGACAACTTAGAGATCCAAGAGGATCAGACATTGCAGGAACTACT
		</sequence>
		<sequence>
			<taxon idref="EF569894_sm04_FLJ_1"/>
			GTCATTTGGTGCATTCACGCAGAAGAGAAAGTGAAACATACTGAGGAAGCAATACAAATAGTGCAGAGACATCTAGTGGTGGAAACAGGAACAGCAGACAAAATGCCAGCAACAAGCAGACTAACAGCACCACCTAGTGGCAGAGGAGGAAATTACCCAGTGCAGCAAGTAGGTGGCAATTACACCCACCTACCCTTGAGTCCAAGGACATTGAATGCTTGGGTAAAATTGGTAGAAGAGAAAAAATTTGGAGCAGAGGTAGTGCCAGGATTTCAAGCGCTATCAGAAGGCTGCACTCCCTATGACATCAATCAAATGCTAAATTGTGTAGGAGAACATCAGGCAGCCATGCAAATTATTAGAGAAATTATAAATGAAGAAGCTGCTGATTGGGATTTGCAACACCCGCAGCCA---GGTCCAATACCAGCAGGACACCTTAGAGACCCAAGAGGATCAGATATTGCAGGAACCACT
		</sequence>
		<sequence>
			<taxon idref="EF569893_sm04_FKR_1"/>
			GTCATTTGGTGCATTCACGCAGAAGAGAAAGTGAAACATACTGAGGAAGCAATACAAATAGTGAAGAGACATCTAGTGGTGGAAACAGGAACAGCAGACAAAATGCCAATAACAAGCAGACCAACAGCACCACCTAGTGGCAGAGGGGGAAATTACCCAGTGCAGCAAGTAGGTGGCAATTACACCCACCTACCCTTAAGTCCAAGAACATTAAATGCTTGGGTAAAATTGGTAGAAGAGAAAAAATTTGGGGCAGAGGTAGTGCCAGGATTTCAAGCGCTATCAGAAGGCTGCACCCCCTATGACATCAATCAAATGCTAAATTGTGTAGGAGAACATCAGGCAGCCATGCAAATTATTAGAGAAATTATAAATGAAGAAGCTGCTGATTGGGATTTACAACACCCACAGCCA---GGTCCAATACCAGCAGGACAACTCAGAGATCCAAGAGGATCAGATATTGCAGGAACTACT
		</sequence>
		<sequence>
			<taxon idref="EF569892_sm04_FKP_1"/>
			GTCATTTGGTGCATTCACGCAGAAGAGAAAGTGAAACATACTGAAGAAGCAAAACAATTAGTGCAGAGACATCTAGTGGTGGAAACAGGAACAGCAGACAAAATGCCAGCAACAAGCAGACCAACAGCACCACCTAGTGGCAGAGGAGGAAATTACCCAGTGCAGCAAGTAGGTGGCAATTACACCCACCTACCCTTAAGTCCAAGAACATTAAATGCTTGGGTAAAATTGGTAGAGGAGAAAAAATTTGGGGCAGAGGTAGTGCCAGGATTTCAAGCACTATCAGAAGGCTGCACTCCCTATGACATCAATCAAATGCTAAATTGTGTAGGAGAACATCAGGCAGCCATGCAAATTATTAGAGAAATCATAAATGAAGAAGCTGCTGATTGGGATTTACAACATCCGCAGCCA---GGTCCATTACCAGCAGGACAACTTAGAGATCCAAGAGGATCAGACATTGCAGGAACTACT
		</sequence>
		<sequence>
			<taxon idref="EF569891_sm04_FJO_1"/>
			GTCATTTGGTGCATCCACGCAGAAGAGAAAGTGAAACACACTGAGGAAGCAAAACAACTAGTGCAGAGACATCTAGTGGTGGAAACAGGAACAGCAGATAAAATGCCAGCAACAAGCAGACCAACAGCACCACCTAGTGGCAGAGGAGGAAATTACCCAGTGCAGCAAGTAGGTGGCAATTACACCCACCTACCCTTAAGTCCAAGAACATTAAATGCTTGGGTAAAATTGGTAGAAGAGAAAAAATTTGGGGCTGAGGTAGTGCCAGGATTTCAAGCGCTATCAGAAGGCTGCACTCCCTATGACATCAATCAAATGCTAAATTGTGTAGGAGAACATCAGGCAGCCATGCAAATTATTAGAGAAATTATAAATGAAGAAGCTGCTGATTGGGATTTACAACACCCGCAGCCA---GGTCCAATACCAGCAGGACAACTTAGAGATCCAAGAGGATCAGATATTGCAGGAACTACT
		</sequence>
		<sequence>
			<taxon idref="EF569890_sm04_FJN_1"/>
			GTCATTTGGTGCATTCACGCAGAAGAGAAAGTGAAACATACTGAGGAAGCAAAACAAATAGTGCAGAGACATCTAGTGGTGGAAACAGGAACAGCAGACAAAATGCCAGCAACAAGCAGACTAACAGCACCACCTAGTGGCAGAGGAGGAAATTACCCGGTGCAGCAAGTAGGTGGCAATTACACCCACCTACCCTTAAGTCCAAGGACATTGAATGCTTGGGTAAAATTGGTAGAAGAGAAAAAATTTGGAGCAGAGGTAGTGCCAGGATTTCAAGCGCTATCAGAAGGCTGCACTCCCTATGACATCAATCAAATGCTAAATTGTGTAGGAGAACATCAAGCAGCCATGCAAATTATTAGGGAAATTATAAATGAAGAAGCTGCTGATTGGGATTTACAACACCCGCAGCCA---GGTCCAATACCAACAGGCCAACTTAGAGATCCAAGAGGATCAGACATTGCAGGAACTACT
		</sequence>
		<sequence>
			<taxon idref="EF569889_sm04_FJG_1"/>
			GTCATTTGGTGCATCCACGCAGAAGAGAAAGTGAAACATACTGAGGAAGCAAAACAAATAGTGCAGAGACATCTAGTGGTGGAAACAGGAACAGCAGAGAAAATGCCAGCAACAAGCAGACTAACAGCACCACCTAGTGGCAGAGGAGGAAATTACCCAGTGCAGCAAGTAGGTGGCAATTATGTCCACCTACCCTTAAGTCCAAGAACATTAAATGCTTGGGTAAAATTGGTAGAAGAGAAAAAATTTGGGGCAGAGGTAGTGCCAGGATTCCAAGCGCTATCAGAAGGCTGCACTCCCTATGATATCAATCAAATGTTAAATTGTGTAGGGGAACATCAGGCAGCCATGCAAATTATTAGAGAAATTATAAATGAAGAAGCTGCTGATTGGGATTTACAACACCCGCAGCCA---GGTCCAATACCAGCAGGACAGCTTAGAGATCCAGGAGGATCAGATATTGCAGGAACTACT
		</sequence>
		<sequence>
			<taxon idref="EF569888_sm04_FIQ_1"/>
			GTCATTTGGTGCATTCACGCAGAAGAGAAAGTGAAACATACTGAGGAAGCAACACAAACAGTGAAGAGACATCTAGTGGTGGAAACAGGAACAGCAGATAAAATGCCAATAACAAGCAGACCAACAGCACCACCTAGTGGCAGAGGGGGAAATTACCCAGTACAGCAAGTAGGTGGCAATTACACCCACCTACCCTTAAGTCCAAGAACATTAAATGCTTGGGTAAAATTGGTAGAAGAGAAAAAATTTGGAGCAGAGGTAGTGCCAGGATTTCAAGCGCTATCAGAAGGCTGCACCCCCTATGACATCAATCAAATGCTAAATTGTGTAGGAGAACATCAAGCAGCCATGCAAATTATTAGAGAAATTATAAATGAAGAAGCTGCTGATTGGGATTTACAACACCCGCAGCCA---GGTCCAATACCAGCAGGACAACTCAGAGATCCAAGAGGATCAGATATTGCAGGAACTACT
		</sequence>
		<sequence>
			<taxon idref="EF569887_sm04_FIG_1"/>
			GTCATCTGGTGCATTCACGCAGAAGAGAAAGTGAAACATACTGAGGAAGCAAAACAAATAGTGCAGAGACATCTAGTGGTGGAAACAGGAACAGCAGACAAAATGCCAGCAACAAGTAGACCAACAGCACCACCTAGTGGCAGAGGAGGAAATTACCCAGTGCAGCAAGTAGGTGGCAATTATACCCACCTACCCTTAAGTCCAAGGACATTAAATGCTTGGGTAAAATTGGTAGAAGAGAAAAAATTTGGGGCAGAAGTAGTGCCAGGATTTCAAGCACTATCAGAAGGCTGCACTCCCTATGACATCAATCAAATGCTAAATTGTGTAGGGGAACATCAGGCAGCCATGCAAATTATTAGAGAAATTATAAATGAAGAAGCTGCTGATTGGGATTTGCAACACCCGCAGCCA---GGTCCAATACCAGCAGGACAACTTAGAGATCCAAGAGGATCAGACATTGCAGGAACTACT
		</sequence>
		<sequence>
			<taxon idref="EF569886_sm04_FHS_1"/>
			GTCATTTGGTGCATTCACGCAGAAGAGAAAGTGAAACATACTGAGGAAGCAAAACAAATAGTGCAGAGACATCTAGTGGTGGAAACAGGAACAGCAGATAAAATGCCAGCAACAAGCAGACCAACAGCACCACCTAGTGGCAGAGGAGGAAATTACCCAGTGCAGCAAGTAGGTGGCAATTACACCCACCTACCCTTAAGTCCAAGAACATTAAATGCTTGGGTAAAATTGGTAGAAGAGAAAAAATTTGGGGCAGAGGTAGTGCCAGGATTTCAAGCACTATCAGAAGGCTGCACTCCCTATGACATCAATCAAATGCTAAACTGTGTAGGAGAACATCAGGCAGCCATGCAAATTATTAGAGAAATTATAAATGAAGAAGCTGCTGATTGGGATTTACAACATCCGCAGCCA---GGTCCAATACCAGCAGGACAACTCAGAGATCCAAGAGGATCAGATATTGCAGGAACTACT
		</sequence>
		<sequence>
			<taxon idref="EF569885_sm04_FHR_1"/>
			GTCATTTGGTGCATTCACGCAGAAGAGAAAGTGAAACATACTGAGGAAGCAAAACAAATAGTGCAGAGACATCTAGTGGTGGAAACAGGAACAGCAGATAAAATGCCAATAACAAGCAGACCAACAGCACCACCTAGTGGCAGAGGAGGAAATTACCCAGTGCAGCAAATAGGTGGCAATTACACCCACATACCTTTAAGTCCAAGAACCTTAAATGCTTGGGTAAAACTGGTAGAGGAGAAAAAATTTGGGGCAGAGGTAGTGCCAGGATTTCAGGCGCTATCAGAAGGCTGCACTCCCTATGACATTAATCAAATGCTAAATTGTGTAGGAGAACATCAGGCAGCCATGCAAATTGTTAGAGAAATTATAAATGAAGAAGCTGCTGATTGGGATTTACAACACCCGCAGCCA---GGTCCAATACCAGCAGGACAACTTAGAGATCCAAGAGGATCAGATATTGCAGGAACTACT
		</sequence>
		<sequence>
			<taxon idref="EF569884_sm04_FHF_1"/>
			GTCATTTGGTGCATTCACGCAGAAGAGAAAGTGAAACATACTGAGGAAGCAATACAAATAGTGCAGAGACATCTAGTGGTGGAAACAGGAACAGCAGACAAAATGCCAATAACAAGCAGACCAACAGCACCACCTAGTGGCAGAGGAGGAAATTACCCAGTGCAGCAAGTAGGTGGCAATTACACCCACCTACCCTTAAGTCCAAGAACATTAAATGCTTGGGTAAAATTGGTAGAAGAGAAAAAATTTGGGGCAGAGGTAGTGCCAGGATTTCAAGCGCTATCAGAAGGCTGCACCCCCTATGACATCAATCAAATGCTAAATTGTGTAGGAGAACATCAGGCAGCCATGCAAATTATTAGAGAAATTTTAAATGAAGAAGCTGCTGATTGGGATTTGCAACACCCGCAGCCA---GGTCCAATACCAGCAGGACAACTCAGAGATCCAAGAGGATCAGATATTGCAGGAACTACT
		</sequence>
		<sequence>
			<taxon idref="EF569883_sm04_FGW_1"/>
			GTCATTTGGTGCATTCACGCAGAAGAGAAAGTGAAACATACTGAGGAAGCAAAACAAATAGTGCAGAGACATCTAGTGGCGGAAACAGGAACAGCAGATAAAATGCCAGCAACAAGCAGACCAACAGCACCACCTAGTGGCAGAGGAGGAAATTACCCAGTGCAGCAAGTAGGTGGCAATTACACCCACCTACCCTTAAGTCCAAGAACATTAAATGCTTGGGTAAAATTGGTAGAAGAGAAAAAATTTGGGGCAGAGGTAGTGCCAGGATTTCAAGCACTATCAGAAGGCTGCACTCCCTATGACATCAATCAAATGCTAAATTGTGTAGGAGAACATCAGGCAGCAATGCAAATTATTAGAGAAATTATAAATGAAGAAGCTGCTGATTGGGATTTACAACATCCGCAGCCA---GGTCCATTACCAGCAGGACAACTCAGAGAGCCAAGAGGGTCAGACATTGCAGGAACCACT
		</sequence>
		<sequence>
			<taxon idref="EF569882_sm04_FGO_1"/>
			GTCATTTGGTGCATTCACGCAGAAGAGAAAGTGAAACATCCTGAGGAAGCAAAACAAATAGTGCAGAGACATCTAGTGGGTGAAACAGGAACAGCAGATAAAATGCCAAAAACAAGTAGACCAACAGTACCACCTAGTGGCAGAGGAGGAAATTACCCAGTGCAGCAAATAGGTGGCAATTACGCCCACATACCTTTAAGTCCAAGGACTTTAAATGCCTGGGTAAAACTGGTAGAAGAGAAAAAATTTGGGGCAGAGGTAGTGCCAGGATTTCAGGCGCTATCAGAAGGCTGCACTCCCTATGACATTAATCAAATGCTAAATTGTGTAGGAGAACATCAGTCAGCCATACAAATTATTAGAGAAATTATAAATGAAGAAGCTGCTGATTGGGATTTACAACACCCGCAGCCA---GGTCCGATACCAGCAGGACAACTTAGAGATCCAAGAGGATCAGATATTGCAGGAACTTCT
		</sequence>
		<sequence>
			<taxon idref="EF569881_sm04_FFV_1"/>
			GTCATTTGGTGCATTCACGCAGAAGAGAAAGTGAAACATACTGAGGAAGCAAAACAAATAGTGCAGAGACATCTAGTGGTGGAAACAGGAACAGCAGATAAAATGCCAGCAACAAGCAGACCAACAGCACCACCTAGTGGCAGAGGAGGAAATTACCCAGTGCAGCAAGTAGGTGGCAATTACACCCACCTACCCTTAAGTCCAAGAACATTAAATGCTTGGGTAAAATTGGTAGAAGAGAAAAAATTTGGGGCAGAGGTAGTGCCAGGATTTCAAGCACTATCAGAAGGCTGCACTCCCTATGACATCAATCAAATGCTAAACTGTGTAGGAGAACATCAGGCAGCCATGCAAATTATTAGAGAAATTATAAATGAAGAAGCTGCTGATTGGGATTTACAACACCCACAGCCA---GGTCCACTGCCAGCAGGACAACTCAGAGAGCCAACAGGATCCGATATTGCAGGAACTACT
		</sequence>
		<sequence>
			<taxon idref="EF569880_sm04_FFQ_1"/>
			GTCATCTGGTGCATTCACGCAGAAGAGAAAGTGAAACATACTGAGGAAGCAAAACAAATAGTGCAGAGACATCTAGTGGTGGAAACAGGAACAGCAGACAAAATGCCAGCAACAAGCAGACTAACAGCACCACCTAGTGGCAGAGGAGGAAATTACCCGGTGCAGCAAGTAGGTGGCAATTACACCCACCTACCTTTAAGTCCAAGAACATTGAATGCTTGGGTAAAATTGGTAGAAGAGAAAAAATTTGGAGCAGAGGTAGTGCCAGGATTTCAAGCGCTATCAGAAGGCTGCACTCCCTATGACATCAATCAAATGCTAAATTGTGTAGGAGAACACCAGGCAGCCATGCAAATTATTAGGGAAATTTTAAATGAAGAAGCTGCTGATGGGGATTTACAACACCCGCAGCCA---GGTCCAATACCAGCAGGACAACTTAGAGATCCAAGAGGATCAGACATTGCAGGAACTACT
		</sequence>
		<sequence>
			<taxon idref="EF569879_sm04_FFM_1"/>
			GTCATCTGGTGCATCCACGCAGAAGAGAAAGTGAAACATACTGAGGAAGCAAAACAAATAGTGCAGAGACATCTAGTGGTGGAAACAGGAACAGCAGACAAAATGCCAGCAACAAGTAGACCAACAGCACCACCTAGTGGCAGAGGAGGAAATTACCCAGTGCAGCAAGTAGGTGGCAATTATACCCACATACCCTTAAGTCCAAGGACATTAAATGCTTGGGTAAAATTGGTAGAAGAGAAAAAATTTGGGGCAGAAGTAGTGCCAGGATTTCAAGCACTATCGGAAGGCTGCACTCCCTATGACATCAATCAAATGCTAAATTGTGTAGGGGAACATCAGGCGGCCATGCAAATTATTAGAGAAATTATAAATGAAGAAGCTGCTGATTGGGATTTACAACACCCGCAGCCA---GGTCCAATACCAGCAGGACAACTTAGAGATCCAAGAGGATCAGACATTGCAGGAACTACT
		</sequence>
		<sequence>
			<taxon idref="EF569878_sm04_FFJ_1"/>
			GTCATTTGGTGCATCCACGCAGAAGAGAAAGTGAAACACACTGAGGAAGCAAAACAAATCGTGCAGAGACATCTAGTGGTGGAAACAGGAACAGCAGAGAAAATGCCAGCAACAAGCAGACCAACAGCACCACCTAGTGGCAGAGGAGGAAATTACCCAGTGCAGCAAATAGGTGGCAATTACACCCACCTACCCTTAAGTCCAAGAACATTAAATGCTTGGGTAAAATTGGTAGAAGAGAAAAAATTTGGGGCTGAGGTAGTGCCAGGATTTCAAGCGCTATCAGAAGGCTGCACTCCCTATGATATCAATCAAATGCTAAATTGTGTAGGAGAACATCAGGCAGCCATGCAAATTATTAGAGAAATTATAAATGAAGAAGCTGCTGATTGGGATTTACAACACCCGCAGCCA---GGTCCAATACCAGCAGGACAACTTAGAGATCCAAGAGGATCAGATATTGCAGGAACTACT
		</sequence>
		<sequence>
			<taxon idref="EF569877_sm04_FFE_1"/>
			GTACTTTGGTGCATTCACGCAGAAGAGAAAGTGAAACATACTGAGGAAGCAAAACAAATAGTGCAGAGACATCTAGTGGTGGAAACAGGAACAGCAGACAAAATGCCAGCAACAAGTAGACCAACAGCACCACCTAGTGGCAGAGGAGGAAATTACCCAGTGCAGCAAGTAGGTGGCAATTATACCCACCTACCCTTAAGTCCAAGAACATTAAATGCTTGGGTAAAATTGGTAGAAGAGAAAAAGTTTGGGGCAGAGGTAGTGCCAGGATTTCAAGCGCTATCAGAAGGCTGCACTCCCTATGACATCAATCAAATGCTAAATTGTGTAGGAGAACATCAGGCAGCCATGCAAATTATTAGAGAGATTATAAATGAAGAAGCTGCTGATTGGGACTTACAACACCCGCAGCCA---GGTCCAATACCAGCAGGACAACTTAGAGACCCAAGAGGATCAGACATTGCAGGAACTACT
		</sequence>
		<sequence>
			<taxon idref="EF569876_sm04_FEY_1"/>
			GTCATTTGGTGCATTCACGCAGAAGAGAAAGTGAAACATACTGAGGAGGCAAAACAAATAGTGCAGAGACATCTAGTGGTGGAAACAGGAACAGCAGATAAGATGCCAGCAACAAGCAGACCAACAGCACCACCTAGTGGCAGAGGAGGAAATTACCCAGTGCAGCAAGTAGGTGGCAATTATACCCACCTACCCTTAAGTCCAAGAACATTAAATGCTTGGGTAAAATTGGTAGAGGAGAAAAAATTTGGGGCAGAGGTAGTGCCAGGATTTCAAGCACTATCAGAAGGCTGCACTCCCTATGACATCAATCAAATGCTGAATTGTGTAGGAGAACACCAGGCAGCCATGCAAATTATTAGAGAAATTATAAATGAAGAAGCTGCTGATTGGGATTTACAACATCCGCAGCCA---GGTCCAATACCAGCAGGACAACTCAGGGATCCAAGAGGATCAGATATTGCAGGGACTACT
		</sequence>
		<sequence>
			<taxon idref="EF569875_sm04_FEK_1"/>
			GTCATTTGGTGCATTCACGCAGAAGAGAAAGTGAAACATACTGAGGAAGCAAAACAAATAGTGAAGAGACATCTAGTGGTGGAAACAGGAACAGCAGACAAAATGCCAGTAACAAGCAGACCAACAGCACCACCTAGTGGCAAAGGGGGAAATTACCCAGTGCAGCAAGTAGGTGGCAATTACACCCACCTACCCTTAAGTCCAAGAACATTAAATGCTTGGGTAAAATTGGTAGAAGAGAAAAAATTTGGGGCAGAGGTAGTACCAGGATTTCAAGCGCTATCAGAAGGCTGCACCCCCTATGACATCAATCAGATGCTAAATTGTGTAGGAGAACATCAGGCAGCCATGCAAATTATTAGAGAAATTATAAATGAAGAAGCTGCTGATTGGGATTTACAACACCCGCAGCCA---GGTCCAATACCAGCAGGACAACTCAGAGATCCAAGAGGATCAGATATTGCAGGAACTACT
		</sequence>
		<sequence>
			<taxon idref="EF569874_sm04_FDY_1"/>
			GTCCTTTGGTGCATCCACGCAGAAGAGAAAGTGAAACATACTGAGGAAGCAAAACACATTGTGCAGAGACATCTAGTGGTGGAAACAGGAACAGCAGATAAAATGCCAGCAACAAGCAGACCAACAGCACCACCTAGTGGCAGAGGAGGAAATTACCCAGTGCAGCAAGTAGGTGGCAATTATACCCACCTACCCTTAAGTCCAAGAACATTAAATGCTTGGGTAAAATTGGTAGAAGAGAAAAAATTTGGGGCTGAGGTAGTGCCAGGATTTCAGGCGCTATCAGAAGGCTGCACTCCCTATGATATCAATCAGATGCTAAATTGTGTAGGAGAACATCAGGCAGCCATGCAAATTATTAGAGAAATTATAAATGAAGAAGCTGCTGATTGGGATTTACAACACCCGCAGCCA---GGTCCAATACCAGCAGGACAACTTAGAGATCCAAGAGGATCAGATATTGCAGGAACAACT
		</sequence>
		<sequence>
			<taxon idref="EF569873_sm04_FDS_1"/>
			GTCATTTGGTGCATTCACGCAGAAGAGAAAGTGAAACATACTGAGGAAGCAAAACAAATAGTGCAGAGACATTTAGTGGTGGAAACAGGAACAGCAGACAAAATGCCAGTTACAAGCAGACCAACAGCACCACCTAGTGGCAGAGGAGGAAATTACCCAGTACAGCAAGTAGGTGGCAATTACACCCACCTACCCTTAAGTCCAAGGACATTGAATGCTTGGGTAAAATTGGTAGAAGAGAAAAAATTTGGAGCAGAGGTAGGGCCTTTTTTTCAAGCGCTATCAGAAGGCTGCACTCCATATGACATCAATCAAATGCTAAATTGTGTAGGAGAACATCAAGCAGCCATGCAAATTATTAGAGAGATTATAAATGAAGAAGCTGCTGATTGGGATTTACAACACCCACAGCCA---GGTCCAATACCAGCAGGACAACTTAGAGACCCAAGAGGATCGGATATTGCAGGAACCACT
		</sequence>
		<sequence>
			<taxon idref="EF569872_sm04_FAY_1"/>
			GTCATTTGGTGCATTCACGCAGAAGAGAAAGTGAAACATACTGAGGAGGCAAAACAAATAGTGCAGAGACATCTAGTGGTGGAAACAGGAACAGCAGATAAGATGCCAGCAACAAGCAGACCAACAGCACCACCTAGTGGCAGAGGAGGAAATTACCCAGTGCAGCAAGTAGGTGGCAATTATACCCACCTACCCTTAAGTCCAAGAACATTAAATGCTTGGGTAAAATTGGTAGAGGAGAAAAAATTTGGGGCAGAGGTAGTGCCAGGATTTCAAGCACTATCAGAAGGCTGCACTCCCTATGACATCAATCAAATGCTAAACTGTGTAGGAGAACACCAGGCAGCCATGCAAATTATTAGAGAAATTATAAATGAAGAAGCTGCTGATTGGGATTTACAACATCCGCAGCCA---GGTCCAATACCAGCAGGACAACTCAGGGATCCAAGAGGATCAGATATTGCAGGGACTACT
		</sequence>
		<sequence>
			<taxon idref="EF569871_sm04_FAQ_1"/>
			GTCCTTTGGTGCATTCACGCAGAAGAGAAAGTGAAACATACTGAGGAAGCAATACAAATAGTGAAGAGACATCTAGTGGTGGAAACAGGAACAGCAGATAAAATGCCAGTAACAAGCAGACCAACAGCACCACCTAGTGGCAGAGGGGGAAATTACCCAGTGCAGCAAGTAGGTGGCAATTACACCCACCTACCCTTAAGTCCAAGAACATTAAATGCTTGGGTAAAATTGGTAGAAGAGAAAAAATTTGGGGCAGAGGTAGTGCCAGGATTTCAAGCGCTATCAGAAGGCTGCACCCCCTATGACATCAATCAAATGCTAAATTGTGTAGGAGAACATCAGGCAGCCATGCAAATTATTAGAGAAATCATAAATGAAGAAGCTGCTGATTGGGATTTACAACACCCGCAGCCA---GGTCCAATACCAGCAGGACAACTCAGAGATCCAAGAGGATCAGATATTGCAGGAACTACT
		</sequence>
		<sequence>
			<taxon idref="AY158980_sm00_M940_3"/>
			GTCATTTGGTGCATTCACGCAGAAGAGAAAGTGAAACATACTGAGGAAGCAAGACAAATAGTGCAGAGACATCTAGTGGTGGAAACAGGAACAGCAGACACCATGCCAAAAACAAGTAGACCAACAGCACCACCTAGTGGCGCAAGAGGAAATTACCCAGTGCAGCAAGTTGGAGGCAATTACACCCACTTGCCGCTAAGTCCAAGAACCTTGAATGCATGGGTAAAGTTGGTGGAAGAAAAGAGATTTGGAGCAGAGGTAGTGCCAGGATTTCAGGCATTGTCAGAAGGCTGTACCCCTTATGACATCAACCAAATGCTAAATTGTGTAGGGGAACATCAAGCAGCCATGCAAATTATCAGAGAAATAATCAATGAAGAAGCAGCAGACTGGGATTTGCAGCATCCACAGCAA---GGCCCGTTACCAGCAGGGCAGCTCAGAGAACCAAGGGGCTCTGACATAGCAGGAACCACC
		</sequence>
		<sequence>
			<taxon idref="AY158969_sm00_A023_3"/>
			GTCATTTGGTGCATTCACGCAGAAGAGAAAGTGAAACATACTGAGGAAGCAAAACAAATAGTACAGAGACATCTAGTGGTGGAAACAGGAACAGCAGACACCATGCCAAAAACAAGTAGACCAACAGCGCCACCTAGTGGCGCAAGAGGAAATTACCCAGTACAGCAAGTTGGAGGCAATTATGTCCACTTGCCGTTAAGTCCAAGAACCTTGAATGCATGGGTAAAGTTGGTAGAAGAAAAGAAGTTTGGAGCAGAAGTAGTGCCAGGATTTCAGGCATTGTCAGAAGGCTGTACCCCTTATGATATCAACCAAATGCTAAATTGTGTAGGGGAACATCAAGCAGCCATGCAAATTATAAGAGAAATAATCAATGAAGAAGCAGCAGACTGGGATGTGCAACATCCACAGGCA---GGCCCACTACCAGCAGGGCAGCTCAGAGAACCAAGGGGCTCTGACATAGCAGGAACCACC
		</sequence>
		<sequence>
			<taxon idref="AY158978_sm00_D174_1"/>
			GTCATTTGGTGCATTCACGCAGAAGAGAAAGTGAAACATACTGAGGAAGCAAAACAAATAGTGCAGAGACATCTAGTGGTGGAAACAGGAACAGCAGACAAAATGCCAGCAACAAGCAGACCAACAGCACCACCTAGTGGCAGAGGAGGAAATTACCCAGTGCAGCAAGTAGGTGGCAATTATGTCCACCTACCCTTAAGTCCAAGAACATTAAATGCTTGGGTAAAATTGGTAGAAGAGAAAAAATTTGGAGCGGAGGTAGTGCCAGGATTTCAAGCGCTATCAGAAGGCTGCACTCCCTATGACATCAATCAAATGCTAAATTGTGTAGGAGAACATCAGGCAGCCATGCAAATTATTAGAGAGATTATAAATGAAGAAGCTGCTGATTGGGATTTACAACACCCGCAGCCA---GGTCCAATACCAGCAGGGCAACTTAGAGAGCCAAGAGGATCAGACATTGCAGGAACTACT
		</sequence>
		<sequence>
			<taxon idref="AY158979_sm00_M923_1"/>
			GTCCTTTGGTGCATTCACGCAGAAGAGAAAGTGAAACATACTGAAGAAGCAAAACAAATAGTGCAGAGACATCTAGTGGTGGAAACAGGAACAGCAGACAAAATGCCAGCAACAAGTAGACCAACAGCACCACCTAGTGGCAGAGGAGGAAATTACCCAGTGCAGCAAGTAGGTGGCAATTATGTCCACCTACCTTTAAGTCCAAGAACATTAAATGCTTGGGTAAAATTGGTAGAAGAGAAAAAATTTGGGGCAGAGGTAGTGCCAGGATTTCAAGCGCTATCAGAAGGCTGCACTCCCTATGACATCAATCAAATGCTAAATTGTGTAGGAGAACATCAGGCAGCCATGCAAATTATTAGAGAAATTATAAATGAGGAGGCTGCTGATTGGGATTTACAACACCCGCAGCCA---GGTCCGCTACCAGCAGGACAGCTGAGAGAGCCAAGAGGATCCGACATTGCAGGAACTACT
		</sequence>
		<sequence>
			<taxon idref="AY158981_sm00_E041_1"/>
			GTCATTTGGTGCATTCACGCAGAAGAGAAAGTGAAACATACTGAGGAAGCAAAACAAATAGTGCAGAGACATCTAGTGGTGGAAACAGGAACAGCAGACAAAATGCCAGCAACAAGTAGACCAACAGCACCACCTAGTGGCAGAGGAGGAAATTACCCAGTGCAGCAAGTAGGTGGCAATTATACCCACCTACCCTTAAGTCCAAGAACATTAAATGCTTGGGTAAAATTGGTAGAAGAGAAAAAATTTGGGGCAGAAGTAGTGCCAGGATTCCAAGCACTATCAGAAGGCTGCACTCCCTATGACATCAATCAAATGCTAAATTGTGTAGGGGAACATCAATCAGCCATGCAAATTATTAGAGAAATTATAAATGAAGAAGCTGCTGATTGGGATTTACAACACCCGCAGCCA---GGTCCAATACCAGCAGGACAACTTAGAGATCCGAGAGGATCAGACATTGCAGGAACTACT
		</sequence>
		<sequence>
			<taxon idref="AY158968_sm00_M922_1"/>
			GTCATTTGGTGCATTCACGCAGAAGAGAAAGTGAAACATACTGAGGAAGCAAAACAAATAGTGCAGAGACATCTAGTGGTGGAAACAGGAACAGCAGATAAAATGCCAGCAACAAGCAGACTAACAGCACCACCTAGTGGCAGAGGAGGAAATTACCCAGTGCAGCAAGTAGGTGGCAATTACACCCACCTACCCTTAAGTCCAAGAACATTAAATGCTTGGGTAAAATTGGTAGAAGAGAAAAAATTTGGGGCAGAGGTAGTGCCAGGATTTCAAGCGCTATCAGAAGGCTGCACTCCCTATGACATTAATCAAATGCTAAATTGTGTAGGAGAACATCAGGCAGCCATGCAAATTATTAGAGAAATTATAAATGAAGAAGCTGCTGATTGGGATTTACAACACCCGCAGCCA---GGTCCAATACCAGCAGGACAACTTAGAGATCCAAGAGGATCAGATATTGCAGGAACTACT
		</sequence>
		<sequence>
			<taxon idref="AY158970_sm00_M935_1"/>
			GTCATTTGGTGCATTCACGCAGAAGAGAAAGTGAAACATACTGAGGAAGCAAAACAAATAGTGCAGAGACATCTAGTGGTGGAAACAGGAACAGCAGATAAAATGCCAGCAACAAGCAGACCAACAGCACCACCTAGTGGCAGAGGAGGAAATTACCCAGTGCAGCAAGTAGGTGGCAATTACACCCACCTACCCTTAAGTCCAAGAACATTAAATGCTTGGGTAAAATTGGTAGAAGAGAAAAAATTTGGGGCAGAGGTAGTGCCAGGATTTCAAGCGCTATCAGAAGGCTGCACTCCCTATGACATTAATCAAATGCTAAATTGTGTAGGAGAACATCAGGCAGCCATGCAAATTGTTAGAGAAATTATAAATGAAGAAGCTGCTGATTGGGATTTACAACACCCGCAGCCA---GGTCCAATACCAGCAGGACAACTTAGAGATCCAAGAGGATCAGATATTGCAGGAACTACT
		</sequence>
		<sequence>
			<taxon idref="AY158976_sm00_E039_1"/>
			GTCATTTGGTGCATTCACGCAGAAGAGAAAGTGAAACATACTGAGGAAGCAAGACAAATAGTGCAGAGACATCTAGTGGTGGAAACGGGAACAGCAGATAAAATGCCAGCAACAAGCAGACCAACAGCACCACCTAGTGGCAGAGGAGGAAATTACCCAGTGCAGCAAGTAGGTGGCAATTACACCCACCTACCCTTAAGTCCAAGAACATTAAATGCTTGGGTAAAATTGGTAGAAGAGAAAAAATTTGGGGCAGAGGTAGTGCCAGGATTTCAAGCGCTATCAGAAGGCTGCACTCCCTATGACATCAATCAAATGCTAAATTGTGTAGGAGAACATCAGGCAGCCATGCAAATTATTAGAGAAATCATAAATGAAGAAGCTGCTGATTGGGATCTACAACACCCACAGCCA---GGTCCAATACCAGCAGGACAACTTAGAGATCCAAGAGGATCAGATATTGCAGGAACTACT
		</sequence>
		<sequence>
			<taxon idref="X05291_AROD85"/>
			GTCATTTGGTGCATACACGCAGAAGAGAAAGTGAAAGATACTGAAGGAGCAAAACAAATAGTGCGGAGACATCTAGTGGCAGAAACAGGAACTGCAGAGAAAATGCCAAGCACAAGTAGACCAACAGCACCATCTAGCGAGAAGGGAGGAAATTACCCAGTGCAACATGTAGGCGGCAACTACACCCATATACCGCTGAGTCCCCGAACCCTAAATGCCTGGGTAAAATTAGTAGAGGAAAAAAAGTTCGGGGCAGAAGTAGTGCCAGGATTTCAGGCACTCTCAGAAGGCTGCACGCCCTATGATATCAACCAAATGCTTAATTGTGTGGGCGACCATCAAGCAGCCATGCAGATAATCAGGGAGATTATCAATGAGGAAGCAGCAGAATGGGATGTGCAACATCCAATACCA---GGCCCCTTACCAGCGGGGCAGCTTAGAGAGCCAAGGGGATCTGACATAGCAGGGACAACA
		</sequence>
		<sequence>
			<taxon idref="J03654_ANIHZ86"/>
			GTCATCTGGTGCATACACGCAGAAGAGAAAGTGAAAGATACTGAAGGAGCAAAACAAATAGTACAGAGACATCTAGTGGCAGAAACAGGAACTGCAGAGAAAATGCCAAATACAAGTAGACCAACAGCACCACCTAGCGGGAAA------AACTTCCCCGTGCAGCAAGTAGCTGGCAACTATACCCATATACCACTGAGTCCCGGAACTCTAAATGCTTGGGTAAAATTAGTGGAGGAAAAGAAATTCGGGGCAGAAGTAGTGCCAGGATTTCAGGCACTCTCAGAAGGCTGCACGCCCTATGATATTAATCAGATGCTTAATTGTGTGGGCGACCATCAAGCAGCTATGCAAATAATCAGGGAAATTATTAATGAGGAAGCAGCAGACTGGGATGTTGCACATCCCATACCA---GGCCCCTTACCAGCGGGGCAGCTTAGAGAGCCAAGAGGGTCTGACATAGCAGGGACAACA
		</sequence>
		<sequence>
			<taxon idref="M30502_ABEN87"/>
			GTCATTTGGTGCTTGCACGCAGAAGAGAAAGTGAAAGATACTGAGGAAGCAAAGAAACTAGCACAGAGACATCTAGTGGCAGAAACTGGAACTGCAGAGAAAATGCCAAATACAAGTAGACCAACAGCACCACCTAGTGGGAAAAGAGGAAACTACCCCGTGCAACAAGCGGGTGGCAACTATGTCCATGTGCCACTGAGCCCCCGAACTCTAAATGCATGGGTAAAATTAGTGGAGGAAAAGAAGTTCGGGGCAGAAGTAGTGCCAGGATTTCAGGCACTCTCAGAAGGCTGCACGCCCTATGATATTAATCAAATGCTTAATTGTGTGGGCGATCACCAAGCAGCTATGCAAATAATCAGAGAGATTATTAATGAAGAAGCAGCAGACTGGGATTCGCAGCACCCAATACCA---GGCCCCTTACCAGCAGGACAGCTCAGAGACCCAAGAGGGTCTGACATAGCAGGAACAACA
		</sequence>
		<sequence>
			<taxon idref="X52223_Adh87"/>
			GTCATTTGGTGCTTGCACGCAGAAGAGAAAGTGAAAGATACTGAAGAAGCAAAGAAACTAGCACAGAGACATCTAGTGGCAGAAACAGGAACTGCAGAGAAAATGCCAAATATAAGTAGACCAACAGCACCACCTAGTGGGAAAGGAGGAAACTTCCCCGTGCAACAGGCAGGCGGCAACTATATCCATGTGCCGCTGAGCCCCCGAACTCTAAATGCTTGGGTAAAATTAGTAGAGGAAAAGAAGTTCGGGGCAGAAGTAGTGCCAGGATTTCAGGCACTCTCAGAAGGCTGCACGCCCTATGATATCAATCAAATGCTTAATTGTGTGGGCGATCACCAAGCAGCTATGCAAATAATCAGAGAAATTATTAATGAGGAAGCAGCAGATTGGGATGCGCAGCACCCAATACCA---GGCCCCTTACCAGCAGGGCAGCTTAGAGACCCAAGGGGGTCTGACATAGCAGGAACAACA
		</sequence>
		<sequence>
			<taxon idref="D00835_ACAM87"/>
			GTCATATGGTGCATACACGCAGAAGAGAAAGTGAAAGATACTGAAGAAGCAAAAAGAATAGCACTGAGACATCTAGCGGCAGAAACAGGAACTGCAGAGAAAATGCCAGATACAAGTAGACCAACAGCACCACCTAGTGGGAAGGGAGGAAATTACCCCGTGCAAAGCATAGGCGGCAACTATACTCATGTGCCGCTAAGTCCCCGAACTCTAAATGCTTGGGTAAAATTAGTAGAGGAAAAGAAGTTCGGGGCAGAAGTAGTGCCAGGATTTCAGGCACTCTCAGAAGGCTGCACGCCCTATGACATTAATCAAATGCTTAATTGTGTGGGCGACCATCAAGCAGCTATGCAAATAATCAGGGAGATTATTAATGAAGAAGCAGCAGACTGGGATGCCAATCATCCAATACCA---GGCCCCTTACCAGCGGGGCAGCTCAGAGACCCAAGAGGGTCTGACATAGCAGGAACAACA
		</sequence>
		<sequence>
			<taxon idref="U38293_AUC88"/>
			GTCATTTGGTGCTTGCACGCAGAAGAGAAAGTGAAAGATACTGAAGAGGCAAAAAAACTAGTACAGAGACATCTAGTGGCAGAAACAGGAACTGCAGAGAAAATGCCAAATACAAGTAGACCAACAGCACCACCTAGTGGGAAAGGAGGAAACTTCCCCGTACAACAGGCAGGTGGCAACTATGTCCATGTGCCACTGAGCCCCCGAACTCTAAATGCTTGGGTAAAATTAGTAGAGGAAAAGAAGTTCGGGGCAGAAGTAGTGCCAGGATTTCAGGCACTCTCAGAAGGCTGCACGCCCTATGATATCAATCAAATGCTTAATTGTGTGGGCGATCAACAAGCAGCCATGCAGATAATCAGAGAAATTATCAATGAAGAAGCAGCGGATTGGGATGCGCAGCACCCAATACCA---GGCCCCTTACCAGCAGGGCAGCTTAGAGACCCAAGGGGGTCTGACATAGCAGGAACAACA
		</sequence>
		<sequence>
			<taxon idref="L33082_AFAG90"/>
			GTCATCTGGTGCTTGCACGCAGAAGAGAAAGTGAAAGATACTGAAGAAGCAAGAAAACTAGTACAGAGACATCTAGTGGCAGAAACAGGAACTGCAGAGAAAATGCCAAATACAAGTAGACCAACAGCACCACCTAGCGGGAGTGGAGGAAACTTCCCTGTGCAACAGACAGGTGGCAACTACGTCCATGTGCCACTAAGTCCCCGAACTCTAAATGCTTGGGTAAAATTAATAGAGGATAAGAAGTTCGGGGCAGAAGTAGTGCCAGGATTTCAGGCACTCTCAGAAGGCTGCACGCCCTATGATATCAATCAACTGCTTAATTGTGTGGGCGATCACCAAGCAGCTATGCAAATAATCAGAGAAATTATCAATGAAGAAGCAGCAGATTGGGATGCACAGCACCCAATACCA---GGCCCCTTGCCAGCAGGGCAGCTTAGAGACCCAAGGGGATCTGACATAGCAGGAACAACA
		</sequence>
		<sequence>
			<taxon idref="AJ008494_A91"/>
			----------------------------------------CTGGGGAAGCAAAACAGTTAGTACAGAGACATCTAGTGGCAGAAACAGGAACTGCAGAGAAAATGCCAAGTACAAGTAGACCAACAGCACCACCTAGCGGGAGAGGAGGAAACTTCCCCGTGCAACATATTGGCGGGAACTATACCCATGTGCCGCTGAGTCCCCGAACTCTAAATGCTTGGGTAAAATTAGTAGAGGAAAAGAAGTTCGGGGCAGAAGTAGTGCCAGGATTTCAGGCACTCTCAGAAGGCTGCACGCCCTATTATATTAATCAGATGCTTAATTGTGTGGGCGACCATCAAGCAGCTATGCAAATAATCAGGGAAATTATTAATGAAGAGGCAGCAGACTGGGATGTTCCACATCCAATACCA---GCCCCCTTACCAGCGGGGCAGCTTAGAGAACCAAGAGGGTCTGACATAGT----------
		</sequence>
		<sequence>
			<taxon idref="U75442_ASL93a"/>
			GTCATTTGGTGCATACACGCAGAAGAGAAAGTGAAAGATACTGAAGGAGCAAAACAAGTAGTACAGAGACATCTAGCGGCAGAAACAAAAACTACAGAG---ATGCCAAGTACAAGTAGACCAACAGCACCACCTAGTGGAAGAGGAGGAAACTTCCCCGTGCAACATGTGGCTGGCAACTATACGCATGTGCCACTGAGTCCCCGAACCTTAAATGCTTGGGTAAAGCTAGTAGAGGAAAAGAAGTTCGGGGCAGAAGTAGTGCCAGGTTTTCAGGCGCTCTCAGAAGGCTGCACGCCCTATGATATTAATCAGATGCTTAACTGTGTGGGCGACCATCAAGCAGCTATGCAAATAATCAGAGAAATCATTAATGAAGAAGCAGCAGATTGGGATGTGCAACACCCAATACCA---GGCCCCTTACCAGCGGGGCAGCTTAGGGAGCCAAGAGGATCTGACATAGCAGGGACAACA
		</sequence>
		<sequence>
			<taxon idref="L33076_AKG93"/>
			GTCGCTTGGTGCATACACGCAGAAGAGAAAGTGAAAGATACTGAAGGAGCAAAACAAATAGTACAGAGACATCTAGTGGCAGAAACAGGAACTGCAGAGAAAATGCCAAGCACAAGTAGACCAACAGCACCACCTAGCGGGGAAGGAGGAAACTTCCCCGTGCAACATGTAGGCGGCAACTATACCCATATACCGCTGAGCCCCCGAACTCTAAATGCTTGGGTAAAATTAGTAGAGGAAAAAAAGTTCGGGGCAGAAGTAGTGCCAGGATTTCAGGCACTCTCAGAAGGCTGCACGCCCTATGATATTAACCAAATGCTTAATTGTGTGGGCGACCATCAGGCAGCTATGCAAATAATCAGGGAAATTATTAATGAAGAAGCAGCAGAATGGGATGTGCAACATCCAATACCA---GGCCCCTTACCAGCGGGGCAGCTTAGAGAGCCAAGAGGGTCTGACATAGCAGGGACAACA
		</sequence>
		<sequence>
			<taxon idref="DQ307022_ACRIK95"/>
			GTCATTTGGTGCATACACGCAGAAGAGAAAGTGAAAGATACTGAAGAAGCAAAAAAGATAGTACAGAGACATCTAGTGGCAGAAACTGGAACTGCAGAGAAAATGCCAAATACAAGTAGACCAACAGCACCACCTAGCGGGGGAGGAGGAAACTTCCCCGTACAACACATAGGCGGCAATTATACCCATGTGCCGCTGAGTCCCAGAACTCTAAATGCCTGGGTAAAATTAGTAGAGGAAAAGAAGTTCGGGGCAGAAGTAGTGCCAAGATTTCAGGCACTCTCAGAAGGCTGCACGCCCTATGATATCAATCAAATGCTTAATTGTGTGGGCGACCATCAAGCAGCCATGCAAATAATCAGGGAGATTATTAATGAAGAAGCAGCAGATTGGGATGCGCAACATCCAATACCA---GGCCCCTTACCAGCAGGACAGCTTAGAGAGCCAAGAGGATCTGACATAGCAGGGACAACA
		</sequence>
		<sequence>
			<taxon idref="DQ848048_AJKM05"/>
			------------------------------------------------------------------------------------------------------------------------------------CCTAGTGGGAAAGGAGGAAACTTTCCCGTGCAAAGCATAGGCGGCAACTATACCCACGTGCCGCTAAGCCCCAGAACTCTAAATGCTTGGGTAAAATTAGTGGAAGAAAAGAAGTTCGGGGCAGAAGTAGTGCCAGGATTTCAGGCACTCTCAGAAGGCTGCACGCCCTATGATATTAATCAAATGCTTAATTGTGTGGGCGACCATCAAGCAGCTATGCAAATACTCAGGAAAATTATTAATGAAGAAGCAGCAGATTGGGATGTGCAACATCCAATACCA---GGCCCCTTACCAGCAGGGCAACTCAGAGAACCAAGAGGGTCTGACATAGCAGGGACAACA
		</sequence>
		<sequence>
			<taxon idref="X61240_BALT86"/>
			GTCATTTTTTGCCTGCACGCAGAAGAGAAAGTGAAAGATACAGAGGAAGCAAAAAAGATAGCACAGAGACATCTAGCGGCGGACACA---------GAAAAAATGCCAGCTACAAATAAACCAACAGCACCACCTAGCGGCGGA------AATTATCCAGTGCAGCAACTGGCTGGCAACTACGTCCACCTGCCGCTAAGCCCCCGAACCTTAAATGCTTGGGTAAAGTTAGTAGAAGAAAAGAAGTTCGGGGCAGAAGTAGTACCAGGATTTCAGGCACTATCAGAAGGATGCACCCCTTATGATATAAATCAGATGCTAAATTGTGTAGGAGAACATCAGGCAGCCATGCAAATTATTAGAGAAATAATCAATGAGGAAGCAGCAGACTGGGACCAGCAACACCCGTCACCA---GGCCCAATGCCGGCAGGACAACTTAGGGACCCAAGAGGGTCAGATATAGCAGGAACCACC
		</sequence>
		<sequence>
			<taxon idref="L07625_BUC88"/>
			GTCATTTACTGCTTGCACGCAGAAGAGAAAGTGAAAGATACTGAGGAAGCAAAAAAGATAGCACAGAGACATCTAGCGGCGGACACA---------GAGAAAATGCCAGCTACAAGTAGACCAACAGCACCACCTAGCGGCGGA------AATTACCCAGTGCAGCAGATAGCTGGCAACTACGTCCACATGCCGCTAAGCCCTCGAACCTTAAATGCCTGGGTAAAGTTAGTAGAAGAAAAGAAGTTCGGGGCAGAAGTAGTACCAGGATTCCAGGCACTATCAGAAGGATGCACTCCTTATGATATAAATCAGATGCTAAATTGTGTAGGAGACCATCAGGCAGCCATGCAAATTATTAGGGAAATAATCAATGAGGAGGCGGCAGACTGGGACCAGCAGCACCCGATACCA---GGTCCACTGCCAGCAGGACAACTTAGGGACCCCAGAGGGTCAGATATAGCAGGAACCACC
		</sequence>
		<sequence>
			<taxon idref="U27200_BEHO88"/>
			GTCATCTTTTGCCTGCACGCAGAAGAGAAAGTGAAAGATACTGAGGAAGCAAAAAAGATAGCACAGCGACATCTAGCAGCGGACACA---------GAAAAAATGCCAGCTATGAGTAAACCAAGTAAACCAACTAGCCGCCTA------GCTTATCCAGTGCAGCAAATAGCTGGCAATTATTCCCACCTGCCGCTAAGCCCCCGAACCTTAAATGCCTGGGTAAAATTAGTAGAAGAGAAGAAGTTCGGGGCAGAAGTAGTACCAGGATTTCAGGCACTATCAGAAGGGTGCACCCCTTATGATATTAATCAGATGTTAAATTGTGTAGGAGAACATCAGGCAGCCATGCAAATTATTAGGGAGATAATTAATGAGGAAGCAGCAGACTGGGACCAACAGCATCCATCGCCA---GGCCCAATGCCAGCAGGGCAACTCAGGGAACCAAGAGGGTCAGACATAGCGGGAACCACC
		</sequence>
		<sequence>
			<taxon idref="L33085_BJA90"/>
			GTTGTTTATTGCTTGCACGCAGAAGAGAAAGTGAAAGATACTGAGGAAGCAAAAAAGATAGCACAGAGCCATCTAGCGGTGAACACG---------GAAAAAACGCCAGCTACAAGTAGACCAACAGCACCGCCTAGCGGCAGA------AACTATCCAGTGCAGCAGGTGGCCGGCAATTACGTCCACCTGCCGCTAAGCCCCCGAACCTTAAATGCCTGGGTAAAACTAGTAGAGGAAAAGAAATTCGGGGCAGAAGTAGTACCAGGATTCCAGGCACTATCAGAAGGGTGCACCCCTTATGATATTAATCAAATGCTAAATTGTGTAGGGGAACATCAAGCAGCCATGCAAATTATTAGGGAAATAATCAATGAGGAAGCAGCAGACTGGGACCAGCAGCACCCGGTGCCA---GGTCCACTACCAGCAGGACAGCTTAGGGACCCAAGAGGGTCAGACATAGCGGGAACCACC
		</sequence>
		<sequence>
			<taxon idref="L33086_BON90"/>
			GTCATCTACTGCTTGCACGCAGAAGAGAAAGTGAAAGATACTGAGGAAGCAAAAAAGATGGCACAGAGCCATCTAGTGGTGGACGCA---------GAAAAAACGCCAGCTACAAGTAGACCAACAGCACCACCTAGCGGCAGA------AACTATCCAGTGCAACAGGTAGCCGGCAATTATGTCCACGTGCCGCTAAGCCCCCGAACCCTAAATGCCTGGGTAAAATTAATAGAAGAAAAGAAGTTCGGGGCAGAAGTAGTGCCAGGATTCCAAGCACTATCGGAAGGGTGCACCCCTTATGATATCAATCAGATGCTAAATTGTGTAGGAGAACACCAGGCAGCCATGCAAATTATTAGGGAAATAATCAATGAGGAGGCAGCAGACTGGGACCAGCAGCACCCGATACCA---GGTCCACTGCCAGCAGGACAACTTAGGGACCCCAGAGGGTCAGATATAGCAGGAACCACC
		</sequence>
		<sequence>
			<taxon idref="AB100245_BKR01"/>
			GTCATTTACTGTCTGCACGCAGAAGTGAAAGTGAAAGATACTGAGGATGCTAAAAAGATAGCACAGAGCCATCTAGCGGCGAACACG---------GAAAAAGCGCCAGCTACAAGTAAACCAACAGCACCACCTAGTGGCAGA------AATTATCCAGTGCAGCAGGTGGCCGGTAATTACACCCACCTGCCGCTAAGCCCCCGAACCTTAAATGCCTGGGTAAAATTAGTAGAGGAAAAGAAATTCGGGGCAGAAGTAGTACCAGGATTCCAGGCACTATCAGAAGGATGCACCCCTTATGATATTAATCAGATGCTAAATTGTGTAGGAGAACATCAAGCAGCCATGCAAATTATTAGGGAAATAATTAATGATGAAGCAGCAGACTGGGACCAGCAGCACCCGTCACCG---GGCCCAATGCCAGCAGGACAGCTTAGGGACCCAAGAGGGTCAGACATAGCAGGAACCACT
		</sequence>
		<sequence>
			<taxon idref="L33077_C89"/>
			GTCATTTGGTGTTTACACGCAGAACAGAAAGTGAAACATACAGAGGAACGAAACGAGGTAGTAGAGAGACATCTAGCGGCAGAAACTAAAAATGCAGAAAAAATGCCAGCCACAAGTAGACCAACAGCTCCATCTAGTGGCGGCAGAGGAAATTACCCAGTGCAGCAAGTAGCAGGCAATTATGTCCACCATCCTCTAAGTCCTAGAACACTGAATGCATGGGTAAAGTTAGTAGAAGAAAAGAAGTTTGGGGCAGAGGTAGTACCAGGATTTCAGGCACTGACAGAAGGGTGCACACCCTATGATATTAATCAATTGCTAAATTGTGTAGGAGATCATCAGGCTGCTATGCAGATTATTAGAGAAATTATCAATGAGGAAGCAGCCGATTGGGATGAACACCACCCAGTACCA---GGCCCACTGCCAGCAGGACAGCTTAGGGATCCAAGGGGCTCTGACATTGCAGGAACAACC
		</sequence>
		<sequence>
			<taxon idref="L33083_D89"/>
			GTCATCTGGTGTTTACACGCAGAAGAGAAAGTGAAAGACACTGAGGGAGCAAAACAGATAGTGCAGAGACATCTAGTGGTGGAAACAGGAACTGCAGACAAAATGCCATCAACGAGTAGACCAACAGCACCACCTAGTGACAGAGGAAGAAATTACCCAGTGCAGCAAGTCGGCGGAAATTATGTCCACCTACCGCTGAGCCCCAGAACATTAAATGCATGGGTTAAGTTAGTGGAGGACAAAAAATTCGGGGCAGAGGTAGTGCCAGGGTTTCAGGCACTATCGGAAGGCTGCACTCCGTATGACATCAATCAGATGCTAAATTGTGTAGGAGAACATCAGGCAGCCATGCAGATCATAAGGGAAATAATCAATGATGAGGCAGCAGATTGGGATCAGCAGCATCCACAACCA---GGCCCACTACCAGCAGGACAGCTCAGAGATCCACGAGGATCTGATATAGCAGGAACCACT
		</sequence>
		<sequence>
			<taxon idref="L33087_EPA91"/>
			GTAGTTTACTGCCTGCACGCAGCAGTGAAAGTGAAAGATACAGAGGAAGCGAAAAAACATGTACAGCAGCACCACCTAGTGGCAGGTAAAACTACAGAGAAACTGCCTCCTCAGAGTAGACCAACAGCGCCACCTAGTGGAGGTGGAGGGAATTATCCAGTGCAACAGATAGGAAATAACTATGTGCACTCTCCACTGTCCCCAAGAACATTGAATGCATGGGTCAAATTAGTAGAAGAAAAGAAATTTGGAGCAGAGGTAGTGCCAGGCTTCCAGGCATTATCAGAAGGATGCACCCCGTATGACATCAACCAGATGCTTAATTGCGTGGGGGAACATCAGGCAGCCATGCAAATTATCAGAGAGATAATCAATGAAGAAGCAGCAGATTGGGACGTACAGCATCCAAGAGGG---CAACCGCCAGCACAGGGC---CTAAGAGACCCATCAGGATCAGACATAGCAGGGACAACC
		</sequence>
		<sequence>
			<taxon idref="U75441_FSL93"/>
			GTAGTATGGTGTTTACACGCAGAAGAGAAAGTGAAACATACAGAGGAAGCAAAGCAGTTAGTACGGAGACATCTAGTGGTGGAAACTGAAACTGCAGAAAAGATGCCTGCGACAAGTAGACCAACAGCGCCACCTAGTGGGCGA------AACTATCCAGTGCAGCAGGTAGGAGGAAATTACACCCATATTCCTCTGAGTCCGAGGACATTAAATGCTTGGGTTAAATTAGTAGAGGAAAAGAAATTTGGGGCAGAAATAGTGCCAGGCTTCCAAGCATTGTCAGAAGGCTGCACCCCTTATGATATTAATCAAATGTTAAATTGTGTAGGGGAACATCAGGCAGCCATGCAAATAATCAGGGAAATAATCAATGAAGAAGCAGCCGACTGGGATCAGAATCATCCAAGG------CAGCTGCCAGCGCCACCAGGGCTGCGTGATCCGTCAGGATCTGACATTGCAGGAACAACT
		</sequence>
		<sequence>
			<taxon idref="AF208027_GAbt93"/>
			GTCATTTGGTGTTTGCACGCCGAACAGAAAGTAAAACATACTGAAGAAGCAAAACAAGTAGTGCAGAGACATCTAGTGGTAGAAACTGGAACTACAGAAAAAGTGCCTGCCACAAGCAGACCAATAGCACCACCTAGTGGCAGAGGAGGAAACTACCCAGTGCAGCAAGTAGGCGGCAACTATGTTCATCTGCCATTAAGTCCTCGAACTTTAAATGCATGGGTAAAATTGGTAGAAGAAAAGAAGTTCGGGGCAGAAGTGGTGCCAGGATTTCAGGCGCTGTCAGAAGGCTGCCTACCATATGATATCAATCAAATGCTAAATTGTGTAGGAGAACATCAAGCAGCCATGCAAATTATTAGAGAAATAATTAATGAGGAGGCAGCAGAKTGGGATCTTCAACATCCACAACAA---GGGCCGCCGCCAGCAGGACAAMTCAGGGAACCGACAGGATCAGATATAGCAGGGACCACT
		</sequence>
		<sequence>
			<taxon idref="AY530889_HFR96"/>
			GTCATTTGGTGTTTGCACGCAGAAGAGAAAGTGAAACATACTGAGGAAGCAAAGCAGATAGTACAGAGACATCTAGCGGTGGAAACTGAAACTGCAGAAAAAATGCCAGCCACAAGTAGACCAACAGYTCCACCTAGTGGCGGCAGAGGAAATTACCCGGTGCAGCAGATAGGTGGCAATTATGCCCACCTACCTCTAAGTCCTAGAACACTCAATGCCTGGGTAAAACTGGTAGAGGAGAAAAAATTTGGAGCAGAAGTAGTGCCAGGATTTCAGGCACTCTCAGAGGGCTGCACGCCCTATGATATTAATCAAATGTTAAATTGCGTGGGAGAACATCAAGCTGCTATGCAAATTATCAGGGAAATAATTAATGATGAAGCAGCAGATTGGGACACACAGCACCCAAACCAA---GGCCCACCACCAGCAGGGCAACTTAGAGAGCCAAGAGGTTCTGATATTGCAGGAACAACT
		</sequence>
		<sequence>
			<taxon idref="X60667_stm77"/>
			GTCATTTGGTGTATCCACGCAGAAGAGAAAGTGAAACATACTGAGGAAGCAAAGCAAGTGGTAAAGAGACATCTTGTGGTAGAAACTGGAACTGCAGACAAAATGCCTGCCACAAGTAGACCAACAGCACCACCTAGTGGCAGAGGAGGAAATTACCCAGTACAGCAAGTAGGCGGCAATTATGTCCACCTACCATTAAGCCCAAGAACCTTGAATGCATGGGTAAAGTTAGTGGAGGAAAAGAAATTTGGTGCAGAAGTGGTGTCAGGATTTCAGGCGCTATCAGAAGGCTGTACCCCCTATGACATCAATCAAATGTTAAATTGTGTGGGGGAGCATCAAGCAGCCATGCAAATTATAAGAGAGATCATAAATGAGGAAGCTGCTGATTGGGACGTGCAGCATCCACAACCG---GGTCCGCTGCCAGCAGGGCAACTTAGAGAACCAAGTGGGTCAGATATAGCAGGAACTACT
		</sequence>
		<sequence>
			<taxon idref="M83293_stm89"/>
			GTCATTTGGTGTATCCACGCAGAAGAGAAAGTGAAACATACTGAGGAAGCAAAGCAAGTGGTAAAGAGACATCTTGTGGTAGAGACTGGAACTGCAAACAAAATGCCTGCCACAAGTAGACCAACAGCACCACCTAGTGGCAGAGGAGGAAATTACCCAGTACAGCAAGTAGGCGGCAATTATGTCCACCTACCATTAAGCCCAAGAACCTTGAATGCATGGGTAAAGTTAGTGGAGGAAAAGAAATTTGGTGCAGAAGTGGTGCCAGGATTTCAGGCACTATCAGAAGGCTGTACCCCCTATGACATCAATCAACTGTTAAATTGTGTGGGGGAGCATCAAGCAGCCATGCAAATTATAAAAGAGATCATAAATGAGGAAGCTGCTGATTGGGACATGCAGCATCCACAACCA---GGTCCGCTGCCAGCAGGGCAACTTAGAGAACCAAGCGGGTCAGATATAGCAGGGACTACT
		</sequence>
		<sequence>
			<taxon idref="M32741_mne82_mnIV"/>
			GTCATCTGGTGCATTCACGCAGAAGAGAAAGTGAAACACACTGAGGAAGCAAAACAGATAGTGCAGAGACACCTAGTGGTGGAAACAGGAACAGCAGAAACTATGCCAAAAACAAGTAGACCAACAGCACCATCTAGTGGCAGAGGAGGAAATTACCCAGTACAACAAGTAGGTGGTAACTATACCCACCTACCATTAAGCCCGAGAACATTAAATGCCTGGGTAAAATTGATAGAGGAGAAGAAATTTGGAGCAGAAGTAGTGCCAGGATTTCAGGCACTGTCAGAAGGCTGCACCCCCTATGACATTAATCAGATGTTAAATTGTGTGGGAGAACATCAAGCAGCTATGCAGATTATCAGAGAAATTATAAACGAGGAGGCTGCAGATTGGGACTTGCAGCACCCACAACAA---GCTCCA---CAACAAGGACAGCTTAGGGAGCCGTCAGGATCAGACATTGCAGGAACAACT
		</sequence>
	</alignment>
	
	<!-- The unique patterns for codon positions 1 & 2                           -->
	<mergePatterns id="patterns1+2">
		<!-- The unique patterns for codon position 1                                -->
		<!-- npatterns=105                                                           -->
		<patterns id="patterns1" from="1" every="3">
			<alignment idref="alignment"/>
		</patterns>
		<!-- The unique patterns for codon position 2                                -->
		<!-- npatterns=104                                                           -->
		<patterns id="patterns2" from="2" every="3">
			<alignment idref="alignment"/>
		</patterns>
	</mergePatterns>
	<!-- The unique patterns for codon position 3                                -->
	<!-- npatterns=156                                                           -->
	<patterns id="patterns3" from="3" every="3">
		<alignment idref="alignment"/>
	</patterns>
	
	<!-- This is a simple constant population size coalescent model              -->
	<!-- that is used to generate an initial tree for the chain.                 -->
	<constantSize id="initialDemo" units="years">
		<populationSize>
			<parameter id="initialDemo.popSize" value="100.0"/>
		</populationSize>
	</constantSize>
	
	<!-- Construct a rough-and-ready UPGMA tree as an starting tree              -->
	<upgmaTree id="startingTree">
		<distanceMatrix correction="JC">
			<patterns>
				<alignment idref="alignment"/>
			</patterns>
		</distanceMatrix>
	</upgmaTree>
	
	<treeModel id="treeModel">
		<coalescentTree idref="startingTree"/>
		<rootHeight>
			<parameter id="treeModel.rootHeight"/>
		</rootHeight>
		<nodeHeights internalNodes="true">
			<parameter id="treeModel.internalNodeHeights"/>
		</nodeHeights>
		<nodeHeights internalNodes="true" rootNode="true">
			<parameter id="treeModel.allInternalNodeHeights"/>
		</nodeHeights>
	</treeModel>
	
	<generalizedSkyLineLikelihood id="skyline" linear="false">
		<populationSizes>
			<parameter id="skyline.popSize" dimension="37" value="300.0 300.0 300.0 300.0 300.0 300.0 300.0 300.0 300.0 300.0 300.0 300.0 300.0 300.0 300.0 300.0 300.0 300.0 300.0 300.0 300.0 300.0 300.0 300.0 300.0 300.0 300.0 300.0 300.0 300.0 300.0 300.0 300.0 300.0 300.0 300.0 300.0" lower="0.0 0.0 0.0 0.0 0.0 0.0 0.0 0.0 0.0 0.0 0.0 0.0 0.0 0.0 0.0 0.0 0.0 0.0 0.0 0.0 0.0 0.0 0.0 0.0 0.0 0.0 0.0 0.0 0.0 0.0 0.0 0.0 0.0 0.0 0.0 0.0 0.0" upper="300000.0 300000.0 300000.0 300000.0 300000.0 300000.0 300000.0 300000.0 300000.0 300000.0 300000.0 300000.0 300000.0 300000.0 300000.0 300000.0 300000.0 300000.0 300000.0 300000.0 300000.0 300000.0 300000.0 300000.0 300000.0 300000.0 300000.0 300000.0 300000.0 300000.0 300000.0 300000.0 300000.0 300000.0 300000.0 300000.0 300000.0"/>
		</populationSizes>
		<groupSizes>
			<parameter id="skyline.groupSize" dimension="37"/>
		</groupSizes>
		<populationTree>
			<treeModel idref="treeModel"/>
		</populationTree>
	</generalizedSkyLineLikelihood>
	
	<exponentialMarkovLikelihood id="eml1" jeffreys="true">
		<chainParameter>
			<parameter idref="skyline.popSize"/>
		</chainParameter>
	</exponentialMarkovLikelihood>
	
	<!-- The uncorrelated relaxed clock (Drummond, Ho, Phillips & Rambaut, 2006) -->
	<discretizedBranchRates id="branchRates">
		<treeModel idref="treeModel"/>
		<distribution>
			<logNormalDistributionModel meanInRealSpace="true">
				<mean>
					<parameter id="ucld.mean" value="8.8E-5" lower="0.0" upper="100.0"/>
				</mean>
				<stdev>
					<parameter id="ucld.stdev" value="0.1" lower="0.0" upper="10.0"/>
				</stdev>
			</logNormalDistributionModel>
		</distribution>
		<rateCategories>
			<parameter id="branchRates.categories" dimension="376"/>
		</rateCategories>
	</discretizedBranchRates>
	
	<rateStatistic id="meanRate" name="meanRate" mode="mean" internal="true" external="true">
		<treeModel idref="treeModel"/>
		<discretizedBranchRates idref="branchRates"/>
	</rateStatistic>
	
	<rateStatistic id="coefficientOfVariation" name="coefficientOfVariation" mode="coefficientOfVariation" internal="true" external="true">
		<treeModel idref="treeModel"/>
		<discretizedBranchRates idref="branchRates"/>
	</rateStatistic>
	
	<rateCovarianceStatistic id="covariance" name="covariance">
		<treeModel idref="treeModel"/>
		<discretizedBranchRates idref="branchRates"/>
	</rateCovarianceStatistic>
	
	<!-- The HKY substitution model (Hasegawa, Kishino & Yano, 1985)             -->
	<hkyModel id="hky1">
		<frequencies>
			<frequencyModel dataType="nucleotide">
				<alignment idref="alignment"/>
				<frequencies>
					<parameter id="hky1.frequencies" dimension="4"/>
				</frequencies>
			</frequencyModel>
		</frequencies>
		<kappa>
			<parameter id="hky1.kappa" value="1.0" lower="1.0E-8" upper="Infinity"/>
		</kappa>
	</hkyModel>
	<!-- The HKY substitution model (Hasegawa, Kishino & Yano, 1985)             -->
	<hkyModel id="hky2">
		<frequencies>
			<frequencyModel dataType="nucleotide">
				<alignment idref="alignment"/>
				<frequencies>
					<parameter id="hky2.frequencies" dimension="4"/>
				</frequencies>
			</frequencyModel>
		</frequencies>
		<kappa>
			<parameter id="hky2.kappa" value="1.0" lower="1.0E-8" upper="Infinity"/>
		</kappa>
	</hkyModel>
	
	<!-- site model                                                              -->
	<siteModel id="siteModel1">
		<substitutionModel>
			<hkyModel idref="hky1"/>
		</substitutionModel>
		<relativeRate>
			<parameter id="siteModel1.mu" value="1.0" lower="0.0" upper="Infinity"/>
		</relativeRate>
		<gammaShape gammaCategories="4">
			<parameter id="siteModel1.alpha" value="0.5" lower="0.0" upper="Infinity"/>
		</gammaShape>
	</siteModel>
	<!-- site model                                                              -->
	<siteModel id="siteModel2">
		<substitutionModel>
			<hkyModel idref="hky2"/>
		</substitutionModel>
		<relativeRate>
			<parameter id="siteModel2.mu" value="1.0" lower="0.0" upper="Infinity"/>
		</relativeRate>
		<gammaShape gammaCategories="4">
			<parameter id="siteModel2.alpha" value="0.5" lower="0.0" upper="Infinity"/>
		</gammaShape>
	</siteModel>

	<compoundParameter id="allMus">
		<parameter idref="siteModel1.mu"/>
		<parameter idref="siteModel2.mu"/>
	</compoundParameter>
	
	<treeLikelihood id="treeLikelihood1">
		<patterns idref="patterns1+2"/>
		<treeModel idref="treeModel"/>
		<siteModel idref="siteModel1"/>
		<discretizedBranchRates idref="branchRates"/>
	</treeLikelihood>
	<treeLikelihood id="treeLikelihood2">
		<patterns idref="patterns3"/>
		<treeModel idref="treeModel"/>
		<siteModel idref="siteModel2"/>
		<discretizedBranchRates idref="branchRates"/>
	</treeLikelihood>
	
	
	<tmrcaStatistic id="tmrca(HIV-2)">
		<mrca>
			<taxa idref="HIV-2"/>
		</mrca>
		<treeModel idref="treeModel"/>
	</tmrcaStatistic>
	<tmrcaStatistic id="tmrca(HIV-2A)">
		<mrca>
			<taxa idref="HIV-2A"/>
		</mrca>
		<treeModel idref="treeModel"/>
	</tmrcaStatistic>
	<tmrcaStatistic id="tmrca(HIV-2AB)">
		<mrca>
			<taxa idref="HIV-2AB"/>
		</mrca>
		<treeModel idref="treeModel"/>
	</tmrcaStatistic>
	<tmrcaStatistic id="tmrca(HIV-2B)">
		<mrca>
			<taxa idref="HIV-2B"/>
		</mrca>
		<treeModel idref="treeModel"/>
	</tmrcaStatistic>
	<tmrcaStatistic id="tmrca(SIVsm)">
		<mrca>
			<taxa idref="SIVsm"/>
		</mrca>
		<treeModel idref="treeModel"/>
	</tmrcaStatistic>
	<tmrcaStatistic id="tmrca(SIVsm1)">
		<mrca>
			<taxa idref="SIVsm1"/>
		</mrca>
		<treeModel idref="treeModel"/>
	</tmrcaStatistic>
	<tmrcaStatistic id="tmrca(SIVsm2)">
		<mrca>
			<taxa idref="SIVsm2"/>
		</mrca>
		<treeModel idref="treeModel"/>
	</tmrcaStatistic>
	<tmrcaStatistic id="tmrca(SIVsm3)">
		<mrca>
			<taxa idref="SIVsm3"/>
		</mrca>
		<treeModel idref="treeModel"/>
	</tmrcaStatistic>
	<tmrcaStatistic id="tmrca(SIVsm4)">
		<mrca>
			<taxa idref="SIVsm4"/>
		</mrca>
		<treeModel idref="treeModel"/>
	</tmrcaStatistic>
	<tmrcaStatistic id="tmrca(SIVsm5)">
		<mrca>
			<taxa idref="SIVsm5"/>
		</mrca>
		<treeModel idref="treeModel"/>
	</tmrcaStatistic>
	<tmrcaStatistic id="tmrca(SIVsm7)">
		<mrca>
			<taxa idref="SIVsm7"/>
		</mrca>
		<treeModel idref="treeModel"/>
	</tmrcaStatistic>
	<tmrcaStatistic id="tmrca(SIVsm-midnode)">
		<mrca>
			<taxa idref="SIVsm-midnode"/>
		</mrca>
		<treeModel idref="treeModel"/>
	</tmrcaStatistic>
	<operators id="operators">
		<scaleOperator scaleFactor="0.75" weight="1">
			<parameter idref="hky1.kappa"/>
		</scaleOperator>
		<scaleOperator scaleFactor="0.75" weight="1">
			<parameter idref="hky2.kappa"/>
		</scaleOperator>
		<scaleOperator scaleFactor="0.75" weight="1">
			<parameter idref="siteModel1.alpha"/>
		</scaleOperator>
		<scaleOperator scaleFactor="0.75" weight="1">
			<parameter idref="siteModel2.alpha"/>
		</scaleOperator>
		<deltaExchange delta="0.75" parameterWeights="2 1" weight="1">
			<parameter idref="allMus"/>
		</deltaExchange>
		<scaleOperator scaleFactor="0.75" weight="3">
			<parameter idref="ucld.mean"/>
		</scaleOperator>
		<scaleOperator scaleFactor="0.75" weight="3">
			<parameter idref="ucld.stdev"/>
		</scaleOperator>
		<upDownOperator scaleFactor="0.75" weight="3">
			<up>
				<parameter idref="ucld.mean"/>
			</up>
			<down>
				<parameter idref="treeModel.allInternalNodeHeights"/>
			</down>
		</upDownOperator>
		<swapOperator size="1" weight="30" autoOptimize="false">
			<parameter idref="branchRates.categories"/>
		</swapOperator>
		<scaleOperator scaleFactor="0.75" weight="15">
			<parameter idref="skyline.popSize"/>
		</scaleOperator>
		<deltaExchange delta="1" integer="true" weight="6" autoOptimize="false">
			<parameter idref="skyline.groupSize"/>
		</deltaExchange>
		<scaleOperator scaleFactor="0.75" weight="3">
			<parameter idref="treeModel.rootHeight"/>
		</scaleOperator>
		<uniformOperator weight="30">
			<parameter idref="treeModel.internalNodeHeights"/>
		</uniformOperator>
		<subtreeSlide size="30.0" gaussian="true" weight="15">
			<treeModel idref="treeModel"/>
		</subtreeSlide>
		<narrowExchange weight="15">
			<treeModel idref="treeModel"/>
		</narrowExchange>
		<wideExchange weight="3">
			<treeModel idref="treeModel"/>
		</wideExchange>
		<wilsonBalding weight="3">
			<treeModel idref="treeModel"/>
		</wilsonBalding>
	</operators>
	
	<mcmc id="mcmc" chainLength="50000000" autoOptimize="true">
		<posterior id="posterior">
			<prior id="prior">
				<jeffreysPrior>
					<parameter idref="hky1.kappa"/>
				</jeffreysPrior>
				<jeffreysPrior>
					<parameter idref="hky2.kappa"/>
				</jeffreysPrior>
				<generalizedSkyLineLikelihood idref="skyline"/>
				<exponentialMarkovLikelihood idref="eml1"/>
			</prior>
			<likelihood id="likelihood">
				<treeLikelihood idref="treeLikelihood1"/>
				<treeLikelihood idref="treeLikelihood2"/>
			</likelihood>
		</posterior>
		<operators idref="operators"/>
		<log id="screenLog" logEvery="5000">
			<column label="Posterior" dp="4" width="12">
				<posterior idref="posterior"/>
			</column>
			<column label="Prior" dp="4" width="12">
				<prior idref="prior"/>
			</column>
			<column label="Likelihood" dp="4" width="12">
				<likelihood idref="likelihood"/>
			</column>
			<column label="Root Height" sf="6" width="12">
				<parameter idref="treeModel.rootHeight"/>
			</column>
			<column label="Rate" sf="6" width="12">
				<rateStatistic idref="meanRate"/>
			</column>
		</log>
		<log id="fileLog" logEvery="5000" fileName="gag_SRD06_TmpL_skyline.log">
			<posterior idref="posterior"/>
			<prior idref="prior"/>
			<likelihood idref="likelihood"/>
			<rateStatistic idref="meanRate"/>
			<parameter idref="treeModel.rootHeight"/>
			<tmrcaStatistic idref="tmrca(HIV-2)"/>
			<tmrcaStatistic idref="tmrca(HIV-2A)"/>
			<tmrcaStatistic idref="tmrca(HIV-2AB)"/>
			<tmrcaStatistic idref="tmrca(HIV-2B)"/>
			<tmrcaStatistic idref="tmrca(SIVsm)"/>
			<tmrcaStatistic idref="tmrca(SIVsm1)"/>
			<tmrcaStatistic idref="tmrca(SIVsm2)"/>
			<tmrcaStatistic idref="tmrca(SIVsm3)"/>
			<tmrcaStatistic idref="tmrca(SIVsm4)"/>
			<tmrcaStatistic idref="tmrca(SIVsm5)"/>
			<tmrcaStatistic idref="tmrca(SIVsm7)"/>
			<tmrcaStatistic idref="tmrca(SIVsm-midnode)"/>
			<parameter idref="skyline.popSize"/>
			<parameter idref="skyline.groupSize"/>
			<parameter idref="siteModel1.mu"/>
			<parameter idref="siteModel2.mu"/>
			<parameter idref="hky1.kappa"/>
			<parameter idref="hky2.kappa"/>
			<parameter idref="siteModel1.alpha"/>
			<parameter idref="siteModel2.alpha"/>
			<parameter idref="ucld.mean"/>
			<parameter idref="ucld.stdev"/>
			<rateStatistic idref="coefficientOfVariation"/>
			<rateCovarianceStatistic idref="covariance"/>
			<treeLikelihood idref="treeLikelihood1"/>
			<treeLikelihood idref="treeLikelihood2"/>
			<generalizedSkyLineLikelihood idref="skyline"/>
		</log>
		<logTree id="treeFileLog" logEvery="5000" nexusFormat="true" fileName="gag_SRD06_TmpL_skyline.trees" sortTranslationTable="true">
			<treeModel idref="treeModel"/>
			<discretizedBranchRates idref="branchRates"/>
			<posterior idref="posterior"/>
		</logTree>
	</mcmc>
	
	<report>
		<property name="timer">
			<object idref="mcmc"/>
		</property>
	</report>
	
</beast>
