# Supplementary material for: Dating the Age of the SIV Lineages That Gave Rise to HIV-1 and HIV-2
Source: PLoS Comput Biol. 2009 May 1;5(5):e1000377. doi: 10.1371/journal.pcbi.1000377 (PMC2669881; doi:10.1371/journal.pcbi.1000377)
Supplement: Dataset S8 — SIVcpz/HIV-1 env XML. (0.17 MB TXT) [file pcbi.1000377.s008.txt]

<?xml version="1.0" standalone="yes"?>
<!-- Generated by BEAUTi v1.4.7                                              -->
<!--       by Alexei J. Drummond and Andrew Rambaut                          -->
<!--       Department of Computer Science, University of Auckland and        -->
<!--       Institute of Evolutionary Biology, University of Edinburgh        -->
<!--       http://beast.bio.ed.ac.uk/                                        -->
<beast>
	
	<!-- The list of taxa analyse (can also include dates/ages).                 -->
	<!-- ntax=178                                                                -->
	<taxa id="taxa">
		<taxon id="A_ZA_4_04ZASK162B1_DQ396400">
			<date value="2004.0" direction="forwards" units="years"/>
		</taxon>
		<taxon id="A_SN_96_DDJ360_AY521630">
			<date value="1996.0" direction="forwards" units="years"/>
		</taxon>
		<taxon id="A_CD_97_97CD_KCC2_AM000053">
			<date value="1997.0" direction="forwards" units="years"/>
		</taxon>
		<taxon id="A_KE_0_KNH1199_AF457067">
			<date value="2000.0" direction="forwards" units="years"/>
		</taxon>
		<taxon id="A_KE_0_NKU3005_AF457089">
			<date value="2000.0" direction="forwards" units="years"/>
		</taxon>
		<taxon id="A_UA_1_01UADN121_DQ823358">
			<date value="2001.0" direction="forwards" units="years"/>
		</taxon>
		<taxon id="A_UA_1_01UAPol293_DQ823359">
			<date value="2001.0" direction="forwards" units="years"/>
		</taxon>
		<taxon id="A_UZ_2_02UZ0659_AY829209">
			<date value="2002.0" direction="forwards" units="years"/>
		</taxon>
		<taxon id="A_UZ_2_02UZ652_AY829203">
			<date value="2002.0" direction="forwards" units="years"/>
		</taxon>
		<taxon id="A_RU_3_03RU20_06_13_AY500393">
			<date value="2003.0" direction="forwards" units="years"/>
		</taxon>
		<taxon id="A_UG_85_U455_M62320">
			<date value="1985.0" direction="forwards" units="years"/>
		</taxon>
		<taxon id="A_KE_86_ML170_1986_AF539405">
			<date value="1986.0" direction="forwards" units="years"/>
		</taxon>
		<taxon id="A_UG_92_92UG037_AB253429">
			<date value="1992.0" direction="forwards" units="years"/>
		</taxon>
		<taxon id="A_UG_92_UG029_AB098333">
			<date value="1992.0" direction="forwards" units="years"/>
		</taxon>
		<taxon id="A_RW_93_93RW037A_AB287379">
			<date value="1993.0" direction="forwards" units="years"/>
		</taxon>
		<taxon id="A_RW_93_93RW_024_AY713406">
			<date value="1993.0" direction="forwards" units="years"/>
		</taxon>
		<taxon id="A_SE_94_SE7253_AF069670">
			<date value="1994.0" direction="forwards" units="years"/>
		</taxon>
		<taxon id="A_SE_94_SE7535_AF069671">
			<date value="1994.0" direction="forwards" units="years"/>
		</taxon>
		<taxon id="A_SE_95_SE8891_AF069673">
			<date value="1995.0" direction="forwards" units="years"/>
		</taxon>
		<taxon id="A_SE_95_UGSE8131_AF107771">
			<date value="1995.0" direction="forwards" units="years"/>
		</taxon>
		<taxon id="A_UG_98_98UG57136_AF484509">
			<date value="1998.0" direction="forwards" units="years"/>
		</taxon>
		<taxon id="A_UG_98_98UG57142_AF484512">
			<date value="1998.0" direction="forwards" units="years"/>
		</taxon>
		<taxon id="A_KE_99_KNH1088_AF457063">
			<date value="1999.0" direction="forwards" units="years"/>
		</taxon>
		<taxon id="A_UG_99_99UGA07072_AF484478">
			<date value="1999.0" direction="forwards" units="years"/>
		</taxon>
		<taxon id="A_CD_97_97CDKS10_AF286241">
			<date value="1997.0" direction="forwards" units="years"/>
		</taxon>
		<taxon id="B_AR_0_ARMS008_AY037269">
			<date value="2000.0" direction="forwards" units="years"/>
		</taxon>
		<taxon id="B_US_0_14294_1_DQ853436">
			<date value="2000.0" direction="forwards" units="years"/>
		</taxon>
		<taxon id="B_CO_1_PCM034_AY561238">
			<date value="2001.0" direction="forwards" units="years"/>
		</taxon>
		<taxon id="B_CO_1_PCM074_AY561240">
			<date value="2001.0" direction="forwards" units="years"/>
		</taxon>
		<taxon id="B_BR_2_02BR013_DQ358810">
			<date value="2002.0" direction="forwards" units="years"/>
		</taxon>
		<taxon id="B_CN_2_02HNsq4_DQ007902">
			<date value="2002.0" direction="forwards" units="years"/>
		</taxon>
		<taxon id="B_AR_3_03AR137681_DQ383748">
			<date value="2003.0" direction="forwards" units="years"/>
		</taxon>
		<taxon id="B_AR_3_03AR138910_DQ383749">
			<date value="2003.0" direction="forwards" units="years"/>
		</taxon>
		<taxon id="B_RU_4_04RU129005_AY751406">
			<date value="2004.0" direction="forwards" units="years"/>
		</taxon>
		<taxon id="B_RU_4_04RU139089_AY751407">
			<date value="2004.0" direction="forwards" units="years"/>
		</taxon>
		<taxon id="B_JP_5_DR6538_AB287363">
			<date value="2005.0" direction="forwards" units="years"/>
		</taxon>
		<taxon id="B_JP_5_DR7065_AB287368">
			<date value="2005.0" direction="forwards" units="years"/>
		</taxon>
		<taxon id="B_FR_83_HXB2_LAI_IIIB_BRU_K03455">
			<date value="1983.0" direction="forwards" units="years"/>
		</taxon>
		<taxon id="B_US_83_5018_83_AY835777">
			<date value="1983.0" direction="forwards" units="years"/>
		</taxon>
		<taxon id="B_US_84_MNCG_M17449">
			<date value="1984.0" direction="forwards" units="years"/>
		</taxon>
		<taxon id="B_US_84_NY5CG_M38431">
			<date value="1984.0" direction="forwards" units="years"/>
		</taxon>
		<taxon id="B_FR_85_pNL43_CS272319">
			<date value="1985.0" direction="forwards" units="years"/>
		</taxon>
		<taxon id="B_US_85_5077_85_AY835769">
			<date value="1985.0" direction="forwards" units="years"/>
		</taxon>
		<taxon id="B_US_86_AD87_AF004394">
			<date value="1986.0" direction="forwards" units="years"/>
		</taxon>
		<taxon id="B_US_86_YU_2_M93258">
			<date value="1986.0" direction="forwards" units="years"/>
		</taxon>
		<taxon id="B_US_87_5113_87_AY835758">
			<date value="1987.0" direction="forwards" units="years"/>
		</taxon>
		<taxon id="B_US_87_BC_L02317">
			<date value="1987.0" direction="forwards" units="years"/>
		</taxon>
		<taxon id="B_US_88_5160_88_AY835763">
			<date value="1988.0" direction="forwards" units="years"/>
		</taxon>
		<taxon id="B_US_88_WR27_AF286365">
			<date value="1988.0" direction="forwards" units="years"/>
		</taxon>
		<taxon id="B_ES_89_S61K15_AF256210">
			<date value="1989.0" direction="forwards" units="years"/>
		</taxon>
		<taxon id="B_US_89_P896_U39362">
			<date value="1989.0" direction="forwards" units="years"/>
		</taxon>
		<taxon id="B_US_90_US4_AY173955">
			<date value="1990.0" direction="forwards" units="years"/>
		</taxon>
		<taxon id="B_US_90_WEAU160_U21135">
			<date value="1990.0" direction="forwards" units="years"/>
		</taxon>
		<taxon id="B_US_91_5048_91_AY835761">
			<date value="1991.0" direction="forwards" units="years"/>
		</taxon>
		<taxon id="B_US_91_DH12_3_AF069140">
			<date value="1991.0" direction="forwards" units="years"/>
		</taxon>
		<taxon id="B_FR_92_92FR_BX08_AY713411">
			<date value="1992.0" direction="forwards" units="years"/>
		</taxon>
		<taxon id="B_US_93_WCD32P0793_DQ487188">
			<date value="1993.0" direction="forwards" units="years"/>
		</taxon>
		<taxon id="B_US_93_WCM32P0793_DQ487190">
			<date value="1993.0" direction="forwards" units="years"/>
		</taxon>
		<taxon id="B_US_94_5082_94_AY835773">
			<date value="1994.0" direction="forwards" units="years"/>
		</taxon>
		<taxon id="B_US_94_94US_33931N_AY713410">
			<date value="1994.0" direction="forwards" units="years"/>
		</taxon>
		<taxon id="B_AU_95_MBCC54_AF042103">
			<date value="1995.0" direction="forwards" units="years"/>
		</taxon>
		<taxon id="B_US_95_5073_95_AY835768">
			<date value="1995.0" direction="forwards" units="years"/>
		</taxon>
		<taxon id="B_US_96_1027_03_AY332237">
			<date value="1996.0" direction="forwards" units="years"/>
		</taxon>
		<taxon id="B_US_96_1299_d22_AY308761">
			<date value="1996.0" direction="forwards" units="years"/>
		</taxon>
		<taxon id="B_KR_97_WK_AF224507">
			<date value="1997.0" direction="forwards" units="years"/>
		</taxon>
		<taxon id="B_US_97_1001_07_AY331282">
			<date value="1997.0" direction="forwards" units="years"/>
		</taxon>
		<taxon id="B_AR_98_ARCH054_AY037268">
			<date value="1998.0" direction="forwards" units="years"/>
		</taxon>
		<taxon id="B_US_98_98USHVTN3605c9_AY560108">
			<date value="1998.0" direction="forwards" units="years"/>
		</taxon>
		<taxon id="B_AR_99_ARMA132_AY037282">
			<date value="1999.0" direction="forwards" units="years"/>
		</taxon>
		<taxon id="B_BR_99_BREPM11932_DQ085870">
			<date value="1999.0" direction="forwards" units="years"/>
		</taxon>
		<taxon id="C_BW_0_00BW147127_AF443091">
			<date value="2000.0" direction="forwards" units="years"/>
		</taxon>
		<taxon id="C_BW_0_00BW1686_AF443093">
			<date value="2000.0" direction="forwards" units="years"/>
		</taxon>
		<taxon id="C_TZ_1_A301_AY253312">
			<date value="2001.0" direction="forwards" units="years"/>
		</taxon>
		<taxon id="C_UY_1_TRA3011_AY563169">
			<date value="2001.0" direction="forwards" units="years"/>
		</taxon>
		<taxon id="C_TZ_2_CO6721_AY734560">
			<date value="2002.0" direction="forwards" units="years"/>
		</taxon>
		<taxon id="C_ZM_2_02ZMDB_AB254153">
			<date value="2002.0" direction="forwards" units="years"/>
		</taxon>
		<taxon id="C_ZA_3_03ZAPS056MB1_DQ396374">
			<date value="2003.0" direction="forwards" units="years"/>
		</taxon>
		<taxon id="C_ZA_3_03ZAPS071MB1_DQ396376">
			<date value="2003.0" direction="forwards" units="years"/>
		</taxon>
		<taxon id="C_ZA_4_04ZAPS177MB1_DQ396394">
			<date value="2004.0" direction="forwards" units="years"/>
		</taxon>
		<taxon id="C_ZA_4_04ZASK180B1_AY878059">
			<date value="2004.0" direction="forwards" units="years"/>
		</taxon>
		<taxon id="C_ZA_5_05ZASK243B1_DQ396372">
			<date value="2005.0" direction="forwards" units="years"/>
		</taxon>
		<taxon id="C_ZA_5_05ZASK246B1_DQ369983">
			<date value="2005.0" direction="forwards" units="years"/>
		</taxon>
		<taxon id="C_ET_86_ETH2220_U46016">
			<date value="1986.0" direction="forwards" units="years"/>
		</taxon>
		<taxon id="C_SO_89_89SM_145_AY713415">
			<date value="1989.0" direction="forwards" units="years"/>
		</taxon>
		<taxon id="C_SN_90_90SE_364_AY713416">
			<date value="1990.0" direction="forwards" units="years"/>
		</taxon>
		<taxon id="C_KE_91_KNH1268_AY945738">
			<date value="1991.0" direction="forwards" units="years"/>
		</taxon>
		<taxon id="C_BR_92_BR025_d_U52953">
			<date value="1992.0" direction="forwards" units="years"/>
		</taxon>
		<taxon id="C_IN_93_93IN101_AB023804">
			<date value="1993.0" direction="forwards" units="years"/>
		</taxon>
		<taxon id="C_IN_93_93IN9999_AF067154">
			<date value="1993.0" direction="forwards" units="years"/>
		</taxon>
		<taxon id="C_IN_94_94IN11246_AF067159">
			<date value="1994.0" direction="forwards" units="years"/>
		</taxon>
		<taxon id="C_IN_94_94IN_20635_4_AY713414">
			<date value="1994.0" direction="forwards" units="years"/>
		</taxon>
		<taxon id="C_IN_95_95IN21068_AF067155">
			<date value="1995.0" direction="forwards" units="years"/>
		</taxon>
		<taxon id="C_BW_96_96BW01B03_AF110959">
			<date value="1996.0" direction="forwards" units="years"/>
		</taxon>
		<taxon id="C_BW_96_96BW16B01_AF110976">
			<date value="1996.0" direction="forwards" units="years"/>
		</taxon>
		<taxon id="C_ZA_97_97ZA003_AY118165">
			<date value="1997.0" direction="forwards" units="years"/>
		</taxon>
		<taxon id="C_ZA_97_97ZA009_AY118166">
			<date value="1997.0" direction="forwards" units="years"/>
		</taxon>
		<taxon id="C_BW_98_98BWMC122_AF443076">
			<date value="1998.0" direction="forwards" units="years"/>
		</taxon>
		<taxon id="C_IN_98_98IN022_AF286232">
			<date value="1998.0" direction="forwards" units="years"/>
		</taxon>
		<taxon id="C_IL_99_99ET14_AY255825">
			<date value="1999.0" direction="forwards" units="years"/>
		</taxon>
		<taxon id="C_ZA_99_99ZATM10_AY228556">
			<date value="1999.0" direction="forwards" units="years"/>
		</taxon>
		<taxon id="D_CM_1_01CM_4412HAL_AY371157">
			<date value="2001.0" direction="forwards" units="years"/>
		</taxon>
		<taxon id="D_TZ_1_A280_AY253311">
			<date value="2001.0" direction="forwards" units="years"/>
		</taxon>
		<taxon id="D_YE_2_02YE516_AY795907">
			<date value="2002.0" direction="forwards" units="years"/>
		</taxon>
		<taxon id="D_KR_4_04KBH8_DQ054367">
			<date value="2004.0" direction="forwards" units="years"/>
		</taxon>
		<taxon id="D_CD_83_ELI_K03454">
			<date value="1983.0" direction="forwards" units="years"/>
		</taxon>
		<taxon id="D_CD_83_NDK_M27323">
			<date value="1983.0" direction="forwards" units="years"/>
		</taxon>
		<taxon id="D_CD_84_84ZR085_U88822">
			<date value="1984.0" direction="forwards" units="years"/>
		</taxon>
		<taxon id="D_ZA_84_R2_AY773338">
			<date value="1984.0" direction="forwards" units="years"/>
		</taxon>
		<taxon id="D_CD_85_Z2Z6_M22639">
			<date value="1985.0" direction="forwards" units="years"/>
		</taxon>
		<taxon id="D_ZA_85_R286_AY773340">
			<date value="1985.0" direction="forwards" units="years"/>
		</taxon>
		<taxon id="D_ZA_86_R482_AY773341">
			<date value="1986.0" direction="forwards" units="years"/>
		</taxon>
		<taxon id="D_UG_92_92UG001_AJ320484">
			<date value="1992.0" direction="forwards" units="years"/>
		</taxon>
		<taxon id="D_KE_93_MB2059_AF133821">
			<date value="1993.0" direction="forwards" units="years"/>
		</taxon>
		<taxon id="D_UG_93_93UG_065_AY713418">
			<date value="1993.0" direction="forwards" units="years"/>
		</taxon>
		<taxon id="D_UG_94_94UG114_U88824">
			<date value="1994.0" direction="forwards" units="years"/>
		</taxon>
		<taxon id="D_KE_97_ML415_2_AY322189">
			<date value="1997.0" direction="forwards" units="years"/>
		</taxon>
		<taxon id="D_UG_98_98UG57131_AF484505">
			<date value="1998.0" direction="forwards" units="years"/>
		</taxon>
		<taxon id="D_UG_98_98UG57140_AF484511">
			<date value="1998.0" direction="forwards" units="years"/>
		</taxon>
		<taxon id="D_UG_99_99UGA07412_AF484477">
			<date value="1999.0" direction="forwards" units="years"/>
		</taxon>
		<taxon id="D_UG_99_99UGA08483_AY304496">
			<date value="1999.0" direction="forwards" units="years"/>
		</taxon>
		<taxon id="F_BR_1_01BR087_DQ358801">
			<date value="2001.0" direction="forwards" units="years"/>
		</taxon>
		<taxon id="F_AR_2_ARE933_DQ189088">
			<date value="2002.0" direction="forwards" units="years"/>
		</taxon>
		<taxon id="F_BR_89_BZ126_AY173957">
			<date value="1989.0" direction="forwards" units="years"/>
		</taxon>
		<taxon id="F_BR_89_BZ163_AY173958">
			<date value="1989.0" direction="forwards" units="years"/>
		</taxon>
		<taxon id="F_BE_93_VI850_AF077336">
			<date value="1993.0" direction="forwards" units="years"/>
		</taxon>
		<taxon id="F_BR_93_93BR020_1_AF005494">
			<date value="1993.0" direction="forwards" units="years"/>
		</taxon>
		<taxon id="F_FR_96_MP411_AJ249238">
			<date value="1996.0" direction="forwards" units="years"/>
		</taxon>
		<taxon id="F_CM_2_02CM_0016BBY_AY371158">
			<date value="2002.0" direction="forwards" units="years"/>
		</taxon>
		<taxon id="F_CM_95_MP255_AJ249236">
			<date value="1995.0" direction="forwards" units="years"/>
		</taxon>
		<taxon id="F_CM_95_MP257_AJ249237">
			<date value="1995.0" direction="forwards" units="years"/>
		</taxon>
		<taxon id="F_CM_97_CM53657_AF377956">
			<date value="1997.0" direction="forwards" units="years"/>
		</taxon>
		<taxon id="H_BE_93_VI991_AF190127">
			<date value="1993.0" direction="forwards" units="years"/>
		</taxon>
		<taxon id="H_BE_93_VI997_AF190128">
			<date value="1993.0" direction="forwards" units="years"/>
		</taxon>
		<taxon id="H_CF_90_56_AF005496">
			<date value="1990.0" direction="forwards" units="years"/>
		</taxon>
		<taxon id="J_SE_93_SE7887_AF082394">
			<date value="1993.0" direction="forwards" units="years"/>
		</taxon>
		<taxon id="J_SE_94_SE7022_AF082395">
			<date value="1994.0" direction="forwards" units="years"/>
		</taxon>
		<taxon id="K_CD_97_EQTB11C_AJ249235">
			<date value="1997.0" direction="forwards" units="years"/>
		</taxon>
		<taxon id="K_CM_96_MP535_AJ249239">
			<date value="1996.0" direction="forwards" units="years"/>
		</taxon>
		<taxon id="N_CM_97_YBF106_AJ271370">
			<date value="1997.0" direction="forwards" units="years"/>
		</taxon>
		<taxon id="N_CM_95_YBF30_AJ006022">
			<date value="1995.0" direction="forwards" units="years"/>
		</taxon>
		<taxon id="N_CM_04_04CM_1015_04_DQ017382">
			<date value="2004.0" direction="forwards" units="years"/>
		</taxon>
		<taxon id="N_CM_02_DJO0131_AY532635">
			<date value="2002.0" direction="forwards" units="years"/>
		</taxon>
		<taxon id="N_CM_04_04CM_1131_03_DQ017383">
			<date value="2004.0" direction="forwards" units="years"/>
		</taxon>
		<taxon id="O_BE_87_ANT70_L20587">
			<date value="1987.0" direction="forwards" units="years"/>
		</taxon>
		<taxon id="O_CM_91_MVP5180_L20571">
			<date value="1991.0" direction="forwards" units="years"/>
		</taxon>
		<taxon id="O_SN_99_SEMP1300_AJ302647">
			<date value="1999.0" direction="forwards" units="years"/>
		</taxon>
		<taxon id="O_SN_99_SEMP1299_AJ302646">
			<date value="1999.0" direction="forwards" units="years"/>
		</taxon>
		<taxon id="O_FR_92_VAU_AF407418">
			<date value="1992.0" direction="forwards" units="years"/>
		</taxon>
		<taxon id="O_CM_98_98CMU2901_AY169812">
			<date value="1998.0" direction="forwards" units="years"/>
		</taxon>
		<taxon id="O_CM_96_96CMABB009_AY169806">
			<date value="1996.0" direction="forwards" units="years"/>
		</taxon>
		<taxon id="O_CM_97_97CMABB447_AY169813">
			<date value="1997.0" direction="forwards" units="years"/>
		</taxon>
		<taxon id="O_CM_98_98CMU5337_AY169808">
			<date value="1998.0" direction="forwards" units="years"/>
		</taxon>
		<taxon id="O_CM_98_98CMABB212_AY169804">
			<date value="1998.0" direction="forwards" units="years"/>
		</taxon>
		<taxon id="O_CM_97_97CMABB497_AY169809">
			<date value="1997.0" direction="forwards" units="years"/>
		</taxon>
		<taxon id="O_CM_96_96CMABB637_AY169810">
			<date value="1996.0" direction="forwards" units="years"/>
		</taxon>
		<taxon id="O_CM_96_96CMA102_AY169803">
			<date value="1996.0" direction="forwards" units="years"/>
		</taxon>
		<taxon id="O_CM_98_98CMA105_AY169816">
			<date value="1998.0" direction="forwards" units="years"/>
		</taxon>
		<taxon id="O_CM_98_98CMA104_AY169802">
			<date value="1998.0" direction="forwards" units="years"/>
		</taxon>
		<taxon id="O_CM_98_98CMABB141_AY169807">
			<date value="1998.0" direction="forwards" units="years"/>
		</taxon>
		<taxon id="O_CM_99_99CMU4122_AY169815">
			<date value="1999.0" direction="forwards" units="years"/>
		</taxon>
		<taxon id="O_US_97_97US08692A_AY169805">
			<date value="1997.0" direction="forwards" units="years"/>
		</taxon>
		<taxon id="O_CM_98_98CMABB197_AY169811">
			<date value="1998.0" direction="forwards" units="years"/>
		</taxon>
		<taxon id="CPZ_US_85_CPZUS_AF103818">
			<date value="1985.0" direction="forwards" units="years"/>
		</taxon>
		<taxon id="CPZ_GA_88_GAB1_X52154">
			<date value="1988.0" direction="forwards" units="years"/>
		</taxon>
		<taxon id="CPZ_CM_98_CAM5_AJ271369">
			<date value="1998.0" direction="forwards" units="years"/>
		</taxon>
		<taxon id="CPZ_CM_05_SIVcpzEK505_DQ373065">
			<date value="2005.0" direction="forwards" units="years"/>
		</taxon>
		<taxon id="CPZ_CM_05_SIVcpzLB7_DQ373064">
			<date value="2005.0" direction="forwards" units="years"/>
		</taxon>
		<taxon id="CPZ_CM_05_SIVcpzMT145_DQ373066">
			<date value="2005.0" direction="forwards" units="years"/>
		</taxon>
		<taxon id="CPZ_CM_01_SIVcpzCAM13_AY169968">
			<date value="2001.0" direction="forwards" units="years"/>
		</taxon>
		<taxon id="CPZ_CM_05_SIVcpzMB66_DQ373063">
			<date value="2005.0" direction="forwards" units="years"/>
		</taxon>
		<taxon id="CPZ_TZ_01_TAN1_AF447763">
			<date value="2001.0" direction="forwards" units="years"/>
		</taxon>
		<taxon id="CPZ_TZ_02_TAN3_EF394358">
			<date value="2002.0" direction="forwards" units="years"/>
		</taxon>
		<taxon id="CPZ_TZ_02_TAN3_1_DQ374658">
			<date value="2002.0" direction="forwards" units="years"/>
		</taxon>
		<taxon id="CPZ_TZ_01_TAN2_EF394357">
			<date value="2001.0" direction="forwards" units="years"/>
		</taxon>
		<taxon id="CPZ_TZ_01_TAN2_69_DQ374657">
			<date value="2001.0" direction="forwards" units="years"/>
		</taxon>
		<taxon id="CPZ_CM_98_CAM3_AF115393">
			<date value="1998.0" direction="forwards" units="years"/>
		</taxon>
		<taxon id="CPZ_CD_90_ANT_U42720">
			<date value="1990.0" direction="forwards" units="years"/>
		</taxon>
		<taxon id="CPZ_GA_88_GAB2_AF382828">
			<date value="1988.0" direction="forwards" units="years"/>
		</taxon>
	</taxa>
	
	<taxa id="HIV-1 M">
		<taxon idref="A_CD_97_97CDKS10_AF286241"/>
		<taxon idref="A_CD_97_97CD_KCC2_AM000053"/>
		<taxon idref="A_KE_0_KNH1199_AF457067"/>
		<taxon idref="A_KE_0_NKU3005_AF457089"/>
		<taxon idref="A_KE_86_ML170_1986_AF539405"/>
		<taxon idref="A_KE_99_KNH1088_AF457063"/>
		<taxon idref="A_RU_3_03RU20_06_13_AY500393"/>
		<taxon idref="A_RW_93_93RW037A_AB287379"/>
		<taxon idref="A_RW_93_93RW_024_AY713406"/>
		<taxon idref="A_SE_94_SE7253_AF069670"/>
		<taxon idref="A_SE_94_SE7535_AF069671"/>
		<taxon idref="A_SE_95_SE8891_AF069673"/>
		<taxon idref="A_SE_95_UGSE8131_AF107771"/>
		<taxon idref="A_SN_96_DDJ360_AY521630"/>
		<taxon idref="A_UA_1_01UADN121_DQ823358"/>
		<taxon idref="A_UA_1_01UAPol293_DQ823359"/>
		<taxon idref="A_UG_85_U455_M62320"/>
		<taxon idref="A_UG_92_92UG037_AB253429"/>
		<taxon idref="A_UG_92_UG029_AB098333"/>
		<taxon idref="A_UG_98_98UG57136_AF484509"/>
		<taxon idref="A_UG_98_98UG57142_AF484512"/>
		<taxon idref="A_UG_99_99UGA07072_AF484478"/>
		<taxon idref="A_UZ_2_02UZ0659_AY829209"/>
		<taxon idref="A_UZ_2_02UZ652_AY829203"/>
		<taxon idref="A_ZA_4_04ZASK162B1_DQ396400"/>
		<taxon idref="B_AR_0_ARMS008_AY037269"/>
		<taxon idref="B_AR_3_03AR137681_DQ383748"/>
		<taxon idref="B_AR_3_03AR138910_DQ383749"/>
		<taxon idref="B_AR_98_ARCH054_AY037268"/>
		<taxon idref="B_AR_99_ARMA132_AY037282"/>
		<taxon idref="B_AU_95_MBCC54_AF042103"/>
		<taxon idref="B_BR_2_02BR013_DQ358810"/>
		<taxon idref="B_BR_99_BREPM11932_DQ085870"/>
		<taxon idref="B_CN_2_02HNsq4_DQ007902"/>
		<taxon idref="B_CO_1_PCM034_AY561238"/>
		<taxon idref="B_CO_1_PCM074_AY561240"/>
		<taxon idref="B_ES_89_S61K15_AF256210"/>
		<taxon idref="B_FR_83_HXB2_LAI_IIIB_BRU_K03455"/>
		<taxon idref="B_FR_85_pNL43_CS272319"/>
		<taxon idref="B_FR_92_92FR_BX08_AY713411"/>
		<taxon idref="B_JP_5_DR6538_AB287363"/>
		<taxon idref="B_JP_5_DR7065_AB287368"/>
		<taxon idref="B_KR_97_WK_AF224507"/>
		<taxon idref="B_RU_4_04RU129005_AY751406"/>
		<taxon idref="B_RU_4_04RU139089_AY751407"/>
		<taxon idref="B_US_0_14294_1_DQ853436"/>
		<taxon idref="B_US_83_5018_83_AY835777"/>
		<taxon idref="B_US_84_MNCG_M17449"/>
		<taxon idref="B_US_84_NY5CG_M38431"/>
		<taxon idref="B_US_85_5077_85_AY835769"/>
		<taxon idref="B_US_86_AD87_AF004394"/>
		<taxon idref="B_US_86_YU_2_M93258"/>
		<taxon idref="B_US_87_5113_87_AY835758"/>
		<taxon idref="B_US_87_BC_L02317"/>
		<taxon idref="B_US_88_5160_88_AY835763"/>
		<taxon idref="B_US_88_WR27_AF286365"/>
		<taxon idref="B_US_89_P896_U39362"/>
		<taxon idref="B_US_90_US4_AY173955"/>
		<taxon idref="B_US_90_WEAU160_U21135"/>
		<taxon idref="B_US_91_5048_91_AY835761"/>
		<taxon idref="B_US_91_DH12_3_AF069140"/>
		<taxon idref="B_US_93_WCD32P0793_DQ487188"/>
		<taxon idref="B_US_93_WCM32P0793_DQ487190"/>
		<taxon idref="B_US_94_5082_94_AY835773"/>
		<taxon idref="B_US_94_94US_33931N_AY713410"/>
		<taxon idref="B_US_95_5073_95_AY835768"/>
		<taxon idref="B_US_96_1027_03_AY332237"/>
		<taxon idref="B_US_96_1299_d22_AY308761"/>
		<taxon idref="B_US_97_1001_07_AY331282"/>
		<taxon idref="B_US_98_98USHVTN3605c9_AY560108"/>
		<taxon idref="C_BR_92_BR025_d_U52953"/>
		<taxon idref="C_BW_0_00BW147127_AF443091"/>
		<taxon idref="C_BW_0_00BW1686_AF443093"/>
		<taxon idref="C_BW_96_96BW01B03_AF110959"/>
		<taxon idref="C_BW_96_96BW16B01_AF110976"/>
		<taxon idref="C_BW_98_98BWMC122_AF443076"/>
		<taxon idref="C_ET_86_ETH2220_U46016"/>
		<taxon idref="C_IL_99_99ET14_AY255825"/>
		<taxon idref="C_IN_93_93IN101_AB023804"/>
		<taxon idref="C_IN_93_93IN9999_AF067154"/>
		<taxon idref="C_IN_94_94IN11246_AF067159"/>
		<taxon idref="C_IN_94_94IN_20635_4_AY713414"/>
		<taxon idref="C_IN_95_95IN21068_AF067155"/>
		<taxon idref="C_IN_98_98IN022_AF286232"/>
		<taxon idref="C_KE_91_KNH1268_AY945738"/>
		<taxon idref="C_SN_90_90SE_364_AY713416"/>
		<taxon idref="C_SO_89_89SM_145_AY713415"/>
		<taxon idref="C_TZ_1_A301_AY253312"/>
		<taxon idref="C_TZ_2_CO6721_AY734560"/>
		<taxon idref="C_UY_1_TRA3011_AY563169"/>
		<taxon idref="C_ZA_3_03ZAPS056MB1_DQ396374"/>
		<taxon idref="C_ZA_3_03ZAPS071MB1_DQ396376"/>
		<taxon idref="C_ZA_4_04ZAPS177MB1_DQ396394"/>
		<taxon idref="C_ZA_4_04ZASK180B1_AY878059"/>
		<taxon idref="C_ZA_5_05ZASK243B1_DQ396372"/>
		<taxon idref="C_ZA_5_05ZASK246B1_DQ369983"/>
		<taxon idref="C_ZA_97_97ZA003_AY118165"/>
		<taxon idref="C_ZA_97_97ZA009_AY118166"/>
		<taxon idref="C_ZA_99_99ZATM10_AY228556"/>
		<taxon idref="C_ZM_2_02ZMDB_AB254153"/>
		<taxon idref="D_CD_83_ELI_K03454"/>
		<taxon idref="D_CD_83_NDK_M27323"/>
		<taxon idref="D_CD_84_84ZR085_U88822"/>
		<taxon idref="D_CD_85_Z2Z6_M22639"/>
		<taxon idref="D_CM_1_01CM_4412HAL_AY371157"/>
		<taxon idref="D_KE_93_MB2059_AF133821"/>
		<taxon idref="D_KE_97_ML415_2_AY322189"/>
		<taxon idref="D_KR_4_04KBH8_DQ054367"/>
		<taxon idref="D_TZ_1_A280_AY253311"/>
		<taxon idref="D_UG_92_92UG001_AJ320484"/>
		<taxon idref="D_UG_93_93UG_065_AY713418"/>
		<taxon idref="D_UG_94_94UG114_U88824"/>
		<taxon idref="D_UG_98_98UG57131_AF484505"/>
		<taxon idref="D_UG_98_98UG57140_AF484511"/>
		<taxon idref="D_UG_99_99UGA07412_AF484477"/>
		<taxon idref="D_UG_99_99UGA08483_AY304496"/>
		<taxon idref="D_YE_2_02YE516_AY795907"/>
		<taxon idref="D_ZA_84_R2_AY773338"/>
		<taxon idref="D_ZA_85_R286_AY773340"/>
		<taxon idref="D_ZA_86_R482_AY773341"/>
		<taxon idref="F_AR_2_ARE933_DQ189088"/>
		<taxon idref="F_BE_93_VI850_AF077336"/>
		<taxon idref="F_BR_1_01BR087_DQ358801"/>
		<taxon idref="F_BR_89_BZ126_AY173957"/>
		<taxon idref="F_BR_89_BZ163_AY173958"/>
		<taxon idref="F_BR_93_93BR020_1_AF005494"/>
		<taxon idref="F_CM_2_02CM_0016BBY_AY371158"/>
		<taxon idref="F_CM_95_MP255_AJ249236"/>
		<taxon idref="F_CM_95_MP257_AJ249237"/>
		<taxon idref="F_CM_97_CM53657_AF377956"/>
		<taxon idref="F_FR_96_MP411_AJ249238"/>
		<taxon idref="H_BE_93_VI991_AF190127"/>
		<taxon idref="H_BE_93_VI997_AF190128"/>
		<taxon idref="H_CF_90_56_AF005496"/>
		<taxon idref="J_SE_93_SE7887_AF082394"/>
		<taxon idref="J_SE_94_SE7022_AF082395"/>
		<taxon idref="K_CD_97_EQTB11C_AJ249235"/>
		<taxon idref="K_CM_96_MP535_AJ249239"/>
	</taxa>
	<taxa id="HIV-1 M A">
		<taxon idref="A_CD_97_97CDKS10_AF286241"/>
		<taxon idref="A_CD_97_97CD_KCC2_AM000053"/>
		<taxon idref="A_KE_0_KNH1199_AF457067"/>
		<taxon idref="A_KE_0_NKU3005_AF457089"/>
		<taxon idref="A_KE_86_ML170_1986_AF539405"/>
		<taxon idref="A_KE_99_KNH1088_AF457063"/>
		<taxon idref="A_RU_3_03RU20_06_13_AY500393"/>
		<taxon idref="A_RW_93_93RW037A_AB287379"/>
		<taxon idref="A_RW_93_93RW_024_AY713406"/>
		<taxon idref="A_SE_94_SE7253_AF069670"/>
		<taxon idref="A_SE_94_SE7535_AF069671"/>
		<taxon idref="A_SE_95_SE8891_AF069673"/>
		<taxon idref="A_SE_95_UGSE8131_AF107771"/>
		<taxon idref="A_SN_96_DDJ360_AY521630"/>
		<taxon idref="A_UA_1_01UADN121_DQ823358"/>
		<taxon idref="A_UA_1_01UAPol293_DQ823359"/>
		<taxon idref="A_UG_85_U455_M62320"/>
		<taxon idref="A_UG_92_92UG037_AB253429"/>
		<taxon idref="A_UG_92_UG029_AB098333"/>
		<taxon idref="A_UG_98_98UG57136_AF484509"/>
		<taxon idref="A_UG_98_98UG57142_AF484512"/>
		<taxon idref="A_UG_99_99UGA07072_AF484478"/>
		<taxon idref="A_UZ_2_02UZ0659_AY829209"/>
		<taxon idref="A_UZ_2_02UZ652_AY829203"/>
		<taxon idref="A_ZA_4_04ZASK162B1_DQ396400"/>
	</taxa>
	<taxa id="HIV-1 M B">
		<taxon idref="B_AR_0_ARMS008_AY037269"/>
		<taxon idref="B_AR_3_03AR137681_DQ383748"/>
		<taxon idref="B_AR_3_03AR138910_DQ383749"/>
		<taxon idref="B_AR_98_ARCH054_AY037268"/>
		<taxon idref="B_AR_99_ARMA132_AY037282"/>
		<taxon idref="B_AU_95_MBCC54_AF042103"/>
		<taxon idref="B_BR_2_02BR013_DQ358810"/>
		<taxon idref="B_BR_99_BREPM11932_DQ085870"/>
		<taxon idref="B_CN_2_02HNsq4_DQ007902"/>
		<taxon idref="B_CO_1_PCM034_AY561238"/>
		<taxon idref="B_CO_1_PCM074_AY561240"/>
		<taxon idref="B_ES_89_S61K15_AF256210"/>
		<taxon idref="B_FR_83_HXB2_LAI_IIIB_BRU_K03455"/>
		<taxon idref="B_FR_85_pNL43_CS272319"/>
		<taxon idref="B_FR_92_92FR_BX08_AY713411"/>
		<taxon idref="B_JP_5_DR6538_AB287363"/>
		<taxon idref="B_JP_5_DR7065_AB287368"/>
		<taxon idref="B_KR_97_WK_AF224507"/>
		<taxon idref="B_RU_4_04RU129005_AY751406"/>
		<taxon idref="B_RU_4_04RU139089_AY751407"/>
		<taxon idref="B_US_0_14294_1_DQ853436"/>
		<taxon idref="B_US_83_5018_83_AY835777"/>
		<taxon idref="B_US_84_MNCG_M17449"/>
		<taxon idref="B_US_84_NY5CG_M38431"/>
		<taxon idref="B_US_85_5077_85_AY835769"/>
		<taxon idref="B_US_86_AD87_AF004394"/>
		<taxon idref="B_US_86_YU_2_M93258"/>
		<taxon idref="B_US_87_5113_87_AY835758"/>
		<taxon idref="B_US_87_BC_L02317"/>
		<taxon idref="B_US_88_5160_88_AY835763"/>
		<taxon idref="B_US_88_WR27_AF286365"/>
		<taxon idref="B_US_89_P896_U39362"/>
		<taxon idref="B_US_90_US4_AY173955"/>
		<taxon idref="B_US_90_WEAU160_U21135"/>
		<taxon idref="B_US_91_5048_91_AY835761"/>
		<taxon idref="B_US_91_DH12_3_AF069140"/>
		<taxon idref="B_US_93_WCD32P0793_DQ487188"/>
		<taxon idref="B_US_93_WCM32P0793_DQ487190"/>
		<taxon idref="B_US_94_5082_94_AY835773"/>
		<taxon idref="B_US_94_94US_33931N_AY713410"/>
		<taxon idref="B_US_95_5073_95_AY835768"/>
		<taxon idref="B_US_96_1027_03_AY332237"/>
		<taxon idref="B_US_96_1299_d22_AY308761"/>
		<taxon idref="B_US_97_1001_07_AY331282"/>
		<taxon idref="B_US_98_98USHVTN3605c9_AY560108"/>
	</taxa>
	<taxa id="HIV-1 M C">
		<taxon idref="C_BR_92_BR025_d_U52953"/>
		<taxon idref="C_BW_0_00BW147127_AF443091"/>
		<taxon idref="C_BW_0_00BW1686_AF443093"/>
		<taxon idref="C_BW_96_96BW01B03_AF110959"/>
		<taxon idref="C_BW_96_96BW16B01_AF110976"/>
		<taxon idref="C_BW_98_98BWMC122_AF443076"/>
		<taxon idref="C_ET_86_ETH2220_U46016"/>
		<taxon idref="C_IL_99_99ET14_AY255825"/>
		<taxon idref="C_IN_93_93IN101_AB023804"/>
		<taxon idref="C_IN_93_93IN9999_AF067154"/>
		<taxon idref="C_IN_94_94IN11246_AF067159"/>
		<taxon idref="C_IN_94_94IN_20635_4_AY713414"/>
		<taxon idref="C_IN_95_95IN21068_AF067155"/>
		<taxon idref="C_IN_98_98IN022_AF286232"/>
		<taxon idref="C_KE_91_KNH1268_AY945738"/>
		<taxon idref="C_SN_90_90SE_364_AY713416"/>
		<taxon idref="C_SO_89_89SM_145_AY713415"/>
		<taxon idref="C_TZ_1_A301_AY253312"/>
		<taxon idref="C_TZ_2_CO6721_AY734560"/>
		<taxon idref="C_UY_1_TRA3011_AY563169"/>
		<taxon idref="C_ZA_3_03ZAPS056MB1_DQ396374"/>
		<taxon idref="C_ZA_3_03ZAPS071MB1_DQ396376"/>
		<taxon idref="C_ZA_4_04ZAPS177MB1_DQ396394"/>
		<taxon idref="C_ZA_4_04ZASK180B1_AY878059"/>
		<taxon idref="C_ZA_5_05ZASK243B1_DQ396372"/>
		<taxon idref="C_ZA_5_05ZASK246B1_DQ369983"/>
		<taxon idref="C_ZA_97_97ZA003_AY118165"/>
		<taxon idref="C_ZA_97_97ZA009_AY118166"/>
		<taxon idref="C_ZA_99_99ZATM10_AY228556"/>
		<taxon idref="C_ZM_2_02ZMDB_AB254153"/>
	</taxa>
	<taxa id="HIV-1 M D">
		<taxon idref="D_CD_83_ELI_K03454"/>
		<taxon idref="D_CD_83_NDK_M27323"/>
		<taxon idref="D_CD_84_84ZR085_U88822"/>
		<taxon idref="D_CD_85_Z2Z6_M22639"/>
		<taxon idref="D_CM_1_01CM_4412HAL_AY371157"/>
		<taxon idref="D_KE_93_MB2059_AF133821"/>
		<taxon idref="D_KE_97_ML415_2_AY322189"/>
		<taxon idref="D_KR_4_04KBH8_DQ054367"/>
		<taxon idref="D_TZ_1_A280_AY253311"/>
		<taxon idref="D_UG_92_92UG001_AJ320484"/>
		<taxon idref="D_UG_93_93UG_065_AY713418"/>
		<taxon idref="D_UG_94_94UG114_U88824"/>
		<taxon idref="D_UG_98_98UG57131_AF484505"/>
		<taxon idref="D_UG_98_98UG57140_AF484511"/>
		<taxon idref="D_UG_99_99UGA07412_AF484477"/>
		<taxon idref="D_UG_99_99UGA08483_AY304496"/>
		<taxon idref="D_YE_2_02YE516_AY795907"/>
		<taxon idref="D_ZA_84_R2_AY773338"/>
		<taxon idref="D_ZA_85_R286_AY773340"/>
		<taxon idref="D_ZA_86_R482_AY773341"/>
	</taxa>
	<taxa id="HIV-1 M F">
		<taxon idref="F_AR_2_ARE933_DQ189088"/>
		<taxon idref="F_BE_93_VI850_AF077336"/>
		<taxon idref="F_BR_1_01BR087_DQ358801"/>
		<taxon idref="F_BR_89_BZ126_AY173957"/>
		<taxon idref="F_BR_89_BZ163_AY173958"/>
		<taxon idref="F_BR_93_93BR020_1_AF005494"/>
		<taxon idref="F_CM_2_02CM_0016BBY_AY371158"/>
		<taxon idref="F_CM_95_MP255_AJ249236"/>
		<taxon idref="F_CM_95_MP257_AJ249237"/>
		<taxon idref="F_CM_97_CM53657_AF377956"/>
		<taxon idref="F_FR_96_MP411_AJ249238"/>
	</taxa>
	<taxa id="HIV-1 M H">
		<taxon idref="H_BE_93_VI991_AF190127"/>
		<taxon idref="H_BE_93_VI997_AF190128"/>
		<taxon idref="H_CF_90_56_AF005496"/>
	</taxa>
	<taxa id="HIV-1 M J">
		<taxon idref="J_SE_93_SE7887_AF082394"/>
		<taxon idref="J_SE_94_SE7022_AF082395"/>
	</taxa>
	<taxa id="HIV-1 M K">
		<taxon idref="K_CD_97_EQTB11C_AJ249235"/>
		<taxon idref="K_CM_96_MP535_AJ249239"/>
	</taxa>
	<taxa id="HIV-1 N">
		<taxon idref="N_CM_02_DJO0131_AY532635"/>
		<taxon idref="N_CM_04_04CM_1015_04_DQ017382"/>
		<taxon idref="N_CM_04_04CM_1131_03_DQ017383"/>
		<taxon idref="N_CM_95_YBF30_AJ006022"/>
		<taxon idref="N_CM_97_YBF106_AJ271370"/>
	</taxa>
	<taxa id="HIV-1 O">
		<taxon idref="O_BE_87_ANT70_L20587"/>
		<taxon idref="O_CM_91_MVP5180_L20571"/>
		<taxon idref="O_CM_96_96CMA102_AY169803"/>
		<taxon idref="O_CM_96_96CMABB009_AY169806"/>
		<taxon idref="O_CM_96_96CMABB637_AY169810"/>
		<taxon idref="O_CM_97_97CMABB447_AY169813"/>
		<taxon idref="O_CM_97_97CMABB497_AY169809"/>
		<taxon idref="O_CM_98_98CMA104_AY169802"/>
		<taxon idref="O_CM_98_98CMA105_AY169816"/>
		<taxon idref="O_CM_98_98CMABB141_AY169807"/>
		<taxon idref="O_CM_98_98CMABB197_AY169811"/>
		<taxon idref="O_CM_98_98CMABB212_AY169804"/>
		<taxon idref="O_CM_98_98CMU2901_AY169812"/>
		<taxon idref="O_CM_98_98CMU5337_AY169808"/>
		<taxon idref="O_CM_99_99CMU4122_AY169815"/>
		<taxon idref="O_FR_92_VAU_AF407418"/>
		<taxon idref="O_SN_99_SEMP1299_AJ302646"/>
		<taxon idref="O_SN_99_SEMP1300_AJ302647"/>
		<taxon idref="O_US_97_97US08692A_AY169805"/>
	</taxa>
	<taxa id="SIVcpz">
		<taxon idref="CPZ_CD_90_ANT_U42720"/>
		<taxon idref="CPZ_CM_01_SIVcpzCAM13_AY169968"/>
		<taxon idref="CPZ_CM_05_SIVcpzEK505_DQ373065"/>
		<taxon idref="CPZ_CM_05_SIVcpzLB7_DQ373064"/>
		<taxon idref="CPZ_CM_05_SIVcpzMB66_DQ373063"/>
		<taxon idref="CPZ_CM_05_SIVcpzMT145_DQ373066"/>
		<taxon idref="CPZ_CM_98_CAM3_AF115393"/>
		<taxon idref="CPZ_CM_98_CAM5_AJ271369"/>
		<taxon idref="CPZ_GA_88_GAB1_X52154"/>
		<taxon idref="CPZ_GA_88_GAB2_AF382828"/>
		<taxon idref="CPZ_TZ_01_TAN1_AF447763"/>
		<taxon idref="CPZ_TZ_01_TAN2_69_DQ374657"/>
		<taxon idref="CPZ_TZ_01_TAN2_EF394357"/>
		<taxon idref="CPZ_TZ_02_TAN3_1_DQ374658"/>
		<taxon idref="CPZ_TZ_02_TAN3_EF394358"/>
		<taxon idref="CPZ_US_85_CPZUS_AF103818"/>
	</taxa>
	
	<!-- The sequence alignment (each sequence refers to a taxon above).         -->
	<!-- ntax=178 nchar=582                                                      -->
	<alignment id="alignment" dataType="nucleotide">
		<sequence>
			<taxon idref="A_ZA_4_04ZASK162B1_DQ396400"/>
			CTGGGAGCTGTTTTCCTTGGGTTCTTAGGGGCAGCAGGAAGCACTATGGGCGCAGCGTCAATAACGCTGACGGTACAGGCTAGGCAATTATTGTCTGGCATAGTGCAACAGCAAAGCAATTTGCTGAGGGCTATAGAGGCTCAACAACATTTGTTGAAACTCACAGTCTGGGGCATTAAACAGCTCCAGGCAAGAGTCCTGGCTGTGGAAAGATACCTAAAGGATCAACAGCTTCTAGGAATTTGGGGCTGCTCTGGAAAGATCATCTGCACCACTACTGTGCCCTGGAACTCTAGTTGGATATGGGATAACATGACCTGGATGCAATGGGAAAAGGAAATTGGCAATTACACAGAATTAATATATAGTCTACTTGAAGAATCGCAGGTCCAGCAGGAAAAGAATGAACAAGAATTATTGGCATTGGACAAGTGGGCAAGTCTATGGAATTGGTTTGACATATCAAGATGGCTGTGGTATATAAAAATATTCATAATGATAGTAGGAGGCTTAATAGGATTGAGAATAATTTTTGCTGTACTTTCTATGCTAAATAGAGTTAGGCAGGGTTACTCACCTCTG
		</sequence>
		<sequence>
			<taxon idref="A_SN_96_DDJ360_AY521630"/>
			CTAGGAGCTGTCTTCTTTGGGTTCTTAGGAGCAGCAGGAAGTACTATGGGCGCGGCGTCAATAACGCTGACGGCACAGGCCAGACAATTATTGTCTGGCATAGTACAACAGCAGAGCAATCTGCTGAGGGCTATAGAGGCTCAACAGCACTTGTTGAAACTCACAGTCTGGGGCATTAAACAGCTCCAGGCAAGAGTCCTGGCTGTGGAAAGATACCTAAGGGATCAACAGCTCCTAGGACTTTGGGGTTGCTCTGGGAAACTCATCTGCACCACTGCTGTGCCCTGGAACTCTAGTTGGATATGGGAGAATATGACCTGGCTACAATGGGATAAAGAAATTAGCAATTACACAGACATAATATATAATCTAATTGAAGAATCGCAGAACCAGCAGGAAAAGAATGAACAAGACTTATTGGCATTGGACAAATGGGCAAATCTGTGGAATTGGTTTGACATATCAAAATGGTTATGGTATATAAAAATATTTATAATGATAGTAGGGGGCTTAATAGGATTAAGAATAGTTTTTGCTGTGCTTTCTATAATAAATAGAGTTAGGCAGGGTTACTCACCTCTC
		</sequence>
		<sequence>
			<taxon idref="A_CD_97_97CD_KCC2_AM000053"/>
			ATGGGAGCTTTCTTCCTTGGGTTCTTAGGAGCAGCAGGAAGCACTATGGGCGCGGCGTCAATAACGCTGACGGTACAGGCCAGACAATTATTGGCTGGTATAGTGCAACAGCAAAGCAATTTGCTGAAGGCTATAGAGGCTCAACAACATCTGTTGAGACTCACAGTCTGGGGCATTAAACAGCTCCAGGCAAGAGTCCTGGCTGTGGAAAGATACCTAAAGGATCAACAGCTCCTAGGAATTTGGGGCTGCTCTGGAAAACTCATCTGCACCACTACTGTGCCTTGGAACTCTAGTTGGATTTGGAACAACATGACCTGGATGCAATGGGATAAAGAAATTAATAATTACACAGAAATAATATACGGGCTCATTGAAGAATCGCAGAAACAGCAGGAGAAAAATGAATTTGAGTTATTGGAATTGGACAAGTGGGCAAATCTGTGGAATTGGTTTGAAATATCAAATTGGCTATGGTATATAAAAATATTTATAATGATAGTAGGAGGCTTAATAGGATTAAGAATAGTTTTTGCAGTGCTTTCTATAGTAAATAGAGTTAGGCAGGGATACTCACCTTTA
		</sequence>
		<sequence>
			<taxon idref="A_KE_0_KNH1199_AF457067"/>
			ATAGGAGCTGTATTCCTTGGGTTCTTAGGAGCAGCAGGAAGCACTATGGGCGCGGCGTCAATAACGCTGACGGTACAGGCCAGACAATTATTGTCTGGCATAGTGCGACAGCAAAGCAATTTGCTGAGGGCTATAGAGGCTCAACAACATCTGTTGAAACTCACGGTCTGGGGCATTAAACAGCTCCAGGCAAGAGTCCTGGCTGTGGAAAGATACCTAAAGGATCAACAGCTCCTAGGAATTTGGGGCTGCTCTGGAAAACTCATCTGCACCACTAATGTGCCCTGGAACTCTAGTTGGATATGGAATAACATGACCTGGCTGCAATGGGATAAAGAAATTACCAATTACACACAAGAAATATATAAACTAATTGAAGAGTCGCAGAACCAGCAGGAAAAGAATGAGCAAGACTTATTGGCCTTGGACAAGTGGGCAAGTCTGTGGAATTGGTTTGAAATATCAAATTGGCTGTGGTACATAAAAATATTTATAATGATAGTAGGAGGCTTAATAGGATTAAGGATAATTTTTGCTGTGCTTTCTGTAATAAATAGAGTTAGGCAGGGCTACTCACCTTTG
		</sequence>
		<sequence>
			<taxon idref="A_KE_0_NKU3005_AF457089"/>
			CTAGGAGCTGTATTCATTGGGTTCTTAGGAGCAGCAGGAAGCACTATGGGCGCAGCGTCAGTAACGCTGACGGTACAGGCCAGACAATTACTGTCTGGCATAGTGCAACAGCAAAGCAATTTGCTGAGGGCTATAGAGGCTCAACAGCATATGTTGAAACTCACGGTCTGGGGCATTAAACAGCTCCAGGCAAGAGTCCTGGCTGTGGAGAGATACCTAAGGGATCAACAGCTCCTGGGAATTTGGGGCTGCTCTGGAAAGCTCATCTGCACCACTAGTGTGCCCTGGAACTCTAGTTGGATATGGGATAACATGACCTGGCAGCAATGGGAAAGAGAAATTGAAAATTACACAGACTACATATATAACCTGATTGAAGAATCGCAAAACCAGCAGGAAAAGAATGAACAAGACTTATTAGCATTGGACAAGTGGGCAAGTCTGTGGAGTTGGTTTAGCATATCAAAATGGCTGTGGTATATAAAAATATTTATAATGATAGTAGGAGGCTTAATAGGATTAAGGATAGTTTTTGCTGTGCTTTCTGTAATAAATAGAGTTAGGCAGGGATACTCACCTCTA
		</sequence>
		<sequence>
			<taxon idref="A_UA_1_01UADN121_DQ823358"/>
			CTGGGAGCCGCCTTCATTGGGTTCTTAGGAGCAGCAGGAAGCACTATGGGCGCGGCGTCAATGACGCTGACGGTACAGGCCAGACAATTATTGTCTGGCATAGTGCAACAGCAAAGCAATTTGCTGAGGGCTATAGAGGCTCAGCAGCATCTGCTGAAACTCACGGTCTGGGGCATTAAACAGCTCCAGGCAAGAGTCCTGGCTGTGGAAAGATACCTAAAGGATCAGCAGCTCCTAGGAATTTGGGGTTGCTCTGGAAAACTCATCTGCACCACTAATGTGCCCTGGAACTCTAGTTGGATATGGGATAACATGACCTGGATGCAATGGGACAAGGAAGTTATCAATTACACAAACAAAATATATGAGCTAATTGAAATATCGCAAAACCAGCAGGAAAAGAATGAACAAGATTTATTGGCATTGGATAAGTGGACAAGTCTGTGGAGTTGGTTTAACATATCAAATTGGTTATGGTATATAAAAATATTTATAATAATAGTAGGAGGCTTAATAGGATTAAGAATAGTTTTTGCTGTGCTTTCTATAATAAATAGAGCCAGGCAGGGATACTCACCCTTG
		</sequence>
		<sequence>
			<taxon idref="A_UA_1_01UAPol293_DQ823359"/>
			CTGGGAGCTGCCTTCCTTGGGTTCTTAGGAGCAGCAGGAAGCACTATGGGCGCGGTGTCACTGACGCTGACGGTACAGGCCAGACAATTATTGTCTGGCATAGTGCAACAGCAAAGCAATTTGCTGATGGCTATAGAGGCTCAGCAGCATCTGCTGAAACTCACGGTCTGGGGCATTAAACAGCTCCAGGCAAGAGTCCTGGCTGTGGAAAGATACCTAAAGGATCAGCAGCTCCTAGGACTTTGGGGTTGCTCTGGAAAACTCATCTGCACCACTAATGTGCCCTGGAACTCTAGTTGGATATGGGATAACATGACCTGGATGCAATGGGACAAGGAAGTTATCAATTACACAAACATAATATATGAGCTAATTGAAAAATCGCAAAACCAGCAGGAAAAGAATGAACAAGATTTATTGGCATTGGATAAGTGGGCAAGTCTGTGGAGTTGGTTTGACATATCAAATTGGTTATGGTATATAAAAATATTCATAATAATAGTAGGAGGCTTAATAGGATTAAGAATAGTTTTTGCTGTGCTTTCTATGATAAATAGAGCCAGGCAGGGATACTCACCCTTG
		</sequence>
		<sequence>
			<taxon idref="A_UZ_2_02UZ0659_AY829209"/>
			CTGGGAGCTGCCCTCCTTGGGTTCTTAGGAGCAGCAGGAAGCACTATGGGCGCGGCGTCAATGACGCTGACGGTACAGGCCAGACAATTGTTGTCTGGCATAGTGCAACAGCAAAGCAATTTGCTGAGGGCTATAGAGGCTCAGCAGCATCTGCTGAAACTCACGGTCTGGGGCATTAAACAGCTCCAGGCAAGAGTCCTGGCTGTGGAAAGATACCTAAAGGATCAGCAGCTCCTAGGAATTTGGGGTTGCTCTGGAAAACTCATCTGCACCACTAATGTGCCCTGGAACTCTAGTTGGATATGGGATAACATGACCTGGATGCAATGGGACAAGGAAGTTATCAATTACACAAACACAATATATGATCTAATTGAAAAATCGCAAAACCAGCAGGAAAAGAATGAACAAGATTTATTGGCATTGGACAAGTGGGCAAGTCTGTGGAGTTGGTTTGACATATCAAATTGGTTATGGTATATAAAAATATTTATAATAATCGTAGGAGGCTTAATAGGATTAAGAATAGTTTTTGCTGTGCTTTCTATAATAAATAGAGCCAGGCAGGGATACTCACCCTTG
		</sequence>
		<sequence>
			<taxon idref="A_UZ_2_02UZ652_AY829203"/>
			CTGGGAGCTGCCTTCCTTGGGTTCTTAGGAGCAGCAGGAAGTACTATGGGCGTGGCGTCAATGACGCTGACGGTACAGGCCAGACAATTGTTGTCTGGCATAGTGCAACAGCAAAGCAATTTGCTGAGGGCTATAGAGGCTCAGCAGCATCTGCTGAAACTCACGGTCTGGGGCATTAAACAGCTCCAGGCAAGAGTCCTGGCTGTGGAAAGATACCTAAAGGATCAGCAGCTCCTAGGAATTTGGGGTTGCTCTGGAAAACTCATCTGCACCACTAATGTGCCCTGGAACTCTAGTTGGATATGGGATAACATGACCTGGATGCAATGGGACAAGGAAGTTATCAATTACACAGACATAATATATGATCTAATTGAAAAATCGCAAAACCAGCAGGAAAAGAATGAACAAGATTTATTGGCATTGGATAAGTGGGCAAGTCTGTGGAGTTGGTTTGACATATCAAATTGGTTATGGTATATAAAAATATTTATAATAATAGTAGGAGGCTTAATAGGATTAAGAATAGTTTTTGCTGTGCTTTCTATAATAAATAGAGCCAGGCAGGGATACTCACCCTTG
		</sequence>
		<sequence>
			<taxon idref="A_RU_3_03RU20_06_13_AY500393"/>
			CTGGGAGCCGCCTTCCTTGGGTTCTTAGGAGCAGCAGGAAGTACTATGGGCGCGGCGTCAATGACGCTGACGGTACAGGCCAGACAATTATTGTCTGGCATAGTGCAACAGCAAAGCAATTTGCTGAGGGCTATAGAGGCTCAGCAGCATCTGCTGAAACTCACGGTCTGGGGCATTAAACAGCTCCAGGCAAGAGTCCTGGCTGTGGAAAGATACCTAAAGGATCAGCAGCTCCTAGGAATTTGGGGTTGCTCTGGAAAACTCATCTGCACCACTAATGTGCCCTGGAACTCTAGTTGGATATGGGATAACATGACCTGGATGCAATGGGACAAGGAAGTTATCAATTACACAGRCATAATATATGATCTAATTGAAAAATCGCAAAACCAGCAGGAAAAGAATGAACAAGATTTATTGGCATTGGATAAGTGGGCAAGTCTGTGGAGYTGGTTTGACATATCAAATTGGTTATGGTATATAAAAATATTTATAATAATAGTAGGAAGCTTAATAGGATTAAGAATAGTKTTTGCTGTGCTTTATATAATAAATAGAGCCAGGCAGGGATACTCACCCTTG
		</sequence>
		<sequence>
			<taxon idref="A_UG_85_U455_M62320"/>
			CTAGGAGCTATCTTCCTTGGGTTCTTAGGAGCAGCTGGAAGCACAATGGGCGCGGCGTCAATAACGCTGACGGTACAGGCCAGACAATTATTGTCTGGTATAGTGCAACAGCAGAGCAATCTGCTGAGGGCTATAGAGGCTCAACAGCATCTGTTGAAACTCACTGTCTGGGGCATTAAACAGCTCCAGGCAAGAGTCCTGGCTGTGGAAAGATACCTACAGGATCAACAGCTCCTAGGAATTTGGGGCTGCTCTGGAAAGCTCATCTGCACCACTACTGTGCCCTGGAACTCTAGTTGGATATGGAATAACATGACCTGGCTGCAATGGGAGAAAGAAATTAGTAGTTACACAGGCATAATATATCAACTAATTGAGGAATCGCAGAACCAGCAGGAAAAGAATGAACTAGACTTATTGGCATTGGACAAGTGGGCAAATCTGTGAAATTGGTTTAACATCTCAAATTGGCTGTGGTATATTAGACTATTTGTAATAATAGTAGGAGGCTTAATAGGATTAAGAATAGTTTTTACTGTGCTTTCTATAATCAATAGAGTTAGGCAGGGATACTCACCTCTG
		</sequence>
		<sequence>
			<taxon idref="A_KE_86_ML170_1986_AF539405"/>
			ATAGGAGCTGTCTTCATTGGGTTCTTAGGAGCAGCAGGAAGCACTATGGGCGCGGCGTCAATAACGCTGACGGTACAGGCCAGACAATTATTGTCTGGCATAGTGCAACAGCAAAGCAATTTGCTGAGGGCTATAGAGGCTCAACAACATCTGTTGAAACTCACGGTCTGGGGCATTAAACAGCTCCAGGCAAGAGTCCTGGCTGTGGAAAGATACCTAAGGGACCAACAGCTCCTAGGAATTTGGGGCTGCTCTGGAAAACTCATCTGCACCACTAATGTGCCCTGGAACTCTAGTTGGATATGGGAAAACATGACCTGGCTGCAATGGGATAAAGAGATTAGCAATTACACACAGATAATATATACTCTACTTGAAGAATCGCAGAACCAGCAGGAAAAGAATGAACAAGACTTATTGGCATTGGACAAGTGGGCAAATCTGTGGAATTGGTTTGACATAACAAACTGGCTGTGGTATATAAAAATATTTATAATGATAGTAGGAGGCTTAATAGGATTAAGAATAGTTTTTGCTGTGCTTGCTTTAGTAAATAGAGTTAGGCAGGGGTACTCACCTTTG
		</sequence>
		<sequence>
			<taxon idref="A_UG_92_92UG037_AB253429"/>
			CTGGGAGCTGTATTCATTGGGTTCTTAGGAACAGCTGGAAGCACAATGGGCGCGGCGTCAATAACGCTGACGGTACAGGCCAGAAAATTATTGTCTGGCATAGTGCAACAGCAAAGCAATTTGCTGAGGGCTATAGAGGCTCAACAGCATCTGTTGAAACTCACTGTCTGGGGCATTAAACAGCTCCAGGCAAGAGTCCTGGCTGTGGAAAGATACCTAAGGGATCAACAGCTCCTAGGAATTTGGGGCTGCTCTGGAAAACTCATCTGCCCCACTAATGTGCCCTGGAACTCTAGTTGGATATGGGAAAACATGACCTGGCTGCAATGGGATAAAGAAATTAGCAATTACACAATCAAAATATATGAGCTAATTGAAGAATCGCAGATCCAGCAGGAAAGGAATGAAAAAGACTTACTGGAGTTGGACAAGTGGGCAAGTCTGTGGAATTGGTTTGACATATCAAAATGGCTGTGGTATATAAAAATATTTATAATGATAGTAGGAGGCCTAATAGGATTAAGAATAGTTTTTGCTGTGCTTTCTGTAATAAATAGAGTTAGGCAGGGATACTCACCCCTA
		</sequence>
		<sequence>
			<taxon idref="A_UG_92_UG029_AB098333"/>
			ATGGGAGCTTTATTCATTGGGTTCTTAGGAGCAGCAGGAAGCACTATGGGCGCGGCGTCAATAACGCTGACGGTACAGGCCAGACAATTATTGTCTGGCATAGTGCAACAGCAAAGCAATTTGCTGAAGGCTATAGAGGCTCAACAGCATCTGTTGAAACTCACGGTCTGGGGCATTAAACAGCTCCAGGCAAGAATCCTGGCTGTGGAAAGATACCTAAAGGATCAACAGCTCCTAGGGATTTGGGGCTGCTCTGGAAAACTCATCTGCACCACTACTGTGCCCTGGAACTTTAGTTGGATATGGGATAACATGACTTGGCTGCAATGGGATAAAGAAATTAGCAATTACACAGACAAAATATATAAGCTAATTGAAGAATCGCAGAACCAGCAGGAAAAGAATGAACAAGACTTATTGGCATTGGACAAGTGGGCAAGTCTGTGGAATTGGTTTGACATATCAAGCTGGCTGTGGTATATAAAAATATTTATAATGATAGTAGGAGGCTTAATAGGATTAAGAATAGTTTTTGCTGTGCTTTCTGTAATAAATAGAGTTAGGCAGGGATACTCACCTCTG
		</sequence>
		<sequence>
			<taxon idref="A_RW_93_93RW037A_AB287379"/>
			CTGGGAGCTGTCTTCATTGGGTTCTTAGGAGCAGCAGGAAGCACTATGGGCGCGGCGTCAATAACGCTGACGGTACAGGCCAGACAATTATTGTCTGGCATAGTGCAACAGCAAAACAATTTGCTGAGGGCTATAGAGGCTCAACAACATCTGTTGAAACTCACGGTCTGGGGCATTAAACAGCTCCAGGCACGAGTCCTGGCTGTGGAAAGATACCTAAAGGATCAACAGCTCCTGGGAATTTGGGGCTGCTCTGGAAAACTCATCTGCACCACTAATGTGCCCTGGAACTCTAGTTGGATATGGGATAACATGACCTGGCTGCAATGGGATAAGGAAATTAGCAATTACACAGACATAATATATAGTCTAATTGAAGAAGCGCAGAACCAGCAAGAAAAGAATGAACAAGACTTATTGGCATTCGACAAGTGGGCAAGTCTGTGGAATTGGTTTGACATATCAAAATGGCTGTGGTATATAAAAATATTTATAATGATAGTAGGAGGCTTAATAGGATTAAGAATAGTTTTTGCTGTGCTTTCTATAATAAATAGAGTTAGGCAGGGATACTCACCTCTG
		</sequence>
		<sequence>
			<taxon idref="A_RW_93_93RW_024_AY713406"/>
			ATAGGAGCTGTCTTCCTTGGGTTCTTAGGAGCAGCAGGAAGCACTATGGGCGCGGCGTCAATAACGCTGACGGTACAGGCCAGACAATTATTGTCTGGCATAGTGCAACAGCAAAGCAATTTGCTGAGGGCTATAGAGGCTCAACAACATCTGTTGAAACTCACGGTCTGGGGCATTAAACAGCTCCAGGCAAGAGTCCTGGCTGTGGAAAGATACCTAAAGGATCAACAGCTCCTAGGAATTTGGGGTTGCTCTGGGAAACTCATCTGCACCACTAATGTGCCCTGGAATACTAGTTGGATATGGGATAACATGACCTGGCTGCAATGGGATAAAGAAATTAGCAATTACACAAACCTAATATATAACCTAATTGAAGAATCGCAGAACCAGCAGGAAAAGAATGAACAAGACTTATTAGCATTGGATAAGTGGGCAAATCTTTGGACTTGGTTTGACATATCAAATTGGCTGTGGTATATAAAAATATTCATAATGATAGTAGGAGGCTTAATAGGATTAAGAATAGTTTTTGCTGTGCTTACTGTAATAAATAGAGTTAGGCAGGGATACTCACCTTTG
		</sequence>
		<sequence>
			<taxon idref="A_SE_94_SE7253_AF069670"/>
			CTGGGAGCTTTATTCATTGGGTTCTTAGGAGCAGCAGGAAGCACTATGGGCGCGGCGTCAATAACGCTGACGGTACAGGCCAGACAATTATTATCTGGCATAGTGCAACAGCAAAGTAATTTGCTGAGGGCTATAGAGGCTCAACAGCATCTGTTGAAACTCACTGTCTGGGGCATTAAACAGCTCCAGGCAAGAGTCCTGGCTGTGGAAAGATACCTAAAGGATCAACAGCTCCTAGGAATTTGGGGCTGCTCTGGAAAACTCATCTGCACCACTAATGTGCCCTGGAACTCTAGTTGGATATGGGAAGACATGACCTGGCTACAATGGGACAGAGAAATTAGCAATTACACAGAAATAATATATAAACTAATTGAAGAATCGCAGAACCAGCAGGAAAAGAATGAACAAGACTTACTGGCATTGGACAAATGGGCAAATCTGTGGAATTGGTTTGAGATAACAAAATGGCTGTGGTATATAAAAATATTTATAATGATAGTAGGAGGCTTAATAGGATTAAGAATAGTTTTTGCTGTGTTTTCTGTTATAAATAGAGTTAGGCAGGGATACTCACCTTTG
		</sequence>
		<sequence>
			<taxon idref="A_SE_94_SE7535_AF069671"/>
			ATAGGAGCTGTCTTCCTTGGGTTCTTAGGAGCAGCAGGAAGCACTATGGGCGCGGCGTCAATAACGCTGACGGTACAGGCCAGACAATTATTGTCTGGCATAGTGCAACAGCAAAGCAATTTGCTGAGGGCTATAGAGGTTCAACAACATCTGTTGAAACTCACGGTCTGGGGCATTAAACAGCTCCAGGCAAGAGTCCTGGCTGTGGAAAGATACCTAAAGGATCAACAGCTCCTAGGAATTTGGGGCTGCTCTGGAAAACTCATCTGCACCACTACTGTGCCCTGGAACTCTAGTTGGATATGGGATAACATGACCTGGCTGCAATGGGATAAAGAAATTAGTAATTACACAGAAATAATATATCAACTAATTGAAAAATCGCAGAACCAGCAGGAAAAGAATGAACAAGACTTAATGGCATTGGACAAATGGACAAATCTGTGGACTTGGTTTAGCATATCAAACTGGCTGTGGTATATAAGAATATTTATAATGATAGTAGGAGGCTTGATAGGTTTAAGAATAGTTTTTGCTGTGCTTGCTATAATAAATAGAGTTAGGCAGGGGTACTCACCATTG
		</sequence>
		<sequence>
			<taxon idref="A_SE_95_SE8891_AF069673"/>
			ATAGGAGCTGTCTTCATTGGGTTCTTGGGAGCAGCAGGAAGCACTATGGGCGCAGCGTCAATAACGCTGACGGTACAGGCCAGGCAATTATTGTCTGGCATAGTGCAACAGCAAAGCAATTTGCTGATGGCTATAGAGGCTCAACAGCATCTGTTGAAACTCACGGTCTGGGGCATTAAACAGCTCCAGGCACAAGTCCTGGCTGTGGAAAGATACCTAAGGGATCAACAGCTCCTAGGAATTTGGGGCTGCTCTGGAAAACTCATCTGCACCACTACTGTGCCTTGGAACTCTAGTTGGATATGGGAGAACATGACCTGGCTGCAATGGGATAAAGAAATTAGCAATTACACACAGATAATATATAGTCTAATTGAAGAATCACAGAACCAGCAGGAAAAGAATGAACAAGACTTATTGGCATTGGACAAGTGGGCAAATCTGTGGAATTGGTTTGACATATCAAAATGGCTGTGGTATATAAAAATATTTATAATGATAGTAGGAGGCTTAATAGGATTAAGAATAGTTATTGCTGTGATTTCTATAATAAATAGAGTTAGGCAGGGATACTCACCTTTG
		</sequence>
		<sequence>
			<taxon idref="A_SE_95_UGSE8131_AF107771"/>
			CTGGCAGCTGTATTCTTTGGGTTCTTAGGAGCAGCAGGAAGCACTATGGGCGCGGCGTCAATAACGCTGACGGTACAGGCCAGACAATTATTGTCTGGTATAGTGCAACAGCAAAACAATTTGCTGAGGGCTATAGAGGCTCAACAGCATATGTTGAGACTCACGGTCTGGGGCATTAAACAGCTCCAGGCAAGAGTCATGGCTGTGGAAAGATACCTAAAGGATCAACAGCTTCTAGGAATTTGGGGCTGCTCTGGAAAGATCATCTGCACCACTGCTGTGCCTTGGAACTCTACCTGGATATGGGATAACATGACCTGGCTGCAATGGGATAAAGAAATTAGCAATTACACAGACATAATATATCAACTAATTGAAGAATCGCAATACCAGCAGGAAAAGAATGAAAAGGAATTATTGGAATTGGACAAGTGGGCAAATCTGTGGAATTGGTTTGACATATCCAACTGGCTGTGGTATATAAAAATATTTATAATGATAGTAGGAGGCTTAATAGGCTTAAGAATAGTTTTTGCTGTGCTTACTGTAATAAAAAGAGTTAGGCAGGGATACTCACCTCTG
		</sequence>
		<sequence>
			<taxon idref="A_UG_98_98UG57136_AF484509"/>
			ATAGGAGCTGTGTTCCTTGGGTTCTTAGGAGCAGCAGGAAGCACTATGGGCGCGGCGTCAATAACGCTGACGGCACAGGCCAGAGCATTACTGTCTGGCATAGTGCAACAGCAAAGCAATTTGCTGAGGGCTATAGAGGCTCAACAACATCTGTTGAGACTCACGGTCTGGGGCATTAAACAGCTCCATGCAAGAGTCCTGGCTGTGGAAGGATACCTAAGGGATCAACAGCTCCTAGGAATTTGGGGCTGCTCTGGAAAACTCATCTGCACCACTAATGTGCCCTGGAACTCTAGTTGGATATGGGGCAACATGACCTGGCTGCAGTGGGATAAAGAAATTAGCAATTACACACAGATAATATATAGCCTAATTGAAGAATCACAGAACCAGCAGGAAAAGAATGAACAAGACTTATTGGCATTGGATAAATGGGCAAATCTGTGGAATTGGTTTGACATATCAAACTGGCTGTGGTATATAAAAATATTTATAATGATAGTAGGAGGCTTAATAGGATTAAGAATAGTTTTTGCTGTACTTTCTATAATAAATAGAGTTAGGCAGGGATACTCACCCTTG
		</sequence>
		<sequence>
			<taxon idref="A_UG_98_98UG57142_AF484512"/>
			ATAGGAGCTGTCTTCCTTGGGTTCTTAGGAGCAGCAGGAAGCACTATGGGCGCGGCGTCAATAACGCTGACGGTACAGGCCAGACTATTATTGTCTGGTATAGTGCAACAGCAAAGCAATTTGCTGAGGGCTATAGAGGCTCAACAACATTTGTTGAAGCTCACGGTCTGGGGCATTAAACAGCTCCAGGCACGAGTCCTGGCTCTGGAGAGATACCTAAAGGATCAACAGCTCCTAGGAATTTGGGGCTGCTCTGGAAAACTCATCTGCACCACTAATGTGCCCTGGAACTCTAGTTGGATATGGGATAACATGGCCTGGCTGCAATGGGATAGAGAAATTAACAATTACACAGACATAATATATAAATTAATTGAAGAATCGCAGAACCAGCAGGAAAAGAATGAACAAGATTTATTGGCATTGGACAAGTGGGCAAATCTGTGGAATTGGTTTGGCATATCAAATTGGCTGTGGTATATAAAAATATTTATAATGATAGTAGGAGGCTTAATAGGATTAAGAATAGTGTTTACTGTGCTTTCTATAATAAATAGGGTTAGGCAGGGATACTCACCTTTG
		</sequence>
		<sequence>
			<taxon idref="A_KE_99_KNH1088_AF457063"/>
			CTGGGAGCTGTATTCCTTGGGTTCTTAGGAGCAGCAGGAAGCACTATGGGCGCGGCGTCCATAACGCTGACGGTACAGGTCAGACAATTATTGTCTGGCATAGTGCAACAGCAAAGCAATTTGCTGAGGGCTATAGAGGCTCAACAGCATCTGTTGAAACTCACGGTCTGGGGCATTAAACAGCTCCAGGCAAGAGTCCTGGCTGTGGAAAGATACCTAAAGGATCAACAGCTCCTAGGAATTTGGGGCTGCTCTGGAAAACTCATCTGCACCACTAATGTGCCCTGGAACTCTAGTTGGATATGGGATAACATGACCTGGTTGCAATGGGATAAAGAAGTCAGCAATTACACACAAATGATATATCAGTTAATTGAAGAATCGCAGAACCAGCAAGAAAAGAATGAACAAGATTTATTGGCATTGGACAAATGGGCAAGTCTGTGGAATTGGTTTGACATAACAAGATGGCTGTGGTATATAAAAATATTTATAATGATAGTAGGAGGCTTAATAGGGTTAAGAATAGTTTTTGCTGTACTTTCTATAATAAATAGAGTTAGGCAGGGATACTCACCTTTG
		</sequence>
		<sequence>
			<taxon idref="A_UG_99_99UGA07072_AF484478"/>
			ATGGGAGCTGTCCTCATTGGGTTCTTAGGAGCAGCAGGAAGCACTATGGGCGCGGCGTCAATAACGCTGACGGTACAGGCCAGACAATTATTGTCTGGCATAGTGCAACAGCAAAGCAATTTGCTGAGGGCTATAGAGGCTCAACAGCATCTGTTGAAACTCACGGTCTGGGGCATTAAACAGCTCCAGGCAAGAGTCCTGGCTGTGGAAAGATACCTAAAGGATCAACAGCTCCTAGGAATTTGGGGCTGCTCTGGAAAACTCATCTGCACCACTAATGTGCCCTGGAACTCTAGTTGGATATGGGACAACATGACCTGGCTGCAATGGGATAAAGAAATTAGCAATTACACACAGATAATATATAATCTAATTGAAGAATCGCAGATCCAGCAGAAAAAGAATGAACAAGACTTATTGGCATTGGACAAGTGGGCAAACCTGTGGAATTGGTTTGACATATCAAACTGRCTGTGGTATATAAGAATATTTATAATGATAGTAGGAGGCTTAATAGGATTAAGAATAGTTTTTACTGTGCTTTCCATAATAAATAGAGTTAGGCAGGGATACTCACCTTTG
		</sequence>
		<sequence>
			<taxon idref="A_CD_97_97CDKS10_AF286241"/>
			ATAGGAGCTGTTTTCCTTGGGTTCTTGGGAGCTGCAGGAAGCACTATGGGCGCGGCGTCAATAACGCTGACGGTACAGGCCAGACAGTTATTATCTGGCATAGTGCAACAGCAAAGCAATTTGCTGAAGGCTATAGAGGCTCAACAGCATCTGTTGAAACTCACAGTCTGGGGCATTAAACAGCTCCAGGCAAGAGTCCTGGCTCTGGAGAGATACCTACAAGATCAACAGCTCCTGGGAATTTGGGGTTGCTCTGGAAAACTCATCTGCACCACTACTGTGCCCTGGAACTCTAGTTGGATTTGGAACAACATGACCTGGTTGCAATGGGATAGAGAAATTGACAATTACACAAATATAATATACAATCTACTTGAAGAATCGCAGAACCAGCAGGAAAAGAATGAACAAGACTTACTGGCATTAGATAAATGGGCAAGTTTGTGGAATTGGTTTAGCATAACAAACTGGCTGTGGTATATAAGAATATTCATAATGATAGTAGGAGGCTTGATAGGATTAAGAATAGTTATGGCTATAATTTCTGTAGTGAATAGAGTTAGGCAGGGATACTCACCTTTG
		</sequence>
		<sequence>
			<taxon idref="B_AR_0_ARMS008_AY037269"/>
			TTAGGAGCTATGTTCCTTGGGTTCTTGGGAGCAGCAGGAAGCACTATGGGCGCAGCGTCAGTGACGTTGACGGTACAGGCCAGACAATTGTTGTCTGGTATAGTGCAACAGCAGAACAATCTGCTGAGAGCTATTGAGGCGCAACAACACCTGTTGCAACTCACAGTCTGGGGCATCAAGCAGCTCCAAGCAAGAGTCCTGGCTGTAGAAAGATACCTAAAGGATCAACAGCTCCTAGGGATTTGGGGTTGCTCTGGAAAGCTCATCTGCACCACTGCTGTGCCTTGGAATGATAGTTGGATCTGGAGAAACATGACCTGGATGCAGTGGGAGAGAGAAATAGACAATTACACAGACCACATATACCTCTTACTTGAAAATTCGCAGAACCAACAAGAAAAGAATGAACAAGAATTATTGGAATTTGATAAGTGGGCAAATTTGTGGAATTGGTTCAACATATCTAACTGGCTGTGGTATATAAAAATATTCATAATGATAGTAGGAGGCTTGGTAGGCTTAAGAATAGTTTTTACTGTACTTTCTATAGTGAATAGAGTTAGGAAGGGATACTCACCATTA
		</sequence>
		<sequence>
			<taxon idref="B_US_0_14294_1_DQ853436"/>
			CTGGGAGCTGTGTTCCTTGGGTTCTTGGGAGCAGCAGGAAGCACTATGGGCGCAGCGTCAATAACGCTGACGGTACAGGCCAGACAATTATTGTCTGGTATAGTGCAGCAGCAGAACAATCTGCTGAGGGCTATTGAGGCGCAACAACATCTGTTGCAACTCACAGTCTGGGGCATCAAGCAGCTCCAGGCAAGAGTCCTGGCTGTGGAAAGATACCTAAGGGATCAACAGCTCCTGGGAATTTGGGGTTGCTCTGGAGAACTCATCTGCACCACTGCTGTGCCTTGGAATAGTAGTTGGATTTGGGATAACATGACCTGGATGCAGTGGGAAAGAGAAATTGACAATTACACAGGCAAAATATATGACCTACTTGAAAAATCGCAGAACCAGCAAGAAAAAAATGAACAAGAATTATTGGAGTTGGATAAATGGGCAAGTTTGTGGAATTGGTTTGACATAACAAAATGGCTGTGGTATATAAAAATATTCATAATGATAGTAGGAGGCTTAATAGGTTTAAGAATAGTCTTTGCTGTATTTTCTATAGTGAATAAAGTTAGGCAGGGATACTCACCATTG
		</sequence>
		<sequence>
			<taxon idref="B_CO_1_PCM034_AY561238"/>
			CTAGGAGCTTTGTTCCTTAGGTTCTTAGGAGCAGCAGGAAGCACTATGGGCGCAGCGTCAGTGACGCTGACGGTACAGGCCAGACAATTATTGTCTGGTATAGTGCAACAGCAGAACAATCTGCTGAGAGCTATTGATGCGCAACAGCATCTGTTGCAACTCACAGTCTGGGGCATTAAGCAGCTCCAGGCGAGAATCCTGGCTATGGAAAGATACCTAAAGGATCAACAGCTCCTGGGGATATGRGGATGCTCTAGAAAACTCATTTGCACCACTAATGTGCCTTGGAATACTAGTTGGATTTGGGACAACATGACCTGGATGGATTGGGAAAGACAAATTGACAATTACACAGGCATAATATACACCTTACTTGAGGAATCGCAAAACCAACAAGAAAAGAATGAACAAGAATTATTGGAATTAGATAAATGGGCAAGTTTGTGGAATTGGTTCAGTATAACAAATTGGCTGTGGTATATAAAACTATTCATAATGATAGTAGGAGGCTTGGTAGGTTTAAGAATAATTTTTACTGTACTTTCCATAGTGAATAGAGTTAGGCAGGGATATTCACCAATA
		</sequence>
		<sequence>
			<taxon idref="B_CO_1_PCM074_AY561240"/>
			CTAGGAGCTATGTTCCTTGGGTTCTTGGGAGCAGCAGGAAGCACTATGGGCGCAGCGTCATTGACGCTGACGGTACAGGCCAGACAATTACTGTCTGGAATAGTGCAACAGCAGAACAATCTGCTGAGGGCTATTGAGGCGCAACAGCACCTGTTGCAACTCACAGTCTGGGGCATCAAGCAGCTCCAGGCAAGAGTCCTGGCTGTGGAAAGATACCTACAGGATCAACAGCTCCTGGGGATTTGGGGCTGCTCTGGAAAGCTCATTTGCACCACTAATGTGCCTTGGAATACTAGTTGRATTTGGGACAACATGACCTGGATGCAGTGGGATAGAGAAATTAACAATTACACAAACACAATATATATGTTACTTGAAGAATCGCAAATCCAACAAGAAAAGAATRAAAAAGAATTATTAGAATTGGACAAGTGGGCAAGTTTGTGGAGTTGGCTTAGCATAACAAATTGGCTGTGGTATATAAAAATATTTATAATGATAGTAGGAGGCTTGATAGGTTTAAGAATAGTTTTTGCTGTACTTTCTATAGTAAATAGAGTTAGGCAGAGATACTCACCATTA
		</sequence>
		<sequence>
			<taxon idref="B_BR_2_02BR013_DQ358810"/>
			CTAGGAGCTGTGTTCATTGGGTTCTTGGGAGCAGCAGGAAGCACTATGGGCGCAGCGTCAATAACGCTGACGGTACAAGCCAGACAATTGTTGTCTGGTATAGTGCAACAGCAAAACAATTTGCTGAAGGCTATTGAGGCGCAACAGCATCTGTTGCAACTCACAGTCTGGGGCATTAAGCAGCTCCAGGCAAGAGTCCTGGCTGTAGAAAGATACCTAAAGGATCAACAGCTCCTAGGAATTTGGGGTTGCTCTGGAAAACTCATTTGCGCCACTGCTGTGCCTTGGAATACTAGTTGGATTTGGGATAACATGACTTGGATGCAGTGGGAGAAAGAAATTGACCAGTACACAAACACAATATACACCTTAATTGAAGAATCGCAACGCCAACAAGAAAAGAATGAACAAGAATTATTAGCATTGGATTCGTGGGCAAGTTTGTGGAATTGGTTTAGCATATCAAAATGGCTGTGGTATATAAAAATATTCATAATGATAGTAGGAGGCTTAATAGGTTTAAGAATAGTTTTTACTGTACTTTCTATAGTGAATAGAGTTAGGCAGGGATACTCACCATTG
		</sequence>
		<sequence>
			<taxon idref="B_CN_2_02HNsq4_DQ007902"/>
			ATAGGAGCTATGTTCCTTGGGTTCTTAGGAGCAGCAGGAAGCACTATGGGCGCAGCGTCAATAACGCTGACGGTACAGGCCAGACAATTGTTGTTTGGTATAGTGCAACAGCAAAGAAATTTGCTGAGAGCTATTGAGGCGCAACAGCATCTGTTGCAACTCACAGTCTGGGGCATCAAGCAGCTCCAGGCAAGAGTCTTGGCTGTGGAAAGATACCTAAAGGATCAACAGCTCCTAGGGATTTGGGGTTGCTCTGGAAAACTCATTTGCACCACTGCTGTGCCTTGGAATGCTAGTTGGATTTGGGATAACATGACTTGGATGGAATGGGAGAGAGAAATAGGCAATTACACAAGAGAAATATACACCTTAATTGAACAATCGCAGAACCAACAAGAAAAGAATGAACTAGAACTATTGGAATTGGATCAGTGGGCAAGCTTGTGGAATTGGTTTGACATAACAAAATGGCTGTGGTATATCAAAATATTCATAATGATAGTAGGAGGCTTGGTGGGTTTAAGAATAGTTTTTGCTGTACTTTCTATAGTAAATAGAGTTAGGCAGGGATACTCACCATTG
		</sequence>
		<sequence>
			<taxon idref="B_AR_3_03AR137681_DQ383748"/>
			ATAGGAGCCCTGTTCCTTGGGTTCTTAGGAGCAGCAGGAAGCACTATGGGCGCAGCGTCGCTGACGCTGACGGTACAGGCCAGACAATTATTGTCTGGTATAGTGCAACAGCAGAACAATATGCTGAGGGCTATTGAGGCGCAACAGCATATGTTGCAACTCACAGTCTGGGGCATCAAGCAGCTCCAGGCAAGAGTCCTAGCTGTGGAAAGATACCTAAAGGATCAACAGCTCCTGGGGATTTGGGGTTGCTCTGGAAAACTCATTTGCACCACTAATGTACCTTGGAATACTAGTTGGATTTGGAATAACATGACCTGGATGGAGTGGGAGAGAGAAATTGACAATTACACAAGCCTGATATACACCTTAATTGAGGAAGCGCAAAACCAGCAAGAAAAGAATGAACAAGAATTATTGGAATTAGATAAATGGGCAAATTTGTGGAATTGGTTTGACATAACACAATGGCTGTGGTATATAAAAATATTCATAATGATAGTAGGAGGCTTGATAGGTTTAAGAATAGTTTTTTCTGTACTTTCCATAGTGAATAGAGTTAGGAAGGGATACTCACCATTA
		</sequence>
		<sequence>
			<taxon idref="B_AR_3_03AR138910_DQ383749"/>
			ATAGGAGCTATGTTACTTGGTTTCTTGGGAACAGCAGGAAGCACTATGGGCGCAGCGTCAATCACGCTGACGGTACAGGCCAGACAATTATTGTCTGGTATAGTGCAACAGCAGAACAATCTGCTGAGGGCTATTGAGGCGCAACAGCATCTGTTGCAACTCACAGTCTGGGGCATCAAACAGCTCCAGGCAAGAGTCCTGGCTGTGGAAAGATACCTATGTGATCAACAGCTCCTAGGGATTTGGGGTTGCTCTGGAAAACTCATCTGCCCCACTACTGTGCCTTGGAATACTAGTTGGATTTGGAATAACATGACATGGATGGAGTGGGAGAGGGAAATTGACAATTACACGAACATAATATACTCCTTACTTGAACAATCACAAATCCAACAAGAAACGAATGAAAAAGAATTATTAGAATTAGATAAATGGGCAAGTTTGTGGAATTGGTTTAGCATAACAAATTGGCTATGGTATATAAAAATATTCATAATGATAGTAGGAGGCTTGATAGGTTTAAGAATAGTTTTTACTGTACTTTCTATAGTGAATAGGGTTAGGCAGGGATACTCACCATTA
		</sequence>
		<sequence>
			<taxon idref="B_RU_4_04RU129005_AY751406"/>
			TTAGGAGCAATGTTCCTTGGGTTCTTGGGAGCAGCAGGAAGCACTATGGGCGCAGCGGCAGTAACGCTGACGGTACAGGCCAGACAATTATTGTCTGGTATAGTGCAACAGCAGAACAATYTGCTGAGGGCTATTGAGGCGCAACAGCATCTGTTGCAACTCACAGTCTGGGGCATCAAGCAGCTCCAGGCAAGAGTCCTGGCTGTGGAAAGATACCTAAAGGATCAACAGCTCCTGGGGATTTGGGGTTGCTCTGGAAAACTCATCTGCACCACTAATGTGCCTTGGAATACTAGTTGGATTTGGGATAATATGACCTGGATGGAGTGGGAAAGAGAAATTGACAACTACACAGACTTAATATATAACTTAATTGAAAAATCGCAGAACCAGCAAGAAAAGAATGAACAAGAATTATTGGAATTGGATAAATGGGCAAGTTTGTGGAATTGGTTTGACATAACAAATTGGCTGTGGTATATAAAAATATTCATAATGATAGTAGGAGGMTTGGTAGGTCTAAGAATAGTGTTTACTGTACTTTCTATAGTGAATAGAGTTAGGCAGGGATACTCACCATTG
		</sequence>
		<sequence>
			<taxon idref="B_RU_4_04RU139089_AY751407"/>
			CTAGGAGCTATGTTCCTTGGGTTCTTGGGAGCAGCAGGAAGCACTATGGGCRCAGCGTCACTGACGCTGACGGTACAGGCCAGACTATTATTGTCTGGTATAGTGCAACAGCAGAATAATCTGCTGAGGGCTATTGAGGCGCAACAGCATCTGTTGCAACTCACAGTCTGGGGCATCAAGCAGCTCCAGGCTAGAGTCCTGGCTGTGGAAAGATACCTAAAGGATCAACAGCTCCTAGGGATTTGGGGTTGCTCTGGGAAACTCATTTGCACCACCGCTGTGCCTTGGAATGCTAGTTGGATTTGGGATAACATGACCTGGATGGAGTGGGAAAGAGAAATTAACAATTACACAGGATTAATATACACCTTAATTGAAGAATCGCAGAACCAACAGGAAAAGAATGAACAAGAATTATTGGCATTGGATACATGGGCAAATTTGTGGAGTTGGTTTGATATATCAAATTGGCTGTGGTATATAAAAATATTCATAATGATAATAGGAGGGTTAGTAGGTTTAAGAATAATCTTTACTGTGCTTTCTATAGTGAATAGAGTTAGGCAGGGATACTCACCATTA
		</sequence>
		<sequence>
			<taxon idref="B_JP_5_DR6538_AB287363"/>
			ATAGGAGCTATGTTCCTTGGGTTCTTGGGAGCAGCAGGAAGCACTATGGGCGCAGCGTCAGTGACGCTGACGGTACAGGCCAGGCAATTATTGTCTGGTATAGTGCAACAGCAGAACAATCTGCTGAAAGCTATTGAGGCGCAACAGCATCTGTTGCAACTCACAGTCTGGGGCATCAAGCAGCTCCAGGCAAGAGTCCTGGCTATGGAGAGATACCTAAGGGATCAACAGCTCCTAGGGATTTGGGGTTGCTCTGGAAAACTCATTTGCACCACTGCTGTGCCTTGGAATACTAGTTGGATCTGGGATAACATGACATGGATGCAGTGGGAAAGAGAAATTGACAATTACACAAACTTAATATACACCTTACTTGAAGAATCGCAAAACCAACAAGAAAAGAATGAACAAGAATTACTAGAATTAGATAAGTGGGCAAGTTTGTGGAATTGGTTTGACATAACACGATGGCTGTGGTATATAAAAATATTTATAATGATAGTAGGAGGCTTGATAGGTTTAAGGATAGTTTTTGTGATACTTTCTATAGTGAATAGAGTTAGGCAGGGATACTCACCATTA
		</sequence>
		<sequence>
			<taxon idref="B_JP_5_DR7065_AB287368"/>
			ATGGGAGCTATGTTCCTTGGGTTCTTGGGAGCAGCAGGAAGCACTATGGGCGCAGCATCAATGACGCTGACGGTACAGGCCAGACTATTATTGTCTGGTATAGTGCAACAGCAAAACAACTTGCTGAGAGCTATTGAGGCGCAACAGCATCTGTTGCAGCTCACGGTCTGGGGCATTAAACAGCTCCAGGCAAGAGTCCTGGCTGTAGAAAGATACCTAAGGGATCAACAGCTCCTAGGGATTTGGGGTTGCTCTGGAAAACTCATCTGCACCACTAATGTGCCTTGGAATACTAGTTGGATTTGGAATAACATGACCTGGATGCAGTGGGACAGGGAAATTGATAATTACACAAGCTTAATATACACCTTAATTGAAAATGCGCAGAACCAGCAAGAAAAGAATGAACAAGAATTATTGGAATTGGATAAATGGGCAAGTTTGTGGAGTTGGTTTGATATATCAAATTGGCTGTGGTATATAAGAATATTCATAATAATAGTAGGAGGCTTGGTAGGTTTAAAAATAGTTTTTGCTGTACTTTCTATAGTAAATAGAGTTAGGCAGGGATACTCACCTTTA
		</sequence>
		<sequence>
			<taxon idref="B_FR_83_HXB2_LAI_IIIB_BRU_K03455"/>
			ATAGGAGCTTTGTTCCTTGGGTTCTTGGGAGCAGCAGGAAGCACTATGGGCGCAGCCTCAATGACGCTGACGGTACAGGCCAGACAATTATTGTCTGGTATAGTGCAGCAGCAGAACAATTTGCTGAGGGCTATTGAGGCGCAACAGCATCTGTTGCAACTCACAGTCTGGGGCATCAAGCAGCTCCAGGCAAGAATCCTGGCTGTGGAAAGATACCTAAAGGATCAACAGCTCCTGGGGATTTGGGGTTGCTCTGGAAAACTCATTTGCACCACTGCTGTGCCTTGGAATGCTAGTTGGATTTGGAATCACACGACCTGGATGGAGTGGGACAGAGAAATTAACAATTACACAAGCTTAATACACTCCTTAATTGAAGAATCGCAAAACCAGCAAGAAAAGAATGAACAAGAATTATTGGAATTAGATAAATGGGCAAGTTTGTGGAATTGGTTTAACATAACAAATTGGCTGTGGTATATAAAATTATTCATAATGATAGTAGGAGGCTTGGTAGGTTTAAGAATAGTTTTTGCTGTACTTTCTATAGTGAATAGAGTTAGGCAGGGATATTCACCATTA
		</sequence>
		<sequence>
			<taxon idref="B_US_83_5018_83_AY835777"/>
			ATAGGAGCTATGTTCCTTGGGTTCTTGGGAGCAGCAGGAAGCACTATGGGCGCAGCGTCAATGACGCTGACGGTACAAGCCAGACTATTATTGTCTGGTATAGTGCAACAGCAGAACAATTTGCTGAGGGCTATTGAGGCGCAACAGCATCTGTTGCAACTCACAGTCTGGGGCATCAAACAGCTCCAGGCAAGAGTCCTGGCTGTGGAAAGATACCTAAGGGATCAACAGCTCCTAGGAATTTGGGGTTGCTCTGGAAAACTCATTTGCACCACTTCTGTGCCTTGGAATAATAGTTGGATTTGGGATAACATGACCTGGATGGAGTGGGAGAGAGAGATTGACAATTATACAAGCTTAATATACACCTTAATTGAAGAATCGCAGAACCAACAAGAAAAGAATGAACAAGACTTATTGCAATTGGATACGTGGGCAAGTTTGTGGAATTGGTTTACCATAACAAATCGGCTGTGGTATATAAAAATATTCATAATGATAGTAGGAGGGTTAGTAGGTTTAAGAATAGTTTTTGCTGTACTTTCTATAGCGAATAGAGTTAGGCAGGGATACTCACCATTA
		</sequence>
		<sequence>
			<taxon idref="B_US_84_MNCG_M17449"/>
			ATAGGAGCTCTGTTCCTTGGGTTCTTAGGAGCAGCAGGAAGCACTATGGGCGCAGCGTCAGTGACGCTGACGGTACAGGCCAGACTATTATTGTCTGGTATAGTGCAACAGCAGAACAATTTGCTGAGGGCCATTGAGGCGCAACAGCATATGTTGCAACTCACAGTCTGGGGCATCAAGCAGCTCCAGGCAAGAGTCCTGGCTGTGGAAAGATACCTAAAGGATCAACAGCTCCTGGGGTTTTGGGGTTGCTCTGGAAAACTCATTTGCACCACTACTGTGCCTTGGAATGCTAGTTGGATTTGGAATAACATGACCTGGATGCAGTGGGAAAGAGAAATTGACAATTACACAAGCTTAATATACTCATTACTAGAAAAATCGCAAACCCAACAAGAAAAGAATGAACAAGAATTATTGGAATTGGATAAATGGGCAAGTTTGTGGAATTGGTTTGACATAACAAATTGGCTGTGGTATATAAAAATATTCATAATGATAGTAGGAGGCTTGGTAGGTTTAAGAATAGTTTTTGCTGTACTTTCTATAGTGAATAGAGTTAGGCAGGGATACTCACCATTG
		</sequence>
		<sequence>
			<taxon idref="B_US_84_NY5CG_M38431"/>
			CTAGGAGCTCTGTTCCTTGGGTTCTTGGGAGCAGCAGGAAGCACTATGGGCGCAGCGTCAATGGCGCTGACGGTACAGACCAGACAATTAATGTCTGGTATAGTGCAACAGCAGAACAATTTGCTGAAGGCTATTGAGGCGCAACAGCATCTGTTGCAACTCACAGTCTGGGGCATCAAGCAGCTCCAGGCAAGAGTCCTGGCTGTGGAAAGATACCTAAAGGATCAACAGCTCCTAAGGATTTGGGGTTGCTCTGGAAAACTCATCTGCACCACTACTGTGCCTTGGAATGCTAGTTGGATTTGGGATAACATGACCTGGATGGAGTGGGAGAGAGAAATTGACAATTACACAGGCTTAATATACACCTTAATTGAAGAATCGCAGATCCAACAAGAAAAGAATGAACAAGAATTATTGGAATTGGATAAGTGGGCAAGTTTGTGGAATTGGTTTGACATAACAAAGTGGCTGTGGTATATAAAAATATTCATAATGATAGTAGGAGGTTTAATAGGTTTAAGAATAGTTTTTACTGTACTTTCTATAGTGAATAGAGTTAGGCAGGGATACTCACCATTA
		</sequence>
		<sequence>
			<taxon idref="B_FR_85_pNL43_CS272319"/>
			ATAGGAGCTTTGTTCCTTGGGTTCTTGGGAGCAGCAGGAAGCACTATGGGCGCA-CGTCAATGACGCTGACGGTACAGGCCAGACAATTATTGTCTGATATAGTGCAGCAGCAGAACAATTTGCTGAGGGCTATTGAGGCGCAACAGCATCTGTTGCAACTCACAGTCTGGGGCATCAAACAGCTCCAGGCAAGAATCCTGGCTGTGGAAAGATACCTAAAGGATCAACAGCTCCTGGGGATTTGGGGTTGCTCTGGAAAACTCATTTGCACCACTGCTGTGCCTTGGAATGCTAGTTGGATTTGGAATAACATGACCTGGATGGAGTGGGACAGAGAAATTAACAATTACACAAGCTTAATACACTCCTTAATTGAAGAATCGCAAAACCAGCAAGAAAAGAATGAACAAGAATTATTGGAATTAGATAAATGGGCAAGTTTGTGGAATTGGTTTAACATAACAAATTGGCTGTGGTATATAAAATTATTCATAATGATAGTAGGAGGCTTGGTAGGTTTAAGAATAGTTTTTGCTGTACTTTCTATAGTGAATAGAGTTAGGCAGGGATATTCACCATTA
		</sequence>
		<sequence>
			<taxon idref="B_US_85_5077_85_AY835769"/>
			TTAGGAGCTATGTTCCTTGGGTTCTTGGGAGCAGCAGGAAGCACTATGGGCGCAGCGTCAATAACGCTGACGGTACAGGCCAGACTATTATTGTCTGGTATAGTGCAACAGCAGAATAATTTGCTGAGGGCTATTGAGGCGCAACAGCATATGTTGAAACTCACAGTCTGGGGCATCAAGCAGCTCCAGGCAAGAGTCCTGGCTGTGGAAAGATACCTAAAGGATCAACAGCTCCTGGGTATTTGGGGTTGCTCTGGAAAACTCATCTGCACCACTGCTGTGCCTTGGAATGCTAGTTGGATTTGGGATAACATGACCTGGATGGAGTGGGAAAGAGAAATTGACAATTACACAAGCTTAATATACTCCCTAATTGAAGAATCGCAAAACCAACAAGAAAAGAATGAACAAGAATTATTGGAATTAGATAAATGGGCAAATTTGTGGAATTGGTTTAGCATAACAAACTGGCTGTGGTATATAAAATTATTCATAATGATAGTAGGAGGCTTGGTAGGTTTAAGAATAGTTTTTACTGTACTTTCTATAGTGAATAGAGTTAGGCAGGGATACTCACCATTA
		</sequence>
		<sequence>
			<taxon idref="B_US_86_AD87_AF004394"/>
			ATAGGAGCTATGTTCCTTGGGTTCTTGGGAGCAGCAGGAAGCACTATGGGCGCAGCGTCAATAACGCTGACGGTACAGGCCAGACTATTATTGTCTGGTATAGTGCAACAGCAGAACAACTTGCTGAGGGCTATTGAGGCGCAACAGCATCTGTTGCAACTCACAGTCTGGGGCATCAAGCAGCTCCAGGCAAGAGTCCTGGCTGTGGAAAGATACCTAAGGGATCAACAGCTCCTAGGGATTTGGGGTTGCTCTGGAAAACTCATCTGCACCACTGCTGTGCCTTGGAATGCTAGTTGGATTTGGAATAACATGACCTGGATGGAGTGGGAAAGAGAAATCGACAACTACACAGGCTTAATATACACATTAATTGAAGAATCGCAGAACCAGCAAGAAAAGAATGAACAAGAATTATTAGAATTAGATAAGTGGGCAAGTTTGTGGAATTGGTTTGACATAACAAATTGGCTGTGGTATATAAAAATATTCATAATGATAGTAGGAGGCTTGATAGGTTTAAGAATAGTTTTTACTGTACTTTCTATAGTAAATAGAGTTAGGCAGGGATACTCACCATTG
		</sequence>
		<sequence>
			<taxon idref="B_US_86_YU_2_M93258"/>
			CTAGGAGCTTTGTTCCTTGGGTTCTTGGGAGCAGCAGGAAGCACTATGGGCGCAGCGTCAATAACGCTGACGGTACAGGCCAGACAATTATTGTCTGGTATAGTGCAACAGCAGAACAATCTGCTGAGGGCTATTGAGGCGCAACAGCACCTGTTGCAACTCACAGTCTGGGGCATCAAGCAGCTCCAGGCAAGAGTCCTGGCTGTGGAAAGATACCTAAGGGATCAACAGCTCCTAGGGATTTGGGGTTGCTCTGGAAAACTCATTTGCACCACTACTGTGCCTTGGAATACTAGTTGGATTTGGGATAACATGACTTGGATGAAGTGGGAAAGAGAAATTGACAATTACACACACATAATATACTCCTTAATTGAACAATCGCAGAACCAACAAGAAAAGAATGAACAAGAATTATTGGCATTAGATAAATGGGCAAGTTTGTGGAATTGGTTTGACATAACAAAATGGCTGTGGTATATAAAAATATTCATAATGATAGTAGGAGGCTTGATAGGTTTAAGAATAGTTTTTGTTGTACTTTCTATAGTGAATAGAGTTAGGCAGGGATACTCACCATTA
		</sequence>
		<sequence>
			<taxon idref="B_US_87_5113_87_AY835758"/>
			ATAGGAGCTTTGTTCCTTGGGTTCTTGGGAGCAGCAGGAAGCACTATGGGCGCAGCGTCAATGACGCTGACGGTACAGGCCAGACTATTATTGTCTGGTATAGTGCAACAGCAGAACAATTTGCTGAGGGCTATTGAGGCGCAACAGCACCTGTTGCAACTCACAGTCTGGGGCATCAAGCAGCTCAAGGCAAGAGTCCTGGCTATAGAAAGATACCTAAAGGATCAACAGCTCCTGGGAATTTGGGGTTGCTCTGGAAAACTCATCTGCACCACTGCTGTGCCTTGGAATGCTAGTTGGATTTGGGATAATATGACCTGGATGCAGTGGGAAAAAGAAATTGGCAATTACACAAGCTTAATATACACCTTAATTGAAGAATCGCAGAACCAACAAGAAAAGAATGAACAAGAATTATTGGCATTAGATAAATGGGCAAGTTTGTGGAGTTGGTTTGACATAACAAATTGGCTGTGGTATATAAGAATATTCATAATGATAGTAGGAGGCTTGATAGGTTTAAGAATAGTTTTTGCTGTACTTGCTGTAGTGAATAGAGTTAGGCAGGGATACTCACCATTG
		</sequence>
		<sequence>
			<taxon idref="B_US_87_BC_L02317"/>
			ATAGGAGCTCTGTTCCTTGGGTTCTTGGGAGCAGCAGGAAGCACTATGGGCGCAGCGTCAATGACGTTGACGGTACAGGCCAGACAATTATTGTCTGGTATAGTGCAACAGCAGAACAATTTGCTGAGGGCTATTGAGGCGCAACAGCATCTGTTGCAACTCACAGTCTGGGGCATCAAGCAGCTCCAGGCAAGAGTCCTGGCTGTGGAAAGATACCTAAAGGATCAACAGCTCCTGGGGATTTGGGGTTGCTCTGGAAAACTCATTTGCACCACTGCTGTGCCTTGGAATGCTAGTTGGATTTGGGATAACATGACTTGGATGCAGTGGGAAAGAGAAATTGAAAATTACACAGACTTAATATACAACTTAATTGAAGAATCGCAGAACCAGCAAGAAAAGAATGAACAAGAATTATTGGAATTAGATAAATGGGCAAGTTTGTGGAATTGGTTTACAATAACAAACTGGCTGTGGTATATAAAAATATTCATAATGATAGTAGGAGGCTTGATAGGTTTAAGAATAGTTTTTACTGTACTTTCTATAGTGAATAGAGTTAGGCAGGGATACTCACCATTG
		</sequence>
		<sequence>
			<taxon idref="B_US_88_5160_88_AY835763"/>
			TTAGGAGCCTTGTTCCTTGGGTTCTTGGGAGCAGCAGGAAGCACTATGGGCGCAGCGTCACTGACGCTGACGGTACAGGCCAGACTATTATTGTCTGGTATAGTGCAACAGCAGAACAATTTGCTGAGGGCTATTGAGGCGCAACAGCGTATGTTGCAACTTACAGTCTGGGGCATCAAGCAGCTCCAGGCAAGAGTCCTGGCTGTGGAAAGATACCTAAGGGATCAACAGCTCCTGGGGATTTGGGGTTGCTCTGGAAAATTCATTTGCACCACTAATGTGCCTTGGAATACTAGTTGGATTTGGGATAACATGACCTGGATGCAGTGGGAAAAAGAAATTGACAAATACACAAGCTCAATATACACCTTACTTGAGGAATCGCAAATCCAACAAGAAAAGAATGAAAAAGAATTATTGGAATTAGATAAATGGGCAAGTTTGTGGAATTGGTTTGACATAACAAATTGGCTGTGGTACATAAAAATATTCATAATGATAGTAGGAGGCTTGGTAGGTTTAAGAATAATTTTTGCTGTGCTTTCTATAGTGAATAGAGTTAGGCAGGGATACTCACCATTA
		</sequence>
		<sequence>
			<taxon idref="B_US_88_WR27_AF286365"/>
			ATAGGAGCTATGTTCCTTGGGTTCTTGGGAGCAGCAGGAAGCACTATGGGCGCAGCGTCAATGGCGCTGACGGTACAAGCCAGACAATTATTGTCTGGTATAGTGCAGCAGCAGAACAATCTGCTGAGAGCTATTGAGGCGCAACAACATATGTTGCAGCTCACAGTCTGGGGCATCAAGCAGCTCCAGGCAAGAGTCCTGGCTGTGGAAAGATACCTAAGGGATCAACAGCTCCTAGGGATTTGGGGTTGCTCGGGAAAACTCATTTGCACCACTGCTGTGCCTTGGAATGCTACTTGGATTTGGCAGAACATGACCTGGATGGAGTGGGAAAAAGAAATTGACAATTACACAGAATTAATATACAGCTTACTTGAACAATCGCAGAACCAGCAAGAAAAGAATGAGCAGGAATTATTAGAATTAGATAAGTGGGCAAGTTTGTGGAATTGGTTTAACATAACACAATGGCTGTGGTATATAAAAATATTCATAATGATAGTAGGAGGCTTGATAGGTTTAAGAATAGTTTTTGCTGTGCTTTCTATAGTAAATAGAGTTAGGCAGGGATACTCACCATTA
		</sequence>
		<sequence>
			<taxon idref="B_ES_89_S61K15_AF256210"/>
			ATAGGAGCTATGCTCCTTGGGTTCTTGGGAGCAGCAGGAAGCACTATGGGCGCAGCGTCAATGACGCTGACGGTACAGGCCAGACAATTATTGTCTGGTATAGTGCAACAGCAGAACAATTTGCTGAGGGCTATTGAGGCGCAACAGCATCTGTTGCAACTCACAGTCTGGGGCATCAAGCAGCTCCAAGCAAGAGTCCTGGCTGTGGAAAGATACCTAAGGGATCAACAGCTCCTGGGGATTTGGGGTTGCTCTGGAAAATTCATTCGCACCACTGCTGTGCCTTGGAATACTAGTTGGATTTGGGATAACATGACCTGGATGCAGTGGGAAAGGGAAATTGATAATTACACAAGCTTAATATACACCTTAATTGAAGAATCGCAAAACCAACAAGAAAAGAATGAACAAGAGTTATTGGAATTAGATAACTGGGCAAGTTTGTGGAATTGGTTTAGCATAACAAATTGGCTGTGGTATATAAAAATATTCATAATGATAGTAGGAGGCTTGGTAGGTTTAAGAATAGTTTTTACTGTACTTTCTATAGTAAATAGAGTTAGGCAGGGATACTCACCATTG
		</sequence>
		<sequence>
			<taxon idref="B_US_89_P896_U39362"/>
			ATAGGAGCTGTGTTCCTTGGGTTCTTGGGAGCAGCAGGAAGCACTATGGGCGCAGCGTCAGTGACGCTGACGGTACAGGCCAGGCTATTATTGTCTGGTATAGTGCAGCAGCAGAACAATCTGCTGAGGGCTATTGAGGCGCAACAGCATATGTTGCAACTCACAGTCTGGGGCATCAAGCAGCTCCAGGCAAGAGTCCTGGCTCTGGAAAGATACCTAAGGGATCAACAGCTCATGGGAATTTGGGGTTGCTCTGGAAAACTCATTTGCACCACTTCTGTGCCTTGGAATGTTAGTTGGATTTGGAATAACATGACCTGGATGGAGTGGGAAAGAGAAATTGACAATTACACAGACTATATATATGACTTACTTGAAAAATCGCAAACCCAACAAGAAAAGAATGAAAAAGAATTATTGGAATTGGATAAATGGGCAAGTTTGTGGAATTGGTTTGACATAACAAACTGGCTGTGGTATATAAGATTATTCATAATGATAGTAGGAGGCTTGATAGGTTTAAGAATAGTTTTTGCTGTACTTTCTATAGTAAATAGAGTTAGGCAGGGATATTCACCATTA
		</sequence>
		<sequence>
			<taxon idref="B_US_90_US4_AY173955"/>
			CTAGGAGCTTTGTTCATTGGGTTCTTGGGAGCAGCAGGAAGCACTATGGGCGCAGCGTCAGTAACGCTGACGGTACAGGCCAGACAATTATTGTCTGGTATAGTGCAACAGCAGAACAATCTGCTGAGAGCTATTGAGGCGCAACAGCATCTGTTGCAACTCACGGTCTGGGGCATCAAACAGCTCCAGGCAAGAATCCTGGCTGTGGAAAGATACCTAAAGGATCAACAGCTCCTAGGGATTTGGGGTTGCTCTGGAAAACTCATTTGCACCACTGCTGTGCCTTGGAACAATAGCTGGATTTGGAATAATATGACCTGGATGCAGTGGGAAAGAGAAATTGACAATTATACAGGCTTAATATACAATTTAATTGAAATAGCGCAAAACCAGCAAGAAAAGAATGAACAAGAATTATTGGAATTGGACAAGTGGGCAAGTTTGTGGAATTGGTTTGACATAACAAACTGGCTGTGGTATATAAAAATATTCATAATGATAGTAGGAGGCTTGATAGGTTTAAGAATAGTTTTTGCTGTACTTTCTATAGTGAATAGAGTTAGGCAGGGATACTCACCAATA
		</sequence>
		<sequence>
			<taxon idref="B_US_90_WEAU160_U21135"/>
			CTAGGAGCTATGTTCCTTGGGTTCTTGGGAGCAGCAGGAAGCACTATGGGCGCAGCGTCAATGACGCTGACGGTACAGGCCAGACTATTATTGTCTGGTATAGTGCAACAGCAGAACAATCTGCTGAGGGCTATTGAGGCGCAACAGCATCTGTTCGAACTCACAGTCTGGGGCATCAAACAGCTCCAGGCAAGAGTCCTGGCTGTGGAAAGATACCTAAAGGATCAGCAGCTCCTGGGGATTTGGGGTTGCTCTGGAAAACTCATCTGCACCACTACTGTGCCTTGGAATGCTAGTTGGATTTGGAATAACATGACCTGGATGGAGTGGGAGAGAGAAATTAACAATTACACAGGCTTAATATACAACTTAATTGAAGAATCGCAGAACCAACAAGAAAAAAATGAGCAAGAATTATTGGAATTGGATAAATGGGCAAGTTTGTGGACTTGGTTTGACATATCAAACTGGCTGTGGTATATAAAAATCTTCATAATGATAGTAGGAGGCTTGATAGGTTTAAGAATAGTTTTTACTGTACTTTCCATAGTAAATAGAGTTAGGCAGGGATACTCACCATTG
		</sequence>
		<sequence>
			<taxon idref="B_US_91_5048_91_AY835761"/>
			ATAGGAGCTGTGTTCCTTGGGTTCTTGGGAGCAGCAGGAAGCACTATGGGCGCAGCGTCAATAACGCTGACGGTACAAGCCAGACTATTATTGTCTGGTATAGTGCAACAGCAGAACAATTTGCTGAGGGCTATTGAGGCGCAACAGCATCTGTTGCAACTCACAGTCTGGGGCATCAAGCAGCTCCAGGCAAGAGTCCTGGCTGTGGAAAGATACCTACAGGATCAACAGCTCCTGGGGATTTGGGGTTGCTCTGGAAAACTCATTTGCACCACTGCTGTGCCTTGGAATGCTAGTTGGATTTATGTTAATATGACCTGGATGGAGTGGGAAAGAGAAATTAACAATTACACAGGCTTAATATACACATTAATTGAAGAATCGCAGAACCAACAAGAAAAGAATGAACAAGAATTATTGGACTTAGATAAATGGGCAAGTTTGTGGAATTGGTTTGACATATCAAACTGGCTGTGGTATATAAGAATATTCATAATGATAGTAGGAGGCTTGGTAGGTTTAAGAATAGTGTTTGTAGTACTTTCTATAGTGAATAGAGTTAGGCAGGGATACTCACCATTA
		</sequence>
		<sequence>
			<taxon idref="B_US_91_DH12_3_AF069140"/>
			ATAGGAGCTGTGTTCCTTGGGTTCTTGGGAGCAGCAGGAAGCACTATGGGCGCAGCGTCAATAACGCTGACGGTACAGGCCAGACAATTATTGTCTGGTATAGTGCAACAGCAGAACAATTTGCTGAGGGCTATTGAAGCGCAACAGCATATGTTGCAACTCACAGTCTGGGGCATCAAGCAGCTCCAGGCAAGAGTCCTGGCTGTGGAAAGATACCTACAGGATCAACAGCTCCTGGGGATTTGGGGTTGCTCTGGAAAACTCATCTGCACCACTACTGTGCCTTGGAATACTAGTTGGATTTGGGGTAACATGACCTGGATGCAGTGGGAAAAAGAAATTAACAATTACACAGGCTTAATATACAACTTGATTGAAGAATCGCAGAACCAACAAGAAAAGAATGAACAAGAATTATTGGCATTAGATAAATGGGCAAGTTTGTGGAATTGGTTTAACATATCAAACTGGCTGTGGTATATAAAAATATTCATAATGATAGTAGGAGGCTTGATAGGTTTAAGAATAGTTTTCAGTGTACTTTCTATAGTGAATAGAGTTAGGCAGGGATACTCACCATTA
		</sequence>
		<sequence>
			<taxon idref="B_FR_92_92FR_BX08_AY713411"/>
			ATAGGAGCCATGTTCCTTGGGTTCTTGGGAGCAGCAGGAAGCACTATGGGCGCAGCGTCACTAACGCTGACGGTACAGGCCAGACAATTATTGTCTGGTATAGTGCAGCAGCAAAACAATTTGCTGAGGGCTATTGAGGCGCAACAGCACCTGTTGCAACTCACAGTCTGGGGCATCAAGCAGCTCCAGGCAAGAGTCCTGGCTCTGGAAAGATACCTACAGGATCAACGGTTCCTAGGGATGTGGGGTTGCTCTGGAAAACTCATCTGCACCACTGCTGTGCCTTGGAATGCTAGTTGGATTTGGGATAACATGACCTGGATGGAGTGGGAGAGAGAAATAAGCAATTACACAGAGATAATATACAGCTTAATTGAAGAATCGCAGAACCAACAAGAAAAGAATGAACTAGACTTATTACAATTGGATAAGTGGGCAAGTTTGTGGAATTGGTTCAACATAACAAATTGGCTGTGGTATATAAAAATATTCATAATGATAGTAGGAGGCTTGATAGGTTTAAGAATAGTTTTTACTGTACTTTCTATAGTGAATAGAGTTAGGCAGGGATACTCACCATTA
		</sequence>
		<sequence>
			<taxon idref="B_US_93_WCD32P0793_DQ487188"/>
			ATAGGAGCTGTGTTCCTTGGGTTCTTGGGAGCAGCAGGAAGCACTATGGGCGCAGCGTCAATAACGCTGACGGTACAGGCCAGACAATTATTGTCTGGTATAGTGCAACAGCAGAACAATTTGCTGAGGGCTATTGAGGCGCAACAACATCTGTTGCAACTCACAGTCTGGGGCATCAAGCAGCTCCAGGCAAGAGTCCTGGCTGTGGAAAGATACCTAAGGGATCAACAGCTCCTGGGGATTTGGGGTTGCTCTGGAAAACTCATTTGCACCACTGCTGTGCCTTGGAATAATAGTTGGATTTGGAATAACCTGACCTGGATGCAGTGGGAAAGAGAAATTGATAATTACACAAGCTATATATACACCTTAATTGAAGAATCGCAAAACCAACAAGAAAAGAATGAACAAGAATTATTGGAATTAGATAAATGGGCAAGTTTGTGGAGTTGGTTTGATATAACAAAATGGCTGTGGTATATAAAAATATTCATAATGATAGTAGGAGGCTTGGTAGGATTAAGAATAGTTTTTTCTGTAATTTCTATAGTGAATAGAGTTAGGCAGGGATACTCACCATTG
		</sequence>
		<sequence>
			<taxon idref="B_US_93_WCM32P0793_DQ487190"/>
			ATAGGAGCTTTGTTCCTTGGGTTCTTGGGAGCAGCAGGAAGCACTATGGGCGCAGCGTCCATGACGCTGACGGTACAGGCCAGACAATTATTGTCTGGTATAGTGCAACAGCAGAATAATTTGCTGAGGGCTATTGAGGCGCAACAGCATCTGTTGCAACTCACAGTCTGGGGCATCAAGCAGCTCCAGGCAAGAGTCCTGGCTGTGGAAAGATACCTAAAGGATCAACAGCTCCTGGGGATTTGGGGTTGCTCTGGAAAACTCATTTGCACCACTACTGTGCCTTGGAATACTAGTTGGATTTGGGAGAACATGACCTGGATGCAGTGGGAAAAAGAAATTGATAATTACACAGACTTAATATACAACTTAATTGAAAAATCGCAAAACCAACAAGAAAAGAATGAACAAGAATTATTGGAATTAGATAAATGGGCAAATTTGTGGACTTGGTTTGACATAACAAATTGGCTGTGGTATATAAGAATATTCATAATGATAATAGGAGGCTTGGTAGGTTTAAGAATAGTTTTTGCTGTACTTTCTATAGTGAATAGAGTTAGGCAGGGATACTCACCATTG
		</sequence>
		<sequence>
			<taxon idref="B_US_94_5082_94_AY835773"/>
			CTAGGAGCTATGTTCCTTGGGTTCTTGGGAGCAGCAGGAAGCACTATGGGCGCAGCGTCACTGACGCTGACGGTACAGGCCAGACAATTATTGTCTGGTATAGTGCAACAGCAGAGCAATTTGCTGAGAGCTATTGAGGCGCAACAGCATCTGTTGCAACTCACAGTCTGGGGCATCAAGCAGCTCCAGGCAAGAGTCCTGGCTGTGGAAAGATACCTAAAGGATCAACAGCTCCTGGGGATTTGGGGTTGCTCTGGAAAACTCATTTGCACCACTACTGTGCCTTGGAATGCTAGTTGGATTTGGGATAACATGACCTGGATGCAGTGGGAAAGAGAAATTGAAAATTACACAGGCTTAATATACTCCTTAATTGAAAAATCGCAAAACCAGCAAGAAAAGAATGAACAAGAATTATTGGAATTGGACAAATGGGCAAGTTTGTGGAGTTGGTTTGACATAACACAATGGCTGTGGTATATAAAAATATTCATAATGATAGTAGGAGGCTTGGTAGGTTTAAGAATAGTTTTTGCTGTACTTTCCATAGTGAATAGAGTTAGGCAGGGATACTCACCATTA
		</sequence>
		<sequence>
			<taxon idref="B_US_94_94US_33931N_AY713410"/>
			CTAGGAGCTATGTTCCTTGGGTTCTTGGGAGCAGCAGGAAGCACTATGGGCGCAGCGTCAGTGACGCTGACGGTACAGTCCAGACAATTATTGTCTGGTATAGTGCAACAGCAAAACAATTTGCTGAGAGCTATTGAGGCGCAACAGCATCTGTTGCAACTCACAGTCTGGGGCATTAAACAGCTCCAGGCAAGAGTCCTGGCTATAGAAAGATACCTAAAGGATCAACAGCTCCTAGGGATCTGGGGTTGCTCTGGAAAACTCATTTGCACCACTGCTGTGCCTTGGAATGCCAGTTGGATTTGGGATAACATGACCTGGATGGAGTGGGAGAGAGAAATTGACAATTACACAAGCTTAATATACACCTTAATTGAAGAATCGCAGAACCAACAAGAAAAGAATGAACAAGAGTTATTGGCATTGGATACGTGGGCAAGTTTGTGGAATTGGTTTAGCATAACAAAATGGCTGAGGTATATACAAATATTCATAATAATAGTAGGAGGTTTAGTAGGTTTAAGAATAGTTTTTGCTGTGCTTTCTGTAGTAAATAGAGTTAGGCAGGGATACTCACCATTG
		</sequence>
		<sequence>
			<taxon idref="B_AU_95_MBCC54_AF042103"/>
			ATAGGAGCTGTGTTCCTTGGGTTCTTAGGAGCAGCAGGAAGCACTATGGGCGCAGCGTCACTGACGCTGACGGTACAAGCCAGACAATTATTGTCTGGTATAGTGCAGCAGCAGAGCAATTTGCTGAGGGCTATTGAGGCGCAACAGCATCTGTTGCAACTCACAGTCTGGGGCATTAAGCAGCTCCAGGCAAGAGTCCTGGCTGTGGAAAGATACCTAACGGATCAACAGCTCCTGGGGATTTGGGGTTGCTCTGGAAAACTCATTTGCACCACTGCTGTGCCTTGGAATGCTAGCTGGATTTGGAATAACATGACCTGGAGGGAGTGGGAAAGAGAAATTCACAATTACACAAAATTAATATACTCCTTAATTGAAGAATCGCAAAACCAACAAGAAAAGAATGAACAAGAATTATTGGAATTAGACAATTGGGCAAGTTTGTGGAATTGGTTTGACATAACAAAATGGCTGTGGTATATAAAAATATTCATAATAGTAGTAGGAGGCTTGGTAGGTTTAAGAATAGTTTTTGCTGTAATTTCTATAGTGACTAGAGCTAGGCAGGGATACTCACCATTA
		</sequence>
		<sequence>
			<taxon idref="B_US_95_5073_95_AY835768"/>
			ATAGGAGCTTTGTTCCTTGGGTTCTTGGGAGCAGCAGGAAGCACTATGGGCGCAGCGGCAATGACGCTGACGGTACAGGCCAGACAATTATTGACTGGTATAGTGCAACAGCAGAACAATTTGCTGAGGGCTATTGAGGCGCAACAGCATCTGTTGCAACTCACAGTCTGGGGCATCAAGCAGCTCCAGGCAAGAGTCCTGGCTGTGGAAAGATACCTAAAGGATCAACAGCTCCTGGGTATTTGGGGTTGCTCTGGAAAACTCATCTGCACCACTGCTGTGCCTTGGAATGATAGTTGGATTTGGAATAACATGACCTGGATGGATTGGGAAAGAGAAATTGACAATTACACAGACTTAATATATGACTTACTTGAACAATCGCAAAACCAACAAGAAAAGAATGAACAAGAATTATTGGAATTAGATAAATGGGCAAGTTTGTGGAATTGGTTTAGCATAACAAACTGGCTGTGGTATATAAAATTATTCATAATGATAGTAGGAGGCTTGGTAGGTTTAAGAATAGTTTTTGCTGTACTTTCTATAGTGAATAGAGTTAGGCAGGGATACTCACCATTA
		</sequence>
		<sequence>
			<taxon idref="B_US_96_1027_03_AY332237"/>
			CTAGGAGCTTTGTTCCTTGGGTTCTTGGGAGCAGCAGGAAGCACTATGGGCGCAGCGTCGTTGACGCTGACGGTACAGGCCAGACAATTACTGTCTGGTATAGTGCAGCAGCAGAACAATTTGCTGAGAGCTATTGAGGCGCAACACCAGCTGTTGCAACTCACAGTCTGGGGCATCAAGCAGCTCCAGGCAAGAGTCCTGGCTGTGGAAAGATACCTACAGGATCAACAGCTCCTGGGGATTTGGGGTTGCTCTGGAAAACTCATCTGCACCACTGCTGTGCCTTGGAATGCTAGTTGGATTTGGGATAACATGACCTGGATGGAGTGGGAAAGAGAAATTGACAATTACACAGGCCTAATATACAACTTAATTGAACAATCGCAGAACCAGCAAGAAAAGAATGAACAAGACTTATTGGAGTTAGATAAATGGGCAAGTTTGTGGAATTGGTTTAACATAACAAATTGGCTGTGGTATATAAAAATATTCATAATAGTAGTAGGAGGCTTGGTAGGTTTAAGAATAGTTTTCATTGTACTTACTATAGTGAACAGAGTTAGGCAGGGATACTCACCATTA
		</sequence>
		<sequence>
			<taxon idref="B_US_96_1299_d22_AY308761"/>
			ATAGGAGCTGTGTTCCTTGGGTTCTTGGGAGCAGCAGGAAGCACTATGGGCGCAGCGTCAATAACGCTGACGGTACAGGCCAGACAATTATTGTCTGGTATAGTGCAACAGCAGAACAATTTGCTGAGGGCTATTGAGGCGCAACAGCATCTGTTGCAACTCACAGTCTGGGGCATTAAGCAGCTCCAGGCAAGAGTCCTGGCTGTGGAAAGTTACCTAGCGGATCAACAGCTCCTGGGGATTTGGGGTTGCTCTGGAAAACTCATCTGTACCACTGCTGTGCCTTGGAATAGTAGTTGGATTTGGGATAACATGACCTGGATGGAGTGGGAAAGAGAAATTGACAATTACACACAGACAATATACTCCTTAATTGAAGAATCGCAAAACCAACAAGAAAAGAATGAAAAGGACTTATTGGAATTGGATAAATGGGCAAGTTTGTGGAATTGGTTCAGCATAACAAACTGGCTGTGGTATATAAAAATATTCATAATGGTAGTAGGAGGCTTAGTAGGTTTAAGAATAGTTTTTACTGTACTTTCTATAGTGAATAGAGTTAGGCAGGGATATTCACCATTA
		</sequence>
		<sequence>
			<taxon idref="B_KR_97_WK_AF224507"/>
			TTCGGAGCTCTGTTCCTTGGGTTCTTGGGAGCAGCAGGAAGCACTATGGGCTGCACGTCAATGACGCTGACGGTACAGGCCAGACTATTATTGTCTGGTATAGTGCAACAGCAGAATAATTTGCTGAGAGCTATTGAGGCGCAACAGCATCTGTTGCAACTCACAGTCTGGGGCATCAAGCAGCTACAGGCAAGAGTCCTGGCTGTGGAAAGGTACCTAAGAGATCAACAGCTCCTGGGGATTTGGGGATGCTCTGGAAAGCTCATCTGCACCACTAATGTGCCTTGGAATACTAGTTGGATCTGGGATAACATGACCTGGATGGAGTGGGACAGAGAAATTAACAATTACACAAACTTAATATACGACCTACTTGAAAAATCGCAGAACCAACAAGAAAAAAATGAACAGGAACTATTGGAATTGGATAAATGGGCAAGTTTGTGAAATTGGTTTAACATAACAAAATGGCTGTGGTATATAAAAATATTCATAATGATAGTAGGAGGCTTAGTAGGTTTAAGAATAATTTTCTTTGTACTTTCTATAGTGAATAGAGTTAGGCAGGGATACTCACCATTA
		</sequence>
		<sequence>
			<taxon idref="B_US_97_1001_07_AY331282"/>
			CTCGGAGCTGTGTTCATTGGGTTCTTGGGAGCAGCAGGAAGCACTATGGGCGCAGCGTCAGTAACGCTGACGGTACAGGCCAGACAACTACTGTCTGGTATAGTGCAACAGCAGAGCAATCTGCTGAGAGCTATTGAGGCGCAACAGCATCTGTTGCAACTCACAGTCTGGGGCATCAAGCAGCTCCARGCAAGAGTCCTAGCTGTARAAAGATACCTAAAGGATCAACAGCTCCTGGRAATTTGGGGTTGCTCTGGAAAACTCATCTGCACCACTTCTGTGCCTTGGAATGCTAGTTGGATTTGGAATAACATGACCTGGATGGAGTGGGAAAAAGAAATTGATAATTACACAGGCTTAATATATTCCTTAATTGAAGAATCACAAAACCAACAAGAAAAGAATGAACAAGAATTATTAGAATTGGATAAATGGGCAAGTTTGTGGAATTGGTTTAACATAACACACTGGCTGTGGTATATAAAAATATTCATAATAATAGTAGGAGGCTTAGTAGGTCTAAGAATAGTTTTTGCTGTACTTTCTATAGTGAATAGAGTTAGGCAGGGATACTCACCATTA
		</sequence>
		<sequence>
			<taxon idref="B_AR_98_ARCH054_AY037268"/>
			ATAGGAGCTTTGTTCCTTGGGTTCTTGGGAGCAGCAGGAAGCACTATGGGCGCAGCGTCAGTGACGTTGACGGTACAGGCCAGACAATTATTGTCTGGTATAGTGCAACAGCAGAACAATCTGCTAAGGGCTATTGAGGCGCAACAGCATCTGTTGCAACTCACAGTCTGGGGCATTAAACAGCTCCAGGCAAGAGTCCTGGCTGTGGAGAGATACCTAAGGGATCAACAGCTCCTGGGGATTTGGGGTTGCTCTGGAAAACTCATTTGCACCACTGCTGTGCCTTGGAATACTAGTTGGATTTGGAATTACACGACCTGGATGCAATGGGAAAAAGAAATTGACAATTACACAAGCATAATATACAGCTTAATTGAAGAATCGCAAACCCAACAAGAAAAGAATGAACAAGAATTATTGGCATTGGATAAATGGGCAAGTTTGTGGAATTGGTTTGAAATATCAAACTGGCTGTGGTATATAAAAATATTCATAATGATAGTAGGAGGCTTGATAGGTTTAAGAATAGTTTTTACTGTACTGACTATAGTGAATAGAGTTAGGCAGGGATACTCACCATTA
		</sequence>
		<sequence>
			<taxon idref="B_US_98_98USHVTN3605c9_AY560108"/>
			ATAGGAGCTATGTTCCTTGGGATCTTGGGAACAGCAGGAAGCGCTATGGGCGCAGCGTCAATGACGCTGACGGTACAGGCCAGACAATTATTGTCTGGTATAGTGCAACAGCAGAACAATATGCTGAGGGCTATTGGGGCGCAACAGCACCTGTTGCAACTCACAGTCTGGGGCATCAAGCAGCTCCAGGCAAGAATCCTGGCTGTGGAAAGATACCTAAGAGATCAACAGCTCCTGGGGATTTGGGGTTGCTCTGGAAAACTCATTTGCACCACTACTGTGCCTTGGAATACTAGTTGGATTTGGAATAACTTGACCTGGATGCAGTGGGAAAGAGAAATTGAAAATTACACAAGCTTAATATACACTTTACTTGAAGAGTCGCAAAGCCAGCAAGAAAAGAATGAACAAGAATTATTGGGGTTGGATAAATGGACAAGTTTGTGGAATTGGTTTGCCATATCAAACTGGCTGTGGTATATAAAAATATTCATAATGATAGTAGGAGGCTTGGTAGGTTTAAGAATAGTTTTTGCTGTACTTTCTATAGTGAATAGAGTTAGGCAGGGATACTCACCATTA
		</sequence>
		<sequence>
			<taxon idref="B_AR_99_ARMA132_AY037282"/>
			CTAGGAGCCTTGTTCCTTGGGTTCTTGGGAGCAGCAGGAAGCACTATGGGCGCAGCGTCAATAACGCTGACGGTACAGGCCAGACAATTATTGTCTGGTATAGTGCAACAGCAGAACAATCTGCTGAGAGCTATTGAGGCGCAACAACATCTGTTGCAACTCACAGTCTGGGGCATCAAGCAGCTCCAGGCAAGAGTCCTGGCTATAGAAAGATACCTAAAGGATCAACAGCTCCTAGGAATTTGGGGGTGCTCTGGAAAACTCATTTGCACCACTGCTGTGCCTTGGAATGCTAGTTGGATTTGGGATAACATGACCTGGATGCAGTGGGAGAGAGAAATTGATAATTACACAGGCTTAATATACACTTTAATTCAAATATCGCAGATCCAGCAAGAAAAGAATGAACAAGAGTTATTGGAATTGGACAAATGGGCAAGTTTGTGGAATTGGTTTGACATAACACAGTGGCTGTGGTATATAAGATTATTCATAATGATAGTAGGAGGCTTAGTAGGGTTAAGAATAATTTTTACTGTACTTTCTATAGTGAATAGAGTTAGGCAGGGATACTCACCATTA
		</sequence>
		<sequence>
			<taxon idref="B_BR_99_BREPM11932_DQ085870"/>
			ATAGGAGCTGTGTTCCTTGGGTTCTTGGGAGCAGCAGGAAGCACTATGGGCGCAGCGTCAATAACGCTGACGGTACAGGCCAGACAATTATTGTCTGGTATAGTGCAACAGCAGAACAATCTGCTGAGAGCTATTGAGGCGCAACAACATATGTTGCAACTCACAGTCTGGGGCATCAAGCAGCTCCAGGCAAGAGTCCTGGCTGTAGAAAGATACCTAAAGGATCAACAGCTCCTAGGAATTTGGGGTTGCTCTGGAAAACTCATCTGCCCCACTGCTGTGCCTTGGAATGCTAGTTGGATTTGGCATAACATGACCTGGATGCAGTGGGAGAAAGAAATTGACAATTACACAGACTTAATATACAGCTTAATTGAAGAATCGCAAAACCAACAGGAAAAGAATGAACAAGAATTATTGCAATTGGATGCATGGGCAAGTTTATGGAATTGGTTTAGCATAACAAAATGGCTGCGGTATATACAATTATTCATAATGATAGTAGGAGGCTTAATAGGTTTAAGAATAGTTTTTGCTGTACTTTCTATAGTAAATAGAGCTAGGCAGGGATACTCACCATTA
		</sequence>
		<sequence>
			<taxon idref="C_BW_0_00BW147127_AF443091"/>
			CTAGGAGCTGTGTTCCTTGGATTCTTAGGAGCAGCAGGAAGCACTATGGGCGCAGCATCAATAACGCTGACGGTACAGGCCAGACAATTATTATCTGGTATAGTGCAACAGCAAAACAATCTGATGAGAGCTATAGAGGCGCAACAACATATGTTGCAACTCACAGTCTGGGGCATTAAGCAGCTCCAGGCAAGAGTCCTGGCTCTGGAAAGATACCTACAGGATCAACAGCTCCTAGGGATTTGGGGCTGCTCTGGAAAACTCATCTGCACCACTCCTGTGCCTTGGAATAGTAGTTGGATTTGGAAAAACATGACCTGGATGGAGTGGGATAAAGAAATTAACAATTACACAAAAATAATATACAATTTGCTTGAAAAGTCGCAAAAACAGCAGGAGAAAAATGAACAGGAGTTATTGGCATTGGACAGTTGGGAAAATCTATGGAATTGGTTCAGCATATCAAGGTGGTTGTGGTATATAAAAATATTCATAATGATAGTAGGAGGCTTGATAGGTTTAAGAATAATTTTTGCTGTGCTTTCTGTAGTGAATAGAGTTAGGCAGGGATACTCACCTTTG
		</sequence>
		<sequence>
			<taxon idref="C_BW_0_00BW1686_AF443093"/>
			ATAGGAGCTGTGCTCCTTGGGTTCTTGGGAGCAGCCGGAAGCACTATGGGCGCAGCATCAATGACGCTGACGGTACAGGCCAGACAATTGCTGTCTGGTATAGTGCAACAGCAAAGTAATTTGCTGAGGGCTATAGAGGCGCAACAGCATATGTTGCAACTCACGGTCTGGGGCATTAAGCAACTCCAGACAAGAGTCCTGGCTATGGAAAGATACCTAAAGGATCAACAGCTCCTAGGGCTTTGGGGCTGCTCTGGAAAAATCATCTGCACCACTAATGTGCCTTGGAACGCCAGTTGGATTTGGAATAACATGACCTGGATGCCGTGGGATAGGGAAATTAATAATTACACAAGAACAATATATGAGTTGCTTGAAGAATCGCAAAGCCAGCAGGAACAAAATGAAAAAGATTTATTAGCATTGGACAGTTGGAAAAATCTGTGGAATTGGTTTAACATATCAAACTGGCTGTGGTATATAAAAATATTTATAATAATAGTAGGAGGCTTGATAGGCTTGAGAATAATTTTTGCTGTGCTTTCTATAGTGAATAGAGTTAGGCAGGGATACTCACCTTTG
		</sequence>
		<sequence>
			<taxon idref="C_TZ_1_A301_AY253312"/>
			ATAGGAGCTGTGTTCCTTGGGTTCTTGGGAGCAGCAGGAAGCACTATGGGCGCGGCATCAATAACGCTGACGGTACAGGCCAGACAATTATTGTCTGGTATAGTGCAACAGCAAAGCAATTTGCTGAGAGCTATAGAGGCGCAACAGCATATGTTGCAACTCACGGTCTGGGGCATTAAGCAACTCCAGGCAAGAATCTTGGCTGTAGAAAGATACCTAAGGGATCAACAGCTCCTAGGGATTTGGGGCTGCTCTGGTAAACTCATCTGCACCACTGCTGTGCCTTGGGACAGTAGTTGGATTTGGAATAACTTGACCTGGATGCAGTGGGATAGAGAAATTACTAATTACACAGAAACAATCTATAAGTTGCTTGAAGAATCGCAAATCCAGCAGGAAAGAAATGAAAAGGACTTACTAGCATTGGACAGTTGGAAAAATCTGTGGAGTTGGTTTGACATATCAAGATGGCTGTGGTATATAAAAATATTCATAATGATAGTAGGAGGCTTGATAGGGTTAAGAATAATTTTTACTGTGCTTTCTATAGTAAATAGAGTTAGGCAGGGATACTCACCTTTG
		</sequence>
		<sequence>
			<taxon idref="C_UY_1_TRA3011_AY563169"/>
			CTAGGAGCTATGTTCCTTGGGTTCTTGGGAGCAGCAGGAAGCACTATGGGCGCAGCGTCAATAACGCTGACGGTACAGGCCAGACAATTATTGTCTGGGATAGTGCAACAGCAAAGCAATTTGCTGAAGGCTATAGAGGCGCAACAGCATATGTTGCAACTCACGGTCTGGGGCATTAAGCAGCTTCAGACAAGAGTCCTGGCTATAGAAAGATACCTAAAGGATCAACAGCTCCTAGGGATTTGGGGTTGCTCTGGGAAACTCATCTGCACCACTGCTGTGCCTTGGAACTCCAGTTGGATTTGGAATAACCTGACCTGGATGCAGTGGGATAAAGAAATTAGTAATTACACAAGCACAATATACAGGCTGCTTGAAGACTCGCAGAACCAGCAGGAGAAAAATGAAAAGGATTTATTAGCATTGGATAAGTGGCAAAATCTGTGGACTTGGTTTGATATAACAAAGTGGCTGTGGTATATAAAAATATTCATAATGATAGTAGGAGGCTTGATAGGTTTAAGAATAATTTTTGCTGTGCTCTCTATAGTAAATAGAGTTAGGCAGGGATACTCACCTTTG
		</sequence>
		<sequence>
			<taxon idref="C_TZ_2_CO6721_AY734560"/>
			ATAGGAGCTTTGATCCTTGGGTTCTTAGGAGCAGCAGGAAGCACTATGGGCGCAGCATCAATAACGCTGACGGTACAGGCCAGACAATTGTTGTCTGGTATAGTGCAACAGCAGAGCAATTTGCTGAGGGCTATAGAGGCGCAACAGCATATGTTGCAACTCACAGTCTGGGGCATTAAACAGCTCCAGACAAGAGTCCTAGCTCTAGAAAGATACCTAAGGGATCAACAGCTCCTAGGGATTTGGGGCTGCTCAGGAAAAATCATCTGCACCACCTCTGTGCTTTGGAACTCTAGTTGGATTTGGGATAACATGACCTGGATGCAGTGGGACAGAGAAATTAATAATTACACAGACACAATATACAGGTTGCTTGAAGACTCACAAAACCAGCAGGAGAAAAATGAAAAAGATTTATTAGCATTGGACAGTTGGAACAGTCTGTGGAATTGGTTTAACATAACAAAGTGGTTGTGGTATATAAAAATATTCATAATGATAGTAGGAGGTTTGATAGGTTTAAGAATAATTTTTGCTGTGCTTTCTATAGTGAATAGAGTTAGGCAGGGATACTCACCTCTA
		</sequence>
		<sequence>
			<taxon idref="C_ZM_2_02ZMDB_AB254153"/>
			ATAGGAGCTGTGTTCCTTGGGTTCTTGGGAGCAGCAGGAAGCACTATGGGCGCGGCGTCAATAACGCTGACGGTACAGGCCAGACAATTGTTGTCTGGTATAGTGCAACAGCAAAATAATTTGCTGAGAGCTATAGAGGCGCAACAGCATCTGTTGCAACTCACGGTCTGGGGCATAAAGCAGCTCCAGGCAAGAGTCCTGGCTATGGAAAGATACCTACAGGATCAACAGCTCCTAGGGATTTGGGGTTGCTCTGGAAAACTCATCTGCACCACTGCTGTACCTTGGAACTCCAGTTGGATTTGGGACAACATGACCTGGATGCAGTGGGACAAAGAAATTAGTAATTACACAGAAACCATATACAGGTTGCTTGAAGACTCACAAAACCAGCAGGAGAAAAATGAAAAGGAGTTATTAGAATTGGACAGGTGGAACAATCTGTGGAGTTGGTTTAGCATAACAAATTGGCTGTGGTATATAAAATTATTCATAATGATAGTAGGAGGATTGATAGGTTTAAGAATAATTTTTGCTGTGCTTTCTTTAGTGAATAGAGTTAGGCAGGGATACTCACCTTTG
		</sequence>
		<sequence>
			<taxon idref="C_ZA_3_03ZAPS056MB1_DQ396374"/>
			CTAGGAGCTTTGATCCTTGGGTTCTTGGGAACAGCAGGAAGCACTATGGGCGCGGCGTCAATAGCGCTGACGGTACAGGCCAGACAACTGTTGTCTGGTATAGTGCAGCAGCAAAACAATTTGCTGAGAGCTATAGAGGCGCAACAGCATATGTTGCAACTCACAGTCTGGGGCATTAAGCAGCTCCAGACAAGAGTCTTGGCTATAGAAAGATACCTACAGGATCAACAGCTCCTAGGGCTTTGGGGCTGCTCTGGAAAAGTCATCTGCACCACTGCTGTACCTTGGAACTCCACTTGGATTTGGGGTAACATGACCTGGATGGAGTGGGATAGAGAAATTAATAACCACACAGACATAATATATAGGTTGCTTGAAGACGCGCAAAACCAGCAGGAGAAAAATGAACAAGATTTATTAGCATTGGACAGTTGGAAAAATCTGTGGAATTGGTTTGACATAACAAAATGGCTGTGGTATATAAAAATATTCATCATGATAGTAGGAGGCTTGATAGGTTTGAGAATAATTTTTGGTGTGCTCCCTATAGTGAAGAGAGTTAGGCAGGGATACTCACCTTTG
		</sequence>
		<sequence>
			<taxon idref="C_ZA_3_03ZAPS071MB1_DQ396376"/>
			ATGGGAGCTGTGCTCCTTGGGTTCTTGGGAGCAGCGGGAAGCACTATGGGCGCGGCGTCAATAACGCTGACGGTACAGGCCAGACAACTGTTGTCTGGTATAGTGCAACAGCAAAGCAATTTGCTGAGGGCTATAGAGGCGCAACAACATATGTTGCAACTCACGGTCTGGGGCATTAAGCAGCTCCAGGCAAGAGTCCTGGCTATAGAAAGATACCTAAAGGATCAACAGCTCCTAGGGCTTTGGGGCTGCTCTGGAAAACTCATCTGCACCACCGCTGTGCCTTGGAGCTGCAGTTGGATTTGGGATAACATGACATGGATGCAGTGGGATAGAGAAATTAATAATTACACAGGCATAATATACAGATTGCTTGAGGAATCGCAAAACCAGCAGGAGAAAAATGAAAAAGATTTATTGGCATTGGACAGTTGGACGAGTCTGTGGAATTGGTTTGACATAACAAAGTGGCTGTGGTATATAAAAATATTCATCATGATAGTAGGAGGCTTGATAGGCTTGAGAATAATTTTGGGTGTGCTCTCTATAGTGAAAAAAGTTAGGCAGGGATACTCACCTTTG
		</sequence>
		<sequence>
			<taxon idref="C_ZA_4_04ZAPS177MB1_DQ396394"/>
			ATAGGAGCTGTTCTCCTTGGGTTCTTGGGAGCAGCAGGAAGCACTATGGGCGCGGCGTCAATAACGCTGACGGTACAGGCCAGACAACTGTTGTCTGGTATAGTGCAACAGCAAAGCAATTTGCTGAGAGCTATAGAGGCGCAACAGCATATGTTGCAACTCACAGTCTGGGGCATTAAGCAGCTCCAGACAAGAATCCTGGCTATAGAAAGATACCTAAAGGATCAACAGCTCCTAGGGCTTTGGGGCTGCTCTGGAAAACTCATCTGCATCACTAATGTGCCTTGGAACTCCAGTTGGATTTGGAATAACATGACCTGGATGCAGTGGGATAGAGAAATTGGTAATTACACAGGCATAATATACAGGTTGCTTGAGGACTCGCAAACCCAGCAGGAGAACAATGAAAAAGATTTACTAGCATTGGACAGTTGGAAAAACCTGTGGAGTTGGTTTGACATATCAAATTGGCTGTGGTATATAAAAATATTCATAATGATAGTAGGAGGCTTGATAGGTTTAAGAATAATCTTTGCTGTGCTTTCTATAGTGAGAAGAGTTAGGCAGGGATACTCACCTTTG
		</sequence>
		<sequence>
			<taxon idref="C_ZA_4_04ZASK180B1_AY878059"/>
			ATAGGAGCTGTACTCTTTGGGTTCTTGGGAGCAGCAGGAAGCACTATGGGCGCGGCGTCAATAACGCTGACGGTACAGGCCAGACAATTGTTGTCTGGTATAGTGCAACAGCAAAGCAATTTGCTGAGAGCTATAGAGGTGCAACAGCATATGTTGCAACTCACGGTTTGGGGCATTAAGCAGCTCCAGACAAGAGTCTTGGCTATAGAAAGATACCTAAAAGATCAACAGCTCCTAGGACCTTGGGGCTGCTCTGGAAAAATCATCTGCACCACCGCTGTGCCTTGGAACTCCAGTTGGATTTGGAATAACATGACCTGGATGCAGTGGGATAGAGAAATTAATAGTCACACAGGCACAATATACAGGTTACTTGAAGACTCGCAAAGCCAGCAGGAGAAAAATGAAAAAGATTTATTAGCATTGGACAGTTGGAACAACCTGTGGAATTGGTTTGGCATAACAAAATGGCTGTGGTATATAAAAATATTCATCATAATAGTAGGAGGCTTGATAGGTTTAAGAATAGTTTTAGGTGTACTCTCTATAGTGAAAAGAGTTAGGCAGGGATACTCACCTTTG
		</sequence>
		<sequence>
			<taxon idref="C_ZA_5_05ZASK243B1_DQ396372"/>
			ATAGGAGCTGTGTTCCTTGGGTTCTTGGGAGCAGCAGGAAGCACTATGGGCGCAGCGTCAATAACGCTGACGGTACAGGCCAGACAACTGTTGTCTGGTATAGTGCAACAGCAGAGCAATCTGCTGAGAGCTATAGAGGCGCAACAGCATATGTTGCAACTCACAGTCTGGGGCATTAAACAGCTCCAGGCAAGAGTCCTGGCTATAGAAAAATACCTAAAGGATCAACAGCTCCTAGGACTTTGGGGCTGCTCTGGAAAACTCATCTGCACCACTGCCGTGCCTTGGGACTCCAGGTGGATTTGGGATAACATGACCTGGATGCAGTGGGATAGAGAAATTGATAATTACACAAGCACAATATACCAGTTGCTTGAAGACTCACAAAGCCAGCAGGAGAAAAATGAAAAGGATTTATTAGCATTGGACAGTTGGAAAAATCTGTGGAGTTGGTTTGACATATCAAATTGGCTGTGGTATATAAAAATATTCATCATGATAGTAGGGGGCTTGATAGGTTTGAGAATAATTTTGGGTGTGCTCTCTATAGTGCATAGAGTTAGGCAGGGATACTCACCTTTG
		</sequence>
		<sequence>
			<taxon idref="C_ZA_5_05ZASK246B1_DQ369983"/>
			ATAGGAGCTGTGCTCCTTGGGTTCTTGGGAGCAGCAGGAAGCACTATGGGCGCGGCGTCAATAACGCTGACGGTACAGGCCAGGCAATTATTGTCTGGTATAGTGCAACAGCAAAGCAGTTTGCTGAGAGCTATAGAGGCGCAACAGCATATGTCGCAACTCACGGTCTGGGGCATTAAACAGCTCCAGACAAGAGTCCTGGCTATAGAAAGATACCTAAAGGATCAACAGCTCCTAGGGCTTTGGGGCTGCTCTGGAAAACTCATCTGCACCACTGCTGTGCCTTGGAACTCCAGTTGGATTTGGGATAACACGACCTGGATGCAGTGGGATAGAGAAATTAGTAATTACACAGACATAATATACAGGTTGCTTGAAGACTCGCAAAGCCAGCAGGAGAAAAATGAAAAGGATTTATTAGCATTGGACAGTTGGAAAAACTTGTGGAATTGGTTTGCCATAACAAACTGGCTGTGGTATATAAGAATATTCATCATGATAGTAGGAGGCTTAATAGGTTTAAGAATAATTTGTGGTGTGCTCTCTATAGTAAGAAAAGTTAGGCAGGGATACTCACCTTTG
		</sequence>
		<sequence>
			<taxon idref="C_ET_86_ETH2220_U46016"/>
			CTAGGAGCTTTGTTCCTTGGGTTCTTGGGAGCAGCAGGAAGCACTATGGGCGCAGCATCAATAACGCTGACGGTACAGGCCAGACAATTATTGTCGGGTATAGTGCAACAGCAAAGCAATTTGCTGAAAGCTATAGAGGCGCAACAGCATATGTTGCAGCTCACGGTCTGGGGCATTAAGCAGCTCCAGACAAGAGTCCTGGCTATAGAAAGACACCTAAGGGATCAACAGCTCCTAGGGATTTGGGGCTGCTCTGGAAAACTCATCTGCACCACTGCTGTGCCTTGGAACTCTAGTTGGATTTGGGATAACATGACCTGGATGCAGTGGGATAGAGAAATTAGTAATTATACAGACATAATATACAATTTGCTTGAAGTCTCGCAAAACCAGCAGGACAAAAATGAAAAAGATTTACTAGCATTGGACAAATGGGAAAATCTGTGGAATTGGTTTAACATAACAAATTGGCTGTGGTATATAAAAATATTCATAATGATAGTGGGAGGTGTGATAGGTTTAAGAATAATTTTTGCTGTGCTTTCTATAGTGAATAGAGTTAGGCAGGGATACTCACCATTA
		</sequence>
		<sequence>
			<taxon idref="C_SO_89_89SM_145_AY713415"/>
			ATAGGAGCTGTGTTCCTTGGGTTCTTGGGAGCAGCAGGAAGCACTATGGGCGCGGCGTCAATAACGCTGACGGTACAGGCCAGACAACTGTTGTCTGGTATAGTGCAACAGCAAAGTAATTTGCTGAGAGCTATAGAGGCGCAACAGCATATGTTGCAACTCACGGTCTGGGGCATTAAGCAGCTCCGGGCAAGAGTCTTGGCTATAGAAAGATACCTAGAGGATCAACAGCTCCTAGGGATTTGGGGCTGCTCTGGAAAACTCATCTGCACCACTGCTGTACCTTGGAACTCCAGTTGGATTTGGGAAAACCTGACCTGGATGCAATGGGATAAAGAAATTAGTAATTACACAGACACAATATACAGGTTGCTTGAAGTCTCGCAAAACCAGCAGGAAAAAAATGAAAAAGATTTATTAGCATTGGACAGTTGGGGAAGTCTGTGGAATTGGTTTGACATAACAAAATGGCTGTGGTATATAAAAATATTCATAATAATAGTAGGAGGCTTGATAGGTTTAAGAATAATTTTTGTTGTGCTCTCTATAGTGAATAGAGTTAGGCAGGGATACTCACCTTTG
		</sequence>
		<sequence>
			<taxon idref="C_SN_90_90SE_364_AY713416"/>
			ATAGGAGCTGTGTTCCTTGGGTTCTTGGGAGCAGCAGGAAGCACTATGGGCGCGGCATCAATAACGCTGACGGTACAGGCCAGACAATTGTTGTCTGGTATAGTGCAACAGCAAAGCAATTTGCTGAGAGCTATAGAGGCGCAACAGCATATGTTGCAACTCACAGTCTGGGGCATTAAGCAGCTCCAGACAAGAGTCCTGGCTATAGAAAGATACCTAAAGGATCAACAGCTCCTAGGGATTTGGGGCTGCTCTGGAAAAATCATCTGCACCACTGCTGTGCCTTGGAACACTAGTTGGATTTGGGATAACATGACTTGGATGCAGTGGGATAGAGAAATTAATAATTACACAAGCATAATATACAGCTTGCTTGAAGAATCGCAAAACCAGCAGGAGAAAAATGAAAAAGATTTACTAGCATTGGACAGTTGGAACAATCTGTGGAATTGGTTTAACATAACAAAGTGGCTATGGTATATAAAAATATTCATAATGATAGTAGGAGGCTTGATAGGTTTAAGAATAATTTTTGCTGTGCTCTCTATAGTAAATAGAGTTAGGCAGGGATACTCACCTTTG
		</sequence>
		<sequence>
			<taxon idref="C_KE_91_KNH1268_AY945738"/>
			ATAGGAGCTGCGTTCCTTGGGTTCTTGAGTGCAGCAGGAAGCACTATGGGCGCAGCGTCAATAACGCTGACGGTACAGGCCAGACAATTATTGTCTGGTATAGTGCAACAGCAAAGCAATTTGCTGAGGGCTATAGAGGCGCAACAGCATATGTTGCAACTCACGGTCTGGGGCATTAAGCAGCTTCAGACAAGAGTCCTGGCTATAGAAAGATACCTAAAGGATCAACAGCTCCTAGGGATTTGGGGCTGCTCTGGAAAACTCATCTGCACCACTGCTGTGCCTTGGAACGATAGTTGGATTTGGGATAACATGACCTGGATGCAATGGGATAAAGAAATTAATAATTACACAAACACAATATACAGGTTGCTGGAAGAATCGCAAAATCAGCAGGAGCAAAATGAAAAAGATTTACTAGCATTGGACAGTTGGCAAAATTTGTGGAATTGGTTTAAGATAACACAGTGGCTGTGGTATATAAAAATATTCATAATGATAGTAGGAGGCTTAATAGGTTTAAGAATAATTTTTACTGTGCTTTCTATAGTGAATAGAGTTAGGCAGGGATACTCACCCTTG
		</sequence>
		<sequence>
			<taxon idref="C_BR_92_BR025_d_U52953"/>
			ATAGGAGCTGTGTTCCTTGGGTTCCTGGGAGCAGCAGGAAGCACTATGGGCGCAGCATCAATAACGCTGACGGTACAGGTCAGACAATTATTGTCTGGGATAGTGCAACAGCAAAGCAATTTGCTGAGAGCTATAGAGGCGCAACAGCATATGTTGCAACTCACGGTCTGGGGCATTAAGCAGCTTCAGACAAGAGTCCTGGCTATAGAAAGGTACCTAAGGGATCAACAGCTCCTAGGGATTTGGGGCTGCTCTGGAAAACTCATCTGCACCACTGCTGTGCCTTGGAATTCTAGTTGGATTTGGAATAACATGACCTGGATGCAGTGGGATAGAGAAATTAGTAATTACACAAACACAATATACAGGTTGCTTGAAGACTCGCAAAACCAGCAGGAAAAAAATGAACAGGACTTATTAGCATTGGACAAGTGGCAAAATCTGTGGACTTGGTTTGGCATAACAAATTGGCTGTGGTATATAAAAATATTCATAAAGATAGTAGGAGGCTTGATAGGTTTAAGAATAATTTTTGCTGTGCTCTCTATAGTAAATAGAGTTAGGCAGGGATACTCACCCTTG
		</sequence>
		<sequence>
			<taxon idref="C_IN_93_93IN101_AB023804"/>
			ATAGGAGCTGTGTTCCTTGGGTTCTTGGGAGCAGCAGGAAGCACTATGGGCGCGGCGTCAATAACGCTGACGGCACAGGCCAGACAATTGTTGTCTGGTATAGTGCAACAGCAAAGCAATTTGCTGAGGGCTATAGAGGCGCAACAGCATCTGTTGCAACTCACAGTCTGGGGCATTAAGCAGCTCCAGACAAGAGTCCTGGCTATAGAGAGATACCTAAAGGATCAACAGCTCCTAGGGATTTGGGGCTGCTCTGGAAAACTCATCTGCACTACTGCTGTACCTTGGAACTCCAGTTGGATTTGGAATAACATGACCTGGATGCAGTGGGATAGAGAAGTTAGTAATTACACAAACATAATATACAGCTTGCTTGAAGAATCGCAAAACCAGCAGGAAAAAAATGAAAAAGATTTATTAGCATTGGACAGTTGGAAAAATCTATGGAGTTGGTTTGACATAACAAATTGGCTGTGGTATATAAAAATATTCATAATGATAGTAGGAGGCTTGATAGGTTTAAGAATAATTTTTGCTGTGCTCTCTATAGTGAATAGAGTTAGGCAGGGATACTCACCTTTG
		</sequence>
		<sequence>
			<taxon idref="C_IN_93_93IN9999_AF067154"/>
			CTAGGAGCTGTGTTCCTTGGGTTCTTGGGAGCAGCAGGAAGCACTATGGGCGCGGCGTCAATAACGCTGACGGTACAGGCCAGACAATTGTTGTCTGGTATAGTGCAACAGCAAAGCAATTTGCTGAGGGCTATAGAGGCGCAACAGCATCTGTTGCAACTCACGGTCTGGGGCATTAAGCAGCTCCAGACAAGAGTCCTGGCTATAGAAAGATACCTAAAGGATCAACAGCTCCTAGGGATTTGGGGCTGCTCTGGAAAACTCATCTGCACCACTGCTGTACCTTGGAACTCCAGTTGGATTTGGGAGAACATGACCTGGATGCAGTGGGACAGAGAAATTAATAATTACACACAAACAATATATAGGTTGCTTGAGGACTCGCAAAACCAGCAGGAAAGAAATGAAAAGGATTTATTAGCATTGGACAGTTGGGAAAGTCTGTGGAATTGGTTTAGCATATCAAAGTGGCTGTGGTATATAAAAATATTCATAATGATAGTAGGAGGCTTGATAGGTTTAAGAATAATTTTTGCTGTGCTTTCTATAGTGAATAGAGTTAGGCAGGGATACTCACCTTTG
		</sequence>
		<sequence>
			<taxon idref="C_IN_94_94IN11246_AF067159"/>
			ATAGGAGCTGTGTTCCTTGGGTTCTTGGGAGCAGCAGGAAGCACTATGGGCGCGGCGTCAATAACGCTGACGGTACAGGCCAGACAATTGTTGTCTGGTATAGTGCAACAGCAAAGCAATTTGCTGAGGGCTATAGAGGCGCAACAGCATCTGTTGCAACTCACGGTCTGGGGCATTAAGCAGCTACAGACAAGAGTCCTGGCTATAGAAAGATACCTAAAGGATCAACAGCTCCTAGGGATTTGGGGCTGCTCTGGAAAACTCATCTGCACTACTGCTGTACCTTGGAACTCCAGCTGGATTTGGAATAACATGACCTGGATGCAGTGGGATAGAGAAATTAATAATTACACAAATACAATATACAGGTTACTTGAAGACTCACAAAACCAGCAGGAGAAAAATGAAAAAGATTTATTAGCATTGGACAGTTGGAAAAATCTATGGAGTTGGTTTGACATAACAAATTGGCTGTGGTATATAAAAATATTCATAATGATAGTAGGAGGCTTGATAGGTTTAAGAATAATTTTTGCTGTGCTCTCTATAGTGAATAGAGTTAGGCAGGGATACTCACCTTTG
		</sequence>
		<sequence>
			<taxon idref="C_IN_94_94IN_20635_4_AY713414"/>
			CTGGGAGCTGTGTTCCTTGGGTTCTTGGGAGCAGCAGGAAGCACTATGGGCGCGGCGTCAATAACGCTGACGGCACAGGCCAGACAATTGTTGTCTGGTATAGTGCAACAGCAAAGCAATTTGCTGAGGGCTATAGAGGCGCAACAGCATCTGTTGCAACTCACGGTCTGGGGCATTAAGCAGCTCCAGACAAGAGTCCTGGCTATAGAAAGATACCTAAGGGATCAACAGCTCCTAGGGATTTGGGGCTGCTCTGGAAAACTCATCTGCACTACTGCTGTACCTTGGAACTCCAGTTGGATTTGGGATAACATGACCTGGATGCAGTGGGATAGAGAGATTAGTAATTACACAAACACAATATACAGGTTGCTTGAAGACTCGCAAAACCAGCAGGAAAGAAATGAAAAGGATCTATTAGCATTGGACAGTTGGAAAAATCTATGGAGTTGGTTCGATATAACAAATTGGCTGTGGTATATAAAAATATTCATAATGATAGTAGGAGGCTTGGTAGGTTTAAGAATAATTTTTGCTGTGCTCTCTATAGTGAATAGAGTTAGGCAGGGATACTCACCTTTG
		</sequence>
		<sequence>
			<taxon idref="C_IN_95_95IN21068_AF067155"/>
			ATAGGAGCTGTGTTCCTTGGGTTCTTGGGAGCAGCAGGAAGCACTATGGGCGCGGCGTCAATAACGCTGACGGTACAGGCCAGACAATTGTTGTCTGGTATAGTGCAACAGCAAAGCAATTTGCTGAGGGCTATAGAGGCGCAACAGCATCTGTTGCAACTCACGGTCTGGGGCATTAAGCAGCTCCAGACAAGAGTCCTGGCTATAGAAAGATACCTAAAGGATCAACAGCTCCTAGGGATTTGGGGCTGCTCTGGAAAACTCATCTGCACCACTGCTGTACCTTGGAACTCTAGTTGGATTTGGGATAACATGACCTGGATGCAGTGGGATAGAGAAATTAATAATTACACAAACACAATATACAGGTTGCTTGAAGAGTCGCAGAACCAGCAGGAAGAAAATGAAAAGGATTTATTAGCTTTGGACAGTTGGAAAAATCTATGGAATTGGTTTGACATAACAAAGTGGCTGTGGTATATAAAAATATTCATAATAATAGTAGGAGGCTTGATAGGTTTAAGAATAATTTTTGCTGTGATCTCTATAGTGAATAGAGTTAGGCAGGGATACTCACCTTTG
		</sequence>
		<sequence>
			<taxon idref="C_BW_96_96BW01B03_AF110959"/>
			ATAGGAGCTGTGTTCCTTGGGTCCTTGGGAGCAGCAGGAAGCACTATGGGCGCGGCGTCAATCACGCTGACGGTACAGGCCAGACAATTATTGTCTGGTATAGTGCAACAGCAAAGCAATTTGCTGAGGGCCATAGAGGCGCAACAGCACATGTTGCAACTCACGGTCTGGGGCATTAAGCAGCTCCAGACAAGAGTCCTGGCCATAGAAAGATACCTAAAGGATCAACAGCTCCTAGGGATTTGGGGTTGCTCTGGAAAACTCATCTGCACCACTAATGTGCCTTGGAACTCCAGTTGGATTTGGGATAGCATGACCTGGATGCAGTGGGATAAAGAAATTAGTAACTACACAGGCACAATATACAGGTTGCTTGAAGAATCGCAAACCCAGCAGGAAAAAAATGAAAAAGATTTATTAGCATTGGACAGTTGGCAAAATCTGTGGAATTGGTTTAGCATAACAAACTGGCTGTGGTATATAAAAATATTCATAATGATAGTAGGCGGCTTGATAGGTTTAAGAATAGTTTTTGCTGTGCTTTCTATAGTGAATAGAGTTAGGCAGGGATACTCACCTCTG
		</sequence>
		<sequence>
			<taxon idref="C_BW_96_96BW16B01_AF110976"/>
			ATAGGAGCTGTGTTCCTTGGGTTCTTGGGAGCAGCAGGAAGCACTATGGGCGCGGCGTCAATAACGCTGACGGTACAGGCCAGACAATTGTTGTCTGGTATAGTGCAACAGCAAAGCAATTTGCTGAAAGCTATAGAGGCGCAACAACATCTGTTGCAACTCACGGTCTGGGGCATTAAACAGCTCCAGACAAGAGTCCTGGCTATAGAAAGATACCTAAAGGATCAACAGCTCCTAGGGATTTGGGGTTGCTCTGCAAAGCTCATCTGCCCCACTGCTGTGCCTTGGAATGAAAGTTGGATTTGGAATAACATGACCTGGACGCAGTGGGATAGAGAAATTAATAATTACACAAACACAATATACAGGTTGCTTGAAGAATCACAAAACCAGCAGGAGAAAAATGAAAAGGATTTACTAGCATTGGACAGTTGGAATAGTCTGTGGAATTGGTTTAGCATAACAAATTGGCTAAGGTATATAAAAATATTCATAATGATAGTAGGAGGCTTAATAGGCTTGAGAATAATTTTTGCTGTGCTTTCTATAGTGAATAGAGTTAGGCAGGGATACTCACCTTTG
		</sequence>
		<sequence>
			<taxon idref="C_ZA_97_97ZA003_AY118165"/>
			ATAGGAGCTGTGCTCCTTGGGTTCTTGGGAACAGCAGGAAGCACTATGGGCGCGGCGTCAATAACGCTGACGGTACAGGCCAGACAACTGTTGTCTGGTATAGTGCAACAGCAAAGCAATTTGCTGAGAGCTATAGAGGCGCAACAGCATATGTTGCAACTCACAGTCTGGGGCATTAAGCAGCTCCAGACAAGAGTCCTGGCTATAGAAAGATACCTAAAGGATCAACAGCTCCTAGGGCTTTGGGGCTGCTCTGGAAAACTCATCTGCACCACTACTGTGCCTTGGAACTCCAGTTGGATTTGGGATAACATGACCTGGATGCAGTGGGATAGAGAAATTAGTAATTACACAGACACAATATACAGGTTGCTTGAAGACTCGCAAAACCAGCAGGAACAAAATGAAAAGGATTTATTAGCATTGGACAGTTGGAAAAATCTGTGGAGTTGGTTTAGCATAACAAACTGGCTGTGGTATATAAAAATATTCATAATGATAGTAGGAGGCTTGATAGGTTTAAGAATAATTTTTGCTGTGCTCTCTCTAGTAAATAGAGTTAGGCAGGGGTACTCACCTTTA
		</sequence>
		<sequence>
			<taxon idref="C_ZA_97_97ZA009_AY118166"/>
			ATAGGAGCTGTGTTCCTTGGGTTCTTGGGAGCAGCAGGAAGCACTATGGGCGCGGCGTCAATAACGCTGACGGTACAGGCCAGACAACTGCTGTCTGGTATAGTGCAACAGCAAAGCAATTTGCTGAAGGCTATAGAGGCGCAACAGCATATGTTGCAACTCACGGTCTGGGGCATTAAGCAGCTCCAGGCAAGAGTCCTGGCTCTGGAAAGATACTTAAGGGATCAACAGCTCCTAGGGATTTGGGGCTGCTCTGGAAAACTCATCTGCACCACTGCTGTACCTTGGAACTCCAGTTGGATTTGGAATAACATGACCTGGATGCAGTGGGATAGAGAAATTAGTAATTACTCAAACACAATATACAAGTTGCTTGAAGAATCGCAAACCCAGCAAGAACAAAATGAAAAAGATTTATTAGCATTGGACAGTTGGCAAAATCTGTGGAATTGGTTTAGCATAACAAACTGGCTGTGGTATATAAAAATGTTTATAATGATAGTAGGAGGCTTGATAGGTTTGAGAATAATTTTTACTGTACTATCTATAATAAATAGAGTTAGGCAGGGATACTCACCTTTG
		</sequence>
		<sequence>
			<taxon idref="C_BW_98_98BWMC122_AF443076"/>
			CTAGGAGCTGTGCTCTTTGGGTTCTTGGGAGCAGCAGGAAGCACTATGGGCGCAGCGTCAATAACGCTGACGGTACAGGCCAGACAACTGTTGTCTGGTATAGTGCAACAGCAAAGCAATTTGCTGAGGGCCATAGAGGCGCAACAGCATATGTTGCAACTCACGGTCTGGGGCATTAAGCAGCTCCAGGCGAGAGTCCTGGCTATAGAAAGATACCTAAAGGATCAACAGCTCCTAGGGATTTGGGGCTGCTCTGGAAAACTCATCTGCACCACTAATGTGCCTTGGAACAGCAGTTGGATTTGGGATAAAATGACCTGGATGGAATGGGATAGAGAAATTAATAATTACACAGACACAATATACTGGTTGCTTGAAAAATCACAAAACCAGCAGGAAGAAAATGAAAAAGATTTATTAGCATTGGACAGTTGGAAAAATTTGTGGAATTGGTTTGATATAACAAATTGGCTGTGGTATATAAAAATATTCATAATGATAGTAGGAGGCTTGATAGGTTTAAGAATAATTTTTGCTGTGCTTTCTATAGTAAATAGAGTTAGGCAGGGATACTCACCTTTG
		</sequence>
		<sequence>
			<taxon idref="C_IN_98_98IN022_AF286232"/>
			ATAGGAGCTGTGTTCCTTGGGATCTTGGGAGCAGCAGGAAGCACTATGGGCGCGGCGTCAATAACGCTGACGGTACAGGCCAGACAATTGTTGTCTGGTATAGTGCAACAGCAAAGCAATTTGCTGAGAGCTATAGAGGCGCAACAGCATCTGTTGCAACTCACAGTCTGGGGCATTAAGCAGCTCCAGACAAGAGTCCTGGCTATCGAAAGATACCTAAAGGATCAACAGCTCCTAGGGATTTGGGGCTGCTCTGGAAAACTCATCTGCACTACTGCTGTACCTTGGAACTCCAGTTGGATTTGGGATAACATGACCTGGATGCAGTGGGATAGAGAAATTAGTAATTATACAAAAACAATATATGAATTGCTTGAAGAATCGCAATACCAGCAGGAAAGAAATGAAAAAGATTTATTAGCATTGGACAGTTGGAAAAATCTATGGGATTGGTTTAACATATCAAATTGGCTGTGGTATATAAAAATATTCATAATGATAATAGGAGGCTTGATAGGTTTAAGAATAATTTTTACTGTGCTCTCTTTAGTGAATAGAGTTAGGCAGGGATACTCACCTTTG
		</sequence>
		<sequence>
			<taxon idref="C_IL_99_99ET14_AY255825"/>
			ATAGGRGCTGTGTTCCTTGGGTTCTTGGGAGCAGCTGGAAGCACTATGGGCGCAGCATCAATAACGCTGACGGTACAGGCCAGACAATTGTTGTCTGGTATAGTGCAACAGCAAAGCAATTTGCTGAGGGCTATAGAGGCGCAACAGCATATGTTGCAACTCACAGTCTGGGGTATTAAGCAGCTCCAGACAAGAGTCCTGGCTATAGAAAGATACCTAAAGGATCAACAGCTCCTAGGGATTTGGGGCTGCTCTGGAAAACTCATCTGCACCACTGCTGTGCCTTGGAACGGTAGTTGGATTTGGCATAACATGACCTGGATGCAGTGGGATAAGGAAATTAATAATTATACAAACATAATATATGAGTTGCTTGAAGTCTCGCAAAACCAGCAGGAGAAAAATGAACAAGATTTACTAGCATTGGACAAATGGCAAAATCTGTGGAGTTGGTTTAGTATAACAAACTGGCTGTGGTATATAAAAATATTCATAATAATAGTAGGAGGCTTGATAGGTTTAAGAATAATTTTTACTGTACTTTCTATAGTGAATAGAGTTAGGCAGGGATACTCACCTTTG
		</sequence>
		<sequence>
			<taxon idref="C_ZA_99_99ZATM10_AY228556"/>
			ATAGGAGCTGTGTTCCTTGGGTTCTTGGGAGCAGCAGGAAGCACTATGGGCGCGGCGTCAATAACGCTGACGGTACAGGCCAGACAATTGTTGTCTGGTATAGTGCAACAGCAAAGCAATTTGCTGAGGGCTATAGAGGCGCAACAGCATCTGTTGCAACTCACAGTCTGGGGCATTAAGCAGCTCCAGACAAGAGTCTTGGCGATAGAGAAATACCTAAAGGATCAACAGCTCCTAGGGATTTGGGGATGCTCTGGAAAACTCATCTGCACCACTGCTGTGCCTTGGAACTCCAGTTGGATTTGGGATAACATGACCTGGATGCAATGGGATAAAGAAATTAGTAATTACACAAAAATAATATACCAGTTGCTTGAAGACTCGCAAAACCAGCAGGAAAGAAATGAACAAGATTTATTATCATTGGACAGTTGGAACAGTCTGTGGAGTTGGTTTAACATATCAAATTGGCTGTGGTATATAAAAATATTCATAATGATAGTAGGAGGCTTGATAGGTTTAAGAATAATTTTTACTGTGCTCTCTATAGTCAATAGAGTTAGGCAGGGATACTCACCTTTG
		</sequence>
		<sequence>
			<taxon idref="D_CM_1_01CM_4412HAL_AY371157"/>
			TTAGGAGCTATGTTCCTTGGGTTCTTGGGAGCAGCAGGAAGCACGATGGGCGCAGCGTCAGTGACGCTGACGGTACAGGCCAGACAATTATTGTCTGGTATAGTGCAACAGCAAAATAATTTGCTGAGGGCTATAGAGGCGCAACAGCATCTGTTGCAACTCACGGTCTGGGGCATTAAACAGCTCCAGGCAAGAGTCCTGGCTGTGGAAAGATACCTAAAGGATCAACAGCTCCTAGGAATTTGGGGTTGCTCTGGAAAACACATTTGCACCACTAATGTACCCTGGAACTCTAGTTGGATTTGGCAGAACATGACCTGGATGCAATGGGAGAGAGAAATTGAGAATTATACAGGTGTAATATACAGCTTAATTGAAGAATCGCAAATCCAGCAAGAAAAAAATGAAAAAGAATTATTAGAATTGGACAAGTGGGCAAGTTTGTGGAATTGGTTTAGCATATCTAACTGGCTGTGGTATATAAGAATATTCATCATGATAGTAGGAGGCTTAATAGGTTTAAGAATAGTTTTTGCTGTGCTTTCTATGGTAAGGAGAGTTAGGCAGGGATACTCACCTCTG
		</sequence>
		<sequence>
			<taxon idref="D_TZ_1_A280_AY253311"/>
			CTAGGAGCTATGTTCCTTGGGTTCTTGGGAGCAGCAGGAAGCACGATGGGCGCAGCGTCATTGACGCTGACGGTACAGGCCAGACAGTTATTGTCTGGTATAGTGCAACAGCAAAACAATTTGCTGAGGGCTATAGAGGCGCAACAGCATTTGTTGCAACTCACAGTCTGGGGCATTAAACAGCTCCAGGCAAGAGTCCTGGCTGTAGAAAGCTACCTAAAGGATCAACAGCTCCTAGGAATTTGGGGTTGCTCTGGAAAACACATTTGCACCACTGCTGTGCCCTGGAACTCTAGTTGGATTTGGAATAACATGACCTGGATGGAGTGGGAAAAAGAAATTGACAATTACACAGGAGTAATATACAGCTTAATTGAAGAATCGCAAGTCCAGCAAGAAAAGAATGAAAAAGAACTATTGGAATTGGACAAATGGGCAAGTTTGTGGAATTGGTTTAGCATAACAAAATGGCTGTGGTATATAAAATTATTCATAATGATAGTAGGAGGCTTGATAGGTTTAAAAATAGTTTTTACTGTGTTTTCTTTAGTAAATAGAGTTAGGCAGGGATATTCACCTCTG
		</sequence>
		<sequence>
			<taxon idref="D_YE_2_02YE516_AY795907"/>
			CTAGGAGCTATGTTCCTTGGGTTCTTGGGAGCAGCAGGAAGCACGATGGGCGCAGCGTCAGTGACGCTGACGGTACAGGCCAGACAATTATTGTCTGGTATAGTGCAACAGCAAAATAATTTGCTGAGGGCTATAGAGGCGCAACAACATCTGTTGCAACTCACGGTCTGGGGCATTAAACAGCTCCAGGCAAGAATCCTGGCTGTGGAACAATACCTAAAGGATCAACAGCTCCTAGGAATTTGGGGTTGCTCTGGAAAACACATTTGCACCACTAGTGTACCCTGGAATTCTAGTTGGATTTGGCAGAACATGACATGGATGGAATGGGAAAAAGAAATTGATAATTACACAGGTTTAATATACGCCTTACTTGAAGAATCACAAATCCAGCAAGACAAAAATGAAAAAGAATTATTAGAATTGGACAAGTGGGCAAGTTTGTGGAATTGGTTTAGCATAAGTCAATGGCTGTGGTATATAAAAATATTTATCATGATAGTAGGAAGCTTAATAGGTCTAAGAATAGTTTTTGCTGTGCTTTCTATGGTAAATAGAGTTAGGCAGGGATACTCACCTCTA
		</sequence>
		<sequence>
			<taxon idref="D_KR_4_04KBH8_DQ054367"/>
			CTAGGAGCTATGTTCCTTGGGTTCTTGGGAGCAGCAGGAAGCACAATGGGCGCAGCGTCAGTGACGCTGACGGTACAGGCCAGACAGTTATTGTCTGGTATAGTGCAACAGCAAAACAATTTGCTGAGGGCTATAGAGGCGCAACAGCATCTGTTGCAACTCACGGTCTGGGGCATTAAACAGCTCCAGGCAAGAGTCCTGGCTCTAGAAAGATACCTAAAGGATCAACAGCTCCTAGGAATTTGGGGTTGCTCTGGAAAACTCATTTGCACCACTACTGTGCCTTGGAACTCTAGTTGGATTTGGGATAACATGACCTGGATGCAGTGGGAAAGAGAAATTGACAATTACACAGGCATAATATATGACTTACTTGAAGAATCACAAAACCAGCAAGAAAAGAATGAAAAAGACTTGTTGGAATTGGACAAATGGGCAAGTTTGTGGAATTGGTTTAGCATAACAAGATGGTTGTGGTATATAAAAATATTTATAATAATAGTAGGAGGCTTGATAGGTTTAAGAATAATTTTTGCTGTGCTTTCTTTAGTGAATAGAGTTAGGCAGGGATACTCACCTCTG
		</sequence>
		<sequence>
			<taxon idref="D_CD_83_ELI_K03454"/>
			TTAGGAGCTATGTTCCTTGGGTTCTTGGGAGCAGCAGGAAGCACGATGGGCGCACGGTCAGTGACGCTGACGGTACAGGCCAGACAATTAATGTCTGGTATAGTGCAACAGCAAAACAATTTGCTGAGGGCTATAGAGGCGCAACAGCATCTGTTGCAACTCACGGTCTGGGGCATTAAACAGCTCCAGGCAAGAATCCTGGCTGTGGAAAGATACCTAAAGGATCAACAGCTCCTAGGAATTTGGGGTTGCTCTGGAAAACACATTTGCACCACTAATGTGCCCTGGAACTCTAGTTGGATTTGGCAGAACATGACCTGGATGGAGTGGGAAAGAGAAATTGACAATTACACAGGCTTAATATATAGCTTAATTGAGGAATCGCAGACCCAGCAAGAAAAGAATGAAAAAGAATTGTTGGAATTGGACAAGTGGGCAAGTTTGTGGAATTGGTTTAGCATAACACAATGGCTGTGGTATATAAAAATATTCATAATGATAATAGGAGGCTTGATAGGTTTAAGAATAGTTTTTGCTGTGCTTTCTTTAGTAAATAGAGTTAGGCAGGGATACTCACCTCTG
		</sequence>
		<sequence>
			<taxon idref="D_CD_83_NDK_M27323"/>
			CTAGGAGCTGTGTTCCTTGGGTTCTTGGGAGCAGCAGGAAGCACGATGGGCGCAGCGTCAGTGACGCTGACGGTACAGGCCAGACAGTTAATGTCTGGTATAGTGCACCAGCAAAACAATTTGCTGAGGGCTATAGAGGCGCAACAACATCTGTTGCAACTCACGGTCTGGGGCATTAAACAGCTCCAGGCAAGAGTCCTGGCTGTGGAAAGATACCTAAGGGATCAACAGCTCCTAGGAATTTGGGGTTGCTCTGGAAGGCACATTTGCACCACTAATGTACCCTGGAACTCTAGTTGGATTTGGCAGAACATGACCTGGATGGAGTGGGAAAGAGAAATTGACAATTACACAGGCTTAATATACAGCTTAATTGAAGAATCGCAGATCCAGCAAGAAAAGAATGAAAAAGAATTATTGGAATTGGACAAATGGGCAAGTTTGTGGAATTGGTTTAGCATAACAAAATGGCTGTGGTATATAAAATTATTCATAATGATAGTAGGAGGCCTGATAGGTTTAAGAATAGTTTTTGCTGTGCTTTCTGTAGTAAATAGAGTTAGGCAGGGATACTCACCTCTG
		</sequence>
		<sequence>
			<taxon idref="D_CD_84_84ZR085_U88822"/>
			CTAGGAGCTATGTTCCTTGGGTTCTTGGGAGCAGCAGGAAGCACGATGGGCGCAGCGTCAATGACGCTGACGGTACAGGCCAGACAAGTATTGTCTGGTATAGTGCAACAGCAAAACAATTTGCTGAGGGCTATAGAGGCGCAACAGCATCTGTTGCAACTCACGGTCTGGGGCATTAAACAGCTCCAGGCAAGAATCCTGGCTGTAGAAAGATACCTGAAGGATCAACAGCTCCTAGGAATTTGGGGTTGCTCTGGAAAACACATTTGCACCACTACTGTACCCTGGAACTCTAGTTGGATTTGGGGGAACATGACCTGGATGCAGTGGGAAAGAGAAATTGACAATTACACGGGCTTAATATACAACTTGATTGAAGAATCGCAAATCCAGCAAGAAAAGAATGAAAAAGAATTATTAGAATTGGACAAGTGGGCGAGTTTGTGGAATTGGTTTAGCATAACACAATGGCTGTGGTATATAAAAATATTCATAATGATAGTAGGAGGCTTGATAGGTTTAAGAATAGTTTTTGCAGTACTTTCTATAGTAAATAGAGTTAGGCAGGGGTACTCACCTTTA
		</sequence>
		<sequence>
			<taxon idref="D_ZA_84_R2_AY773338"/>
			---------------------TTCTTGGGAGCAGCAGGAAGCACGATGGGCGCAGCGTCATTGTCGCTGCCGGTACAGGCCAGACAGGTATTGTCTGGTACAGTGCAACAGCAAAGCAATTTGCTCAGGGCTATATCGGCGCAACAGCATCTGTTGCAACTCACGGTCTGGGGCATTAAACAGCTCCAGGCAAGAGTCCTGGCTGTGGAAAGATACCTTAAGGATCAACGGCTCCTGGGACTTTGGGGTTGCTCTGGAAAACACATTTGCACCACTACTGTGCCCTGGAACTCTAGTTGGATTTGGCATAACATGTCCTGGATGCAGTGGGAAAGAGAAATTGACAATTACACAGGACTATTATACACCTCAATTGAAAGTTCGCAGGTTCAGCAAGAAAAGAATGAACAAGAATTATTGGAATTGGACAAGTGGGCAAGTCTGTGGAATTGGTTTAACATCACAAACTGGCTGTGGTATACAAAAATATTCAGAATCATATGGGGAGGCTTACCAGGTTTTAGAATGGTTTTTGCTGTGCTTTCTGTGGTACATAGAGTTAGGCAGGGATACTCACCTCTG
		</sequence>
		<sequence>
			<taxon idref="D_CD_85_Z2Z6_M22639"/>
			CTAGGAGCTATGTTCCTTGGGTTCTTGGGAGCAGCAGGAAGCACGATGGGCGCACGGTCATTGACGCTGACGGTACAGGCCAGACAGTTATTGTCTGGTATAGTGCAACAGCAAAACAATTTGCTGAGGGCTATAGAGGCGCAACAGCATCTGTTGCAACTCACGGTCTGGGGCATTAAACAGCTCCAGGCAAGAATCCTGGCTGTAGAGAGATACCTAAAGGATCAACAGCTCCTAGGAATTTGGGGTTGCTCTGGAAAACTCATTTGCACCACTACTGTGCCCTGGAACTCTAGTTGGATTTGGCAGAACATGACCTGGATGGAGTGGGAAAGAGAAATTGACAATTACACAGGCTTAATATATAGATTAATTGAAGAATCGCAAACCCAGCAAGAAAAGAATGAACAAGAATTATTGGAATTGGACAAGTGGGCAAGTTTGTGGAATTGGTTTAACATAACACAATGGCTGTGGTATATAAAAATATTCATAATGATAGTAGGAGGCTTGATAGGTTTAAGAATAGTTTTTGCTGTGCTTTCTTTAGTAAATAGAGTTAGGCAGGGATATTCACCTCTG
		</sequence>
		<sequence>
			<taxon idref="D_ZA_85_R286_AY773340"/>
			CTAGGAGCTATGTTCCTTGGGTTCTTGGGAGCAGCAGGAAGCACAATGGGCGCAGCGTCAGTGACGCTGACGGTACAGGCCAGACAGGTATTGTCTGGTAGAGTGCAACAGCAAAACAATTTGGCCAGGGCTATAGAGGCGCAACAGCATCTGTTGCAACTCACGGTCTGGGGCATTAAACAGCTCCAGGCAAGAATCCTGGCTGTGGAAAGATACCTAAAGGATCAACGGCTCCTAGGCATTACGGGTTGCTCTGGAAAACATATTTGCACCACTAATGTGCCCTGGAACTCTTCTTGGATTTGGCAAAACTTGCCCTGGAAGAAAGTGGGAAGAGAAATCGACAATTACACAGGACTAATATACAACTTAATTGAAGAATCGCAGATCCAGCAGGAGAAGAATAAGACAGAATTATTGGAATTGGACAAGTGGGCAAGCCTGTGGAATTGGTTTGACATAACAAACTGGCTGTGGTATATAAAAATATTCATAATGATTGTAGGAGGCTTAATAGGTTTAAGAATACTTTTTGCTGTGCTTTCTGTAGTAAACAGAGTTTGGCAGGGATACTCACCTCTG
		</sequence>
		<sequence>
			<taxon idref="D_ZA_86_R482_AY773341"/>
			CTCGGAGCTATGTTCCTTGGGTTCTTGGGAGCAGCAGGAAGCACAATGGGCGCAGCGTCAGAGACGCGGACGGTACAGGCCAGACAGGTATTGTCTGGTATACTGCAACAGCAAAACAATTTGCTCAGGGCTATCGAGGCGCAACAGCATCTGTTGCAACTCACGGTCTGGGGCATTAAACAGCTCCAGGCAAGAATCCTGGCTGTGGAAAGATACCTCAAGGATCGACGGCTCCTATGCCTTTGGGGTTGCTCTGGAAAACACATTTGCACCACTACTGTGCCCTGGAACTCTAGTTGGATTTGGCAGAACATTACCTGGGTGCAGTGGGAAAGAGAAATTGAAAATTACACAGGACTATTATACAACTTATTTGAGGAATCGCAGATCCAGCAAGAAAAGAATGAACAAGAATTATTGGAATTGGACAAGTGGGCAAGTCTGTGGAATTGGTTTGACAAAACAAGCTGGCTGTGGTATAGAAAAATATTCATTATGCTACTACGAGGTTTGCTACGTTTTAGAATATTTTTTGCTGTGCTTTCTGTATTATACAGAGTTAGGCAGGGATACTCACCTCTG
		</sequence>
		<sequence>
			<taxon idref="D_UG_92_92UG001_AJ320484"/>
			CTAGGAGCTATGTTCCTTGGGTTCTTGGGAGCAGCAGGAAGCACGATGGGCGCAGCGTCATTGACGCTGACGGTACAGGCCAGACAATTATTGTCTGGTATAGTGCAACATCAAAACAATTTGCTGATGGCTATAGAGGCGCAACAGCATCTGTTGCAACTCACAGTCTGGGGCATTAAACAGCTCCAGGCAAGAATCCTGGCTGTGGAAAGATACCTACAGGATCAACAGCTCCTAGGAAGTTGGGGGTGCTCTGGAAGACACATTTGCACCACTACTGTGCCCTGGAACTCTAGTTGGATTTGGAATAACATGACCTGGATGGAGTGGGAAAAAGAAATTGACAATTACACAGGTGTAATATACAGATTAATTGAGGAATCGCAAACCCAGCAAGAAAAGAATGAACAAGAACTATTGCAATTGGACAAATGGGCAAGTTTGTGGAATTGGTTTAGCATAACAAAATGGCTGTGGTATATAAAAATATTCATAATGATAGTAGGAGGCTTAATAGGGTTAAGAATAGTTTTTACTGTGCTTTCTTTAGTAAATAGAGTTAGGCAGGGATACTCACCTCTA
		</sequence>
		<sequence>
			<taxon idref="D_KE_93_MB2059_AF133821"/>
			CTGGGAGCTTTGTTCCTTGGGTTCTTGGGAACAGCAGGAAGCACGATGGGCGCAGCGTCACTGACGCTGACGGTACAGGCCAGAAATTTATTGTCTGGTATAGTGCAACAGCAAAACAATTTGCTGAGGGCTATAGAGACGCAACAGCATCTATTGCAACTCACAGTCTGGGGCATTAAACAGCTCCAGGCAAGAGTCCTGGCTGTGGAAAGATACCTAAAGGATCAACAGCTCCTAGGAATTTGGGGTTGCTCTGGAAAACACATTTGCACCACTAATGTGCCCTGGAACTCTAGCTGGATTTGGAATAACATGACATGGATGGAGTGGGAAAGAGAAATTGACAATTACACAGGGTTAATATACAGCTTAATTGAAGAATCGCAAATCCAACAAGAAAAGAATGAAAAAGAACTATTAGAGTTGGACAAATGGGCAAGTTTATGGAATTGGTTTAACATAACACAATGGCTGTGGTATATAAAAATATTCATAATGATAGTAGGAGGCTTGATAGGTTTAAGAATAATTTTTGCTGTGCTTTCTTTAGTAAATAGAGTTAGGCAGGGATATTCACCTCTG
		</sequence>
		<sequence>
			<taxon idref="D_UG_93_93UG_065_AY713418"/>
			CTGGGAGCTCTGTTCCTTGGGTTCTTGGGAGCAGCAGGAAGCACGATGGGCGCAGCGTCAATAACGCTGACGGTACAGGCCAGACAAGTATTGTCTGGTATAGTGCAACAGCAAAACAATTTGCTGAGGGCTATAGAGGCGCAACAACACTTGTTGCAACTCACAGTCTGGGGCATTAAACAGCTCCAGGCAAGAATCCTGGCTGTGGAAAGATACCTGAGGGATCAACAGCTCCTAGGACTTTGGGGTTGCTCTGGAAGACACATTTGCACCACTAGTGTGCCCTGGAACTCTAGCTGGATTTGGGATAACATGACCTGGATGGAGTGGGAAAGAGAAATTAACAATTACACAGGGTTAATCTACAACTTAATTGAAGAATCGCAAACCCAGCAAGAAAAGAATGAACAAGAACTATTGCAATTGGACAAATGGGCAAATTTGTGGAATTGGTTTGACATAACAAAATGGCTGTGGTATATAAAAATATTCATAATAATAATAGGAGGCTTGATAGGTTTAAGAATAGTTTTTGCTGTGCTTTCTGTAGTAAATAGAGTTAGGCAGGGATATTCACCTCTG
		</sequence>
		<sequence>
			<taxon idref="D_UG_94_94UG114_U88824"/>
			CTGGGAGCTCTGTTCCTTGGGTTCTTGGGAACAGCAGGAAGCACGATGGGCGCAGTGTCACTGACGCTGACGGTACAGGCCAGACAGGTATTGTCTGGTATAGTGCAACAGCAAAACAATTTGCTGAGGGCTATAGAGGCGCAACAGCATCTGTTGCAACTCACAGTCTGGGGCATTAAACAGCTCCAGGCAAGAATCCTGGCTGTGGAAAGCTACCTAAAGGATCAACAGCTCCTAGGAATTTGGGGTTGCTCTGGAAAACACATTTGCACCACTAATGTGCCCTGGAACTCTAGCTGGATTTGGAATAACATGACCTGGATGGAGTGGGAAAGAGAAATTGACAATTATACAGAGTTAGTATACAGCTTACTTGAAGTATCGCAAATCCAGCAAGAGAAAAATGAACAAGAACTATTGAAATTGGACACATGGGCAAGTTTGTGGAATTGGTTTAGCATAACACAATGGCTGTGGTATATAAAAATATTCATAATGATAGTAGGAGGCTTGATAGGTTTAAGAATAGTTTTTGCTGTGCTTTCTGTAGTAAATAGAGTTAGGCAGGGATACTCACCTCTG
		</sequence>
		<sequence>
			<taxon idref="D_KE_97_ML415_2_AY322189"/>
			CTGGGAGCTATGTTCCTTGGGTTCTTGGGAGCAGCAGGAAGCACGATGGGCGCAGCGTCAGTGACGCTGACGGTACAGGCCAGACAGTTACTGTCTGGTATAGTGCAACAGCAAAACAATTTGCTGAGAGCTATAGAGGCGCAACAGCATCTGTTGCAACTCACAGTCTGGGGCATTAAACAGCTCCAGGCAAGAGTCCTGGCTGTGGAAAGCTACCTAAAGGATCAACAGCTCCTAGGACTGTGGGGTTGCTCTGGAAAACTCATTTGCACCACTACTGTGCCTTGGAACTCTAGCTGGATTTGGAATAACATGACCTGGATGCAGTGGGAAAGAGAAATTGACAATTACACAGATTTAATATACACCTTAATTGAAAAATCGCAAAACCAGCAAGAACAGAATGAACACGAACTTTTGAAATTGGACAAATGGGCAAGTTTGTGGAATTGGTTTAGCATAACACAATGGCTGTGGTATATAAAAATATTCATAATGATAGTAGGAGGCTTGATAGGTTTAAGAATAGTTTTTGCTGTGCTTTCCTTAGTAAATAGAGTTAGGCAGGGATATTCACCTCTG
		</sequence>
		<sequence>
			<taxon idref="D_UG_98_98UG57131_AF484505"/>
			CTGGGAGCTGTGTTCCTTGGGTTCTTGGGAGCAGCAGGAAGCACGATGGGCGCAGCGTCAGTGACGCTGTCAGTACAGGCCAAACAGTTAATGTCTGGTATAGTGCAACAGCAATACAATTTGCTGAGGGCTATAGAGGCGCAACAGCATCTGTTGCAACTCACAGTCTGGGGCAATAAACAGCTCCAGGCAAGAGTCCTGGCTGTGGAAAGCTACCTAAGGGATCAACAGCTCCTAGGACTGTGGGGTTGCTCTGGAAAAACCATATGCAGCACTAATGTGCCCTGGAACTCTAGCTGGATTTGGGAGAACATGACCTGGATGGAGTGGGAAAGAGAAATTAACAATTACACAGGTTTAATATATACCTTAATCGAAGAATCGCAAAACCAGCAAGGAAGAAATGAACAAGAACTATTGAAATTGGACACATGGGCAAGTCTGTGGAATGGGTTTAGCATATCAAAATGGCTGTGGTATATAAAAATATTCATAATGATAGTAGGAGGCTTGATAGGTTTAAGGATAGTTTTTGCTGTGCTTTCTTTAGTAAATAGAGTTAGGCAGGGATATTCACCTCTG
		</sequence>
		<sequence>
			<taxon idref="D_UG_98_98UG57140_AF484511"/>
			CTAGGAGCTATGTTCCTTGGGTTCTTGGGAGCAGCAGGAAGCACGATGGGCGCAGCGTCAATGACGCTGACGGTACAGGCCAGACTGTTATTGTCTGGTATAGTGCAACAGCAAAACAATTTGCTGAGGGCTATAGAGGCGCAACAGCATCTGTTGCAACTCACAGTCTGGGGCATTAAACAGCTCCAGGCAAGAGTCCTGGCTGTGGAAAGCTACCTAAGGGATCAACAGCTCCTAGGAATTTGGGGTTGCTCTGGAAGACACATTTGCACCACTTCTGTGCCCTGGAACTCTAGCTGGATTTGGAATAACATGACCTGGATGGAATGGGAAAAAGAAATTGAGAATTACACAGGGCTAATATACAGCTTAATTGAGGAATCGCAAACCCAGCAAGAAAGGAATGAACAAGAATTATTGCAACTGGACCAGTGGGCAAGTTTGTGGAATTGGTTTAGCATATCAAACTGGCTGTGGTATATAAGAATATTTATAATGATAGTAGGAGGCTTGATAGGTTTAAGAATAGTTTTTACTGTGTTCTCTTTAGTGAATAGAGTTAGGCAGGGATATTCACCTCTA
		</sequence>
		<sequence>
			<taxon idref="D_UG_99_99UGA07412_AF484477"/>
			CTGGGAGCTATGTTCCTTGGGTTCTTGGGAGCGGCAGGAAGCACGATGGGCGCAGCGTCACTGACGCTGACGGTACAGGCCAGACAGTTATTGTCTGGTATAGTGCAACAGCAAAACAATTTGCTGAGAGCTATAGAGGCGCAACAGCATCTGTTGCAACTCACAGTCTGGGGCATTAAACAGCTCCAGGCAAGAGTCCTGGCTATGGAAAGCTACCTAAAGGATCAACAGCTCCTAGGAATTTGGGGTTGCTCTGGAAAACACATTTGCACCACTACTGTGCCCTGGAACTCTACCTGGATTTGGAATAAYATGACCTGGATGCAGTGGGAAAGAGAAATTGAGAATTACACAGGTTTAATATACACCTTAATTGAAGAATCGCAAACCCAGCAAGAAAAGAATGAACAAGAACTATTGCAATTGGATAAATGGGCAAGTTTGTGGAATTGGTTTAGTATAACAAAATGGCTGTGGTATATAAAAATATTCATAATGATAGTAGGAGGCTTAATAGGTTTAAGAATAGTTTTTGCTGTGCTTTCTTTAGTAAATAGAGTTAGGCAGGGATATTCACCTCTG
		</sequence>
		<sequence>
			<taxon idref="D_UG_99_99UGA08483_AY304496"/>
			CTAGGAGCTATGTTCCTTGGGTTCTTGGGAACAGCAGGAAGCACGATGGGCGCAGTGTCACTGACGCTGACGGTACAGGCCAGACAGGTACTGTCTGGTATAGTGCAGCAGCAAAACAATTTGCTGAGGGCCATAGAGGCGCAACAGCATCTGTTGCAACTCACAGTCTGGGGCATTAAACAGCTCCAGGCAAGAGTCCTGGCTGTGGAAAGCTACCTAAGGGATCAACAGCTCCTAGGAATTTGGGGTTGCTCTGGAAAACACATTTGCACCACTAATGTGCCCTGGAACTCTAGCTGGATTTGGGGTAACATGACCTGGATAGAGTGGGAAAAAGAAATTGATAATTACACAGGCTTAATATACAGCTTACTTGAAGAATCGCAAGTCCAGCAAGAAAAGAATGAGCAAGAACTATTGCAATTGGACAAATGGGCAAGTTTGTGGAGTTGGTTTTCCATAACAAACTGGCTGTGGTATATAAGACTATTCATAATGATAGTAGGAGGCTTAATAGGGTTAAGAATAGTTTTTGCTGTGCTTTCTATAATAAATAGGGTTAGGCAGGGATATTCACCTCTG
		</sequence>
		<sequence>
			<taxon idref="F_BR_1_01BR087_DQ358801"/>
			ATAGCAGTTATGCTCTTTGGGTTCTTGGGAGCAGCAGGAAGCACTATGGGCGCGGCGTCAATGGCGCTGACGGTACAGGCCAGACAATTATTGTCTGGCATAGTGCAACAGCAGAACAATCTGCTGAGAGCTATTGAAGCGCAACAGCATCTGTTGCAGCTCACAGTCTGGGGCATTAAACAGCTCCAGGCAAGAATCCTGGCTGTGGAAAGATACCTAAGAGATCAACAGCTCCTAGGGCTTTGGGGCTGCTCTGGAAAACTCATCTGCACCACTAATGTGCCCTGGAACTCTAGTTGGATTTGGGGGAACATGACCTGGATGGAGTGGGAAAAAGAGATTGACAATTACTCAGATGTAATATATAGGTTAATTGAAGAGTCGCAGAACCAGCAGGAAAAGAATGAAAAAGACTTATTGGCATTGGACTCATGGGCAAGTCTGTGGAATTGGTTTGACATATCAAACTGGCTGTGGTATATAAGAATATTCATAATGATAGTAGGAGGCTTAATAGGCTTAAGAATAGTTTTTACTGTGCTTTCTATAGTAAATAGAGTTAGGAAGGGATACTCACCTTTG
		</sequence>
		<sequence>
			<taxon idref="F_AR_2_ARE933_DQ189088"/>
			ATGGGAGCTTTGTTCATTGGGTTCTTGGCAGCAGCAGGAGGCACTATGGGCGCGGCGTCAATAACGCTGACGGTACAGGCCAGACAGTTACTGTCTGGAATAGTGCAACAGCAAAACAATTTGCTGAGAGCTATTGAAGCGCAACAGCATATGTTGCAGCTCACAGTCTGGGGCATTAAACAGCTCCAGGCAAGACTCCTGGCTGTGGAAAGATACCTAAGGGATCAACAGCTCCTAGGGCTTTGGGGCTGCTCTGGAAAACTCATCTGCACCACTACTGTGCCCTGGAACTCTAGTTGGATTTGGGAAAACATGACCTGGATGGAGTGGGAAAAGGAGATTAGCAATTACTCAAATGAAATATACAGGTTAATTGAAGAGGCGCAGAACCAGCAGGAAAAGAATGAACAAGAATTATTAGCATTGGACAAATGGGCAAGTCTGTGGAATTGGTTTAGCATAACAAACTGGCTGTGGTACATAAAATTATTCATAATAATAGTAGGAGGCTTCATAGGCTTAAGAATAGTTTTTGCTGTGCTTTCTATAGTAAATAGAGTTAGGAAGGGATACTCACCTTTG
		</sequence>
		<sequence>
			<taxon idref="F_BR_89_BZ126_AY173957"/>
			ATAGGAGCTTTGTTCCTTGGGTTCTTGAGCGCGGCAGGAAGCACTATGGGCGCGGCGTCAATAGCGCTGACGGTACAGGCCAGACAATTATTGTCTGGAATAGTGCAACAGCAGAGCAATCTGCTGAGGGCTATTGAAGCGCAACAGCATCTGTTGCAGCTCACAGTCTGGGGCATTAAACAGCTCCAGGCAAGAGTCCTGGCTGTGGAAAGATACCTACAGGATCAACAGCTCCTAGGACTTTGGGGCTGCTCTGGAAAACTCATCTGCACCACTAATGTGCCCTGGAACTCTAGTTGGATTTGGGAGAACATGACCTGGATGGAGTGGGAAAAGGAGATTAGCAATTACTCATACGAGATATACAGGTTAATTGAACAATCACAGAACCAGCAGGAAAAGAATGAACAAGAATTATTGGCATTGGACAAATGGGCAAGTCTGTGGAATTGGTTTGACATATCAAATTGGCTGTGGTATATAAAAATATTCATAATGATAGTAGGAGGCTTGATAGGCTTAAGAATAGTTTTTGCTGTGCTTTCTATAGTAAATAGAGTTAGGAAGGGATACTCACCTTTG
		</sequence>
		<sequence>
			<taxon idref="F_BR_89_BZ163_AY173958"/>
			ATGGGAGCTTTGTTCCTTGGGTTCTTGAGCGCGGCAGGAAGCACTATGGGCGCGGCGTCAATAACGCTGACGGTACAGGCCAGACAATTATTGTCTGGAATAGTGCAACAGCAGAGTAATCTGCTGAGGGCTATTGAAGCGCAACAGCATCTGTTGCAGCTCACAGTCTGGGGCATTAAACAGCTCCAGGCAAGAGTCCTGGCCGTGGAAAGATACCTACAGGATCAACAGCTCCTAGGACTTTGGGGCTGCTCTGGAAAACTCATCTGCACCACTAATGTGCCCTGGAACTCTAGTTGGATTTGGGAGAACATGACCTGGATGGAATGGGAAAAAGAGATTAGCAATTACTCAAATGAAATATACAGGTTAATTGAAAAATCACAGAACCAGCAGGAAAAGAATGAACAAGAATTATTGGCATTGGACAAATGGGCAAGTCTGTGGAATTGGTTTAGCATATCAAACTGGCTGTGGTATATAAAAATATTCATAATGATAGTAGGAGGCTTGATAGGCTTAAGAATAGTTTTTGCTGTGCTTTCTATAGTAAATAGAGTTAGGAAGGGATACTCACCTTTG
		</sequence>
		<sequence>
			<taxon idref="F_BE_93_VI850_AF077336"/>
			CTAGGAGCTTTGTTCCTTGGGTTCTTGGGGACAGCAGGGAGCA-TATGGGCGCGGCGTCGATAACGCTGACGGTACAGGCCAGACAATTATTGTCTGGAATAGTGCAACAGCAAAACAATTTGCTGAGGGCTATTGAAGCGCAACAGCATCTGTTGCAGCTCACAGTCTGGGGCATTAAACAGCTCCAGGCAAGAGTCCTGGCTGTGGAAAGATACCTAAAGGATCAACAGCTCCTAGGGATCTGGGGCTGCTCTGGAAAACTCATCTGCACCACTAATGTGCCCTGGAACTCTAGTTGGATTTGGAATAACATGACCTGGATGGAGTGGGAAAAGGAGATTAGCAATTACTCAAACATAATATACAAATTGATTGAAGAGTCACAAAACCAGCAGGAAAAGAATGAACAAGAATTATTGGCATTAGACAAATGGGCAAGTCTGTGGAATTGGTTTGACATATCAAACTGGCTGTGGTATATAAAAATATTCATAATGATAGTGGGAGGCTTGATAGGCTTAAGAATAGTTTTTGCTGTACTTTCTATAGTAAATAGAGTTAGGAAGGGATACTCACCTTTG
		</sequence>
		<sequence>
			<taxon idref="F_BR_93_93BR020_1_AF005494"/>
			CTAGGAGCTCTGTTCCTTGGGTTCTTGGGAGCAGCTGGAAGCACTATGGGCGCGGCGTCAATAACGCTGACGGTACAGGCCAGACAATTATTGTCTGGAATAGTGCAACAGCAGAGCAATCTGCTGAGGGCTATTGAAGCGCAACAGCATCTGTTGCAGCTCACAGTCTGGGGCATTAAACAGCTCCAGGCAAGAGTCCTGGCTGTGGAAAGATACCTAAAGGATCAACAGCTCCTAGGGCTTTGGGGCTGCTCTGGAAAACTCATCTGCACCACTAATGTGCCCTGGAACTCTAGTTGGATTTGGGGGAACATGACCTGGATGGAGTGGGAAAAAGAGGTTAGCAATTACTCAAAAGAAATATACAGGTTAATTGAAGACTCGCAGAACCAGCAGGAAAAGAATGAACAAGAATTATTAGCATTGGACAAATGGGCAAGTCTGTGGAATTGGTTTGACATAACACAGTGGCTGTGGTATATAAAAATATTCATAATGATAGTAGGAGGCTTGATAGGCTTAAGAATAGTTTTTACTGTGCTTTCTATAGTAAATAGAGTTAGGAAGGGATACTCACCTTTG
		</sequence>
		<sequence>
			<taxon idref="F_FR_96_MP411_AJ249238"/>
			ATAGGAGCTCTGTTCCTTAGATTCTTGGGAGCAGCAGGAAGCAACATAGGCGCAGCGTCAATAACGCTGACGGTACAGGCCAGACAATTACTGTCTGGAATAGTGCAGCAGCAAAACAATTTGCTGAGGGCTATTGAAGCGCAACAGCATCTGTTGCAGCTCACAGTCTGGGGCATTAAACAGCTCCAGGCAAGAGTCCTTGCTGTAGAAAGATACCTAAAGGATCAACAGCTCCTAGGGATTTGGGGCTGCTCTGGAAAACTCATCTGCACCACTAACGTGCCTTGGAACACTAGTTGGATTTGGAACAACATGACCTGGATGCAGTGGGAAAAAGAGATTAACAATTACTCAAACACAATATACAGGTTAATTGAAGAATCGCAGAACCAACAGGAAAAGAATGAACAAGAATTATTGGCATTGGACAAATGGGCAAGTCTGTGGAGTTGGTTTGACATATCAAATTGGCTGTGGTATATAAAAATATTCATAATGATAGTAGGAGGAATGATAGGCTTAAGAATAGTTTTTGCTGTGCTTTCTATAGTAAATAGAGTTAGGAAGGGATACTCACCTTTG
		</sequence>
		<sequence>
			<taxon idref="F_CM_2_02CM_0016BBY_AY371158"/>
			ATAGGAGCTGTGTTCCTTGGGTTCTTGGGAGCAGCAGGAAGCACTATGGGCGCAGCGTCAATAACGCTGACGGTACAGGCCAGACAATTATTGTCTGGTATAGTGCAACAGCAAAACAATTTGCTGAAGGCTATAGAAGCGCAACAGCATCTGTTGCAGCTCACAGTCTGGGGCATTAAACAGCTCCAGGCGAGAATCCTGGCTGTGGAAAGATACCTAAAGGACCAACAGCTCCTAGGGATTTGGGGCTGCTCTGGAAAGCTCATCTGCACCACTAATGTGCCCTGGAATTCTAGTTGGATTTGGGGAAACATGACGTGGATGCAGTGGGAAAAAGAGATCGATAATTACACAGACACAATATACAGATTAATAGAGGAGGCGCAAAACCAGCAGGAAAAGAATGAACAGGACTTATTGGCATTGGACAAGTGGGACAGTCTGTGGAGTTGGTTTACTATAACAAACTGGTTGTGGTACATAAGAATATTCATCATGGTAGTAGGAGGCTTGATAGGATTAAGAATAGTTTTTGCTGTGCTTTCTATAATAAATAGGGTTAGGCAGGGTTATTCACCTTTG
		</sequence>
		<sequence>
			<taxon idref="F_CM_95_MP255_AJ249236"/>
			ATGGGAGCTGTGCTCTTTGGGTTCTTGGGAGCAGCAGGAAGCACTATGGGCGCGGCGGCAATCACGCTGACGGCACAGGCCAGACAATTATTGTCTGGTATAGTGCAACAGCAAAGCAATCTGCTGAAGGCTATAGAAGCGCAACAGCATCTGTTGCAGCTCACAGTCTGGGGCATTAAACAGCTTCAGGCGAGAATCCTGGCTGTGGAAAGATACCTAAAAGACCAACAGCTCCTAGGGATTTGGGGATGCTCTGGAAAACTCATCTGCACCACTAATGTACGCTGGAACTCTAGTTGGATTTGGGACAATATGACCTGGATGCAGTGGGAAAAAGAGATTGACAATTACACAAAAACAATATACAGCTTAATTGAAGATGCGCAGAACCAGCAGGAAAGGAATGAACAGGAATTATTGGCATTAGATAAATGGGACAGTCTGTGGAGTTGGTTTTCTATAACAAACTGGTTGTGGTACATAAAAATATTCATAATGATAGTAGGAGGCTTGATAGGATTAAGAATAGTTTTTGCTGTGCTTTCTGTAGTAAATAGAGTTAGGCAGGGATACTCACCTTTG
		</sequence>
		<sequence>
			<taxon idref="F_CM_95_MP257_AJ249237"/>
			ATGGGAGCTATGTTCCTTGGGTTCTTGGGAGCAGCCGGAAGCACTATGGGCGCGGCGTCAATAACGCTGACGGTACAGGCCAGAAACTTATTGTCTGGTATAGTGCAGCAGCAAAGCAATTTGCTGAAAGCTATTGAAGCGCAACAGCATCTGTTGCAGCTCACAGTCTGGGGCATTAAACAGCTCCAGGCGAGAATCCTGGCTGTGGAAAGATACCTAAAGGACCAACAGCTCCTAGGGATTTGGGGCTGCTCTGGAAAACTCATCTGCCCAACTACTGTGCCTTGGAATCTTAGTTGGATTTGGGGAAACATGACATGGATGGAATGGGAAAAGGAGATTGGCAATTACACAGACACAATATACAGATTAATTGAAAGTGCACAAAATCAGCAGGAAAAGAATGAACAGGACTTATTGGCATTGGACAAGTGGGACAATCTGTGGAATTGGTTTTCTATAACAAGATGGTTGTGGTACATAGAAATATTCATAATGATAATAGGAAGCTTGATAGGATTAAGAATAGTTTTTACTGTGCTTTCTATAATAAATAGAGTTAGGCAGGGATACTCACCTTTG
		</sequence>
		<sequence>
			<taxon idref="F_CM_97_CM53657_AF377956"/>
			ATAGGAGCTGTGCTCCTTGGGTTCTTGGGAGCAGCAGGAAGCACTATGGGCGCGGCGTCAATGACGCTGACGGTACAGGCCAGACAATTATTGTCTGGTATAGTGCAACAGCAAAACAATTTGCTGAAGGCTATAGAAGCGCAACAGCATCTGTTGCAGCTCACAGTCTGGGGCATTAAACAGCTCCAGGCGAGAATCCTGGCTGTGGAAAGATACCTAAAGGACCAACAGCTCCTAGGGATTTGGGGATGCTCTGGAAAACTCATCTGCACCACTAATGTGCCCTGGAATTCTAGTTGGATTTGGGAGAACATGACCTGGATGCAGTGGGAAAAAGAGATCAGTAATTACACAGGCACAATATACAAATTAATAGAAAATGCACAAAACCAGCAGGAAAAGAATGAACAGGACTTATTGGCATTGGACAAATGGGACAATCTGTGGAGTTGGTTTACTATAACAAATTGGTTGTGGTACATAAAATTATTCATAATGATAGTAGGAGGCTTGATAGGATTAAGAATAGTTTTTGCTGTGCTTGCTGTAATAAATAGGGTTAGGCAGGGATACTCACCTTTG
		</sequence>
		<sequence>
			<taxon idref="H_BE_93_VI991_AF190127"/>
			ATGGGAGCTTTTTTCCTTGGGTTCTTGGGAGCAGCAGGAAGCACTATGGGCGCAGCGTCTATAACGTTGACGGTACAGGCCAGACAATTATTGTCTGGTATAGTGCAACAGCAAAGCAATTTGCTGAGAGCTATACAGGCGCAACAGCATATGTTGCAGCTCACGGTCTGGGGTATTAAACAACTCCAGGCAAGAGTCCTAGCTGTGGAAAGATACCTAAAGGATCAACAGCTCCTGGGGATTTGGGGCTGCTCTGGAAAACTCATCTGCACCACTAATGTGCCTTGGAACTCTAGTTGGATTTGGGACAACATGACTTGGATGGAGTGGGACAAACAAATTAACAATTACACAGATGAAATATACAGATTGCTTGAAGTCTCGCAAAACCAGCAGGAAAAGAATGAACAAGACTTATTAGCATTGGACAAATGGGCAAATCTATGGAATTGGTTTAGTATAACAAATTGGCTGTGGTATATAAGAATATTCATAATGATAGTAGGAGGTATAATAGGCTTAAGAATAGTTTTTGCTGTGCTTTCTATAGTAAATAGAGTTAGGCAGGGATACTCACCTCTG
		</sequence>
		<sequence>
			<taxon idref="H_BE_93_VI997_AF190128"/>
			ATGGGAGCTTTTTTCCTTGGGTTCTTGGGAGCAGCTGGAAGCACTATGGGCGCAGCGTCAATAACGCTGACGGTACAGGCCAGGCAATTATTGTCTGGTATAGTGCAGCAGCAAAGCAATTTGCTAAGAGCTATACAGGCGCAACAGCACATGTTGCAGCTCACGGTCTGGGGTGTTAAACAGCTCCAGGCAAGAGTCCTAGCTGTGGAAAGATACCTAAAGGATCAACAGCTCCTGGGGATTTGGGGTTGCTCTGGAAAACTCATCTGCACCACTAATGTGCCTTGGAACTCTACTTGGATTTGGGACAACATGACTTGGATGGAGTGGGATAGACAAATTGACAATTACACAGAGGTAATATACAGATTGCTTGAACTCTCGCAAACCCAGCAGGAACAGAATGAACAAGATTTATTAGCATTGGACAAATGGGACAGTTTGTGGAATTGGTTTAGCATAACAAACTGGCTGTGGTATATAAAAATATTCATAATAATAGTAGGAGCTTTGATAGGGTTAAGAATAATTTTTGCTGTGCTTTCTATAGTAGGTAGAGTTAGGCAGGGATACTCACCTTTG
		</sequence>
		<sequence>
			<taxon idref="H_CF_90_56_AF005496"/>
			ATGGGAGCTTCTTTCCTTGGGTTCTTGGGAGCAGCAGGAAGCACTATGGGCGCGGCGTCAATAACGCTGACGGTACAGGCCAGGCAATTATTGTCTGGTATAGTGCAGCAGCAAAGCAATTTGCTGAGAGCTATACAGGCGCGACAGCATATGTTGCAGCTCACGGTCTGGGGCATTAAACAGCTCCAGGCAAGAGTCCTCGCTGTGGAAAGATACCTAAGGGATCAACAGCTCCTGGGGATTTGGGGCTGCTCTGGAAAACTCATCTGCACCACTAATGTGCCTTGGAACTCTAGTTGGATCTGGGACAACATGACTTGGATGGAATGGGATAAACAAATTAGCAATTACACAGAGGAAATATACAGGTTGCTTGAAGTCTCGCAAACCCAGCAGGAAAAGAATGAACAGGACTTATTAGCATTGGACAAATGGGCAAGTCTGTGGACTTGGTTTGACATATCACATTGGCTGTGGTATATAAAAATATTCATAATGATAGTAGGAGGTTTAATAGGTTTAAGAATAATTTTTGCTGTGCTTTCTATAGTAAATAGAGTTAGGCAGGGATACTCACCTTTG
		</sequence>
		<sequence>
			<taxon idref="J_SE_93_SE7887_AF082394"/>
			ATAGGAGCTGTGTTCCTTGGGTTCTTGGGAACAGCAGGAAGTACTATGGGCGCAGCGTCAATAACGCTGACGGTACAGGTCAGACAATTGTTGTCTGGCATAGTGCAACAGCAAAGCAATTTGCTGAAGGCTATAGAGGCGCAACAGCATCTGTTGAAACTCACTGTCTGGGGCATTAAGCAGCTCCAGGCAAGAGTCCTGGCTGTGGAAAGATACCTAAAGGATCAACAACTCCTAGGGATTTGGGGCTGCTCTGGAAAACTCATCTGCACCACTAATGTGCCCTGGAATGCTAGTTGGATTTGGGAGAACATGACCTGGATACAATGGGAAAGGGAAATTAACAATTACACAGGAATAATATACAGTCTAATTGAAGAAGCACAAAACCAGCAGGAAAATAATGAAAAAGACTTATTGGCATTGGACAAGTGGACAAATTTGTGGAATTGGTTTAACATATCAAACTGGCTGTGGTACATCAAAATATTCATAATGATAATAGGAGGTTTAATAGGTTTAAGAATAATTTTTGCTGTGCTTGCTATAGTAAATAGAGTTAGGCAGGGATACTCACCTTTG
		</sequence>
		<sequence>
			<taxon idref="J_SE_94_SE7022_AF082395"/>
			ATAGGAGCTGTGTTCCTTGGGTTCTTGGGAACAGCAGGAAGCACTATGGGCGCAGCGTCAATAACGCTGACGGTACAGGTCAGACAATTGTTGTCTGGCATAGTGCAACAGCAAAGCAATTTGCTGAAGGCTATANAAGCGCAACAGCATCTGTTGAAGCTCACTGTCTGGGGCATTAAGCAGCTCCAGGCAAGAGTCCTGGCTGTGGAAAGATACCTAAAGGATCAACAGCTCCTAGGAATTTGGGGCTGCTCTGGAAAACTCATCTGCACCACTAATGTGCCCTGGAATGCTAGTTGGATTTGGGAGAACATGACCTGGATACAATGGGAAAGGGAAATTAACAATTACACAGGAATAATATACAGTCTAATTGAAGAAGCACAAAACCAGCAGGAAACTAATGAAAAGGACTTATTGGCATTGGACAAGTGGACAAATTTGTGGAATTGGTTTAACATATCAAACTGGCTGTGGTACATAAAAATATTCATAATGATAATAGGAGGCTTAATAGGTTTAAGAATAATTTTTGCTGTGCTTGCTATAGTAAATAGAGTTAGGCAGGGATACTCACCTTTG
		</sequence>
		<sequence>
			<taxon idref="K_CD_97_EQTB11C_AJ249235"/>
			ATAGGAGCGTTGTTCCTTGGGTTCTTGGGAGCAGCAGGAAGCACTATGGGCGCGGCGTCAATAACGCTGACGGTACAGGCCAGACAATTATTGTCTGGTATAGTGCAACAGCAAAACAATTTGCTGAGAGCTATAGAAGCGCAACAACAAATGTTACAGCTTACGGTCTGGGGCATTAAACAGCTCCGGGCAAGAGTCCTGGCTGTAGAGAGATACCTAAGGGATCAACAGCTCCTAGGAATTTGGGGCTGCTCTGGAAAACTTATCTGCACCACTAATGTGCCCTGGAACTCTAGCTGGATTTGGGAGAACATGACCTGGATGCAGTGGGAAAAGGAGATTAGTAATCATACAAGCACAATATATAGGTTAATTGAAGAGTCGCAAATCCAACAGGAAAAGAATGAACAAGACTTATTGGCATTGGACAAGTGGGCAAGTCTGTGGAATTGGTTTGACATATCAAACTGGCTATGGTATATAAAAATATTCATAATGATAGTAGGAGGCTTGATAGGTTTAAGAATAGTTTTTACTGTGCTTTCTGTAGTAAATAGAGTCAGGCAGGGATACTCACCTTTG
		</sequence>
		<sequence>
			<taxon idref="K_CM_96_MP535_AJ249239"/>
			TTAGGAGCTGTGTTCTTTGGATTCTTGGGAGCAGCAGGAAGCACTATGGGCGCGGCGTCAATAACGCTGACGGTACAGGCCAGACAATTATTGTCTGGTATAGTGCAACAGCAAAGCAATTTGCTGAGAGCTATAGAAGCGCAACAACATCTGTTACAGCTCACGGTCTGGGGCATTAAACAGCTCCGGGCAAGAATCCTGGCTGTAGAAAGATACCTAAAGGATCAACAGCTCCTAGGGATTTGGGGCTGCTCTGGAAAACTCATCTGCACCACTAATGTGCCCTGGAACTCTAGCTGGATTTGGAACAACATGACCTGGATGGAGTGGGAAAAAGAGATTGGCAATTACTCAGACACAATATATAAGTTAATTGAAGAATCACAAACCCAGCAGGAAAAGAATGAACAAGATTTATTGGCATTGGACAAATGGGCAAGTCTGTGGAATTGGTTTGACATAACAAAATGGCTATGGTATATAAAAATATTCATAATGATAATAGGAGGCTTGATAGGTTTAAGAATAGCTTTTGCTGTGCTTTCTGTAGTAAATAGAGTCAGGCAGGGATACTCACCTTTG
		</sequence>
		<sequence>
			<taxon idref="N_CM_97_YBF106_AJ271370"/>
			CTAGGTGCGCTGTTTCTTGGGTTTCTTGGAGCAGCAGGGAGCACTATGGGCGCAGCGTCAATAACGCTGACGGTACAAGCCCGGACATTATTATCTGGGATAGTGCAACAGCAGAATAATCTGTTGAGAGCAATAGAGGCGCAACAACATTTGTTGCAACTCTCAATCTGGGGCATTAAACAGCTCCGAGCAAAAGTCCTTGCGATAGAAAGATACCTTAGAGATCAGCAAATCCTAAGTCTATGGGGCTGCTCAGGAAAAACTATATGCTATACCACTGTGCCTTGGAATGATACYTGGATCTGGRGTAATCTCACCTGGCAACAATGGGATCGGAAAGTAAGGAACTATTCAGGTGTCATTTTTGATCTTATAGAGCAAGCACAAGAACAACAAAACACAAATGAGAAAGCACTCTTGGAATTGGATCAATGGGCAAGTCTGTGGAACTGGTTTGATATTACAAAATGGCTGTGGTACATAAAAATAGCTATAATGGTAGTAGCAGGCATTATAGGCATAAGAATTATAAGTGCAATAATAACTATAATAGCAAGAGTTAGGCAGGGATATTCTCCCCTC
		</sequence>
		<sequence>
			<taxon idref="N_CM_95_YBF30_AJ006022"/>
			CTAGGTGCGCTGTTTCTTGGGTTTCTTGGAGCAGCAGGGAGCACTATGGGCGCAGCGTCAATAACGCTGACGGTACAGGCCCGGACATTATTATCTGGGATAGTGCAACAGCAGAATATTCTGTTGAGAGCAATAGAGGCGCAACAACATTTGTTGCAACTCTCAATCTGGGGCATTAAACAGCTCCAGGCAAAAGTCCTTGCTATAGAAAGATACCTTAGGGATCAGCAAATCCTAAGTCTATGGGGCTGCTCAGGAAAAACAATATGCTATACCACTGTGCCTTGGAATGAGACTTGGATCTGGAATAATTTAACCTGGCAACAATGGGATGAGAAAGTAAGAAACTATTCAGGTGTCATTTTTGGACTTATAGAACAGGCACAAGAACAACAGAACACAAATGAGAAATCACTCTTGGAATTGGATCAATGGGACAGTCTGTGGAGCTGGTTTGGTATTACAAAATGGCTGTGGTATATAAAAATAGCTATAATGATAGTAGCAGGCATTGTAGGCATAAGAATCATAAGTATAGTAATAACTATAATAGCAAGAGTTAGGCAGGGATATTCTCCCCTT
		</sequence>
		<sequence>
			<taxon idref="N_CM_04_04CM_1015_04_DQ017382"/>
			CTAGGTGCGCTGTTTCTTGGGTTTCTTGGTGCAGCAGGGAGCACTATGGGCGCAGCGTCAATAACGCTGACGGTACAGGCCCGGAACTTATTATCTGGGATAGTGCAACAGCAGAATAATCTGTTGAGAGCAATAGAGGCGCAACAACAATTGTTGCAACTCTCAATCTGGGGCATTAAACAGCTCCAAGCAAAAGTCCTTGCTATAGAAAGATACCTTAGGGATCAGCAAATCCTAAGTCTATGGGGCTGCTCAGGAAAAACTATATGCTATACCACTGTGCCTTGGAATGAGACTTGGATCTGGGGAAATTTAACCTGGCAACAATGGGATGAGAAAGTAAGAAACTATTCAGGTGTCATTTTTGACCTTATAGAGCAGGCACAAGAGCAGCAGAACACAAATGAGAAATCACTCTTGGAATTGGATCAATGGACAAGTCTGTGGAACTGGTTTGATATTTCAAACTGGCTGTGGTACATAAAAATAGCTATAATGGTAGTAGCAGGCATTATAGGCATAAGAATCATAAGTGTAATAATAACTATAATAGCAAGAGTTAGGCAGGGATATTCTCCCCTC
		</sequence>
		<sequence>
			<taxon idref="N_CM_02_DJO0131_AY532635"/>
			CTAGGTGCGCTGTTTCTGGGGTTTCTTGGAGCAGCAGGGAGCACTATGGGCGCAGCGTCAATAACGCTGACGGTACAGGCCCGGACATTGTTATCTGGGATAGTGCAACAGCAGAATAATCTGGTGAGAGCAATAGAGGCGCAACAACATTTGTTGCAACTCTCAATCTGGGGCATTAAACAGCTCCGTGCAAAAGTCCTTGCTATAGAAAGATACCTTAGGGATCAGCAAATCCTAAGTCTATGGGGCTGCTCAGGAAAAACTATATGCTATACCACTGTGCCTTGGAATGAGACTTGGATCTGGGGTAATTTAACCTGGCAGCAATGGGATAGGAAAGTAAGAAACTATTCAGGTGTCATTTTTGAGCTTATAGARAAGGCACAAGAACAACAGAACACAAATGAGAAATCACTCTTGGAATTGGATCAGTGGGCAAGTCTGTGGAACTGGTTTAGTATCACAAACTGGCTGTGGTACATCAAGATAGCTATAATGGTAGTAGCAGGCATTATAGGCATAAGAATCATAAGTGTAATAATAACTATAATAGCAAGAGTTAGGCAGGGATATTCTCCCCTC
		</sequence>
		<sequence>
			<taxon idref="N_CM_04_04CM_1131_03_DQ017383"/>
			CTAGGGGCGCTGTTTCTTGGGTTTCTTGGTGCAGCAGGGAGCACTATGGGCGCAGCGTCAATAACGCTGACGGTACAGGCCCGGACATTATTATCTGGGATAGTGCAACAGCAGAATAATCTGTTGAGAGCAWTAGAGGCRCAACAACAMTTGTTGCAACTCTCAATCTGGGGCATTAAACAGCTCCRAGCAAAAGTCCTTGCTATAGARAGATACCTTAGGGATCAGCAAATCCTARGTCTATGGGGCTGCTCAGGAAAAACTATATGCTATACCACTGTGCCTTGGAATGAGACTTGGATCTGGGGWAATTTAACCTGGCARMAATGGGATRAGAAAGTAAGAAACTATTCAGGTRYTATTTTTGAMCTTMTAGAGCAGGCACAAGAACAACARAACACAAATGAGAAATCACTCTTGGAATTGGATCAATGGGCAARTCTGTGGAACTGGTTTGATATTACAAGCTGGCTGTGGTACATAAAAATAGCTATAATGGTAGTAGCAGGCATTATAGGCATAAGAATCATAAGTGTAATAATAACTATAATAGCAAGAGTTAGGCAGGGATATTCTCCCCTC
		</sequence>
		<sequence>
			<taxon idref="O_BE_87_ANT70_L20587"/>
			TTGGGAATGCTATTCTTGGGGGTTCTAAGTGCAGCAGGTAGCACTATGGGCGCAGCGGCAACAACGCTGGCGGTACAGACCCACACTTTGCTGAAGGGTATAGTGCAACAGCAGGACAACCTGCTAAGAGCAATACAGGCCCAGCAGCAATTGCTGAGGCTATCTRTATGGGGTATCAGACAACTCCGAGCTCGCCTGCTAGCCTTAGAAACCTTACTACAGAATCAGCAACTCCTAAGCCTATGGGGCTGTAAAGGAAAGCTAGTCTGCTACACATCAGTAAAATGGAATAGAACATGGATTTGGGACACCTTAACATGGCAGGAATGGGATCGGCAGATAAGCAACATAAGCTCCACCATATATGAGGAAATACAAAAGGCACAAGTACAGCAGGAACAAAATGAGAAAAAGTTGCTGGAGTTAGATGAATGGGCCTCTATTTGGAATTGGCTTGACATAACTAAATGGTTGTGGTATATAAAAATAGCAATAATCATAGTAGGAGCACTAGTAGGGGTGAGAGTTATCATGATAGTACTTAATATAGTGAAAAACATTAGGCAGGGATATCAACCCCTC
		</sequence>
		<sequence>
			<taxon idref="O_CM_91_MVP5180_L20571"/>
			TTGGGAATGCTATTCTTGGGGGTGCTAAGTGCAGCAGGTAGCACTATGGGCGCAGCGGCAACAGCGCTGACGGTACGGACCCACAGTGTACTGAAGGGTATAGTGCAACAGCAGGACAACCTGCTGAGAGCGATACAGGCCCAGCAACACTTGCTGAGGTTATCTGTATGGGGTATTAGACAACTCCGAGCTCGCCTGCAAGCCTTAGAAACCCTTATACAGAATCAGCAACGCCTAAACCTATGGGGCTGTAAAGGAAAACTAATCTGTTACACATCAGTAAAATGGAACACATCATGGATTTGGGACAACCTTACATGGCAGCAATGGGACCAACACATAAACAATGTAAGCTCCATTATATATGATGAAATACAAGCAGCACAAGACCAACAGGAAAAGAATGTAAAAGCATTGTTGGAGCTAGATGAATGGGCCTCTCTTTGGAATTGGTTTGACATAACTAAATGGTTGTGGTATATAAAAATAGCTATAATCATAGTGGGAGCACTAATAGGTATAAGAGTTATTATGATAATACTTAATCTAGTGAAGAACATTAGGCAGGGATATCAACCCCTC
		</sequence>
		<sequence>
			<taxon idref="O_SN_99_SEMP1300_AJ302647"/>
			TTGGGAATGCTGTTCTTGGGGGTTCTAAGTGCAGCAGGAAGCACTATGGGCGCAGCGGCAACAACGCTGGCGGTACAGACCCACACTTTGATGAAGGGTATAGTGCAACAGCAGGACAACCTGCTAAGAGCAATACAGGCCCAGCAGCAATTGCTGAGGCTATCTGTATGGGGTATCAGACAACTCCGAGCTCGCCTGCTAGCCTTAGAAACCTTAATACAGAACCAGCAACTCCTAAACCTATGGGGCTGTAAAGGAAGGCTAGTCTGCTACACATCAGTAAAATGGAACAGGACATGGATTTGGGGAAATCTAACATGGCAGGAATGGGATCAGCAGATAAGCAACATAAGCGCCACCATATATGATGAAATACAAAAGGCACAAGTACAGCAGGAACACAATGAGAAAAAGTTGCTGGAGTTAGATGAATGGGCTTCTATTTGGAACTGGCTGGACATAACTAAATGGTTGTGGTATATAAAAATAGCAATAATCATAGTAGGGGCACTAATAGGGGTGAGAATTGTTATGATAGTACTTAATCTAGTGAGAAACATTAGGCATGGATATCAACCCCTC
		</sequence>
		<sequence>
			<taxon idref="O_SN_99_SEMP1299_AJ302646"/>
			TTGGGAATGCTATTCTTAGGGGTTCTAAGTGCAGCAGGAAGCACTATGGGCGCAGCGGCAACAGCGCTGGCGGTACAGACCCAATCTTTGATGAAGGGTATAGTGCAACAGCAGGACAACCTGCTAAGAGCAATACAGGCCCAGCAGCAATTGCTGAGGCTATCTGTATGGGGTATCAGACAACTCCGAGCTCGCCTGCTAGCCTTAGAAACCTTAATACAGAACCAGCAACTCCTAAACCTATGGGGCTGTAAGGGAAAGCTAATCTGCTACACATCAGTAAAATGGAACACGACATGGATTTGGGACAAGCTAACATGGCAGCAATGGGATCAGCAGATAAGCAACGTAAGTTCCATCATATATGAGGAAATACGAAATGCACAAGTACAGCAGGAACAAAATGAGAAAAAGTTGCTGGAGTTAGATGAATGGGCTTCTATTTGGAACTGGCTGGACATAACTAAATGGTTGTGGTATATAAAAATAGCAATAATCATAGTAGGGGCACTAATAGGGGTGAGAATTGTTATGATAGTACTTAATCTAGTGAAAAACATTAGGCAGGGATATCAACCCCTC
		</sequence>
		<sequence>
			<taxon idref="O_FR_92_VAU_AF407418"/>
			TTGGCAATGCTATTCTTGGGGATTCTAAGTGCAGCAGGAAGCACTATGGGCGCAGCGGCAACAGCGCTGACGGTACGGACCCAGCATCTGATAAAGGGTATAGTGCAACAGCAGGATAACCTGCTAAGAGCAATACAGGCCCAGCAACACTTGCTGAGGCTATCTGTATGGGGTATTAGACAACTCCGAGCTCGCCTGCTAGCCTTAGAAACCTTTATACAGAATCAGCAACTCCATAACCTGTGGGGCTGCAAGAATAGACTAATCTGCTACACATCAGTAAAGTGGAATAAAACATGGATTTGGGATGAGTTAACATGGCAGCAGTGGGATCAACAGATAAACAACGTAAGCTCCTTCATATATGAAAAAATACAAGAGGCACAAGAACAACAGGAGAAAAATGAGAAAGAATTGCTGGAGTTAGATGAATGGGCCTCTATTTGGAATTGGCTTGACATAACTAAATGGTTGTGGTACATAAAAATAGCTATAATCATAGTAGGAGCACTAATAGGTGTAAGAGTAGTTATGTTAGTACTTAATCTAGTAAAGAACATTAGGCAGGGATATCAACCCCTC
		</sequence>
		<sequence>
			<taxon idref="O_CM_98_98CMU2901_AY169812"/>
			TTGGGAATGCTATTCTTGGGGGTTCTAAGTGCAGCAGGTAGCACTATGGGCGCAGCGGCAACAGCGCTGACGGTACAGACCCACTCTCTGATAAAGGGTATAGTGCAACAGCAGGACAACCTGCTAAGAGCAATACAGGCCCAGCAGGAATTGCTGAGGCTATCTGTATGGGGTATCAGACAACTCCGAGCTCGCCTGCTAGCCTTAGAAACCTTCATACAGAATCAGCAACTCCTAAACCTATGGGGCTGTAARGGAAGACTAATCTGCTACACATCAGTAAAATGGAACGASACATGGATTTGGGGAAACTTAACATGGCAGGAATGGGATCAGCAGATAGACAACGTAAGTGCCRCCATATATGAGGAAATACAAAGGGCACAAGTACAGCAGGAACAAAATGAGAAAAAGTTGCTGGAGTTAGAYGAATGGGCTTCTCTTTGGAATTGGCTTGACATAACTAAATGGTTGTGGTATATAAAAATAGCAATAATCATAGTAGGAGCACTAATAGGTGTGAGAATTGTCATGGTAGTGCTTAATCTAGTGAGAAACATTAGGCAGGGATATCAACCCCTC
		</sequence>
		<sequence>
			<taxon idref="O_CM_96_96CMABB009_AY169806"/>
			TTGGGAATGCTATTCTTTGGGATTCTAAGTGCAGCAGGTAGCACTATGGGCGCAGCGGCAACAGCGCTGACGGTACAGGCCCGAAATTTACTAAAGGGCATAGTGCAACAGCAGGACAACCTGCTGAGAGCAATACAGGCCCAGCAGCACTTGCTGAGGCTATCTGTATGGGGCATTAGACAGCTCCGAGCTCGCCTGCAAGCCTTAGAAACCTTTATGCAGAATCAGCAACTCCTAAACCTGTGGGGCTGTAGAGGAAGGCAAATCTGTTACACATCAGTAAAATGGAATACCTCATGGATTTGGASTGACCTAACATGGCAGGAATGGGATCAACAGATAAGCAACATAAGCAGCATTATATATGACCAGATACAAGAGGCACAAGAACAACAGGAAAGGAATGTAAAAAGTCTGCTGGAATTAGATGAATGGGCTTCTATTTGGAGTTGGCTTGATATAACTAAATGGTTGTGGTATATAAAAATAGCTATAATAATAGTAGGAGCACTGATAGGTATAAGAATTATCATGGTAGTACTTAATCTAGTGAAGAACATTAGGCAGGGATATCAACCCCTC
		</sequence>
		<sequence>
			<taxon idref="O_CM_97_97CMABB447_AY169813"/>
			TTGGGAATGCTATTCTTAGGGGTTCTAAGTGCAGCAGGTAGCACTATGGGCGCAGCGGCAGTGACGCTGACGGTACAGACCCAAACTTTGTTGAAGGGTATAGTGCAACAGCAGGACAACCTGCTAAGAGCAATACAGGCCCAGCAACAGTTGCTGAGGTTATCTGTATGGGGTATCAGACAACTCCGAGCTCGCCTGCAAGCCTTAGAAACCTTTATACAGAATCAGCAACTCCTAAACCTCTGGGGCTGTAAGGGAAAGCTAATTTGCTATACATCAGTAAAATGGAACAAAACATGGATCTGGGGTAACCTAACATGGCAGCAGTGGGATCAGCAGATAGAGAATGTAAGCTCCATCATATATGAAGAAATACAAAAGGCACAAGAACAACAGGAACAAAATGAGAAGAAGTTGCTGGAATTAGATGAATGGGCCTCTCTTTGGAATTGGCTTGACATAACTAAATGGTTGTGGTATATAAAAATAGCTATAATTATAGTAGGAGCACTAATAGGTGTGAGAATTATCATGGTAATACTTAGTCTAGTGAAGAACATTAGGCAGGGATATCAACCCCTC
		</sequence>
		<sequence>
			<taxon idref="O_CM_98_98CMU5337_AY169808"/>
			TTGGGAATGCTATTCTTGGGGGTTCTAAGTGCAGCAGGTAGCACTATGGGCGCAGCGGCAACGGCGCTGACGGTACAGACCCATTCTTTGATGAAGGGTATAGTGCAACAGCAGGACAACCTGCTAAGAGCAATACAGGCCCAGCAGCACTTGCTGAGGTTATCTGTATGGGGTATCAGACAACTCCGAGCTCGCCTGCTAGCCTTAGAAACCTTTATACAGAATCAGCAACTCCTAAACCTATGGGGCTGTAAGGGAAGACTAATCTGTTACACATCAGTAGCATGGAACAACACATGGATTTGGGGCAACCTAACATGGCAGGAATGGGATAAACAGGTAGCCAACATAAGTGACATCATATATGAGGAAATACAAAAAGCACAAGTACAGCAGGAACAAAATGAGAGGAAGTTGCTGGAGTTAGATGAATGGGCTTCTATTTGGAATTGGCTTGACATAACTAAATGGCTGTGGTATATAAAAATAGCAATAATTATAGTAGGAGCACTAATAGGTGTGAGAGTTATCATGATAGTACTTAACCTAGTAAGAAACATTAGGCAGGGATATCAACCCCTC
		</sequence>
		<sequence>
			<taxon idref="O_CM_98_98CMABB212_AY169804"/>
			CTGGGAATGCTGTTCTTTGGGGTACTAAGTGCAGCAGGTAGCACTATGGGCGCAGCGGCAACAACGCTGGCGGTACGAACCCACAGTGTACTGAGGGGTATAGTGCAACAGCAGGATAACCTGCTGAGAGCGATACAGGCCCAGCAACATTTGCTGAGGTTATCTGTATGGGGTATTAGACAACTCCGAGCTCGCCTGCAAGCCTTAGAAACCCTTATACAGATTCAGCAACGCCTAGACCTATGGGGCTGTAAAGGAAGAATAATCTGTTACACATCAGTAGAGTGGAACAAAACATGGATTTGGAATCAACTCACATGGCAGCAATGGGACCAACAAATAAACAATGTAAGCTCCATTATATATGATGAAATACAAGCAGCACAAGACCAGCAGGAAAAGAATGTAAAACAATTGTTGGAGCTAGATGAATGGGCCTCTCTTTGGAATTGGTTTGACATAACTAAATGGTTGTGGTATATAAAAATAGCTATAATCATAGTGGGAGCACTAATAGGTATAAGAGTTATCATGATAGTACTTAATATAGTGAAGAACATTAGGCAGGGATATCAACCCCTC
		</sequence>
		<sequence>
			<taxon idref="O_CM_97_97CMABB497_AY169809"/>
			TTGGGAATGCTATTCTTGGGGGTTCTAAGTGCAGCAGGAAGCACTATGGGCGCAACGGCAACAACGCTGGCGGTACAGACCCACACTTTAATGAAGGGTATAGTGCAACAGCAGGACAACCTGCTAAGAGCAATACAGGCCCAGCAGCATTTGCTGAGGCTATCTGTATGGGGTATTAGACAACTCCGAGCTCGCCTGCTAGCCTTAGAAACCTTTATACGGAATCAGCAATTCCTAAACCTGTGGGGCTGTAAGGGACAATTAGTCTGCTACACATCAGTAAAATGGAACACAACATGGATTTGGGGCAAACTAACCTGGCAGGAATGGGATCAGCAGGTAAGCAATGTAAGCTCCATCATATATGAGGAAATACAAAAGGCACAAGTACAGCAGGAACAAAATGAGAAGAAGTTGCTGGAGTTAAATGAATGGGCCTCTATTTGGAATTGGCTTGACATAACTAAATGGTTGTGGTATATAAAAATAGCTATAATCATAGTAGGAGCACTAGTAGGTGTGAGAGTTGTYATGATAATACTTAATCTAGTGAGAAACATTAGGCAGGGATATCAACCCCTA
		</sequence>
		<sequence>
			<taxon idref="O_CM_96_96CMABB637_AY169810"/>
			TTGGGAATGCTATTCTTAGGGGTTCTAAGTGCAGCAGGTAGCACTATGGGCGCAGCGGCAGTGACGCTGACGGTACAGACCCAAACTTTGTTGAAGGGTATAGTGCAACAGCAGGACAACCTGCTAAGAGCAATACAGGCCCAGCAACAGTTGCTGAGGTTATCTGTATGGGGTATTAGACAACTCCGAGCTCGCCTGCTAGCCTTAGAAACCTTTATACAGAATCAGCAACTCCTAAACCTCTGGGGCTGTAARGGAAGGCTAATTTGCTATACATCAGTAAAATGGAACAGCACATGGATTTGGGATAGCCTAACATGGCAGCAGTGGGATCAACAGATAGACAATGTAAGCTCCATCATATATGAAGAAATACAAAAGGCACAAGAGCAACAGGAACAAAATGAGAAAAGGTTACTGGAGTTAGATGAATGGGCCTCTCTTTGGAGTTGGCTTGACATAACTAAATGGTTGTGGTATATAAAAATAGCTATAATCATAGTAGGAGCACTAATAGGTGTGAGAATTGTCATGGTAATACTTAATCTAGTGAAGAACATTAGGCAGGGATATCAACCCCTC
		</sequence>
		<sequence>
			<taxon idref="O_CM_96_96CMA102_AY169803"/>
			TTGGGAATGCTATTCTTAGGGGTTCTAAGTGCAGCAGGTAGCACTATGGGCGCAGCGGCAACAGCGCTGACGGTACAGACCCAAAATTTGATGAAGGGTATAGTGCAACAGCAGGACAACCTGCTAAGAGCAATACAGGCTCAGCATCAACTGCTGAAGCTATCTGTATGGGGTATCAGACAACTCCGAGCTCGCCTGCTAGCCTTAGAAACCTTTATACAGAATCAGCAACTCCTAAACCTATGGGGCTGTAAAGGAAACCTAATCTGCTACACATCAGTAAAATGGAATGATACATGGATTTGGGAGAACCTAACATGGCAGGAATGGGATCAGCAGATAAACAATGTAAGCTCCATCATATATGATGAAATACAAAAGGCACAAGTACAGCAGGAACAAAATGAGAAAAAGTTACTAGAATTAAGTGAATGGGCTTCTATTTGGAATTGGCTTGACATAACTAAATGGTTGTGGTATATAAAAATAGCTATAATCATAGTAGCAGCACTAGTAGGTGTGAGAATTATCATGATAGTACTTAACCTAGTGAGAAACATTAGGCAGGGATATCAACCCCTC
		</sequence>
		<sequence>
			<taxon idref="O_CM_98_98CMA105_AY169816"/>
			TTAGGAATGCTATTCTTGGGGGTTCTAAGTGCAGCAGGTAGCACTATGGGCGCAGCGGCAACAGCGCTGACGGTACAGACCCACACTTTGATAAAGGGTATAGCGCAACAGCAGGACAACCTGCTAAGAGCAATACAGGCCCAGCAGCAATTGCTGAGGCTATCTGTATGGGGTATCAGACAACTCCGAGCTCGCCTGCTAGCCTTAGAAACCTTAATACAGAATCAGCAACTCCTAAACCTGTGGGGCTGCAAAGGAAAGCTAGTCTGCTACACATCAGTAAAATGGAATGAATCATGGATTTGGGAAGAACTAACATGGCAGGAATGGGATCGGCAGATAAGAAACATAAGCTCCACCATATATGAGGAAATACAAAAGGCACAAGTACAGCAGGAAGTAAATGAGAGAAAGGTGCTGGAGTTGGATGAATGGGCTTCTCTTTGGAGTTGGCTTGACATAACTAAATGGTTGTGGTATATAAAAATAGCAATAATCATAGCAGGAGCACTAATAGGCCTGAGAGTTATCATGATAGTACTTAATCTAGTGAAGAACATTAGGCAGGGATATCAACCCCTC
		</sequence>
		<sequence>
			<taxon idref="O_CM_98_98CMA104_AY169802"/>
			TTGGGAATGCTATTCTTAGGGGTTCTAAGTGCAGCAGGTAGCACTATGGGCGCAGCAGCAACAGCGCTGACGGTACAGACCCACACTTTGATAAAGGGTATAGTGCAACAGCAGGACAACCTGCTGAGAGCAATACAGGCTCAGCATCAACTGCTGAAGCTATCTGTATGGGGTATCAGACAACTCCGAGCTCGCCTGCTAGCCTTAGAAACCTTTATACAGAATCAGCAACTCCTAAACCTATGGGGCTGTAAAGGAAATCTAATCTGCTACACATCAGTAAAATGGAACAATACATGGATTTGGGACAACATGACATGGCAGGAATGGGATCAGCAGATAAGCAACATAAGCTCCACCATATATGAAGAAATACAAAAGGCACAAGTACAGCAGGAACACAATGAGAAAAAGTTACTAGAGCTAAGTGAATGGGCTTCTATTTGGAATTGGTTTGACATAACTAAATGGTTGTGGTACATAAAAATAGCTATAATCATAGTAGGAGCACTAGTAGGTGTGAGAATTGTCATGATAGTACTTAACCTAGTGAGAAACATTAGGCAGGGATATCAACCCCTC
		</sequence>
		<sequence>
			<taxon idref="O_CM_98_98CMABB141_AY169807"/>
			TTGGGAATGCTATTCTTGGGGGTTCTAAGTGCAGCAGGTAGCACTATGGGCGCAGCGGCAACAGCGCTGACGGTACAGACCCACACTTTGATAAAGGGTATAGTGCAACAGCAGGACAACCTGCTAAGAGCAATACAGGCCCAGCAGCACTTGCTGAGGCTATCTGTATGGGGTATCAGACAACTCCGAGCTCGCCTGCTAGCCTTAGAAACCTTAATACAGAATCAGCAACTCCTAAACTCATGGGGCTGTAAAGGAAAGCTAGTCTGTTACACATCAGTAAAGTGGAACAAGACATGGATTTGGGGCAACCTCACATGGCAGCAATGGGATCAGCAGATAGACAATGTAAGCTCCATCATATTTGATGAAATACTAAAAGCACAAGTACAGCAGGAAGAAAATGAGAAAAAGTTGCTGGAGTTAGATGAATGGGCTTCTATTTGGAATTGGCTTGACATAACTAAATGGTTGTGGTATATAAAAATAGCAATAATCATAGTAGGAGCACTAATAGGTGTAAGAATTGTCATGGTAGTACTTAATTTAGTGAGAAACATTAGGCAGGGATATCAACCCCTC
		</sequence>
		<sequence>
			<taxon idref="O_CM_99_99CMU4122_AY169815"/>
			TTGGGAATGCTGTTCTTGGGGGTTCTAAGTGCAGCAGGTAGCACTATGGGCGCAACGGCAACAACGTTGGCGGTACAGACCCACACTTTGATGAAGGGTATAGTGCAACAGCAGGACAACCTGCTAAGAGCAATACAGGCCCAGCAGCAATTGCTGAGGCTATCTGTATGGGGTATCAGACAACTCCGAGCTCGCCTGCAAGCCTTAGAAACCTTAATACAGAATCAGCAACTCCTAAACCTATGGGGTTGTAAGGGAAGGCTAATCTGTTACACATCAGTAAAATGGAATAACACATGGATTTGGGACAACCTAACATGGCAGCAATGGGATCARCAGATAGACAACATAAGCGACGTTATATATGGTGAAATACAAAAAGCACAGGACCAGCAGGAACAAAATGAGAAGAAGTTGCTGGAGTTAAATGAATGGGCTTCACTTTGGGATTGGCTTGACATAACTAAATGGTTGTGGTATATAAAAATAGCAATAATCATAGTAGGAGCACTAATAGGTATAAGAATTGTCATGATAGTACTTAATCTAGTGAGAAACATTAGGCAGGGATATCAACCCCTC
		</sequence>
		<sequence>
			<taxon idref="O_US_97_97US08692A_AY169805"/>
			TTGGGAATGCTATTCTTGGGGGTTCTAAGTGCAGCAGGTAGCACTATGGGCGCAGCGGCAACAGCGCTGACGGTACAGACCCACACTTTGATAAAGGGTATAGTGCAACAGCAGGACAACCTGCTAAGAGCAATACAGGCCCAGCAGCACTTGCTGAGGCTATCTGTATGGGGTATCAGACAACTCCGAGCTCGCCTGCTAGCCTTAGAAACCTTAATACAGAATCAGCAACTCCTAAACTCATGGGGCTGTAAAGGAAGGCTAGTCTGTTACACATCAGTAATATGGAACACATCAGAAATTTGGGGCAACCTCACATGGCAGCAATGGGATCAGGAGATAGACAATGTAAGTGCCACCATATTTGAAGAAATACTAAAAGCACAAATACAGCAGGAAACAAATGAGAAAAAGCTGCTGGAGTTAGATGAATGGGCTTCYATTTGGAATTGGCTTGACATAACTAAATGGTTGTGGTATATAAAAACAGCAATAATCATAGTAGGAGCACTAATAGGTATAAGAATTGTCATGGTAATACTTAATTTAGTGAGAAACATTAGGCAGGGATATCAACCCCTC
		</sequence>
		<sequence>
			<taxon idref="O_CM_98_98CMABB197_AY169811"/>
			TTGGGAATGCTATTCTTGGGGGTTCTAAGTGCRGCAGGTAGCACTATGGGCGCAGCGGCAACAGCGCTGACGGTACAGACCCACACTTTAATGAAGGGTATAGTGCAACAGCAGGACAACCTGCTAAGAGCAATACAGGCCCAGCAGCAATTGCTGAGGCTATCTGTATGGGGTATCAGACAACTCCGAGCTCGCCTGCAAGCCTTAGAAACCTTAATACAGAATCAGCACCTCCTAAACCTGTGGGGCTGTAGAGGAAGGCTAGTCTGCTACACATCAGTACCATGGAATACATCATGGATTTGGGACCTACTAACATGGCAGGAATGGGATCGGCAAATAGACAACATAAGCGCCACCATTTATGAGGAAATACAAAAGGCACAAGAACAGCAGGAACAAAATGAGAGAAAGTTGCTGGAGTTAGATGAATGGGCTTCTATTTGGAATTGGCTTGACATAACTAAATGGTTGTGGTATATAAAAATAGCAATAATCATAGTAGCAGCACTAGTAGGTGTGAGAATTATCATGATAGTACTTAATCTAGTGAAAAACATTAGGCAGGGATATCAACCCCTC
		</sequence>
		<sequence>
			<taxon idref="CPZ_US_85_CPZUS_AF103818"/>
			CTAGGTGCACTGTTCCTGGGGTTTCTTGGAGCAGCAGGAAGCACTATGGGCGCAGCATCAGTAGTGCTGACGGTACAGGCCCGACAATTATTGTCAGGGATAGTGCAACAGCAGAATAATCTGCTAAGAGCAATAGAGGCCCAACAGCATTTATTGCAACTATCAGTTTGGGGCATTAAACAGCTTCAAGCCAGAGTACTTGCTGTGGAAAGATACCTTAAGGATCAGCAGATCCTAGGTCTGTGGGGCTGCTCAGGAAAAACAATTTGTTATACCACTGTGCCTTGGAATGATACCTGGATTTGGGGCAATCTAACTTGGCAAGAATGGGACAGAAAAGTAAGAAACTATTCAGGTACTATTTTTAGTCTTATAGAACAAGCACAAGAACAGCAGAATACAAATGAAAAATCACTCTTGGAATTGGATCAATGGTCAAGTCTATGGAACTGGTTTGATATTACCAACTGGCTGTGGTATATAAAAATATTTTTAATAGTAGTAGCAAGCTTAGTAGGAATCAGAATTGTAGGTGTGATATTTTCACTAGTAGCAAAAGTTAGGCAGGGTTATTCTCCCCTC
		</sequence>
		<sequence>
			<taxon idref="CPZ_GA_88_GAB1_X52154"/>
			CTGGGAGCACTGTTCCTTGGGTTCCTGGGTGCAGCAGGAAGCACTATGGGCGCAGCGGCAGTAACGCTGACGGTACAGGCCCGACAGTTGCTGTCGGGTATAGTGCAGCAACAGAATAATCTGTTGAAAGCAATAGAGGCTCAACAGCACCTATTGCAACTATCAATCTGGGGAGTAAAACAACTACAAGCCAGATTGCTTGCTGTAGAAAGGTACCTGCAGGATCAGCAGATTCTGGGCCTGTGGGGCTGCTCTGGAAAGGCTGTCTGTTATACCACGGTGCCTTGGAACAACTCTTGGATTTGGGGGAATCTAACATGGCAGCAATGGGATAAATTAGTGTCTAACTACACAGGGAAAATTTTTGGTCTGTTAGAGGAAGCACAATCACAACAAGAGAAAAATGAAAGGGACCTATTGGAATTGGATCAATGGGCCAGCTTGTGGAATTGGTTTGACATAACAAAATGGCTGTGGTATATAAAAATTTTCCTTATGGCAGTAGGAGGAATCATAGGGTTAAGAATTATTATGACAGTTTTCTCAGTAGTCAGGAGAGTTAGGCAGGGCTACTCACCTCTC
		</sequence>
		<sequence>
			<taxon idref="CPZ_CM_98_CAM5_AJ271369"/>
			CTAGGAGCACTGTTCCTCGGGTTTCTAGGAGCAGCAGGAAGCACTATGGGCGCAGCATCAGTGGTGCTGACGGTACAGGCCCGGCACTTGTTGTCAGGGATAGTGCAACAGCAGAACAACCTGCTGCGAGCAATAGAGGCGCAACAACATTTGTTGCAACTCTCAGTTTGGGGCATCAAACAGCTCCAAGCAAGAGTTCTTGCTGTAGAAAGATACCTAAAGGATCAGCAGATCCTAAGTCTATGGGGCTGCTCAGGAAAAGCCATCTGTTATACCACGGTGCCTTGGAATGCTACTTGGATCTGGAATAATTTAACATGGCAAGATTGGGATAAAAAGGTAAAAAATTACTCAGGAGTCATTTTTAGCCTTATAGAGCAAGCACAAGAGCAACAGAACACAAATGAAAAAGATCTTTTGGAATTGGATCAATGGTCAAGTTTATGGAGTTGGTTCAATATAACTCAGTGGTTGTGGTATATAAAAATATTTTTGATAGTAGTAGCAGGTTTAATAGGTTTTAGACTAATAGGAATTGTTATGTCAGTTATAGCAAAGGTTAGGCAGGGATACTCTCCCCTC
		</sequence>
		<sequence>
			<taxon idref="CPZ_CM_05_SIVcpzEK505_DQ373065"/>
			CTAGGTGCGCTGTTTCTTGGGTTTCTTGGAGCAGCAGGGAGCACTATGGGCGCAGCGTCAATAACGCTGACGGTACAGGCCCGGAAATTATTATCTGGGATAGTGCAGCAGCAGAATAATCTGCTGAGAGCAATAGAGGCGCAACAACACTTGCTGCAACTCTCAGTTTGGGGCATTAAACAGCTCCAAGCAAGAGTCCTTGCTATAGAAAGATACCTGAGGGACCAGCAAATCCTAGGCCTATGGGGCTGCTCAGGAAAATCTGTGTGTTACACCAATGTGCCTTGGAATACCACTTGGATATGGGGAAATATGACATGGCAAAATTGGGATGAGCAAGTAAGAAATTATTCAGGTGTCATTTTTGGGCTGCTAGAGCAAGCACAAGAGCAACAAAGCATAAATGAAAAGTCACTCTTGGAATTGGATCAATGGTCAAGTTTGTGGAACTGGTTTGACATTACAAAATGGCTGTGGTACATAAAAATTTTCATAATGGTAGTAGCAGGCATTGTAGGCATAAGAATAATAAGCATAATAATGTCTATGGTAGCAAGAGTTAGGCAGGGATATTCTCCCCTC
		</sequence>
		<sequence>
			<taxon idref="CPZ_CM_05_SIVcpzLB7_DQ373064"/>
			CTGGGAGTGTTTTTCCTTGGGTTCTTGGGAGCAGCAGGGAGCACTATGGGCGCAGCATCATTAACGCTGACGGTACAGGCCAGACAATTATTGACTGGCATAGTGCAACAGCAGAGTAATTTGCTGAGAGCTATAGAGGCGCAGCAACACTTGCTGCAACTCTCAGTCTGGGGCATCAAACAGCTCCAAGCAAGAGTCCTTGCTATCGAAAGATACCTAAAGGATCAACAACTCCTAGGAATATGGGGTTGCTCAGGAAAACTCATCTGCACCACTTCTGTGCCATGGAATAGAACTTGGATTTGGGACAACATGACATGGATGGAATGGGACAGGGAAGTAAGAAATTACACAGAAATTATTTATGGGTTAATAGAGCAAGCACAAGACCAGCAGGAAAATAATGAGAAAAAACTTTTAGAACTGGATCATTGGACAAGCCTGTGGAATTGGTTTGACATAAGTCACTGGCTGTGGTACATAAAAATATTCATTATGATAATAGGAGGCTTAATAGTGTGTAGGATAATTTTTGCTGTGCTCGCTATAGTAAATAGAGTCAGGCAGGGATACTCACCTCTG
		</sequence>
		<sequence>
			<taxon idref="CPZ_CM_05_SIVcpzMT145_DQ373066"/>
			CTAGGAGCACTGTTTCTTGGGTTCCTGGGAGCAGCAGGAAGCACTATGGGCGCAGCATCAGTCGTGCTGACGGTACAAGCCCGGCAATTGTTAACGGGCATAGTGCAGCAGCAGAATAATCTGCTAAGAGCAATAGAAGCTCAACAACATCTGTTGCAGCTTTCTGTCTGGGGAATCAAACAGCTCCAGGCGAGAGTTCTTGCTGTGGAAAGGTACCTAAGGGATCAGCAACTCCTAGGTCTATGGGGCTGTACAGGAAAAACTATTTGTCCCACTGCTGTACGCTGGAACAAGACATGGATTTGGAATAATTACACATGGCAACAATGGGATAGAGAAGTAAATAATTACACAGGACTCATCTACACATTGCTAGAGGAGGCTAATACACAGCAGGAGAAAAATGAAAAGGAGTTATTGGAATTGGATTCATGGGCTAATTTATGGAGTTGGTTTGACATAACAAATTGGTTGTGGTACATAAAGATGTTCTTAATAGTAGTAGGAGGCATTATAGGCTTAAGAATATGCTTTGCAATAGGATCACTAATCAATAGGGTTAGGAAGGGATACTCACCTTTG
		</sequence>
		<sequence>
			<taxon idref="CPZ_CM_01_SIVcpzCAM13_AY169968"/>
			CTGGGAGCACTGTTCCTTGGGTTTCTGGGTGCAGCAGGAAGCACAATGGGCGCAGCGGCAGTCACGCTGACGGTACAGGCCCGACAGTTACTATCGGGAATAGTGCAACAACAGAACAACCTGTTGAGAGCAATAGAGGCCCAACAGCATCTATTGCAACTAACAGTCTGGGGAGTAAAACAACTCCAAGCCAGATTACTTGCTGTAGAAAGATACCTACAGGATCAGCAGATTCTAGGCCTTTGGGGCTGCTCTGGAAAGTCTATCTGTTATACCACTGTGCCTTGGAACAAAACATGGATTTGGAACAATTTAACATGGCAACAATGGGACAAATTGATCACTAATTACACAGGGACAATTTTTGGTTTATTAGAAGAGGCACAATCACAACAAGAGAAAAATGAAAAGGACTTATTGGAGTTGGATCAATGGGCATCTTTGTGGAACTGGTTTGACATAACCAACTGGCTGTGGTACATAAAAATTTTCCTTATGGCAGTAGGAGGGATTATAGGTTTAAGAATTATCATGTCAGTTGTCTCAGTGATCAGGAGAGTCAGGCAGGGTTACTCACCCCTC
		</sequence>
		<sequence>
			<taxon idref="CPZ_CM_05_SIVcpzMB66_DQ373063"/>
			TTGGGAGCTTTGTTCCTTGGGTTCTTGGGAGCAGCAGGAAGCACTATGGGCGCAGCGTCACTGACGCTGACGGTACAGGCCAGACAACTGCTGTCTGGTATAGTGCAGCAGCAGAGCAATCTGCTGAGAGCCATAGAGGCGCAACAGCATCTGTTGCAACTCTCAGTCTGGGGCATTAAACAGCTTCAGGCACGGGTTCTTGCTGTGGAGAGATACCTAAAGGATCAACAGCTCTTAGGACTATGGGGCTGCTCTGGAAAACTCATTTGCACCACTTCTGTGCCTTGGAACACTACCTGGATTTGGTATAACATGACATGGATGCAATGGGACAAAGAAGTTAGCAATTACACAGATGTTATCTATAATCTATTAGAAAAGGCACAAACCCAGCAGGAAAATAATGAAAAAGAACTCCTAGAATTAGACAAGTGGGCGAGCCTCTGGAATTGGTTTGACATAACATCATGGCTGTGGTATATAAAAATATTTATCATAATAGTAGGAGGATTAATAGGTTTAAGAATAGTTTTTGCTTTGCTTTCAATAGTAAATAGAGTTAGGCAGGGATATTCACCTCTG
		</sequence>
		<sequence>
			<taxon idref="CPZ_TZ_01_TAN1_AF447763"/>
			ATAGGACTGTTGTTTCTTGGATTTCTTAGTGCAGCAGGAAGTACAATGGGCGCAGCGTCAATAGCGCTGACGGCACAGGCCAGAGGATTACTCTCTGGTATTGTACAGCAGCAACAAAACCTGCTTCAGGCCATAGAAGCGCAACAACACTTGTTGCAGCTCTCTGTATGGGGCATTAAGCAGCTCCAGGCCAGAATGCTTGCAGTAGAGAAATACATAAGAGACCAACAGCTCCTAAGCCTCTGGGGATGTGCTAACAAATTGGTGTGTCACAGTAGTGTGCCATGGAACCTCACCTGGATATGGAACAATTTGACTTGGCAGGAATGGGATCGATTAGTAGAAAACTCTACAGGAACCATATACTCCCTGTTAGAGAAAGCACAAACACAACAGGAGAAAAACAAACAAGAGTTGTTAGAATTAGACAAATGGAGCAGTCTTTGGGATTGGTTTGATATAACACAATGGCTGTGGTATATAAAAATAGCTATAATCATAGTAGCAGGATTAGTAGGACTTAGAATTCTCATGTTTATAGTTAATGTAGTTAAGCAAGTTAGGCAGGGTTATACACCCCTA
		</sequence>
		<sequence>
			<taxon idref="CPZ_TZ_02_TAN3_EF394358"/>
			ATAGGACTGTTGTTTCTTGGATTTCTCAGTGCAGCAGGAAGTACAATGGGCGCAGCGTCACTAGCGCTGACGGCACAGGCCAGAGGGTTACTCTCTGGTATTGTACAGCAGCAACAAAACCTGCTGCAGGCCATAGAGGCGCAACAACATCTGTTGCAGCTCTCTGTGTGGGGCATCAAACAGCTCCAAGCCAGAATGCTTGCAGTAGAGAAATACATAAGAGATCAACAGTACTTAAGCATTTGGGGATGTGCCAACAAATTGGTGTGCCACAGTAGTGTGCCATGGAACCTCTCTTGGATATGGAATAATTTAACCTGGCAGGAATGGGATAAGCTAGTACAAAATTCCTCAGAAACTATATACTCCTTGTTAGAAACAGCACAAACACAGCAAGAGAGAAACAAACAAGAACTATTAGAGTTGGATAAATGGAGCAGTCTTTGGGATTGGTTTGATATAACACAATGGCTGTGGTATATAAAAATAGCTATAATCATAGTAGCAGGGTTAGTAGGACTTAGAATTCTTATGTTTATAGTTAATGTAGTTAAGAAGGTTAGGCAGGGTTATATGCCCTTG
		</sequence>
		<sequence>
			<taxon idref="CPZ_TZ_02_TAN3_1_DQ374658"/>
			ATAGGACTGTTGTTTCTTGGATTTCTCAGTGCAGCAGGAAGTACAATGGGCGCAGCGTCACTAGCGCTGACGGCACAGGCCAGAGGGTTACTCTCTGGTATTGTACAGCAGCAACAAAACCTGCTGCAGGCCATAGAGGCGCAACAACATCTGTTGCAGCTCTCTGTGTGGGGCATCAAACAGCTCCAAGCCAGAATGCTTGCAGTAGAGAAATACATAAGAGATCAACAGTACTTAAGCATTTGGGGATGTGCCAACAAATTGGTGTGCCACAGTAGTGTGCCATGGAACCTCTCTTGGATATGGAATAATTTAACCTGGCAGGAATGGGATAAGCTAGTACAAAATTCCTCAGAAACTATATACTCCTTGTTAGAAACAGCACAAACACAGCAAGAGAGAAACAAACAAGAACTATTAGAGTTGGATAAATGGAGCAGTCTTTGGGATTGGTTTGATATAACACAATGGCTGTGGTATATAAAAATAGCTATAATCATAGTAGCAGGGTTAGTAGGACTTAGAATTCTTATGTTTATAGTTAATGTAGTTAAGAAGGTTAGGCAGGGTTATATGCCCTTG
		</sequence>
		<sequence>
			<taxon idref="CPZ_TZ_01_TAN2_EF394357"/>
			ATAGGACTGTTGTTTCTTGGATTTCTCAGTGCAGCAGGAAGTACAATGGGCGCAGCGTCAATAGCGCTGACGGCACAGGCCAGAGGGTTACTCTCTGATATTGTACAGCAGCAACAAAACCTGCTGCAGGCCATAGAGGCGCAACAACATCTGTTGCAGCTCTCTGTGTGGGGCATCAAACAGCTCCAGGCCAGAATGCTTGCAGTAGAGAARTACATAAGAGATCAACAGTACCTAAGCATTTGGGGATGTGCCAACAAATTGGTATGTCACAGTAGTGTGCCATGGAACCTCTCTTGGATATGGAATAATTTAACCTGGCAGGAATGGGATAGACTAGTGCAAAACGCTTCAGAAACTATATACTCCTTGTTAGAAATAGCACAAACACAGCAAGAGAAAAACAAACAAGAATTATTAGAGTTAGACAAATGGAGCAGTCTTTGGGATTGGTTTGATATAACACAATGGCTGTGGTATATAAGGTTAGCTATAATCATAGTAGCAGGGTTAGTAGGACTTAGAATTCTTATGTTTATAGTTAATGTAGTTAAGAAAGTTAGGCAGGGTTATATGCCCTTG
		</sequence>
		<sequence>
			<taxon idref="CPZ_TZ_01_TAN2_69_DQ374657"/>
			ATAGGACTGTTGTTTCTTGGATTTCTCAGTGCAGCAGGAAGTACAATGGGCGCAGCGTCAATAGCGCTGACGGCACAGGCCAGAGGGTTACTCTCTGATATTGTACAGCAGCAACAAAACCTGCTGCAGGCCATAGAGGCGCAACAACATCTGTTGCAGCTCTCTGTGTGGGGCATCAAACAGCTCCAGGCCAGAATGCTTGCAGTAGAGAAATACATAAGAGATCAACAGTACCTAAGCATTTGGGGATGTGCCAACAAATTGGTATGTCACAGTAGTGTGCCATGGAACCTCTCTTGGATATGGAATAATTTAACCTGGCAGGAATGGGATAGACTAGTGCAAAACGCTTCAGAAACTATATACTCCTTGTTAGAAATAGCACAAACACAGCAAGAGAAAAACAAACAAGAATTATTAGAGTTAGACAAATGGAGCAGTCTTTGGGATTGGTTTGATATAACACAATGGCTGTGGTATATAAGGTTAGCTATAATCATAGTAGCAGGGTTAGTAGGACTTAGAATTCTTATGTTTATAGTTAATGTAGTTAAGAAAGTTAGGCAGGGTTATATGCCCTTG
		</sequence>
		<sequence>
			<taxon idref="CPZ_CM_98_CAM3_AF115393"/>
			CTGGGTGCGCTGTTTCTTGGGTTCTTAGGAGCAGCAGGAAGCACTATGGGCGCAGCATCAGTGGTGCTGACGGTACAGGCCCGGCAATTATTGTCAGGGATAGTGCAACAGCAGAACAACCTGCTGCGAGCAATAGAGGCGCAACAGCATTTGTTGCAACTCTCAGTTTGGGGCATTAAACAGCTCCAAGCAAGAGTTCTTGCTGTAGAAAGATACCTCAGAGATCAGCAAATCCTAGGCCTATGGGGCTGCTCAGGAAAAGCCATTTGTTATACTACTGTGCCTTGGAATAATACTTGGATCTGGAATAATTTAACATGGCAAGACTGGGACAAAAGGGTAAAAAATTATTCAGGTGTCATTTTTAGCCTTATAGAACAAGCACAAGAGCAACAAAACACAAATGAGAAAAGTCTATTGGAATTGGATCAATGGTCAAGTTTATGGAATTGGTTTGATATTACCCGCTGGCTGTGGTACATAAAATTGTTTATAATGATAGTAGCAGGCTTAGTAGGCATAAGAATAGTAGGGGCTATCATATCATTTGTAGCAAAGGTTAGGCAGGGATACTCTCCCCTC
		</sequence>
		<sequence>
			<taxon idref="CPZ_CD_90_ANT_U42720"/>
			ATAGG-GCTGTTCTTCTTGGGTTTCTCAGTGCAGCTGGCAGTACAATGGGCGCAGCGTCAATAGCGCTGACGGCACAGACCAGGAATTTGYTCCATGGTATTGTACAACAGCAGGCCAATCTGCTGCAAGCCATAGAGACACAGCAACATCTGCTACAGCTCTCGGTCTGGGGAGTAAAACAACTCCAGGCAAGAATGCTTGCAGTCGAGAAGTACCTAAGAGATCAACAACTATTGAGCCTCTGGGGTTGTGCTGACAAGGTGACCTGTCACACTACGGTGCCTTGGAATAATTCCTGGATTTGGGAAAATATGACATGGCAAGAATGGGACAGATTAGTACAGAATTCAACAGGACAGATATATAATATCTTACAAATAGCACATGAGCAACAAGAGAGAAATAAAAAGGAATTATATGAACTAGACAAATGGAGCTCATTATGGAATTGGTTTGACATAACACAATGGCTATGGTATATAAAAATATTTATTATGATAGTAGGAGCTATTGTAGGACTAAGAATTTTGCTTGTATTAGTTAGTTGCTTAAGAAAGGTTAGGCAGGGATATCATCCTCTG
		</sequence>
		<sequence>
			<taxon idref="CPZ_GA_88_GAB2_AF382828"/>
			CTGGGGGCGCTGTTTCTTGGATTCCTTGGAGCAGCAGGAAGCACTATGGGCGCAGCATCTGTGATGCTGACGGTACAAGCTCGAAACCTGCTTTCGGGAATAGTGCAGCAGCAAAATAACTTGCTGCGAGCCATAGAAGCTCAGCAACACCTGCTGCAGCTATCAGTCTGGGGCATAAAACAGCTCCAGGCGAGGGTCCTTGCTGTGGAAAGATATCTAAAGGATCAGCAAGTCCTAGCACTATGGGGCTGCTCTGGAAAAACTGTGTGCTACTCTACTGTACCCTGGAATACTTCCTGGATTTGGAGTAATCTGACCTGGCAGCAATGGGATAAGTTAGTAGAAAATCATACAGGAACCATTTTTCAATTATTACAGAGAGCACATGAGCAACAGAATAGCAATGAAAAAGAGCTATTGGAATTGGATCAATGGTCCTCATTATGGAATTGGTTTGACATAACAAACTGGCTGTGGTATATAAAAATGTTTATAATCTTAGTGGGAGGGGTTATAGGTTTAAGAATTGTAATAGGTGTAGTAAATATAATAAGAAGAAGTAGGCAGGGATACTCACCTTTA
		</sequence>
	</alignment>
	
	<!-- The unique patterns for codon positions 1 & 2                           -->
	<mergePatterns id="patterns1+2">
		<!-- The unique patterns for codon position 1                                -->
		<!-- npatterns=153                                                           -->
		<patterns id="patterns1" from="1" every="3">
			<alignment idref="alignment"/>
		</patterns>
		<!-- The unique patterns for codon position 2                                -->
		<!-- npatterns=129                                                           -->
		<patterns id="patterns2" from="2" every="3">
			<alignment idref="alignment"/>
		</patterns>
	</mergePatterns>
	<!-- The unique patterns for codon position 3                                -->
	<!-- npatterns=184                                                           -->
	<patterns id="patterns3" from="3" every="3">
		<alignment idref="alignment"/>
	</patterns>
	
	<!-- This is a simple constant population size coalescent model              -->
	<!-- that is used to generate an initial tree for the chain.                 -->
	<constantSize id="initialDemo" units="years">
		<populationSize>
			<parameter id="initialDemo.popSize" value="100.0"/>
		</populationSize>
	</constantSize>
	
	<!-- Construct a rough-and-ready UPGMA tree as an starting tree              -->
	<upgmaTree id="startingTree">
		<distanceMatrix correction="JC">
			<patterns>
				<alignment idref="alignment"/>
			</patterns>
		</distanceMatrix>
	</upgmaTree>
	
	<treeModel id="treeModel">
		<coalescentTree idref="startingTree"/>
		<rootHeight>
			<parameter id="treeModel.rootHeight"/>
		</rootHeight>
		<nodeHeights internalNodes="true">
			<parameter id="treeModel.internalNodeHeights"/>
		</nodeHeights>
		<nodeHeights internalNodes="true" rootNode="true">
			<parameter id="treeModel.allInternalNodeHeights"/>
		</nodeHeights>
	</treeModel>
	
	<generalizedSkyLineLikelihood id="skyline" linear="false">
		<populationSizes>
			<parameter id="skyline.popSize" dimension="35" value="220.0 220.0 220.0 220.0 220.0 220.0 220.0 220.0 220.0 220.0 220.0 220.0 220.0 220.0 220.0 220.0 220.0 220.0 220.0 220.0 220.0 220.0 220.0 220.0 220.0 220.0 220.0 220.0 220.0 220.0 220.0 220.0 220.0 220.0 220.0" lower="0.0 0.0 0.0 0.0 0.0 0.0 0.0 0.0 0.0 0.0 0.0 0.0 0.0 0.0 0.0 0.0 0.0 0.0 0.0 0.0 0.0 0.0 0.0 0.0 0.0 0.0 0.0 0.0 0.0 0.0 0.0 0.0 0.0 0.0 0.0" upper="220000.0 220000.0 220000.0 220000.0 220000.0 220000.0 220000.0 220000.0 220000.0 220000.0 220000.0 220000.0 220000.0 220000.0 220000.0 220000.0 220000.0 220000.0 220000.0 220000.0 220000.0 220000.0 220000.0 220000.0 220000.0 220000.0 220000.0 220000.0 220000.0 220000.0 220000.0 220000.0 220000.0 220000.0 220000.0"/>
		</populationSizes>
		<groupSizes>
			<parameter id="skyline.groupSize" dimension="35"/>
		</groupSizes>
		<populationTree>
			<treeModel idref="treeModel"/>
		</populationTree>
	</generalizedSkyLineLikelihood>
	
	<exponentialMarkovLikelihood id="eml1" jeffreys="true">
		<chainParameter>
			<parameter idref="skyline.popSize"/>
		</chainParameter>
	</exponentialMarkovLikelihood>
	
	<!-- The uncorrelated relaxed clock (Drummond, Ho, Phillips & Rambaut, 2006) -->
	<discretizedBranchRates id="branchRates">
		<treeModel idref="treeModel"/>
		<distribution>
			<logNormalDistributionModel meanInRealSpace="true">
				<mean>
					<parameter id="ucld.mean" value="2.1E-4" lower="0.0" upper="100.0"/>
				</mean>
				<stdev>
					<parameter id="ucld.stdev" value="0.1" lower="0.0" upper="10.0"/>
				</stdev>
			</logNormalDistributionModel>
		</distribution>
		<rateCategories>
			<parameter id="branchRates.categories" dimension="354"/>
		</rateCategories>
	</discretizedBranchRates>
	
	<rateStatistic id="meanRate" name="meanRate" mode="mean" internal="true" external="true">
		<treeModel idref="treeModel"/>
		<discretizedBranchRates idref="branchRates"/>
	</rateStatistic>
	
	<rateStatistic id="coefficientOfVariation" name="coefficientOfVariation" mode="coefficientOfVariation" internal="true" external="true">
		<treeModel idref="treeModel"/>
		<discretizedBranchRates idref="branchRates"/>
	</rateStatistic>
	
	<rateCovarianceStatistic id="covariance" name="covariance">
		<treeModel idref="treeModel"/>
		<discretizedBranchRates idref="branchRates"/>
	</rateCovarianceStatistic>
	
	<!-- The HKY substitution model (Hasegawa, Kishino & Yano, 1985)             -->
	<hkyModel id="hky1">
		<frequencies>
			<frequencyModel dataType="nucleotide">
				<alignment idref="alignment"/>
				<frequencies>
					<parameter id="hky1.frequencies" dimension="4"/>
				</frequencies>
			</frequencyModel>
		</frequencies>
		<kappa>
			<parameter id="hky1.kappa" value="1.0" lower="1.0E-8" upper="Infinity"/>
		</kappa>
	</hkyModel>
	<!-- The HKY substitution model (Hasegawa, Kishino & Yano, 1985)             -->
	<hkyModel id="hky2">
		<frequencies>
			<frequencyModel dataType="nucleotide">
				<alignment idref="alignment"/>
				<frequencies>
					<parameter id="hky2.frequencies" dimension="4"/>
				</frequencies>
			</frequencyModel>
		</frequencies>
		<kappa>
			<parameter id="hky2.kappa" value="1.0" lower="1.0E-8" upper="Infinity"/>
		</kappa>
	</hkyModel>
	
	<!-- site model                                                              -->
	<siteModel id="siteModel1">
		<substitutionModel>
			<hkyModel idref="hky1"/>
		</substitutionModel>
		<relativeRate>
			<parameter id="siteModel1.mu" value="1.0" lower="0.0" upper="100.0"/>
		</relativeRate>
		<gammaShape gammaCategories="4">
			<parameter id="siteModel1.alpha" value="0.5" lower="0.0" upper="100.0"/>
		</gammaShape>
	</siteModel>
	<!-- site model                                                              -->
	<siteModel id="siteModel2">
		<substitutionModel>
			<hkyModel idref="hky2"/>
		</substitutionModel>
		<relativeRate>
			<parameter id="siteModel2.mu" value="1.0" lower="0.0" upper="100.0"/>
		</relativeRate>
		<gammaShape gammaCategories="4">
			<parameter id="siteModel2.alpha" value="0.5" lower="0.0" upper="100.0"/>
		</gammaShape>
	</siteModel>

	<compoundParameter id="allMus">
		<parameter idref="siteModel1.mu"/>
		<parameter idref="siteModel2.mu"/>
	</compoundParameter>
	
	<treeLikelihood id="treeLikelihood1">
		<patterns idref="patterns1+2"/>
		<treeModel idref="treeModel"/>
		<siteModel idref="siteModel1"/>
		<discretizedBranchRates idref="branchRates"/>
	</treeLikelihood>
	<treeLikelihood id="treeLikelihood2">
		<patterns idref="patterns3"/>
		<treeModel idref="treeModel"/>
		<siteModel idref="siteModel2"/>
		<discretizedBranchRates idref="branchRates"/>
	</treeLikelihood>
	
	
	<tmrcaStatistic id="tmrca(HIV-1 M)">
		<mrca>
			<taxa idref="HIV-1 M"/>
		</mrca>
		<treeModel idref="treeModel"/>
	</tmrcaStatistic>
	<tmrcaStatistic id="tmrca(HIV-1 M A)">
		<mrca>
			<taxa idref="HIV-1 M A"/>
		</mrca>
		<treeModel idref="treeModel"/>
	</tmrcaStatistic>
	<tmrcaStatistic id="tmrca(HIV-1 M B)">
		<mrca>
			<taxa idref="HIV-1 M B"/>
		</mrca>
		<treeModel idref="treeModel"/>
	</tmrcaStatistic>
	<tmrcaStatistic id="tmrca(HIV-1 M C)">
		<mrca>
			<taxa idref="HIV-1 M C"/>
		</mrca>
		<treeModel idref="treeModel"/>
	</tmrcaStatistic>
	<tmrcaStatistic id="tmrca(HIV-1 M D)">
		<mrca>
			<taxa idref="HIV-1 M D"/>
		</mrca>
		<treeModel idref="treeModel"/>
	</tmrcaStatistic>
	<tmrcaStatistic id="tmrca(HIV-1 M F)">
		<mrca>
			<taxa idref="HIV-1 M F"/>
		</mrca>
		<treeModel idref="treeModel"/>
	</tmrcaStatistic>
	<tmrcaStatistic id="tmrca(HIV-1 M H)">
		<mrca>
			<taxa idref="HIV-1 M H"/>
		</mrca>
		<treeModel idref="treeModel"/>
	</tmrcaStatistic>
	<tmrcaStatistic id="tmrca(HIV-1 M J)">
		<mrca>
			<taxa idref="HIV-1 M J"/>
		</mrca>
		<treeModel idref="treeModel"/>
	</tmrcaStatistic>
	<tmrcaStatistic id="tmrca(HIV-1 M K)">
		<mrca>
			<taxa idref="HIV-1 M K"/>
		</mrca>
		<treeModel idref="treeModel"/>
	</tmrcaStatistic>
	<tmrcaStatistic id="tmrca(HIV-1 N)">
		<mrca>
			<taxa idref="HIV-1 N"/>
		</mrca>
		<treeModel idref="treeModel"/>
	</tmrcaStatistic>
	<tmrcaStatistic id="tmrca(HIV-1 O)">
		<mrca>
			<taxa idref="HIV-1 O"/>
		</mrca>
		<treeModel idref="treeModel"/>
	</tmrcaStatistic>
	<tmrcaStatistic id="tmrca(SIVcpz)">
		<mrca>
			<taxa idref="SIVcpz"/>
		</mrca>
		<treeModel idref="treeModel"/>
	</tmrcaStatistic>
	<operators id="operators">
		<scaleOperator scaleFactor="0.75" weight="1">
			<parameter idref="hky1.kappa"/>
		</scaleOperator>
		<scaleOperator scaleFactor="0.75" weight="1">
			<parameter idref="hky2.kappa"/>
		</scaleOperator>
		<scaleOperator scaleFactor="0.75" weight="1">
			<parameter idref="siteModel1.alpha"/>
		</scaleOperator>
		<scaleOperator scaleFactor="0.75" weight="1">
			<parameter idref="siteModel2.alpha"/>
		</scaleOperator>
		<deltaExchange delta="0.75" parameterWeights="2 1" weight="1">
			<parameter idref="allMus"/>
		</deltaExchange>
		<scaleOperator scaleFactor="0.75" weight="3">
			<parameter idref="ucld.mean"/>
		</scaleOperator>
		<scaleOperator scaleFactor="0.75" weight="3">
			<parameter idref="ucld.stdev"/>
		</scaleOperator>
		<upDownOperator scaleFactor="0.75" weight="3">
			<up>
				<parameter idref="ucld.mean"/>
			</up>
			<down>
				<parameter idref="treeModel.allInternalNodeHeights"/>
			</down>
		</upDownOperator>
		<swapOperator size="1" weight="30" autoOptimize="false">
			<parameter idref="branchRates.categories"/>
		</swapOperator>
		<scaleOperator scaleFactor="0.75" weight="15">
			<parameter idref="skyline.popSize"/>
		</scaleOperator>
		<deltaExchange delta="1" integer="true" weight="6" autoOptimize="false">
			<parameter idref="skyline.groupSize"/>
		</deltaExchange>
		<scaleOperator scaleFactor="0.75" weight="3">
			<parameter idref="treeModel.rootHeight"/>
		</scaleOperator>
		<uniformOperator weight="30">
			<parameter idref="treeModel.internalNodeHeights"/>
		</uniformOperator>
		<subtreeSlide size="22.0" gaussian="true" weight="15">
			<treeModel idref="treeModel"/>
		</subtreeSlide>
		<narrowExchange weight="15">
			<treeModel idref="treeModel"/>
		</narrowExchange>
		<wideExchange weight="3">
			<treeModel idref="treeModel"/>
		</wideExchange>
		<wilsonBalding weight="3">
			<treeModel idref="treeModel"/>
		</wilsonBalding>
	</operators>
	
	<mcmc id="mcmc" chainLength="50000000" autoOptimize="true">
		<posterior id="posterior">
			<prior id="prior">
				<jeffreysPrior>
					<parameter idref="hky1.kappa"/>
				</jeffreysPrior>
				<jeffreysPrior>
					<parameter idref="hky2.kappa"/>
				</jeffreysPrior>
				<generalizedSkyLineLikelihood idref="skyline"/>
				<exponentialMarkovLikelihood idref="eml1"/>
			</prior>
			<likelihood id="likelihood">
				<treeLikelihood idref="treeLikelihood1"/>
				<treeLikelihood idref="treeLikelihood2"/>
			</likelihood>
		</posterior>
		<operators idref="operators"/>
		<log id="screenLog" logEvery="5000">
			<column label="Posterior" dp="4" width="12">
				<posterior idref="posterior"/>
			</column>
			<column label="Prior" dp="4" width="12">
				<prior idref="prior"/>
			</column>
			<column label="Likelihood" dp="4" width="12">
				<likelihood idref="likelihood"/>
			</column>
			<column label="Root Height" sf="6" width="12">
				<parameter idref="treeModel.rootHeight"/>
			</column>
			<column label="Rate" sf="6" width="12">
				<rateStatistic idref="meanRate"/>
			</column>
		</log>
		<log id="fileLog" logEvery="5000" fileName="env_SRD06_TmpL_skyline.log">
			<posterior idref="posterior"/>
			<prior idref="prior"/>
			<likelihood idref="likelihood"/>
			<rateStatistic idref="meanRate"/>
			<parameter idref="treeModel.rootHeight"/>
			<tmrcaStatistic idref="tmrca(HIV-1 M)"/>
			<tmrcaStatistic idref="tmrca(HIV-1 M A)"/>
			<tmrcaStatistic idref="tmrca(HIV-1 M B)"/>
			<tmrcaStatistic idref="tmrca(HIV-1 M C)"/>
			<tmrcaStatistic idref="tmrca(HIV-1 M D)"/>
			<tmrcaStatistic idref="tmrca(HIV-1 M F)"/>
			<tmrcaStatistic idref="tmrca(HIV-1 M H)"/>
			<tmrcaStatistic idref="tmrca(HIV-1 M J)"/>
			<tmrcaStatistic idref="tmrca(HIV-1 M K)"/>
			<tmrcaStatistic idref="tmrca(HIV-1 N)"/>
			<tmrcaStatistic idref="tmrca(HIV-1 O)"/>
			<tmrcaStatistic idref="tmrca(SIVcpz)"/>
			<parameter idref="skyline.popSize"/>
			<parameter idref="skyline.groupSize"/>
			<parameter idref="siteModel1.mu"/>
			<parameter idref="siteModel2.mu"/>
			<parameter idref="hky1.kappa"/>
			<parameter idref="hky2.kappa"/>
			<parameter idref="siteModel1.alpha"/>
			<parameter idref="siteModel2.alpha"/>
			<parameter idref="ucld.mean"/>
			<parameter idref="ucld.stdev"/>
			<rateStatistic idref="coefficientOfVariation"/>
			<rateCovarianceStatistic idref="covariance"/>
			<treeLikelihood idref="treeLikelihood1"/>
			<treeLikelihood idref="treeLikelihood2"/>
			<generalizedSkyLineLikelihood idref="skyline"/>
		</log>
		<logTree id="treeFileLog" logEvery="5000" nexusFormat="true" fileName="env_SRD06_TmpL_skyline.trees" sortTranslationTable="true">
			<treeModel idref="treeModel"/>
			<discretizedBranchRates idref="branchRates"/>
			<posterior idref="posterior"/>
		</logTree>
	</mcmc>
	
	<report>
		<property name="timer">
			<object idref="mcmc"/>
		</property>
	</report>
	
</beast>
